# Supplementary material for: Stearoyl-CoA desaturase inhibition is toxic to acute myeloid leukemia displaying high levels of the de novo fatty acid biosynthesis and desaturation
Source: Leukemia. 2024 Aug 26;38(11):2395–409. doi: 10.1038/s41375-024-02390-9 (PMC11518998; doi:10.1038/s41375-024-02390-9)
Supplement: Supplementary file 2 — Supplementary Data 1. Patient samples characteristics [file 41375_2024_2390_MOESM2_ESM.xlsx]

## Sheet: Pt samples characteristics
ID	sex	age	Diagnosis/relapse	Sample source	blasts in PB (%)	kariotype	FLT3	NPM1	TP53	additional driver mutations
SENSITIVE to SCD inhibition
AML 1	M	74	Diagnosis/Pre-treatment	Blood (PB)	93	add(21)(p11.2)	WT	mutated	WT	NRAS
AML 2	M	52	Diagnosis/Pre-treatment	Bone Marrow (BM)	85	complex with t(10;11)	mutated	WT	mutated
AML 3	F	32	Diagnosis/Pre-treatment	Blood (PB)	89	T(6;11) rearrangement (MLL-MLLT4)	WT	WT	WT	NRAS, KMT2A
AML 4	M	75	Diagnosis/Pre-treatment	Bone Marrow (BM)	75	normal	WT	WT	NA	DNMT3A, IDH1 R132, NRAS
AML 5	M	40	Diagnosis/Pre-treatment	Bone Marrow (BM)	72	complex with 5q- and 7q-	WT	WT	mutated	CEBPA
AML 6	F	75	Diagnosis/Pre-treatment	Blood (PB)	89	complex	WT	WT	splicing var
AML 7	M	48	Diagnosis/Pre-treatment	Blood (PB)	49	complex with monosomy 7 and 17	WT	WT	mutated	SF3B1, STAG2
AML 8	M	79	NA	NA	16	normal	mutated	WT	NA	U2AF1, ASXL1, RUNX1, CSF3R, EZH2, CBL
AML 9	F	56	Diagnosis/Pre-treatment	Blood (PB)	40	normal	mutated	mutated	WT	NRAS
AML 10	M	19	Diagnosis/Pre-treatment	Bone Marrow (BM)	82	T(9;11)(11Q23) rearranged (MLL)	TKD	WT	NA
AML 11	NA	NA	Diagnosis/Pre-treatment	Blood (PB)	100	normal	mutated	WT	NA
AML 12	NA	NA	Diagnosis/Pre-treatment	Blood (PB)	5	normal	mutated	mutated	NA	DNMT3A
AML 13	M	59	Diagnosis/Pre-treatment	Blood (PB)	89	normal	mutated	mutated	WT	STAG2
AML 14	F	49	Diagnosis/Pre-treatment	Blood (PB)	96	normal	mutated	WT	NA	DNMT3A, NRAS, IDH1
AML 15	M	24	Relapse	Bone Marrow (BM)	84	normal	WT	WT	NA
AML 16	NA	56	secondary AML	NA	NA	complex	WT	WT	mutated	TET2, ASXL1, RUNX1
RESISTANT to SCD inhibition
AML 17	M	56	Diagnosis/Pre-treatment	Bone Marrow (BM)	47	complex	WT	WT	mutated	TET2
AML 18	F	65	Diagnosis/Pre-treatment	Blood (PB)	54	5q- and 7p-	WT	WT	mutated	NRAS, BCOR
AML 19	M	56	diagnosis/pre-treatment	Blood (PB)	48	complex	WT	WT	mutated	STAG2
AML 20	F	54	Diagnosis/Pre-treatment	Bone Marrow (BM)	96	complex with 5q- and 17p-	WT	WT	mutated	KMT2A, CEBPA
AML 21	M	36	Diagnosis/Pre-treatment	Blood (PB)	98	T(6;11)(Q27;Q23) (MLL)	WT	WT	WT	TET2, NOTCH1
AML 22	M	45	Diagnosis/Pre-treatment	Bone Marrow (BM)	85	T(6;11) (11Q13+11Q23) (MLL)	WT	WT	WT	CUX1
AML 23	M	17	Diagnosis/Pre-treatment	Blood (PB)	NA	11q23 (MLL)	WT	WT	WT	GATA2, KMT2A, PTPN11, U2AF1
AML 24	NA	NA	Diagnosis/Pre-treatment	Blood (PB)	3	normal	mutated	WT	NA
AML 25	NA	NA	Relapse	Blood (PB)	25	del(9)	mutated	mutated	NA
AML 26	NA	NA	Diagnosis/Pre-treatment	Blood (PB)	10	7q-	mutated	NA	NA	DNMT3A, STAG2, IDH2, RUNX1
AML 27	F	56	Diagnosis/Pre-treatment	Blood (PB)	71	normal	WT	WT	WT	DNMT3A, EZH2, ASXL1
AML 28	F	58	Relapse	Blood (PB)	50	T(3;14)	mutated	mutated	NA
AML 29	M	52	Diagnosis/Pre-treatment	Blood (PB)	25	normal	WT	mutated	WT	DNMT3A, NRAS
AML 30	F	37	Diagnosis/Pre-treatment	Bone Marrow (BM)	72	normal	mutated	NA	NA
AML 31	F	49	Relapse	Blood (PB)	96	normal	mutated	WT	NA
AML 32	F	66	Diagnosis/Pre-treatment	Blood (PB)	33	normal	NA	NA	NA
AML 33	M	63	NA	Bone Marrow (BM)	NA	complex	mutated	WT	mutated	STAG2, BCORL1
AML 34	F	64	NA	Bone Marrow (BM)	NA	MLL	WT	WT	mutated	GATA2, TET2, KRAS, BCORL1
AML 35	F	55	NA	Blood (PB)	NA	del(7)	mutated	WT	WT	CUX1, WT1, RUNX1
AML 36	F	38	NA	Blood (PB)	NA	t(6;9)	mutated	WT	WT
