# Supplementary material for: Stearoyl-CoA desaturase inhibition is toxic to acute myeloid leukemia displaying high levels of the de novo fatty acid biosynthesis and desaturation
Source: Leukemia. 2024 Aug 26;38(11):2395–409. doi: 10.1038/s41375-024-02390-9 (PMC11518998; doi:10.1038/s41375-024-02390-9)
Supplement: Supplementary file 3 — Supplementary Data 2. Cell lines characteristics [file 41375_2024_2390_MOESM3_ESM.xlsx]

## Sheet: Sheet1
	kariotype	FLT3	NPM1	TP53	additional driver mutations
SENSITIVE
MOLM-13	complex with t(9;11)				KMT2A-MLLT3
MV-4-11	complex with t(4;11)				KMT2A-AFF1
K562	complex with t(9;17), del(21), t(1;21)				BCR-ABL, ASXL1
RESISTANT
OCI-AML3	complex				NRAS, DNMT3A
THP-1	complex with t(9;11)				NRAS, CSNK2A1-DDX39B, KMT2A-MLLT3
HL-60	complex				NRAS, CDKN2A, MYC
TF-1	complex				NRAS, CBFA2T3-ABHD12
Kasumi-1	complex with t(8;21)				RUNX1/RUNX1T1, CDKN2A, SMARCA4, KIT, RAD21
