# Supplementary material for: Stearoyl-CoA desaturase inhibition is toxic to acute myeloid leukemia displaying high levels of the de novo fatty acid biosynthesis and desaturation
Source: Leukemia. 2024 Aug 26;38(11):2395–409. doi: 10.1038/s41375-024-02390-9 (PMC11518998; doi:10.1038/s41375-024-02390-9)
Supplement: Supplementary file 4 — Supplementary Data 3. Lipidomics analysis [file 41375_2024_2390_MOESM4_ESM.xlsx]

## Sheet: 20210617_Barts_lipidomics_lipid
lipid	PI_1_ph_ctrl_1	PI_5_ph_ctrl_2	PI_9_ph_ctrl_3	PI_2_ph_SCDi_1	PI_6_ph_SCDi_2	PI_10_ph_SCDi_3	PI_3_ph_ol_1	PI_7_ph_ol_2	PI_11_ph_ol_3	PI_4_ph_SCDi_ol_1	PI_8_ph_SCDi_ol_2	PI_12_ph_SCDi_ol_3
Cer (42:3)	135927344	18935570	41465828	11661041	17447058	121607456	20875260	12332509	272816672	9531693	17002828	30859242
DG (30:0)	90349144	19196552	30415150	33477254	37038060	233388336	13003810	14798349	35153540	13379244	19978714	18827812
DG (32:1)	252869808	27346882	58527036	33779344	38436632	127489832	10457493	19762062	178571984	17439440	30528730	31198426
DG (32:1)	84606968	19735922	32636242	34020524	38854588	86863584	5.93892e+06	14150358	13108909	13812584	16873976	21204932
DG (36:3)	75260920	8.33915e+06	25889528	6.34232e+06	8764593	45368152	10825026	13038036	89507720	4522400	15483114	16369721
DG (15:0_16:0)	24593468	5822522	12029032	12140238	10604223	31347228	5220384	7715205	17267996	5382761	8287347	9564938
DG (-733:1)	254378720	30778622	74152544	30235958	27019892	284028864	13427952	8731612	250763872	8410273	12039265	18988506
DG (16:0_16:0)	206290384	50282368	73639040	94545680	107625520	449816384	23072854	25353034	96615480	22329226	33261464	23666204
DG (16:0_18:1)	594504000	49610100	154179792	94588312	121005416	348606304	61888388	77206992	236524128	64767660	101661472	99901832
DG (18:1_18:1)	364945248	51675756	117763056	37998572	66801760	235653488	275042048	416440000	1303289088	315648160	562450368	497383552
DG (16:0_18:0)	80229960	19877202	32425602	46500428	57527700	263772736	11003913	8973497	43678388	11416786	13103594	11587702
DG (36:1)	152713376	17821324	55179552	29487878	48164688	168450976	18419502	16483434	227697072	20849988	29697568	34571364
Cer (42:2)	545864000	76724296	146939280	62339440	59130224	332097056	141368864	66825128	1560883200	80444848	185843344	215861712
Cer (40:1)	133526024	30061778	51803556	59234060	54718152	247854496	11951972	9230880	99205936	8.23218e+06	15818500	17310428
Cer (41:1)	38940648	6.85336e+06	13334063	4.94491e+06	10551629	50201824	3.02702e+06	1.74989e+06	47956148	1.65911e+06	3.14763e+06	3.68742e+06
LysoPC (14:0)	73005128	85837408	35420260	47874224	95580368	139537632	50252624	33866904	46553508	35321728	14443363	57466288
LysoPC (20:5)	30200888	54363096	20348326	19474106	35742292	53795528	63501152	34160868	68990672	36109884	18347822	73299072
LysoPC (18:3)	3.56145e+06	4409850	2.03845e+06	3.74074e+06	7621593	7890395	7.08956e+06	3.43568e+06	6.8932e+06	2.86406e+06	1.22325e+06	3817245
LysoPC (14:0)	31509750	11760445	43036340	114988584	97966392	87831976	24539034	23685808	26863802	33455476	24648384	25216684
LysoPC (16:1)	315820672	343476096	129502928	113438904	209236592	363562848	238677536	176961968	165567840	146970560	51702368	188628496
LysoPC (16:1)	56076928	158502592	66226148	166333568	279688416	336837440	101163072	46026360	51579856	67933568	15649559	124817360
LysoPC (22:6)	122938440	111459248	62522996	72853848	119546480	233936544	179684848	86580416	173627200	102469512	37568356	157773216
LysoPC (20:4)	166176864	247694640	104655040	131814504	154376160	347552320	364822048	286309760	548336192	305995360	184746704	372118592
LysoPC (18:2)	115260376	157081120	62211320	100707544	172963312	284571328	93282424	100339128	121856080	86655032	47146996	112727008
LysoPC (15:0)	54703960	46236572	43575472	69300192	78489976	90015856	44228208	53266960	65073188	66264800	44259712	43139376
LysoPC (22:5)	56654536	73587496	31354002	39279844	69893216	140687824	96754472	66896216	124447048	63895484	33154742	109375080
LysoPC (17:1)	15453328	19404304	10636679	15668439	23041310	38891116	16041226	11444393	13180893	13394944	5229444	13587430
LysoPC (20:3)	111706120	88724624	50340828	62685096	92292800	180415664	134383856	112904152	161229424	90449992	38075956	140903936
LysoPC (17:1)	27036516	13488056	22406242	39013504	36719836	38060736	11487230	15568403	21478636	18065790	14672697	10610090
LysoPC (16:0)	531620000	461405952	285732736	322539776	467672544	690753408	413006528	418952992	678790720	389157600	292410656	600774912
LysoPC (20:3)	48710132	37455480	26470766	29973464	39004204	82600544	64680060	53511376	95653440	56369008	51776108	63790748
LysoPC (16:0)	1223441536	885577920	1598253440	4846430208	2400369152	3639103232	580945408	1021049792	1349132032	1100748416	1251572736	703019008
LysoPC (18:1)	738957376	592078976	424222592	585569344	731347072	1655208832	1218111232	1771848192	2922389760	1648654336	1389598592	2042594304
LysoPC (22:4)	7.53322e+06	8499953	5855349	6.2965e+06	8856703	20453586	9840745	10011448	18581738	9599906	5553639	13023566
LysoPC (18:1)	981691456	620197120	997352768	1804286592	1477781760	1874809856	833968704	1350250112	2891423232	1420812544	1283862144	1490380032
LysoPC (20:2)	28833410	24010740	19791712	17911516	42670504	71293544	40762520	27203874	107310680	34004368	10026172	41014128
LysoPC (17:0)	29918376	16275515	41820152	117387040	79031520	107983144	21775296	41224548	65838512	55017772	64047416	32623654
LysoPC (18:0)	44385664	27477504	69437840	110548592	105479032	115467000	34463996	52842212	106419128	81892904	92155248	60337480
LysoPC (20:1)	22999590	12578716	18974742	38744628	34839228	85582000	17617292	19535962	50770256	16621967	17322902	30155014
LysoPC (18:0)	658466496	243058032	794169536	2735002112	1573531392	1963041280	350017056	603546752	1422580224	940600896	1289155840	613160704
LysoPC (20:1)	124499064	39681044	110107120	244217104	134845376	240555232	42864164	62148564	176878304	71258224	83839344	84844440
LysoPC (19:0)	12689387	3.7907e+06	16559339	42921260	15575884	27960748	6.65341e+06	10425354	36654384	17525660	30433782	12363156
LysoPC (22:1)	3.35637e+06	1.61555e+06	2.57268e+06	3.39647e+06	2.32184e+06	8881626	6036933	3.77636e+06	20870354	5.43568e+06	5.22593e+06	9974634
LysoPC (20:0)	19345292	6547194	29725254	106438152	42291564	98772136	7.24023e+06	10521882	57411988	17536362	43129616	15562115
LysoPC (22:1)	12072917	2.65032e+06	14020118	30427688	13617784	32164392	9300076	12105599	57377536	13942697	34177872	18351312
LysoPE (20:5)	317734464	108954848	60388836	70089912	117009304	162783696	93088752	59488980	105307432	59465564	25685932	100307128
LysoPE (18:3)	1512455	1.69625e+06	1.15041e+06	1.83712e+06	2.97492e+06	2.86103e+06	2.15213e+06	1272079	2.02635e+06	1.44866e+06	568582	2127309
LysoPE (18:3)	6715559	8485772	3.46672e+06	5.6228e+06	8965264	15054494	7.87134e+06	4871700	8.10842e+06	4.55474e+06	1.11791e+06	6796937
LysoPE (16:1)	97904304	106196360	58682116	63445868	100621776	160148112	107351592	74692608	115893232	78492584	28786914	93379776
LysoPE (16:1)	24720966	25418458	26695936	24069842	32365692	54128060	34001084	18478454	35039480	18502800	9942749	35519804
LysoPE (22:6)	377769184	326307648	230412800	328566336	391988928	762684800	229526640	168507184	465529472	204348912	89808888	262078192
LysoPE (20:4)	436047712	451995008	285285216	348900416	463415968	876063360	664047936	403582688	834345024	457514976	209263584	547473664
LysoPE (18:2)	90886424	83737464	41028956	60240808	87263976	157309568	91986864	69358136	134249424	57293564	27111780	89709472
LysoPE (22:5)	231152528	211684016	162584224	193449808	250737216	492667328	205027888	157057488	386170912	156597904	72736024	233932384
LysoPE (20:3)	87570280	64770980	42658908	68909160	89959992	221061536	85871800	50023608	133168496	56851024	17572994	95196376
LysoPE (22:5)	28155468	14700666	11219660	20017512	22585728	61155864	10172375	8305923	24511208	8023741	5.16907e+06	15326599
LysoPE (16:0)	33763892	25807548	19961258	15780561	21124610	38248996	24123258	23310800	48834144	23106190	16199303	30834182
LysoPE (20:3)	84583112	64079356	42504244	56535772	71567248	162901952	74835928	56427812	145196176	55351956	28206538	84902520
LysoPE (16:0)	106452856	47201704	131377872	402192896	221077248	247527472	27978982	37924388	78199440	58077016	62964320	44923504
LysoPE (20:4)	71535568	72383664	66585504	71674000	89468176	172635344	124847248	107469368	215489712	110414152	83967224	169696400
LysoPE (18:1)	299528480	226054256	193539104	231645568	280967072	619581248	309433344	363669184	727524480	405993120	283635584	531013312
LysoPE (22:4)	32840778	21325420	17371512	22597166	27242576	65082940	22573858	18046200	48967436	19062450	11223779	34080484
LysoPE (18:1)	233385840	66426624	132690280	380531072	155502208	242551712	64584936	115325344	384543264	124826096	228790400	104528648
LysoPE (20:2)	27726544	22788190	7331832	19323818	11959478	51497924	13543774	10336951	34768004	17543258	6.47608e+06	21455208
LysoPE (17:0)	4926201	1.91862e+06	7.22315e+06	23015134	11191995	16766145	1.34266e+06	2.40507e+06	5.95643e+06	3.88098e+06	4.73996e+06	3.0386e+06
LysoPE (20:1)	9716197	5.70632e+06	5403082	5125294	6.17281e+06	23013664	7.9357e+06	6681469	24857820	7639693	6910380	13533249
LysoPE (18:2)	2399128	2.5023e+06	1.76175e+06	2.64248e+06	1201543	2.60193e+06	2448167	2.02252e+06	2.31434e+06	1.99002e+06	3.02084e+06	2624778
LysoPE (18:0)	192980768	56039608	258634688	726635008	428575648	745621952	35659660	53931300	185838224	96244144	138972512	88849064
PC (22:0)	11675266	3.0992e+06	17867224	11077112	6738857	17015016	2.10023e+06	6960799	8661948	4592026	11906866	3.89737e+06
PC (25:0)	3.27105e+06	1.69184e+06	8533129	3.72781e+06	1.81534e+06	4.53684e+06	3396077	12696539	16738157	10750350	14906585	8138440
PC (25:0)	28485346	6.46285e+06	59627108	24693818	12436550	35616352	6325250	24317638	42463688	21791776	49886892	15986147
PC (27:2)	19524004	14537554	18683050	22761410	18034900	17169222	15061557	13453486	23881450	15999723	17726130	19138280
PC (32:6)	8472233	3.0953e+06	6626989	6060148	2.51365e+06	9138063	5.69601e+06	4982731	11880076	6847098	14153654	6760041
PC (38:1)	23572852	16098711	44284012	26194470	17114850	38201340	18019794	25280090	24562300	19780648	60280668	20504306
PC (42:11)	62653172	7.45924e+06	18667596	15244125	11977703	66993024	4132475	3938561	72061688	5030668	14997331	9761132
PC (34:5)	60652956	7.78221e+06	32814672	37363020	15922369	90449720	3.72498e+06	4.60508e+06	59309820	7017407	19401616	8620112
PC (40:9)	42802680	5.49326e+06	19128796	15243158	10095932	50601620	3.7851e+06	3.93352e+06	71114640	5846741	13181944	8560450
PC (44:12)	166522048	16897754	35558616	28167128	25552538	132514992	7.65654e+06	6.16732e+06	146130768	7161295	21021724	14881374
PC (36:6)	261333616	15159440	87322624	105870048	59678568	349372000	5589286	10398947	153015568	14063813	36873020	20003768
PC (42:10)	320205184	37073828	89847760	61121076	58608576	384670752	29915880	32387006	581803776	33364046	100037248	67073404
PC (38:7)	1139205376	134689712	300311744	164441952	161877200	520575616	40988728	32492972	397497248	26745452	82623216	39590776
PC (35:5)	45046340	6481089	19310464	15277472	10390296	50020936	3209227	2.23631e+06	57152284	5.56059e+06	18944116	8.06361e+06
PC (28:0)	1177078528	225504848	790834176	1279472512	616313920	2665171456	45408852	57898036	404060160	73625128	208002608	101259200
PC (44:11)	166963472	28180260	51482424	45145896	46868280	214779344	12533950	9110332	210002000	11124973	24916448	22673302
PC (30:1)	4285122560	637115520	3588704512	1314678528	503190944	2249444608	104449088	137650224	1319340928	130070088	385319904	124734232
PC (34:4)	366873152	41053844	223208464	186874720	117199416	557550208	29005572	46518076	536329728	48949748	182640464	88829736
PC (40:8)	757601280	61238292	231019968	166346096	154758912	744641920	36764596	33923220	1024192256	41373660	98876016	60709140
PC (30:1)	2077526912	302121920	210344096	2220984320	1221228800	4213929216	28964668	110090728	1084221312	193879168	412656032	273036224
PC (42:9)	505263520	41872548	113568816	54394016	70638200	381866304	24130608	24692492	714828416	44358200	85837840	67978072
PC (32:2)	8359067136	940592576	3282129152	1645857664	1160298624	5187362816	187243264	287796928	5478025216	218120208	777504768	278327520
PC (44:10)	80526072	12344844	22128520	13179830	17021126	112275328	5.18258e+06	3419661	111460576	3.60827e+06	7903481	6.0755e+06
PC (37:6)	170018848	21532488	38113784	43827956	37005752	224761008	8195933	10413313	210610224	12408763	32866512	22656350
PC (39:7)	152266016	21844424	68814152	57589100	45776252	241644320	6.6188e+06	7686111	187110624	6.85277e+06	23617288	19330478
PC (36:5)	3954010624	546440384	1386110976	1578715904	1013908672	5285286400	203304992	187305136	4067048960	253357120	855991808	477608608
PC (38:8)	35390404	4.77584e+06	13763747	18358364	14341291	60705568	1.54543e+06	2.36175e+06	44292396	3.0564e+06	7.19199e+06	6.03271e+06
PC (29:0)	813771200	130160552	485557184	619506944	280954912	1132545536	33467298	46582776	520978400	60661456	146990624	87832728
PC (31:1)	2250616576	300527136	1118427648	581742016	293678528	1234579840	46165304	71692544	825846656	64343264	348850720	117318752
PC (35:4)	303406080	33320008	117316640	91326744	57491912	287851488	27902410	32480004	585466496	37216608	146942384	67792392
PC (42:8)	171347888	19230998	63518160	58998048	37469904	314595968	5.03925e+06	6.93963e+06	181661824	7.54468e+06	13894043	15756744
PC (37:5)	567127168	49446780	168832736	138999424	92337664	558240128	23884522	27356940	660560576	32275552	116996992	62717216
PC (31:1)	1632526336	186165104	654146560	1424813696	601977216	3004901632	51383976	65103376	861644736	110725136	554096128	143450112
PC (33:2)	2101324800	225462768	802756416	1031463680	465244064	2452739584	61889784	51409356	929379136	117810120	219845168	147199984
PC (38:6)	12755594240	1422490624	3293592064	4205548288	3463572480	16327433216	522226592	477936608	9685179392	496187232	1569067520	1165216768
PC (40:7)	8561170944	1030212480	2584069632	1490170880	1845405568	8251518976	951852096	852570176	14122062848	751707328	2489454592	1915227008
PC (30:0)	17625016320	4812346880	13011286016	14038001664	8557754880	22352795648	979399296	1588413056	9245175808	2032901120	5185320960	2783248640
PC (32:1)	62680698880	15214254080	45231230976	32860583936	17010548736	57328128000	4989396480	5658898432	36921274368	6044740096	19311884288	12115008512
PC (36:4)	8577491456	2364340736	4813442048	5434973696	4436200960	8870561792	1655845248	1578068992	11579101184	1653644288	4699715584	3486838016
PC (34:2)	47571095552	13114008576	34160713728	14648143872	7599529984	21985171456	8872631296	7335932416	28097005568	1592102144	17011916800	8559006720
PC (38:5)	10565966848	2751303936	4783298048	4814535168	4344484864	13432282112	2195930624	2729734912	19897985024	2680898048	6822861312	5488134144
PC (40:6)	2919284224	764956608	1133971200	666798400	1040833024	1647277696	408253440	495631104	4105445888	435847872	1050122112	655761856
PC (32:1)	16730515456	9635671040	14786528256	26112477184	23524802560	37346639872	4036435712	3003814912	15605719040	3426920192	8550011392	4238217216
PC (34:2)	22469382144	7579464192	11949524992	12638283776	14194393088	22248859648	4327703040	4147262208	20707809280	10917430272	11745268736	11303957504
PC (36:3)	14760188928	4992839680	10074991616	8082532864	4167473152	15406688256	2862044672	2627465472	21991618560	2467696896	6470495744	4408879104
PC (31:0)	3552477696	1165381504	2480040960	2041503488	1514338432	3803938816	493023072	483394848	2948049152	595802752	1620133760	1077014400
PC (33:1)	6320604160	3015583488	6562753536	5913006080	4115744000	11028210688	1567424640	1430337920	8672696320	1789071360	4249141248	3120739584
PC (38:4)	10545189888	2010838400	4176569600	2435701760	2187405312	7729636864	1084665344	1105255552	12287713280	720438528	3146353152	2762358528
PC (37:4)	298342208	44996588	129142008	125600464	130784488	451694912	63374520	56564396	547789440	60442396	144744352	116731616
PC (35:2)	8248945664	1736281472	4235500288	1324850816	1622855552	6595185664	740616512	692112128	6924068352	760382272	2559561728	1606115584
PC (39:5)	365674432	56352360	115597752	109818216	100049784	433138560	29289752	24875246	272436608	20872724	52025752	59271784
PC (42:7)	716847616	111969984	209537872	132211664	173561136	656232192	43419944	23871076	458672704	23036204	30846190	80983144
PC (40:6)	3341575936	692684608	911763904	1337200000	1689630336	5175397376	346983360	230054400	4819368448	241585008	803779968	972699584
PC (37:3)	1102423680	352778144	555161984	528086720	469317088	1275747584	85027104	67641960	1007551808	79835920	209378384	151921664
PC (32:0)	18902059008	11874493440	14238160896	14866347008	11031477248	22914224128	6006338048	5566962688	21869201408	6913794560	12030967808	10391904256
PC (34:1)	96563068928	34732277760	61673336832	67917578240	48619401216	75728994304	31727495168	32108920832	51463581696	37481472000	56350003200	53394997248
PC (36:2)	68964712448	16936291328	36136566784	24803854336	30184693760	50393178112	38100619264	54586904576	162525000000	58336587776	85824610304	74780344320
PC (40:5)	1222177152	417115104	636631616	700471040	868412224	2060325888	205398608	167191376	616776512	171188272	215094112	261801296
PC (38:3)	11970452480	1595350272	4125835520	1682392192	2699735808	7795176448	3461307648	2691088896	25162504192	2569275136	5456356864	6463616000
PC (35:1)	5377712128	558029120	1037452736	2086283136	1977063424	7725805056	337959520	495033856	4222306304	438204128	839754560	1643706624
PC (40:4)	1867260800	206200528	407796384	291492288	459810112	1541677312	201452656	173261184	2666167040	97011512	266344880	555600896
PC (37:2)	3406360064	324661952	1091381632	808119296	780681344	2456945920	319423936	254255424	2860268288	207931984	584203584	726763648
PC (44:7)	93912832	10692809	24635176	12499398	20122574	98393816	12640545	8776397	186491824	4362586	11315111	24828522
PC (34:0)	5344317952	1463387264	2047165696	3943130368	3375331840	10275594240	534909440	376103840	3265357568	431200032	970610944	1109340288
PC (36:1)	21527779328	3588709376	5875559424	6137209344	9413101568	26766170112	5055651328	714286784	43886379008	1495279488	8550531072	10187869184
PC (38:2)	14671659008	2273289472	4221874688	2661734400	3391117824	9788466176	4519250432	3936588800	46993465344	2526502144	6481882112	9106787328
PC (40:3)	903590528	155033360	351470624	119195624	126076360	1546298752	187069392	166541520	5102504960	123699216	294742176	449113056
PC (42:4)	689448320	45422304	174563968	71543192	68523376	758252800	74727712	50261912	1845759616	29667072	69588648	108024760
PC (39:2)	559261376	41935188	144483872	75789456	119033304	444958752	33005678	22734010	619594048	19011710	36548132	47533472
PC (38:0)	14311396	2.67782e+06	1.37459e+06	2214857	5.04364e+06	40530292	10047758	3.63043e+06	90973472	2.10631e+06	2.24748e+06	13149617
PC (46:7)	79945104	10954361	27027030	7980668	15389318	95439912	5.86518e+06	3.52976e+06	118271568	2.04566e+06	3843098	8852484
PC (38:1)	1732763904	186350272	312666368	449956864	688468864	3191914752	436627872	299692032	4649625600	195953056	575723840	699350720
PC (36:0)	290840672	63183656	74352104	140208672	200692688	927751872	31776668	17841492	135840816	17804162	14894156	41817796
PC (40:2)	2228417024	199912784	267053408	260423264	483295680	2616045824	1004910720	685412800	9363431424	568364224	1054210944	1639904896
PC (44:5)	157391456	12036975	43007780	20045746	26612370	162951584	31106598	22757260	380884672	13486600	22019670	51720464
PC (42:3)	684164608	49626028	144626080	76774816	104472576	328514944	82683888	48536312	1323309696	39855988	57623636	132323176
PC (41:2)	101708160	12419382	24020664	15343760	21155230	168082512	5.54703e+06	4.87589e+06	172023728	3.92366e+06	4857395	9085923
PC (48:7)	71104080	10567728	26408684	12284155	20079140	86713768	4329415	2.73837e+06	81557640	1.98053e+06	1520078	5.50943e+06
PC[OH] (OH-38:1)	10626052	7127298	27568098	12339852	10320667	18884832	9876578	16798780	11371537	7.29529e+06	39850780	12342825
PC[OH] (OH-30:0)	12072430	1885730	8671851	37410388	17541454	46238100	609206	1.04981e+06	7.02678e+06	2.16576e+06	4390158	2304212
PC[OH] (OH-34:1)	65623928	8894909	37039924	20881002	15413133	68999944	12480367	13750587	113020664	13685081	44490960	24540772
PE (42:10)	43473292	4228830	15211279	10707532	10000279	53176340	5284330	4.0614e+06	119866224	4216842	11892557	10448235
PE (38:7)	334623904	30600180	97933408	27520612	26209176	116001336	5808802	4.70692e+06	124980304	4.93398e+06	15069337	10936806
PE (36:5)	655298048	101075856	286311808	204828624	190643296	864619840	43103872	39741300	325407808	48513224	105870128	80767904
PE (38:6)	1040211776	118256504	400528928	209030080	173148448	821902656	87840120	69902616	1146024832	43459312	211693184	140589216
PE (38:6)	1160311040	460312384	819404928	849267840	894824256	1488793216	178282944	143494048	768440320	149191136	325593696	310062688
PE (40:7)	1138830592	525054336	663455488	539761024	593419456	1253688064	407823840	378613024	2846920448	306971168	643799360	651397440
PE (30:0)	26260864	24421936	31576616	24141698	21172102	28063740	17881866	16195692	34933952	14097591	24012846	17789356
PE (32:1)	1742230912	517398080	1195637376	616412032	494644544	1049839488	254280880	225051104	1214084480	231055600	374822944	293598304
PE (36:4)	1816237952	608992448	1170501248	616616448	998923136	1995286144	412346016	341412064	2285111040	343880896	737174848	653330624
PE (34:2)	2601136896	887632704	2009607424	649672768	704628672	1618050432	362223680	311903424	3717807360	312953952	735120000	457791456
PE (38:5)	2941783808	1027222912	2197622016	1372766208	1425211648	2461416704	883133376	796421184	4445346816	649020736	1761685632	1570841344
PE (40:6)	1044241344	303053632	589028096	402786528	344315840	438081088	227380384	184669504	834402176	152972320	325745568	361914208
PE (32:1)	829706112	425940192	745653440	1154881408	989031040	1282028672	213547280	260295872	987791936	293333696	680038016	492956800
PE (34:2)	1514876032	661641216	1687180288	1542472064	1254674944	1269372800	487966400	460957440	199826240	435224000	1149355136	805388096
PE (39:6)	71430368	26960480	53306100	48558320	54070960	83335096	12024480	10254846	18328234	9505180	20238366	20959834
PE (33:1)	197087200	78935360	191482784	106484752	125094904	198300080	47930248	37147108	42258912	44017832	121505888	75484240
PE (38:4)	845543808	335939840	643254784	470979968	235521248	744566848	217574480	155903872	556862208	169118896	415865024	393591648
PE (40:6)	1156735488	635584000	921799872	1060086144	1082222592	2018790400	144973504	181141920	928546944	179365952	127705552	301786080
PE (32:0)	252778656	127682992	225593664	183055312	117322200	249217616	121602496	127061856	360468704	108440904	243562096	181958656
PE (36:4)	90286312	66261072	95428704	83857808	83177376	91867960	56276164	60353408	142333264	55274588	80675384	88526376
PE (34:1)	4912460288	2636871936	4125891840	2476070400	3316982528	5019863040	3027260672	2574200832	8181891072	1813781376	4077827328	3727835392
PE (38:4)	3016338432	1398222464	2351986432	2238652160	2391411456	3678380288	1151940352	918637184	3121246464	872260928	1011005696	1290873216
PE (36:2)	7445518336	3318802688	4954385408	3136741120	3326733312	4622475776	7119242752	6450314240	11221885952	6797608448	7917550592	8901414912
PE (40:5)	908486144	400094304	754571200	738295552	871255424	1397355136	210926976	177233824	398212736	182711008	160621744	247478224
PE (38:3)	2050584960	352097344	880052224	738232448	749231424	2195726336	193255248	163932128	1617713664	162260656	325262304	276890752
PE (40:4)	300362400	40655604	119207680	100081272	126048112	338897184	33908180	25357940	282840736	24495304	43364712	58430792
PE (38:3)	1522185728	260232704	642294656	462502752	519281568	1393874304	239998592	185862736	2052104192	153058768	280192672	395863776
PE (34:0)	187745776	46664668	81425200	91741464	91454904	284485984	48596956	41145284	400417920	19455994	85632024	63071376
PE (38:2)	953735360	108070088	433596608	131665552	175528416	424461728	417228512	327385152	2335546368	224969856	529856480	732101440
PE (36:1)	6265103872	1121913728	2812833536	2574561792	2596247808	7706549248	1744535168	1352481920	9461169152	1069898176	2533387264	3031503104
PE (42:5)	61480520	9344748	29387908	14056603	18674462	61661332	3.45005e+06	6.33049e+06	51163216	3887151	7067438	5.84944e+06
PE (40:3)	150309104	15330460	50720712	31046164	39299452	115765048	9430956	9213435	164796688	6.01246e+06	13615176	15459495
PE (38:1)	305448480	30586776	87717304	62158032	64176788	394695936	37905340	26730062	491117024	36223668	46865844	66718140
PI (40:7)	68585288	5.8537e+06	11686420	4601467	9413117	83233768	5.69397e+06	2.64652e+06	181505120	1.40403e+06	2.9519e+06	9345294
PI (36:4)	336781600	29073068	53731472	36268660	63177640	447377920	15309776	10994539	340952576	7651184	20508482	28039768
PI (38:5)	1128370816	92059296	157387680	59080432	143144000	1095009792	97241640	64370544	2266255360	39453812	115223160	202632240
PI (40:6)	111740160	6.64767e+06	8651446	5.367e+06	8.15153e+06	69402504	4.7935e+06	4.39428e+06	141534336	2.29781e+06	4969463	12970516
PI (40:6)	120877408	46990772	52214132	40339236	97526104	223938080	20298560	11115251	92921168	6.06583e+06	10430968	37307860
PI (34:1)	462115648	117851608	145384368	130006560	202452432	456632032	69622720	43947288	341324672	32791336	82855848	118926384
PI (36:2)	961359168	220817008	160271232	106974416	388068256	687915328	623217280	366713600	3652371200	197398880	553079168	981629632
PI (38:4)	2398387456	671339264	814124672	525127616	1233411328	2561704704	468224704	274812288	2615048704	160376624	373896480	731629760
PI (40:5)	235186496	44385776	64722692	57460604	142664000	349906752	28075398	9732752	118220816	8967979	16932016	57040536
PI (40:4)	92527200	33994596	24535626	23518606	72039328	148703488	12825731	8820213	73352232	4379876	2.4749e+06	17363592
PI (38:3)	496678880	224871536	144867872	122205984	231695520	547145920	112177272	102061432	739463552	57265248	95716152	195289216
PI (36:1)	948947136	191104464	206812304	237941248	469371232	1294539136	523092960	277260384	1920289408	169244768	383967520	990919872
PI (38:2)	721546048	70394000	174890384	131760048	334642272	1026412032	14364738	58395300	653058944	31063238	32958564	172973312
PI (38:2)	721546048	8681452	18525656	11310843	334642272	31082950	82902016	62765860	653058944	31063238	28884888	172973312
PlasmanylPC (O-26:0)	15646996	4796101	24761612	19977052	8786513	35734256	2.36016e+06	3.92156e+06	24418912	6.26194e+06	13532766	5674148
PlasmanylPC (O-28:0)	257408992	46867864	178036416	171522160	75020256	329038752	18696872	32801728	321338592	40829548	119603152	53363180
PlasmanylPC (O-34:4)	56315900	6960290	21790392	17914106	9450076	58463392	11088550	13472135	254727024	16288424	61831064	25590780
PlasmanylPC (O-36:5)	687661440	170806288	383546336	375901184	311794880	1149132544	138878864	110686208	1292473472	116908176	401016192	314322400
PlasmanylPC (O-29:0)	59773652	17112716	55008888	62694192	30859870	100318704	10448810	8.05045e+06	78993712	14772945	46565836	24543662
PlasmanylPC (O-38:6)	241909728	43843120	107588880	80600616	65558688	199090016	69197984	63364552	702931648	49602992	183982112	139499728
PlasmanylPC (O-38:6)	3930047232	578300672	1349661824	569251584	874596544	3980611584	347039904	233151280	4382201856	223406800	886001152	746957440
PlasmanylPC (O-30:1)	558151680	128249112	368388832	315228032	268680320	554977600	84277232	91315920	611962688	112528856	313251136	181813040
PlasmanylPC (O-36:5)	1212691328	263713920	581848576	425942720	382175232	1147303040	590161152	512731392	4829035520	507586400	1260960640	1108443776
PlasmanylPC (O-30:0)	3583751168	829681344	1891708032	1603159808	1049613824	3554655488	434786912	435499104	3118651648	583777344	1455973120	888592512
PlasmanylPC (O-36:4)	5760346112	984466368	2198904832	1619704320	1548981760	6890715648	1016194432	911807296	12420610048	896714048	2359771648	2171501056
PlasmanylPC (O-38:5)	3563297536	385674944	1087473152	789880064	877946880	3755369216	769884352	721911296	11646374912	604044160	1671642624	1322420096
PlasmanylPC (O-34:3)	824911616	138677088	324123328	280584640	231698608	803817792	167817776	153667968	1815406592	163126336	484284960	376887616
PlasmanylPC (O-40:6)	426975616	72845400	124859688	78265672	95147872	411629760	123925344	99031544	1865568512	84098984	207190912	249834624
PlasmanylPC (O-34:2)	3220103424	844394624	1753292416	1973414272	1531451776	4115891200	702554752	580283840	3940313856	569436288	1411521664	1471162752
PlasmanylPC (O-31:0)	324343488	147642080	208923136	211060672	137316304	365003680	45084124	50712272	142409056	65864724	98647552	89092520
PlasmanylPC (O-36:3)	1675013888	396772320	465415840	718665152	718085504	2060692736	150858272	176300704	558060928	228099440	300428832	387597472
PlasmanylPC (O-33:1)	789176192	168870528	364519840	354630080	332160576	812938368	153904704	109295000	681800576	170773680	345701248	268693056
PlasmanylPC (O-40:6)	302760320	53021088	83371480	84880888	145488672	607335488	50350824	24578832	334154912	22616100	48949820	70344696
PlasmanylPC (O-36:3)	1702159744	441976800	374355744	431192352	355154432	2114632576	202939808	186350736	3206760960	149904128	403883328	539758080
PlasmanylPC (O-38:4)	630221376	81370016	147397680	67445304	92018184	661597120	101351072	108691976	878929472	85455008	107762152	211041200
PlasmanylPC (O-32:1)	2608085760	469881728	923117824	659670528	755438720	2707361792	348005984	358289824	2385239296	339532992	993436992	883321728
PlasmanylPC (O-34:2)	4870022144	452023040	522528192	1074300160	1364789760	4184917504	915333440	915684096	1996322816	1314679040	2166669056	2154258432
PlasmanylPC (O-38:5)	294184128	37993672	59521728	49686628	67290408	204028544	67928680	53688220	714637312	42820300	94047560	142637936
PlasmanylPC (O-32:0)	9649209344	2300134144	3761215488	2790280960	2563796224	9364986880	1376208896	1147658112	9002001408	1336666496	2834403328	2881661952
PlasmanylPC (O-34:1)	18261360640	3273154304	8453171200	7303030784	6944695808	29848463360	6725611008	5247138304	57425051648	5112302592	11314583552	11147373568
PlasmanylPC (O-36:2)	1886018560	323328064	739423040	479091392	558318528	2035641984	960047104	1659599616	18278547456	1512964864	3168848384	3987309824
PlasmanylPC (O-38:4)	626918080	46194248	99210408	138835344	197519584	839970688	78803344	49274076	1042570240	45634804	103448456	115342928
PlasmanylPC (O-40:5)	358208512	25649918	54140804	53734532	126818928	531449024	43923224	28075508	534912192	19700288	53173108	90339576
PlasmanylPC (O-42:6)	113756128	11480941	22220784	15009396	17424706	152062992	14667466	9503381	456594976	3.31241e+06	8346369	20469836
PlasmanylPC (O-34:0)	877061696	155597824	224101312	228355168	259963744	1456384640	72017376	63090940	1323489664	55461884	90908384	121318040
PlasmanylPC (O-36:1)	2231645696	188120208	584720000	298375008	562013824	3132131072	370382816	147881824	4999836672	148347840	468285632	540465792
PlasmanylPC (O-40:4)	151748336	9502521	27456658	8400598	15088381	115367872	27216478	12643960	569914176	9378465	21082254	42440040
PlasmanylPC (O-42:5)	92532768	10601194	22488288	7390268	17178478	107630600	15040280	11111826	272622016	6245409	11678781	17838902
PlasmanylPC (O-40:2)	18754508	2.3596e+06	8491810	2.97865e+06	3.3538e+06	14985721	4564616	3.02983e+06	47855772	2236672	5.86914e+06	5912725
PlasmanylPC (O-33:1)	55853688	15954175	26838404	24318684	42241488	132919512	19528780	11802186	78616728	13501739	13480049	18527788
PlasmanylPC (O-36:0)	36275552	9127755	11270196	10876242	13876351	69513352	5843147	4053695	91051600	3.40717e+06	3.13246e+06	9830502
PlasmanylPC (O-38:1)	344000800	35595856	32941896	42853288	86478648	240336512	55987352	26747628	939585408	15697745	40187140	90583528
PlasmanylPC (O-42:4)	104805176	7.96322e+06	18546832	7413721	17924760	52135972	16849474	10704586	400791104	8758516	10704137	30213472
PlasmanylPC (O-40:7)	4531354	2.55644e+06	4.70251e+06	2.35122e+06	4.15752e+06	1.87604e+06	4.72805e+06	4.02459e+06	4.89946e+06	4329812	5.129e+06	4.41649e+06
PlasmanylPC (O-36:5)	332006176	45748108	131147520	109833584	76279944	213508000	63280056	59398788	1219789056	66955160	238534416	149878592
PlasmanylPC (O-38:6)	753786624	199253456	356295072	209549696	259447664	507320416	249457824	217742048	1805761152	113962712	333396960	396306848
PlasmanylPC (O-40:7)	190712336	34049360	97872776	32208112	46454668	88551064	47043044	51269492	585532608	36001148	83756072	114578944
PlasmanylPC (O-40:6)	960913088	185551952	321369696	208273920	258152864	818034112	207067200	102570784	2184180480	121258080	340882656	380915232
PlasmanylPC (O-32:1)	1364270208	319149312	794201280	633036544	420667872	1319708544	310723968	346315584	2312664576	335797344	1061596800	645067712
PlasmanylPE (O-36:5)	931641152	272642816	569856896	427697728	450093024	860962048	229606448	218613616	1088207616	218756096	374188480	333095232
PlasmanylPE (O-38:6)	216216112	55328256	93915104	34873964	60028728	134210096	86559120	73532488	654826368	60715672	74666664	110403584
PlasmanylPE (O-38:6)	1900048384	1103272448	2531753216	2083345408	2054501120	3127539968	537573120	506972352	2518113536	459889920	1006240704	950947904
PlasmanylPE (O-34:3)	83456816	30298356	78024160	73673448	59914604	69045528	21558342	21188970	5351780	23201202	38072420	37781892
PlasmanylPE (O-40:7)	732337792	215789840	558189632	295980032	303651296	516133504	254995280	207209344	1076988672	164223424	347273600	373507808
PlasmanylPE (O-32:1)	777630592	355186432	907451072	859385664	594888704	757500992	244582096	340489312	5538680	399612032	941102016	627799296
PlasmanylPE (O-36:4)	3351901440	1413527552	2996898816	2434946304	2505076224	2878659328	1402669312	1057452672	3153524480	1221698432	2271039744	2161672448
PlasmanylPE (O-38:5)	1813217280	870276736	1762780800	1442897792	1456244352	1783581312	874127296	808712768	214589152	605372480	1278092928	1364187520
PlasmanylPE (O-40:6)	168636256	94989224	160586544	141549280	122446664	99233880	129388424	156622864	32599316	130079016	177333200	235898976
PlasmanylPE (O-34:2)	597049920	233985648	427380608	435671424	375085984	632879232	156832736	171111136	730873792	178137920	228101568	157822336
PlasmanylPE (O-36:3)	725904512	241644048	495881344	522862688	538708928	734694272	196898320	214893520	980975360	170054096	343604576	332852416
PlasmanylPE (O-33:1)	45079456	23573186	40224496	36258196	37616528	49717300	15137633	17500578	14429820	14207819	30984708	12167715
PlasmanylPE (O-40:6)	665430720	150267088	477768320	435549280	491595968	852260352	43555108	77124032	454054720	60822136	108383184	129010384
PlasmanylPE (O-36:3)	818303552	125944992	583544640	252222400	441680640	727085184	196759392	184886752	1050786432	135150144	243354896	309222400
PlasmanylPE (O-32:0)	154235488	36467884	78495360	37593748	39697460	97792088	17563566	14897809	88466968	14618858	33012496	26409710
PlasmanylPE (O-34:1)	3275660288	792877248	2355939072	1743730816	1657197440	3438257664	932328128	839202368	4771588608	792893696	1814336256	1623833600
PlasmanylPE (O-38:4)	616318720	190467824	572832576	577698304	508350912	755848896	247335008	220308592	1235734912	184103424	333727328	431748256
PlasmanylPE (O-40:5)	357880960	77227912	245874688	258032400	262719872	509010720	76577064	53201636	352631936	51697804	90249320	121579856
PlasmanylPE (O-36:2)	723732288	166040976	394924544	267685360	253730352	540349440	344792384	297831968	2064580096	128769488	627289856	588188544
PlasmanylPE (O-38:3)	429081184	42125780	186286000	102386800	143953616	470238336	63942504	39751768	299098656	43123772	41214312	97921648
PlasmanylPE (O-36:1)	852913792	86968088	301906336	259606880	269741984	893646400	134174088	109916144	1167121792	79627208	188399424	183195712
Cer (40:2)	112554912	49133728	169073904	90389752	85635936	147726608	71684368	79014176	290094560	103910160	215304496	142767872
SM (30:1)	13673488	3116496	16055620	11032484	4966756	14479310	4127821	8523703	40254528	10491477	21694086	9053871
SM (32:2)	32535138	6.49758e+06	29177896	26814544	8674679	37072208	8770478	15382026	95524824	24281698	50456608	21295132
SM (31:1)	21232740	4.48486e+06	20398730	15958070	7.34215e+06	26098592	6.50491e+06	11157052	68764312	15625480	34047272	14622002
SM (33:2)	16631190	3.1448e+06	14264510	13458956	5.69659e+06	24182958	6.93216e+06	10597786	43746340	13900914	28676544	11789337
SM (32:1)	1307290240	261534496	1252622336	785902080	406513824	1559572992	422702432	690026112	5575200256	870449024	2333299200	793349312
SM (34:2)	2023437952	333849600	1616122112	1309456384	582688704	2402802176	414822944	728639936	4946958336	793526144	2101336832	865283008
SM (32:0)	366023904	64671524	243753200	138549296	71282056	307345632	95123080	161644368	936287040	155742848	449897120	206828096
SM (33:1)	848683968	149103248	593751744	568121792	253033520	940452160	191137008	299041600	2943260160	368835520	966851328	470192032
SM (35:2)	32661022	5.37263e+06	26726338	23532842	10522433	41255324	8.13691e+06	13222842	172714656	15650433	69670280	22918016
SM (33:0)	72359528	11642830	46438300	34396504	15964540	68736560	21451388	30643608	336450816	33286946	115566440	46512328
SM (34:1)	27110008832	9340765184	27309809664	24446015488	13868638208	30216421376	9524007936	13485238272	62525681664	15173280768	40970338304	21883813888
SM (36:2)	106177184	46251056	125168656	95846800	54376756	156103696	209549392	251521424	1226728192	288088512	885137472	479263360
SM (34:0)	3793200640	2640375808	3864805888	3179186432	2147696128	4606007808	3920548352	2671610112	8762658816	4391707136	7029701120	4967628288
SM (35:1)	128168552	56348932	145269744	153526784	106643216	187872240	85790416	65658784	368888256	134847792	385110368	235189536
SM (36:1)	134580080	129620512	166878304	287603744	170325088	265644064	113555376	120482032	167636128	115857600	262480016	201451824
SM (36:0)	188544192	66616092	141304960	102666904	77013648	244944864	63256360	55690888	246947600	64537260	139357456	112822624
SM (42:4)	300319072	53993080	117061104	52887636	58947412	199902512	36020268	31119642	214737776	22018874	45136092	67814024
SM (40:2)	1005992896	179024080	371092480	235247216	187925680	544576256	161154336	98820168	930294400	120899984	270457248	302735296
SM (38:1)	164527584	40867512	61290880	85540976	77215448	206353936	34237776	29037022	239617136	28053138	73681760	72834432
SM (42:3)	2957734400	366172704	821456704	530053632	523036512	1951373312	566744192	484347168	7243783680	247773744	783716352	902928704
SM (41:2)	1516697344	188629584	389474112	156058144	92359624	1117741440	86542896	80466800	2309034752	72596320	240806800	189749200
SM (43:3)	147568976	13259477	29469178	13221225	14759681	92011176	12296528	7563549	168924496	5.11126e+06	18339602	12614989
SM (41:1)	136047712	18795792	37856380	12841030	21254568	112357424	9281633	12929825	263921472	5.3849e+06	25955388	26648776
SM (42:2)	23353264128	3526676992	7254077952	3559780352	4367871488	17530994688	8377734656	6626065920	50085793792	5113239552	11208355840	13051575296
SM (40:1)	2317187328	493892160	765383936	793651520	1065914112	4682840064	433686880	348850592	4254118400	279626624	640981056	693440448
SM (44:3)	983208320	86471072	220425248	82102304	119231608	577372160	172067904	186233808	2074405376	110359120	137849440	247208720
SM (42:1)	2039808640	437910272	713659776	320591744	519532992	2793270016	1012722496	331007104	13127609344	494646016	675094336	1159755008
SM (40:0)	768313920	197869472	179489712	116439288	163475488	1028128384	130227272	80321520	1744644608	65650836	136187616	158517552
SM (43:2)	628628864	87704000	128839240	58648432	88582096	434542912	60361488	39168832	1354666240	38451504	81419216	88141592
SM (41:1)	723450432	118656952	167324464	128334360	162337328	820126080	93485448	52485720	1254259072	44223760	70039120	114550056
SM (43:1)	39576184	5.73754e+06	4.27531e+06	514852	2.52216e+06	27926262	4882276	2.85212e+06	84979640	1.56716e+06	1.58342e+06	6.44539e+06
SM (41:0)	73598472	14534314	12996364	8.21332e+06	13481919	78500936	9948491	7.6631e+06	165881440	3.36426e+06	8948632	9654549
SM (44:2)	1129355776	187449200	379073600	105563920	222812704	977285824	142560432	130183768	3003382528	88556240	146298704	278247648
SM (42:1)	7846987776	1575891968	2637317632	1932635776	3098201856	9706791936	1024234752	739281984	11452027904	503140160	1004624192	2239164416
SP (16:0)	15225355	12991660	27355232	23472146	23946362	15234816	29105444	38056596	45385456	31704308	33308566	28159776
