# Supplementary material for: Stearoyl-CoA desaturase inhibition is toxic to acute myeloid leukemia displaying high levels of the de novo fatty acid biosynthesis and desaturation
Source: Leukemia. 2024 Aug 26;38(11):2395–409. doi: 10.1038/s41375-024-02390-9 (PMC11518998; doi:10.1038/s41375-024-02390-9)
Supplement: Supplementary file 5 — Supplementary Data 4. Fatty acid profiling cell lines [file 41375_2024_2390_MOESM5_ESM.xlsx]

## Sheet: Samples
Number mark	Cell Line	Experiment	Condition
1	MOLM-13	N1	control
2	MOLM-13	N1	palmitate
3	MOLM-13	N1	oleate
4	MOLM-13	N1	SSI-4
5	MOLM-13	N1	SSI-4 + palmitate
6	MOLM-13	N1	SSI-4 + oleate
7	MOLM-13	N2	control
8	MOLM-13	N2	palmitate
9	MOLM-13	N2	oleate
10	MOLM-13	N2	SSI-4
11	MOLM-13	N2	SSI-4 + palmitate
12	MOLM-13	N2	SSI-4 + oleate
13	MOLM-13	N3	control
14	MOLM-13	N3	palmitate
15	MOLM-13	N3	oleate
16	MOLM-13	N3	SSI-4
17	MOLM-13	N3	SSI-4 + palmitate
18	MOLM-13	N3	SSI-4 + oleate
19	OCI-AML3	N1	control
20	OCI-AML3	N1	palmitate
21	OCI-AML3	N1	oleate
22	OCI-AML3	N1	SSI-4
23	OCI-AML3	N1	SSI-4 + palmitate
24	OCI-AML3	N1	SSI-4 + oleate
25	OCI-AML3	N2	control
26	OCI-AML3	N2	palmitate
27	OCI-AML3	N2	oleate
28	OCI-AML3	N2	SSI-4
29	OCI-AML3	N2	SSI-4 + palmitate
30	OCI-AML3	N2	SSI-4 + oleate
31	OCI-AML3	N3	control
32	OCI-AML3	N3	palmitate
33	OCI-AML3	N3	oleate
34	OCI-AML3	N3	SSI-4
35	OCI-AML3	N3	SSI-4 + palmitate
36	OCI-AML3	N3	SSI-4 + oleate
37	MV-4-11	N1	control
38	MV-4-11	N1	palmitate
39	MV-4-11	N1	oleate
40	MV-4-11	N1	SSI-4
41	MV-4-11	N1	SSI-4 + palmitate
42	MV-4-11	N1	SSI-4 + oleate
43	MV-4-11	N2	control
44	MV-4-11	N2	palmitate
45	MV-4-11	N2	oleate
46	MV-4-11	N2	SSI-4
47	MV-4-11	N2	SSI-4 + palmitate
48	MV-4-11	N2	SSI-4 + oleate
49	MV-4-11	N3	control
50	MV-4-11	N3	palmitate
51	MV-4-11	N3	oleate
52	MV-4-11	N3	SSI-4
53	MV-4-11	N3	SSI-4 + palmitate
54	MV-4-11	N3	SSI-4 + oleate
average cell number exp N1-N3
	control	palmitate	oleate	SSI-4	SSI-4 + palmitate	SSI-4 + oleate
MOLM-13	0.4525	0.295	0.465	0.33	0.1725	0.4225
OCI-AML3	0.575	0.4725	0.5225	0.5525	0.2975	0.4925
MV-4-11	0.4025	0.28	0.4625	0.42	0.27	0.4175

## Sheet: Raw Values
Compound Name		C10:0	C10:0	C10:0	C10:0	C10:0	C10:0	C10:0	C10:0	C10:0	C10:0	C10:0	C12:0	C12:0	C12:0	C12:0	C12:0	C12:0	C12:0	C12:0	C12:0	C12:0	C12:0	C12:0	C12:0	C12:0-13C1	C14:0	C14:0	C14:0	C14:0	C14:0	C14:0	C14:0	C14:0	C14:0	C14:0	C14:0	C14:0	C14:0	C14:0	C14:0	C15:0	C15:0	C15:0	C15:0	C15:0	C15:0	C15:0	C15:0
Mass		186	186	186	186	186	186	186	186	186	186	186	214	214	214	214	214	214	214	214	214	214	214	214	214	215	242	242	242	242	242	242	242	242	242	242	242	242	242	242	242	256	256	256	256	256	256	256	256
Isotope		0	1	2	3	4	5	6	7	8	9	10	0	1	2	3	4	5	6	7	8	9	10	11	12	0	0	1	2	3	4	5	6	7	8	9	10	11	12	13	14	0	1	2	3	4	5	6	7
tR		7.881	7.881	7.881	7.881	7.881	7.881	7.881	7.881	7.881	7.881	7.881	9.893	9.893	9.893	9.893	9.893	9.893	9.893	9.893	9.893	9.893	9.893	9.893	9.893	9.893	11	11	11	11	11	11	11	11	11	11	11	11	11	11	11	11.73	11.73	11.73	11.73	11.73	11.73	11.73	11.73
FAME	2200621_FAME_01.cdf	8598.5	4864.5	2253.5	4550.5	9905	13012.5	19428	21907.5	11367	5862.5	3548.5	11207.5	4327.5	3479.5	2596	5984	4090	6614	18544	10761	6402	2343	2580.5	2509	4327.5	5242189	888786	93774	5505	3063.5	3999.5	2295	4170	4790	4490	4537	6594	2394	1872	1507	2896355	502571	51856	3096	115	0	965	494
1	SJ220511-1_01.cdf	17414	17439	14468	15501	21823.5	29417	35327	49974	27430	15112	16722	27158	25171	17252.5	16744	17891.5	10679	12105.5	48276.5	14166	14860	11015.5	9448.5	8947	25171	340286	59772	86543	22017	124872	38268	150556	46674	127336	25400	72044.5	15344.5	23303.5	5918	5090	143935	27062.5	7072	4494	14054	5256.5	10796	3471.5
2	SJ220511-1_02.cdf	16607	14244	19952.5	16324	24578.5	24241.5	26486	60341.5	24439	13860.5	15058	28865	25298	26976.5	15522.5	12828	12364.5	14296.5	40086	19333.5	11734.5	12637	7024	4491.5	25298	438916	83691.5	55438.5	8854.5	73114	26209	71625	24906	54872.5	27638.5	29138.5	16270.5	14543	4096.5	2009	151696	23643	11268	1830.5	8277	3918.5	6549	3546.5
3	SJ220511-1_03.cdf	14595	15037.5	13996	13972.5	20942	20961	27728	53416	23399	19002.5	12763.5	28788.5	11240	13684	11899.5	9653	7508.5	19268.5	26866	11109.5	10640.5	7347	4581	6114	11240	466961	82628	87438.5	28252.5	126546	41884	141218	36259.5	117966	26949	55716	17942	26734.5	2334	2679	157806	15692.5	8495	3266.5	8745.5	3223	5396	3482.5
4	SJ220511-1_04.cdf	19841	12549	9650.5	7201	15398.5	15653.5	21025	32165	19750	12487	6508	28046	35920.5	57002.5	23842.5	45333	11969.5	12601.5	28806	12440	8026.5	7408	12693	3281	35920.5	300661	52000	66183	27578	95955.5	30556	119796	35424	97972.5	30813.5	49387	20817.5	23298.5	4685	3480	102992	16164	9687.5	1889	7996.5	2805.5	6894	3474.5
5	SJ220511-1_05.cdf	15800.5	14598	15216.5	18634.5	22508	27423.5	31245	68118	31107.5	20369	16254.5	26529	27976.5	14641	15143	14700.5	10962.5	12700.5	46002.5	20500.5	16261	8310.5	9634.5	7478	27976.5	298639	51221	32238.5	11707.5	25074.5	12687.5	41312	19456	26198	16922	18125.5	16133.5	9908	7803	2694	71508.5	17302.5	4865	2783	2990	4459	3391	3321.5
6	SJ220511-1_06.cdf	18499.5	15448.5	16355.5	15045.5	27244.5	31221.5	29182.5	58147.5	25537.5	19197	18338.5	19885	12103	19769	12694	13375.5	12061	20962	34979.5	18433.5	12745	9009.5	9623	4516	12103	583262	101150	93146	25087.5	145270	53315	182068	60124	144826	44559	83405.5	18441	29350.5	7797.5	5090	179918	35800	8539	5324.5	9830	3199	9865	4533
7	SJ220511-1_07.cdf	27072.5	18865.5	15689.5	15990	22758	27817.5	32720	65004.5	32076.5	16937	14656	26285.5	37308	32567.5	26208	19350	12754.5	17038	40436	16458.5	12820.5	11531	14398	10894	37308	261907	38076	64691	23054.5	99655.5	33178	107100	33312.5	107344	30259	56046	18165	22627.5	7528	6112	106373	23055.5	9685.5	2924.5	8052	4897.5	5728.5	3974.5
8	SJ220511-1_08.cdf	11059	10133.5	15185.5	11105	20808.5	25218	30733.5	52016	20656	15104.5	13567	33565	14767.5	18953	14826.5	10788	9346.5	19580	32311.5	12896.5	12704	5034	5876	6557	14767.5	313558	56060	41996	13382	47091	9239.5	48692.5	20590	43096.5	15342.5	18242.5	15672	9175.5	5070	2468	95984.5	6273	3654	2208	5589	3420.5	5536	1920
9	SJ220511-1_09.cdf	16644	12234.5	16717	13264	22941.5	21859	29179.5	53379	24346.5	15110.5	11395.5	27686	18700.5	14587	10976	8829.5	8231.5	21117	32572.5	12318	10326	7490.5	7386.5	3913	18700.5	287434	53014	61848	7084	77503	27231	90858.5	30825	79488	23097	41101	14996	16898.5	5284	3218.5	86066.5	15469	5496.5	2785.5	7148.5	3236	4035.5	2751.5
10	SJ220511-1_10.cdf	19844	17732.5	17513	14679	26504	31955.5	35269.5	47533.5	31126	16765.5	16508	33771.5	18424	20548.5	16519	10948	9161.5	14598.5	35684	17013.5	10059	5497.5	12137.5	6388	18424	280168	56143.5	63830	24008	99291	29030	118280	46047.5	106052	25426	61501	22416.5	20430	7338.5	5857	119280	18038	6984	2384	6461	3148	7758.5	4816.5
11	SJ220511-1_11.cdf	21461	17281	19869	12432	22922.5	28361	52231	37530	27899.5	33244.5	16754.5	60454.5	19218	43409.5	16674.5	15877	9591.5	17535.5	38715	13830	13858.5	9705.5	6557	7361	19218	211418	42503.5	22283	11355	16506.5	10971	22722.5	20108.5	26403	18959	18853.5	10952.5	10186.5	5269.5	3282	67652	14303	2629.5	2767.5	5439	2646.5	2334	1822
12	SJ220511-1_12.cdf	13874.5	15564.5	14792.5	10842.5	21141.5	30905.5	25873.5	55818.5	24686	18586	19112	22559.5	20639	13041	12039	11837	7975	16368.5	45735.5	15310.5	8914.5	8092	6957	5371	20639	405656	61197	67891.5	25100.5	104170	19765	130912	40601	111623	29434.5	49851	27572	22999	6827.5	5496.5	123029	15945.5	7779.5	5269	3739.5	3901.5	6680.5	2664.5
13	SJ220511-1_13.cdf	17580	17487.5	13549.5	15683.5	22126.5	27864.5	42128.5	53733	20941.5	17470.5	16975.5	41814	26911	17342.5	15629	16164	9411	19523	38416	18603	14881.5	10192.5	8100.5	5409	26911	386430	76493	96390.5	29032.5	139946	44596	191604	50607.5	150295	35878.5	86099.5	25788.5	29040	8077.5	10198	171785	28778.5	10614.5	3248	15406	5961	11456.5	3626
14	SJ220511-1_14.cdf	23629.5	14142.5	15539	15979	26810.5	23326.5	31429.5	50266	25789	15724	15692	20484	15599	10429	13033	10864.5	8807	13415.5	39578	16148	13405.5	8492	10587	5517	15599	627127	110722	79137	30695	99433	21819	117590	31400	86543.5	20876.5	39034.5	22175	17765	4017	4586	167614	22477	8992.5	2637.5	11521	3067	3787	2956
15	SJ220511-1_15.cdf	26139	21042.5	16011	17782	18680.5	33535.5	26467.5	59923.5	33136	22696	17035.5	35469	28799	35981	17496.5	25605	16070.5	14707	38821	13681.5	16634	6228	15363	7769.5	28799	514156	86250.5	97993	34861	134072	54281.5	157150	53705.5	130407	42073	77739.5	23055	25462.5	6565.5	4795.5	142746	19433.5	7834.5	4903	7077.5	4254.5	8878	4112
16	SJ220511-1_16.cdf	20914.5	15860.5	14620	11204	22722	24845.5	36525	48180.5	21263.5	15304	13195.5	39097	29910.5	36079	14619.5	23250.5	8102	12581.5	30896.5	11109.5	11075	8315	16190	7476	29910.5	398470	83674	96548.5	28863	158802	47715.5	190618	47537.5	150836	34329.5	104212	27170	30665.5	4442	3375	146892	25991.5	12138	4010.5	12825.5	3223	12699.5	4223.5
17	SJ220511-1_17.cdf	38848	24024.5	14310	16024	22257.5	26146.5	27891.5	47929.5	39670.5	18936	14465.5	21707.5	32695	59001.5	19166.5	48413	10356.5	27655	33655.5	13748.5	16575.5	13911	20166	4468	32695	227546	36529	21398.5	13004.5	28442	11333.5	25955.5	18036	21432.5	13329	14271	14113	6933.5	6752	2456.5	54721	8686.5	2125.5	2854.5	3363	1990	4037	1293
18	SJ220511-1_18.cdf	24745	17393.5	23916	16517	21785.5	28918	31689	56648.5	31153	18594	16046	47162	17957.5	28147.5	14459.5	18064	14189	19148.5	41533.5	21441.5	11801.5	8780.5	11443.5	8358	17957.5	570984	118584	98344	35804.5	155858	39738	177964	53431	170118	43255	82889.5	19642.5	35237.5	4668	6453.5	185787	28842.5	6683	2864	7492	6696	9227.5	2226
19	SJ220511-1_19.cdf	18851.5	17831	11262.5	13883.5	24594.5	30318.5	29715	60038	26217.5	19806.5	15526	30132	29325.5	23497	12439	15851.5	10043.5	16065.5	35750.5	13617.5	13350.5	10299	16057	6723	29325.5	746392	127589	98195	36770.5	199098	78990	288058	100438	307060	89136	227458	57385.5	87226	13312.5	19724	214561	37841.5	10239	5837.5	11450.5	4566	13125.5	6640
20	SJ220511-1_20.cdf	16026.5	17733	16725	17722.5	25779	31575	34331	59389	26976	20600.5	15779	24528.5	18596	24252.5	14923.5	12645	13014.5	13994.5	40275.5	16161	13037	10353	6403	5906.5	18596	783431	144338	55437.5	23341	107004	41679	170805	51359.5	169284	26680.5	108088	20588.5	50078.5	10720.5	10620	188352	32366.5	7708	3071	6505.5	3005.5	8984	4780.5
21	SJ220511-1_21.cdf	17853	14199	16038	18029	19997	29750.5	37599	65286.5	25249.5	18795	15726	36302.5	18520	18210.5	12916	13333	10407.5	22358	42266	15820	12466.5	10884.5	7228.5	9335	18520	909510	161701	80006	33652	149304	49438.5	213049	66019.5	219666	65069	156360	34628.5	58886.5	11266.5	13287	232916	42632	4950	4120.5	9541	5177.5	10129	3920
22	SJ220511-1_22.cdf	26835	14518	13971	14364.5	20070.5	24003.5	28363	54970.5	23855	19981.5	11991.5	34752	27719.5	57998	16261.5	38013.5	12429	21564	35573.5	15536	13420	11231.5	21067	6287.5	27719.5	769364	136556	90594.5	31500	181214	68470	315314	107924	314358	89211.5	230174	35706	106792	16222	17029.5	229156	39654	9073.5	6187.5	9784.5	3748.5	10676	5943
23	SJ220511-1_23.cdf	16827.5	14822.5	15049	11936.5	19026.5	29608	44069	45350	33214.5	19577.5	14788.5	46883	14443	27636	12361.5	13468	11583.5	17405.5	35887	20751	11220	9455.5	11269	8426	14443	423258	74587	34009.5	13966	52493	28889.5	82288.5	25179	82517	26181	46809	20096	22030	5405	6744.5	109533	21997	4331.5	2872.5	4227.5	3701	5044.5	3003.5
24	SJ220511-1_24.cdf	14184.5	16475.5	20526	16687.5	23465	32405.5	30513	71748	25506	21595	18352	22606	21230	17606.5	13342	15586	12542.5	19215.5	37958	18557	15051	9315	8064.5	5590	21230	762568	120472	70950.5	31019	136582	52931	191799	62694.5	202185	64205	145020	35155.5	58781	7270.5	13590.5	211404	43035	7939	5495.5	9630.5	3569.5	5972.5	5083.5
25	SJ220511-1_25.cdf	20498.5	16452.5	15374.5	15108.5	22316	30406	44407	47760	23950.5	22820.5	16873	41199.5	18357.5	28154	15989	14607.5	11004.5	15259	35361.5	13578	15300	9453.5	13060	7315.5	18357.5	909994	163017	134986	41439.5	237101	83796	415962	140534	434664	101244	298508	59488	118756	11431	25395	299481	59282	10571	5466.5	11392.5	4442.5	18986	6553.5
26	SJ220511-1_26.cdf	13431.5	12839	19772.5	17281.5	29218	30027	40099	57578	29647.5	16632.5	16313.5	39320	16076	22496.5	16756	11644	12288	19736.5	37500	15004.5	12210.5	7019	8937.5	5165	16076	783196	145600	59706.5	19726	102789	21427	165338	54605	154861	44649	110006	27225.5	38091	8493.5	7324	207476	36901	4870	4536	6792.5	4645	5545	2401.5
27	SJ220511-1_27.cdf	16539	13882.5	13748	16655	24680.5	31021	38739	55320	24495.5	18380.5	16547	33176.5	18280	15354.5	13181	19719.5	9960	14074.5	36354.5	18279	15340.5	10715.5	6454.5	6918.5	18280	752272	131582	66497.5	30643.5	115608	38878	198334	56027	173030	51527.5	111344	35528	47840.5	10053.5	8262.5	217154	39086	5858.5	4365.5	7082	3593	8108.5	4911
28	SJ220511-1_28.cdf	18237	12303.5	22341	18132.5	32525.5	34623.5	49220	57218.5	26299	33819.5	14358.5	29081	14709	17605	17673	16776	11096.5	17004.5	37220.5	20412.5	16314	10417	6120.5	7205.5	14709	449758	78069	54128	32513	110791	40984.5	171488	65566.5	197251	61597.5	133232	32506.5	59407.5	13305	13803.5	148476	15762	7748	3091.5	6853	4319.5	11013.5	7100.5
29	SJ220511-1_29.cdf	17109.5	13225	14224.5	17057.5	23857.5	24857	43860	43813.5	26793	12817	12155.5	47000.5	31629.5	20692	18738	19834	9221	19095	40409	13052	14827	13272.5	10416	8160.5	31629.5	311610	56956.5	23466	17828	38639.5	16274	62121	22922	55630.5	30877	33482	16040	14984.5	9072.5	5372	68546.5	11931.5	3508.5	2153.5	3746.5	1602	3056	2349.5
30	SJ220511-1_30.cdf	17338	11879.5	18597	12588.5	22033	20195	34933.5	55254.5	24966	14852.5	16164	14913	16936	15256	8893	12269	5976.5	16817	28913	15770.5	12150.5	6877.5	7227.5	7506.5	16936	630690	91858.5	47904.5	21999	106958	37521.5	150484	54847	144156	49128	110396	25331	49864	10294	11794.5	169228	31524	3983	2028	7380.5	2916.5	6839	2765
31	SJ220511-1_31.cdf	20816.5	15787.5	13342	15494	23507	24134.5	27271.5	53609.5	17781	15581	14533	15806	11532	11393.5	7413	9345	7187	12544.5	32875	12619	10994.5	8434	8724.5	4248	11532	941797	169237	109699	38070	232985	86458	374646	117423	421314	107684	283197	64849.5	127805	4332	24631.5	331284	65519	12439	5681.5	9969.5	6111	17079	8327
32	SJ220511-1_32.cdf	26007.5	16962.5	21556.5	14402	22883	30297.5	29570	53412	21650.5	18361	17623.5	77557.5	32496.5	49667.5	17376.5	17035	11036	13499	56190	16694	13393	8508	7861.5	6778	32496.5	784754	129196	56529	18528.5	111166	40948.5	163815	58224.5	165830	53314.5	112180	34234	44507.5	10206	12171	220034	34591.5	6673	6088	6582.5	5624	11481.5	5106.5
33	SJ220511-1_33.cdf	18667	15555	14621.5	18772.5	26729	32192.5	33592	63267	26598.5	15852.5	13878.5	34789.5	15927.5	22303.5	13358.5	13331.5	10036.5	20480	30458	14839	11690.5	10966.5	8632	8700	15927.5	567101	95979	45764	15631	77832.5	25021.5	135066	42246.5	127700	35271	84483	19368	39518.5	8173.5	8608	159331	30165.5	2998	1988	5677.5	4164.5	5640	1425.5
34	SJ220511-1_34.cdf	15550.5	17192	20833.5	15415.5	25833.5	27283.5	31679	50088	22210.5	17754	16662	30240	17070.5	22347	15717	11827	9944.5	16183.5	39121.5	14656.5	11913	7729	9441	6136	17070.5	618740	105928	73753	37079	141988	50981	247825	91469.5	268298	70001	176919	41010.5	81546	14104.5	17827.5	195468	26749	9265.5	6109	8084.5	4053	6610	3801.5
35	SJ220511-1_35.cdf	16498	19166	11521.5	14997.5	25403.5	33861.5	30319	62418	24161	18333	15894.5	44477.5	17103	28503.5	15687	11749	12796	15112.5	43901	16253	13603	10769.5	7846	6298	17103	355334	71503.5	32171.5	19914.5	45403	18239	63198	24444	68169.5	22174.5	33420	18612	17010.5	6833.5	3411.5	94436.5	13916.5	5690	3530	3625.5	3124	2288	2599.5
36	SJ220511-1_36.cdf	18746.5	15335	15544.5	16663.5	24181.5	24793.5	29024.5	59088	25126.5	18652.5	13039	29817	12799.5	26086	10845	11759	6817.5	10192.5	40746	16929.5	12053.5	9563.5	6996.5	4883	12799.5	850305	129802	67260.5	24465	142458	30640	192248	65110	221301	57882	155408	35569.5	50486.5	9336	9546	222607	38419	7362	3767.5	7579.5	4191	7837	4339.5
37	SJ220511-1_37.cdf	18944.5	12624.5	15605	13282.5	26373.5	26092.5	28632	55763	25141.5	19543	14412	15736	17351	14060	11727.5	16390	12845.5	16564.5	41299.5	17194.5	12088.5	9780	5992	5691	17351	614966	113860	80601	30557.5	130744	51374	175786	53269	164228	44760	107000	29551	42589.5	10320	11771	253154	53088.5	6930.5	3392	2885	2837	1916	4303
38	SJ220511-1_38.cdf	14576.5	15136.5	16399.5	14868	23774.5	27500.5	31432.5	51803	25497.5	13780	19035.5	32075.5	17846	17360.5	11988.5	10676.5	11789.5	13372	40546.5	17088	9982.5	5956	5404	7635	17846	721892	122296	77545.5	26278	119736	35974.5	160730	44209.5	120454	34600.5	70552.5	11223.5	26079.5	7141.5	7632	196690	36843.5	4632	3017.5	3705	2373.5	3033	3216.5
39	SJ220511-1_39.cdf	15142.5	16181.5	13993	12594.5	18088.5	20881	28289	44623.5	27543.5	12923.5	10266	44406.5	55296	58305.5	20526.5	56565.5	12366.5	16175.5	31566	16633	16650.5	12772.5	7605	4562	55296	519846	98515.5	68129	24743	111121	23523	146831	26379	136680	42466	82007.5	28327	30965	7193.5	5456	160972	27976	5079	864.5	2826	1244	873	1317
40	SJ220511-1_40.cdf	20470	18076.5	17687.5	16334	23254	32084.5	42702	58000.5	24450.5	21793	17379	34086.5	18494.5	29797	13218	15364.5	10143	27678.5	34997.5	13095	13240	11081	9995	5780	18494.5	460918	89990.5	80112	32102	122717	39446.5	138672	42320.5	120293	28750.5	75732	19027.5	32280	6993	8920.5	167762	26238.5	4270.5	4501.5	4123	3092.5	4224.5	2893.5
41	SJ220511-1_41.cdf	20201	19313	22937	16832	34553.5	24588	36698.5	54674.5	30199.5	17499	17493	77776.5	18094.5	31534.5	15177.5	13022.5	11644	15057.5	35739	17088.5	12079.5	7913.5	7169	7625	18094.5	960436	155948	95845.5	33125	117326	40845.5	140630	46978.5	112944	33754	58768.5	26556	20696	6391	6489	232084	40872.5	5382.5	3139.5	4210.5	3525.5	3366	2081.5
42	SJ220511-1_42.cdf	18495	21119.5	16290.5	15739.5	23587.5	27161	47474.5	42393	32717	19978	18733	22920	13743.5	22302.5	19181	18980.5	10298.5	19272	49274	18005	13004.5	9446.5	19779.5	9550	13743.5	697683	132637	88995.5	31380	152625	21569.5	196418	61848.5	176556	36382	115750	31853.5	41799	12284	7462.5	234594	44434	4268.5	4636	4666	1938.5	4396.5	2493
43	SJ220511-1_43.cdf	18468	27558	21098	16734.5	27786	35451	41129.5	53519	25101.5	22923	16983	47916.5	24499.5	40534.5	17252	17918	14202.5	12649	44704	23775.5	11612	8019.5	6410	7231	24499.5	748810	131575	104752	39024	167985	55680.5	220742	75331.5	203234	62597.5	129232	33734.5	46665	12200	13806.5	318884	45364	9119	5521	5161.5	4023.5	5635.5	2960.5
44	SJ220511-1_44.cdf	17221.5	14863	17481.5	15117.5	23619	31919.5	39549	62746.5	27694	17164	15704.5	35149.5	19957	27104	15748.5	14150	10375.5	15154	45668.5	15415.5	12080	6575	10279	4139	19957	498934	90899.5	55995	20351	77436	29173.5	97306	38349	90831	26426.5	48226.5	19050	24535	6673.5	3370	137239	25050	3722.5	1575.5	3134	1236.5	1370	2339
45	SJ220511-1_45.cdf	32329.5	22431	28769	16486	26620.5	28207.5	45076	46405	29046	20096	13686	75087.5	26769.5	29370.5	16086	18331.5	9436	8206.5	54686.5	20645	33519.5	13647	9892	8291.5	26769.5	1.14515e+06	203234	154722	36341	227292	74238	297252	99644	278562	60447.5	161834	46996.5	75108	11837	13460	355046	63586.5	17203.5	5008	6417.5	4452.5	4338	3481
46	SJ220511-1_46.cdf	19048.5	16389	15830	11836.5	21835	25113	22637.5	58907.5	22836	17359.5	12799	28121.5	14095	17397.5	7684.5	12816.5	9702.5	17139.5	37876.5	14684.5	13111.5	9327	5323.5	5334	14095	518456	94782.5	79792	20343.5	117966	36647	169139	48576	152388	40280	98558.5	22590	32927.5	9362.5	7581	213005	31746	5572.5	1954	5542	3723.5	2686.5	1349
47	SJ220511-1_47.cdf	27516	18454.5	52291	70048	31304.5	30132.5	46415	66048.5	29507	62791.5	23826.5	75112	24407	29988.5	18183.5	16066	12416.5	20328	48403	24583.5	18981	12816.5	12347	9198	24407	743976	132955	84905	27638	105840	38545	124010	39717	77139	30083	49266	23988	22509	8168	5133	171406	31027	5232	3917.5	3638	5527	3060.5	4186.5
48	SJ220511-1_48.cdf	11756	16808.5	16311.5	13058.5	24226	33932	37208.5	55873	26289.5	18393	14922.5	35575	18292	27995	14103	14445	13822	16619.5	37796	17114	12617.5	9993	7546	7547.5	18292	460406	85145	61874.5	15749	95770	23683	123804	48892	126736	36417	72462.5	30347	27481.5	9028.5	7383	143542	27947	6120	3301	2766.5	2942.5	1978.5	2230
49	SJ220511-1_49.cdf	18624	16717	19414	15819.5	32037	29111.5	36312.5	53520	27662	14861	15907	36909	18987.5	16943.5	15720	14627	10941	17610.5	41358.5	16547.5	12012	9335.5	7885.5	5862	18987.5	293881	56572	47016	18814.5	72653	29455	98743.5	24293.5	98461.5	24801.5	61964.5	17410.5	26487.5	5036	6130.5	140635	22664	3732	2795	3485	2271.5	2171	1584.5
50	SJ220511-1_50.cdf	20846	19242.5	12906	14748	26548.5	31640.5	46046	45715	27245.5	18527	18968.5	43135.5	26791.5	23181	15345	19532.5	10152.5	11221.5	39470	17032	16122.5	12897.5	11386.5	9761.5	26791.5	886817	150701	92475	35749	148036	30773	163164	53046	148732	40874.5	77511	23915.5	33383.5	7283	7119.5	248578	40712.5	8154.5	3148	3196	1581	1571	2042
51	SJ220511-1_51.cdf	12892.5	19850.5	12762.5	12869.5	25223	29336.5	29571	53337	26026	17995.5	16822	23470	28092	26368	16177.5	13233	11290.5	14621.5	39804.5	19876	17925	11100	22364.5	7648.5	28092	664889	128220	88951	20700	123958	46932.5	179736	62088.5	163324	48363.5	94669	20048	38791.5	11979.5	7688	201806	34046.5	5680.5	2545	4963.5	4263.5	2511.5	1525
52	SJ220511-1_52.cdf	17344	12250	17127.5	14619	30185	29321	36616	51467	29697.5	35252.5	18466	38891.5	18554	31058.5	15183	14809.5	8514	19533	42570	18559	12871.5	10280	7539.5	6889	18554	197718	42611.5	34988	17907.5	41175.5	17342.5	56706.5	24343	62633	23257	37977	15900	17274.5	6626	6162	75137	14950.5	3542.5	2803	2149.5	2563.5	2354	2441.5
53	SJ220511-1_53.cdf	20940	20722	14279	15596.5	26519	23360.5	40650.5	45304.5	29076.5	20016	14923.5	52428	20674.5	37494	13813.5	13936	10598	12627	43010.5	16049	16954.5	11965.5	7160	6150.5	20674.5	653846	109276	69223.5	25673	90260	35410	126465	33750.5	94268.5	24979.5	48203.5	17426.5	18448	5883.5	6187	156288	26299	3371	2214	3591.5	2138.5	3037	805
54	SJ220511-1_54.cdf	18574	17145	15036	14932	22667	33339.5	37404.5	60451.5	23801.5	19786	15949	36486.5	15111.5	25921	15375	12446.5	11403.5	17528.5	35014.5	16749.5	11803	10870.5	8290.5	9459	15111.5	496889	81818.5	70711	25435.5	107306	30531.5	140540	40485	129534	37016	72120	24857.5	26052	7557	7041	151536	26252.5	5216.5	2296.5	4093.5	2780.5	3188	3714.5
CX0	SJ220511-1_CX0_01.cdf	163692	44926	15109	9459.5	12289.5	25659	22437.5	61465	184850	35618	18483.5	42541.5	45291	401143	70761	247158	26741.5	47651	27606	28127.5	49728.5	33967	23791	7206	45291	20698278	4.16451e+06	469802	81668.5	45871	24076.5	20760	13664.5	23105	12316.5	22761.5	33251	20480	7795.5	4491	26381.5	3497	2396	1126.5	1143.5	645.5	1186.5	1716
CX0	SJ220511-1_CX0_02.cdf	13373	11373	11908.5	10596.5	18772	23884	36694	51824	18958	51559	14851	16122	18984.5	11781.5	9118	10072.5	9329	17853.5	29800.5	12683	10973	7279	5387.5	6045.5	18984.5	3.16243e+07	6.81984e+06	787814	54659	8252	3420	6536	9648.5	6305.5	9644	10065.5	9221	4551.5	2379.5	2957	51125	6721	1246.5	755	272	1082.5	801	106
CX1	SJ220511-1_CX1_01.cdf	53599.5	26892.5	9968.5	9638	20092.5	21514.5	25529	46101	63156	29674.5	16654	20549.5	43380	581662	26676.5	410587	54076	72803	34755	23533.5	21693.5	21231.5	32200	11831.5	43380	67685.5	11137	3422	14459	13256	8770	7782	13361.5	12100	13271.5	8238.5	14530.5	9181.5	4582	669	5643	1375.5	1738	1202	401	835	1613.5	847
CX1	SJ220511-1_CX1_02.cdf	8114	11068	9045.5	12267.5	22760.5	17737	33808	43113.5	20787.5	69243.5	19960	12694.5	19391.5	11230.5	9004	10904	5914	10048.5	29369	12147.5	9902	3994.5	6111.5	1798	19391.5	402556	69634	13312.5	5167.5	2619.5	3455	6528.5	7864	10235	6337	8120	9964	5395.5	2800	944.5	7325	2130	1436	1000	0	332.5	794.5	1080
DB	SJ220511-1_DB_01.cdf	26482.5	15470.5	7833.5	9621	18072	21170.5	18960.5	48336	37198.5	20486	11534	26940.5	17324	225230	24420	131028	22679.5	22351	27303	15261	18614.5	11204.5	7575	4830	17324	1146	2443	5372	6600.5	3310	7591	9313.5	19524.5	20143.5	16593.5	13290	13254.5	4434	2518.5	1402	390	1137.5	75	417	909	620.5	1149	1279
DB	SJ220511-1_DB_02.cdf	12378.5	10945	12263.5	6835.5	13885	24674.5	25042	38080.5	26162	29353	11096.5	18678	15853	269696	46248.5	165130	31003	28953	25801.5	17841.5	14805	9711.5	8203.5	3171	15853	1620	1853	4558	4913	4804	5285	13457.5	17773.5	18258	16359	10580.5	10359	4970.5	3183	2265	196.5	107	416	751.5	261	0	303	1399.5
[truncated: 651 more columns]

## Sheet: Corrected Values
Compound Name		C10:0	C10:0	C10:0	C10:0	C10:0	C10:0	C10:0	C10:0	C10:0	C10:0	C10:0	C12:0	C12:0	C12:0	C12:0	C12:0	C12:0	C12:0	C12:0	C12:0	C12:0	C12:0	C12:0	C12:0	C12:0-13C1	C14:0	C14:0	C14:0	C14:0	C14:0	C14:0	C14:0	C14:0	C14:0	C14:0	C14:0	C14:0	C14:0	C14:0	C14:0	C15:0	C15:0	C15:0	C15:0	C15:0	C15:0	C15:0	C15:0
Mass		186	186	186	186	186	186	186	186	186	186	186	214	214	214	214	214	214	214	214	214	214	214	214	214	215	242	242	242	242	242	242	242	242	242	242	242	242	242	242	242	256	256	256	256	256	256	256	256
Isotope		0	1	2	3	4	5	6	7	8	9	10	0	1	2	3	4	5	6	7	8	9	10	11	12	0	0	1	2	3	4	5	6	7	8	9	10	11	12	13	14	0	1	2	3	4	5	6	7
tR		7.881	7.881	7.881	7.881	7.881	7.881	7.881	7.881	7.881	7.881	7.881	9.893	9.893	9.893	9.893	9.893	9.893	9.893	9.893	9.893	9.893	9.893	9.893	9.893	9.893	11	11	11	11	11	11	11	11	11	11	11	11	11	11	11	11.73	11.73	11.73	11.73	11.73	11.73	11.73	11.73
FAME	2200621_FAME_01.cdf	11009.6	4834.2	2049.79	5051.82	11366.3	14196.7	21733.6	25352.4	12457	6399.26	4255.59	15043.8	3531.56	3876.51	2606.65	7378.27	4182.81	6637.24	22920.7	11852.6	7334.6	2320.49	2883.39	3214.19	5020.88	7.37696e+06	13860.9	24.7298	3.99704e-12	2858.67	4664.16	2139.99	5019.65	5728.63	5366.73	5064.35	8393.58	2587.5	2174.69	1828.95	4.15662e+06	0	0	0	2.97304e-13	0	0	0
1	SJ220511-1_01.cdf	22162.9	19270.3	15529.7	16914.9	24338.8	32814.8	38069.4	58342.2	30195.8	15618.9	20605.2	36255.7	28128	18194.9	18737.5	20821.4	11120.3	10416.4	61685.2	12535.2	17084.2	12366	10519.3	11438.4	29204.1	478837	1702.35	112055	6976.41	169310	19403.3	200740	29472.4	168794	10910.8	95153.3	11464.3	29932.7	6180.62	6693.91	206913	1925.61	5831.5	4428.22	18881.2	3861.75	14250.4	2498.04
2	SJ220511-1_02.cdf	21162.5	15155.7	23019.7	17046	28106.7	26673.6	26257.7	72551.8	25894.3	14383.2	18551.6	38582.8	27675.8	31312.9	15799.4	14167	13872.3	13921.2	49923.1	20621.1	12318.8	15010	7944.29	5635.34	29351.4	617304	12887.5	64270.3	0	99096.6	18037.1	93889.6	18487.1	69950.6	28291.1	35263.3	17627.1	18139.2	4364.91	2399.03	216990	5.8326e-15	11451.8	0	11077.8	3270.61	8125.44	3451.16
3	SJ220511-1_03.cdf	18563.4	16648.7	15321.6	15030	23929.1	22686.8	28773.3	63769	24382.1	21286.5	15472.6	38640.8	9118.26	16113.4	13214.4	10713.5	7311.57	22380.7	32630	10994.3	12259.9	8448.21	4724.57	7889.67	13041	657109	4067.32	109587	15728.7	170241	24953.1	188005	17316.3	156821	16506.5	71978.4	15906.9	35255.4	1376.35	3361.21	222827	1.81502e-14	6476.38	1915.61	11001.3	1778.65	6103.06	2977.75
4	SJ220511-1_04.cdf	25394.9	12728.7	10395.1	7203.72	17940.9	16911.5	22611.3	37495.4	21778.5	14037.7	7765.87	37275.9	41336.2	69487.2	20290.5	56629.6	9002.62	12765.8	35788.7	12901.2	8717.29	7530.16	15959.1	3796.81	41675.9	423104	654.518	84367	20468.4	128031	16249.8	159896	21457.4	128386	24924.9	62352.8	20875	29940.7	4781.11	4495.59	147345	7.22779e-17	10805.5	197.954	10830.8	1753.23	8937.83	3057.95
5	SJ220511-1_05.cdf	20116.5	15859.3	16774.3	20785.9	24966.8	30570.3	31389.8	81468.5	33183.3	22150.8	19807.7	35389.3	32077.8	14228.2	17261.1	16776.3	11843.4	11392.1	57922.5	21024	18825.6	8608.49	11119	9512.54	32459.1	420133	922.861	37362.3	9015.74	32390.6	10039.9	54038.7	18438.4	32001.1	18167.8	21115	19303.6	11182.4	9658.03	3391.58	102760	6415.36	3855.45	2933.17	3390.16	5507.28	3743.18	3689.81
6	SJ220511-1_06.cdf	23575.6	16487.1	18272.7	15764.8	31202.9	35083.9	29288.4	69441.7	26836.1	20696.2	22524.5	26664.7	11861.1	24064.7	13082.6	15328.4	12813.3	23347.9	42490.7	19719.8	14251.6	9745.22	11579.7	5588.92	14042.2	820762	2716.46	115204	9346.67	196441	34272.6	241143	41922	189192	34093.3	108587	13789.7	37704.2	8358.19	6427.39	258690	5221.42	6325.75	5588.48	12811.1	1865.78	13178.1	4476.29
7	SJ220511-1_07.cdf	34598.9	19546.5	16914	17321.2	25581.7	30928.2	33525.8	77276.8	35000.5	17960.7	17910.7	34941	44198.7	36229.8	28982.4	21325.5	13259.2	17436.2	50377.1	16541.1	14177.5	12481.8	16729.7	13823.2	43285.8	366345	4.53784e-14	82747.1	13663.4	133385	19908.3	141581	18890.5	141453	21726.5	71585.9	16315.2	28222.8	7830.41	7517.51	152899	5656.91	9982	1845.74	10650.1	4979.79	7002.84	4242.67
8	SJ220511-1_08.cdf	14086.3	10861.2	17667.3	11199.9	23818.9	27923.3	32372.8	61996	21416.5	16326.6	16619.9	45044.5	12783.7	22486.2	16257.4	11699.3	9616.88	22064.8	39681.9	12600.4	15165.8	5042.26	6462.05	8429.15	17133.7	441138	3936.37	50127.5	8138.2	63278.5	821.484	64891.1	17042.9	55660.3	14110.4	21467.1	18743.1	10712.8	5972.21	3134.85	134412	1.35848e-15	1513.33	1642.62	6660.63	2657.49	6477.15	780.262
9	SJ220511-1_09.cdf	21257.9	12635.2	19280.4	13648	26529.7	23537.3	30563.4	63488.7	26031.4	16461.2	13866.4	37067.4	19341.6	16005	11955.5	9739.13	8255.68	24225.8	39932.3	12115.9	11719.9	8215	8769.21	4884.12	21696.8	404079	5083.03	77279.2	0	104649	16876.5	119936	20965.3	103928	17213.2	52222.9	14310.7	21060	5574.86	3740.48	123759	48.7434	5427.53	2543.62	9471.93	2921.51	5000.45	2855.6
10	SJ220511-1_10.cdf	25288.1	19167.6	19461.8	15205.1	30274.7	35591	37998.5	54838	34871.9	17603.5	20276.3	45295.5	17630.8	23917	18295.3	11676.3	9762.71	15105.7	44251.9	18094.2	11278	4891.56	14779.3	7963.13	21376	394185	11337.7	80099.6	15868.7	133467	13634.3	156977	35622.7	139089	14854.7	79446.4	22574	25308.6	8053.5	7623.79	170448	1.58841e-15	6388.29	1601.11	8422.11	2405.16	9895.25	4995.63
11	SJ220511-1_11.cdf	27384.8	18226.6	22632.3	12196.6	26220.9	29958.1	60912.1	41197.9	29396.3	38786.9	20050.8	81235.9	12871.3	54739.7	14466.4	18352.2	9461.81	18682.9	48320.5	13111.4	15966.4	11081.1	6994.33	9430.43	22297.2	297364	9443.86	24190	10910.5	20427.9	10691.2	28223.5	21994.6	31977.3	20847.4	22711.4	11947.8	12397.7	6076.03	4262.95	97226.7	3164.15	1293.17	3225.62	7012.82	2524.56	2715.56	1972.85
12	SJ220511-1_12.cdf	17605.1	17406.5	16378.2	10896.8	23881.3	35554	25305	66782.9	25975.2	19861.3	23531.3	30133.5	23017.6	13500.1	13483.9	13615	7915.81	16658.5	57686.6	15061.2	9478.91	9183.18	7937.04	6810.32	23945.9	568139	0	83513.7	15671.6	139784	5.35243e-13	175760	25043.4	146525	21167.3	61636	29732.8	28049.3	6548.15	6503.43	174935	0	6941.23	5528.65	3726.23	3972.29	8258.25	1631.47
13	SJ220511-1_13.cdf	22383	19335.2	14325.4	17254.4	24826.5	30263.6	46548	63330.6	21379.6	18878.7	20868.7	56004.2	27575.4	18177.9	17375.8	18784.3	8999.79	21451.6	47245.8	19366.2	16891.4	11405.2	9355.3	6827.09	31222.9	543690	14053.8	122552	14221.7	188815	22206.2	256892	26596.2	199042	21033.5	112077	23781.7	36848.7	7863.3	13474.3	246372	3.70061e-15	10304.4	1725.99	20949.7	4430.53	14962.5	2082.94
14	SJ220511-1_14.cdf	30225	14007.9	17405.5	17092.9	31064.3	24805	33585.8	59198	28020.6	16633.4	19281.7	27401.7	16704.9	10819.4	15227.7	12056.4	9408.58	13214.3	49722.5	16188.7	15389.6	8900.59	12724.6	6882.27	18098.4	882319	6075.51	93598.6	22476	132963	3745.91	158495	17442.3	114289	14123.8	48845.1	24605.5	22297.2	3604.04	5990.53	238603	9.58462e-15	7397.66	1026.64	15418.6	1429.75	4172.28	2546.52
15	SJ220511-1_15.cdf	33344	22476.3	16935.5	19807.6	19723.9	39143.4	25473.4	71138.4	36029.7	24978.2	20741.7	47382.7	30886.3	42695.6	16278.8	30722.5	16992.9	14140.1	48849.6	12703	20255.5	4956.07	18765.3	9681.25	33413.4	723015	6.76514e-14	123542	22485.8	178666	39612.4	206635	37976.1	169965	32889.7	100103	21113.4	32190.3	6969.05	6211.14	203276	1.64324e-15	6605.2	4893.06	8540.07	3623.8	11222.3	3426.63
16	SJ220511-1_16.cdf	26716.4	16675	16145.7	11313.5	26308.4	26770.5	40154.7	56620.9	22381.8	16625.1	16157.9	52301.5	31645.1	42879.5	12550.9	28594	6798.11	12950	38697.5	10539.5	12764.6	8032.22	19847.7	9243.75	34703	560575	21389.1	121451	12925.8	214999	23350.2	255471	22494.9	200531	16241.2	137193	23890.9	39482.9	4088.08	4236.67	211124	0	13223.4	2607.31	17406.6	1028.87	17198.6	3392.38
17	SJ220511-1_17.cdf	49717.1	24345.6	14450.1	17600	25013.5	29136	29064.9	55047.6	45542.7	20247.8	17566	28816.2	38204.1	72900.5	13481	61622.7	5209.64	32612.3	40497.1	13146.1	19173.4	14527	25331.4	5073.47	37933.6	319526	2.51506e-16	23757.2	12606.3	36748.2	8739.54	32767.4	19037.7	25860.7	14099	16252.8	17172.4	7297.25	8322.75	2974.4	78313.3	0	1320.1	3480.8	4032.07	1797.73	5257.65	766.612
18	SJ220511-1_18.cdf	31610.7	17768.1	27687.9	16939.2	24200	32522.8	32853	66749.5	34144.3	20001.8	19644.6	63281.4	14220.4	34321.2	13830.4	21183	15136	20066.7	51141.2	23383.4	12855.8	9221.51	13366	10595.2	20834.8	803178	29863.3	118104	22764.3	210056	13827.9	238383	30398.1	225541	29669.6	107933	14544.7	46369.8	3381.24	8362.19	265757	3.27649e-15	4057.27	2413.89	9475.31	7069.55	11579.4	594.725
19	SJ220511-1_19.cdf	24006.7	19646.4	11416.2	15104.6	28004.4	34150.5	29898.2	71762	27505.7	21781.7	18930.3	40220.8	32976	26067	12080.2	18836.9	10186	16955.8	44539.9	13149	15295.1	10481	19683.8	8272.94	34024.2	1.05025e+06	1486.51	118099	22064.7	268089	51970.2	382249	65333.6	405569	57846.1	298594	45944.7	113831	10342.9	26044.7	308415	1.39593e-15	8341.01	5774.22	14997.9	3262.65	17331.5	6422.5
20	SJ220511-1_20.cdf	20365.4	19813.7	18300.1	19256.3	29015.1	35293	35736.5	70510.4	28394.1	22738.5	19230.9	32821.8	19583.6	28849	15389.9	13934.9	14792	13406.5	50554.2	16195.5	14615.8	12011.1	7010.49	7535.14	21575.6	1.10218e+06	17149.9	55100.5	17150.2	143591	25567.3	228114	28606.2	226807	3133.18	144589	11435.5	65708.7	10131.2	13837.4	270476	4.03314e-14	5544.09	2597.48	8519.55	2261.31	11791.2	4675.87
21	SJ220511-1_21.cdf	22782.4	14989.6	17917.6	20040.7	21683.8	33308.6	39554	77972.6	26034.7	20496.1	19218.1	48675	17315.7	20894.2	13664.1	15325.8	10493.4	24715.2	52358.7	15631	13812.6	12664.7	7531.28	12036.9	21487.4	1.27963e+06	11535.8	87135.7	24395.9	200591	25532.3	284892	37629.1	290679	44187.1	205733	25237.8	76635.7	9976.33	17362.9	335045	1397.96	220.401	4715.7	12519	4772.54	13248.7	2989.03
22	SJ220511-1_22.cdf	34361	14025.8	15401.8	15587.3	22553.1	26625.2	29178.4	65662	24761.3	22622.9	14460.2	46474.2	28963.4	72707.5	10319	47978.3	9884.2	24000.2	43473	15705.2	15183.1	11039.6	26365.3	7448.56	32160.9	1.08242e+06	8772.62	105768	17096.1	244505	37936	421218	71131.6	414948	56843.6	306014	12600.8	141913	13931.7	22247	329167	5.14943e-14	6223.54	6661.41	12558.9	2587.81	13982.2	5710.29
23	SJ220511-1_23.cdf	21457.8	15970.4	16804.4	12414	21173.4	32648	49696.7	51200.7	37296.2	21294.6	17964.5	62955	9564.32	34355.9	11333.9	15511	12386.1	18566.6	43852	23053.9	12060.6	10185.6	13094.2	10684	16757.2	595498	4443.16	36160.3	10559.2	69423.5	24526.6	108479	14356.8	108832	20749.1	59456.9	20351.3	28089.8	4968.61	8877.45	157470	3480.56	2551.06	3144.29	5176.38	4021.47	6276.75	3024.03
24	SJ220511-1_24.cdf	17998.4	18386.6	23385.7	17501	26110.2	36970.1	29644.8	86701.9	25668.3	23727.5	22469.6	30196.9	23677.1	19497	14253.1	18145.8	13290.6	20672.9	46670.2	19330.5	17253.1	10239.8	9310.45	7076.15	24631.6	1.07033e+06	6.40164e-14	78953.1	22467	182372	33904.8	254355	37457.2	266232	45951.8	189371	26261.6	76778.3	4003.35	17474	303955	7561.6	4156.94	5990.73	12386	2749.91	7501.8	5595.36
25	SJ220511-1_25.cdf	26168	17466.1	16869.9	16270.1	24968.5	33294.6	49788.8	55236.3	24956.2	25594.2	20546.1	55247.4	15921.4	34169.9	16087.8	16534.7	11625.8	15772.6	44174.1	13062.4	18060.7	9681.92	15630.6	9156.51	21298.9	1.28025e+06	11665.4	163743	19190	320548	41427.5	557027	88899.4	577367	50552.2	395971	37857.4	157602	5033.51	33875	430633	8349.77	5501.16	5523.41	14934.5	2533.62	25834.2	4663.64
26	SJ220511-1_26.cdf	17100.5	13837.6	22956.5	18101.3	33596.9	32503	43434.2	67465.2	32358.6	17478	20015.9	52801.5	13335.3	27024.1	18258.6	12383.3	13454.4	21420.3	46342.5	14969.7	14057.4	7243.84	10653.5	6467.96	18651.8	1.10169e+06	18916.2	60920.8	11080.8	139270	0	222967	35441.6	203959	29600.9	144470	22398.9	49028.3	8213.14	9411.68	298387	1.27125e-14	1058.14	5443.39	8524.31	4908.31	6899.07	1693.03
27	SJ220511-1_27.cdf	21091.2	14852.7	15072	18340.3	27766.7	34321.1	41803.7	65232	25731.1	19918.9	20267.5	44466.6	17697.2	17095.3	14126.4	23825.3	9667.12	14294.5	45135.8	19099.2	17469	12347.1	6910.62	8877.31	21209	1.05845e+06	6476.64	72855.7	24476.3	154569	17840.9	266643	30891.5	228353	36949.7	144392	32095.7	61648.5	9742.04	10561.9	312369	336.427	2145.08	4984.09	9076.39	3149.22	10519.2	4938.4
28	SJ220511-1_28.cdf	23309	12311.5	26310.8	18697.3	37451.9	37329.2	54717.1	66747.9	26073.3	39789.4	16969.6	39006.2	13619.3	20536.7	19937.3	19140.4	11369.5	17990.1	45740.8	21750.4	18649.2	11938	6424.56	9255.44	17065.8	632816	2627.57	63308.5	29298.4	147082	23883.7	227979	45403	259805	45064.2	174209	24012.2	77338.4	12811.7	18153.5	209949	3.78692e-16	5968.31	2085.02	8301.14	3262.13	13658.6	6912.78
29	SJ220511-1_29.cdf	21853.2	13905.9	15776.6	18849.9	27093.4	26082.9	49974.5	49900.7	29966.2	13338.3	14879.1	62884.7	32848.9	21683	20789.3	23218.8	8247.91	20646.2	50559.1	11991.3	16936.4	15180.5	11795.6	10344.3	36697.4	438386	6188.97	23667.3	18711.7	50006.7	10995.7	82360.7	17078.7	70953.5	32167.9	41075.5	16983.9	17976.5	10664.5	6922.42	98447.6	8.55383e-16	3050.86	2224.3	4796.89	1267.29	3828.76	2701.46
30	SJ220511-1_30.cdf	22150.8	12004.6	21770.7	12568.2	25557.6	21039.9	37895.8	65384.9	26750.1	15472	19915.9	19868	19441.9	17201	8822.05	14805.1	5079.88	19105.7	35152.8	16833.1	13973.5	7330.35	7990.81	9642.77	19649.6	882862	3.85453e-14	49638.4	15584.2	143044	20583.1	199074	38344	187570	35866.7	143894	16672.4	64211.1	8563.8	14448.4	243418	1788.23	654.309	1983.27	10033.4	2219.83	9039	2133.57
31	SJ220511-1_31.cdf	26575.8	16651.8	14329.7	16931.9	26820	26528.9	27867.6	64606.9	17611.5	16971.4	17852.8	21132.3	12149.3	13066.4	7631.38	10982.9	7440.1	12842.5	41213.2	12508.3	12497	9198.2	10421.7	5250.32	13379.7	1.32466e+06	13277.2	127003	19525.8	314542	48952.5	500702	63816.7	560524	63108.3	373257	45160	170150	0	31876.9	476380	9120.28	7167.2	5557.81	12735.9	5373.59	22630.6	7534.09
32	SJ220511-1_32.cdf	33244.4	17083.9	24786.8	14462.4	25752.1	34329.4	30279.8	63743.1	22254	19970	21688.9	104096	27228.3	60861.1	14376.4	19711.4	11631.6	11483.7	71793.8	15381.7	15242.1	9328.83	8877.28	8612.47	37703.3	1.10322e+06	1.88377e-14	59185.1	9700.59	150244	24302.8	217657	39422.5	217503	39838.4	145284	30528.2	56947.8	9248.93	15782.5	314933	4.19634e-14	2741.22	7020.87	7594.2	5607.57	14686.8	4293.28
33	SJ220511-1_33.cdf	23813.3	16662.1	15882.1	20838.9	30068.3	36059.6	34400	75537.3	28224.2	16931.1	16969.3	46642	14050.4	26804.2	13588.7	15279.7	10059.4	23329	36920.7	15623.8	12932	12575.9	9468.2	11133.7	18479.5	797938	429.178	49794	9399.49	105107	10264.4	181462	25622.6	168759	23036.3	111096	13289.7	51647.6	7550.45	11237.6	229176	2223.45	0	2066.77	7491.52	4456.65	7265.27	444.523
34	SJ220511-1_34.cdf	19760	19072.6	23755.6	15717.9	29634.7	29976.3	33542.9	59305.5	23228.2	19277.3	20471.9	40546.4	16448.2	26590.8	16860.7	12942.6	10584.6	16802.2	48938.4	14401.7	13596.1	8149.01	11122.7	7728.79	19805.7	870544	1526.28	86673.3	30191.9	189500	26040.9	330911	62791.1	354839	42789.8	232923	28552.1	107186	12032.1	23579.7	278430	1.59552e-15	6836.92	6199.37	9690.34	3250.82	7901.48	2757.06
35	SJ220511-1_35.cdf	20954	21736.7	11501	16464.8	28683.5	38573.3	30138.3	74947	24904.7	19944.4	19458.4	59724.5	13552	34970.9	15763.3	12646	14546.1	14597.7	55264.3	15915.6	15290.5	12314.1	8845.39	7993.89	19843.4	499808	16114.6	33210.2	19659.7	59026	12498.2	83469.9	17623.1	89349.4	18663.5	41427.8	20249.9	20982	7811.69	4308.26	134822	7.71144e-17	5155.75	3619.41	4087.45	3411.14	2317.38	2768.53
36	SJ220511-1_36.cdf	23911	16333.5	17183.7	18113.8	27520.6	27190.5	29578	70727.8	26278.6	20714.3	15828.2	40019.3	10660.9	32552.8	9630.44	13783.2	6893.18	9050.84	51543	17326.5	13352.9	10933.2	7998.54	6162.42	14850.3	1.19209e+06	3.97861e-14	71302.2	13292.7	192845	1116.82	257838	38108.5	293162	33500.8	204257	27402.2	64582.7	7723	11481.9	319745	2.80601e-14	4063.11	3661.4	9800.49	3841.75	9999.53	4096.49
37	SJ220511-1_37.cdf	24205.1	12802	17798.9	13646.1	30628.6	28636	29267	66502.1	26419.4	21666.1	17528.2	20973.6	19890.8	15413.8	12581	19417	13806.2	16765.3	51560.3	17600.4	13355.4	11379.5	6535.4	7278.04	20131.1	865258	13422.3	94921.8	20538	175071	34652	233403	31111.7	217185	28949.3	139770	24976.2	54816.3	9884.97	15384.9	363948	11381.4	1058.27	3744.08	3182.81	3294.33	1796.42	5425.74
38	SJ220511-1_38.cdf	18523.8	16706.2	18361.3	15710	27033.7	30484.4	33072.2	61151.7	27792	13719.1	23593.2	43003.8	17265.7	19893.6	12743.2	11795.2	13413.4	12681.9	50881.4	17785.6	11059	6505.79	5618.05	9858.05	20705.4	1.01571e+06	67.7808	90152.9	15627.9	161338	16302.2	215483	25534.1	158479	24917.4	92985.9	5467.93	33868	6988.06	10056	282917	2366.04	690.727	3560.91	4617.86	2485	3638.7	3430.46
39	SJ220511-1_39.cdf	19267.8	18031.6	15219.1	13432.3	20445.3	22811.1	30326	52041	30906.4	13685.3	12496.8	59068.1	64157.5	68026.9	15146.6	72197.9	7700.33	17262.6	38690.8	17200	19087.8	14835.3	8702.93	5691.22	64155.9	731386	14437.7	79667	15607.3	150281	1358.97	199800	841.488	182395	32490.3	105601	27497.8	39512	7235.67	6917.39	231279	1.47117e-15	2712.73	207.304	3803.68	1160.27	891.466	1406.34
40	SJ220511-1_40.cdf	26100.1	19503.8	19556.2	17483.3	25925.4	35533.5	46516.8	68380.6	25095	24168.6	21233.8	45694.9	17430.4	36501.8	12075.1	18127.3	9428.94	32528.1	42353.2	12543.1	15038.1	12424.3	11759.3	7236.3	21457.8	648494	16019.9	97526.7	23008.4	164227	22411.8	184261	25928.5	159129	15870.2	99469.8	14762.2	41962.6	6415.34	11706.9	240078	2.12712e-14	962.348	5416.98	4609.97	3120.81	5017.86	2752.78
41	SJ220511-1_41.cdf	25719.4	21011.3	26133.4	16788.8	40851.3	25240.5	39815.6	63965.4	33162.7	18454.8	21510.1	104622	8268.26	39164.3	14609.5	14562.6	12773	15403.6	44266.5	17941.9	13572.1	8694.16	7864.83	9774.07	20993.7	1.34906e+06	0	109126	21870.9	156167	24872.5	185895	32636.8	147185	25905.8	73934.5	28174.5	25163.4	5980.27	8031.11	333647	3.61774e-14	1139.6	3507.62	5188.92	3989.37	4001.7	1944.18
42	SJ220511-1_42.cdf	23507.5	23771.8	17335.5	16895.2	26746.5	28738.4	54525.4	47213.7	36820.9	21337.4	22977.8	30736	13413.3	26924.9	21074.9	21980.9	9849.72	19932.2	61810	17783.9	14609.3	8865.95	24211.8	11837.2	15945.6	980776	19590.4	103007	18150.5	204793	0	263486	38221	233889	14339	151933	27194.3	52596.1	12756.8	8786.11	337399	3272.63	0	5716.29	5658.99	1554.72	5716.35	2259.82
43	SJ220511-1_43.cdf	23383.2	31934.8	22545.9	17327.7	31479.7	39493	44598	62704.8	26077.6	25660.4	20721.1	64270.4	22495.9	49806.4	15634.7	20651.9	15761.7	11051.6	55773.7	26110.1	12411.5	8982.38	6919.59	9260.92	28425	1.05368e+06	6300.1	126392	25638.4	225694	30464.4	293681	51212.4	266637	46218.7	168158	28176.8	59758.4	11955.1	18116.8	454847	1.33151e-14	2998.17	5647.8	5424.65	3685.12	6415.58	2237.68
44	SJ220511-1_44.cdf	21960.2	15904.5	19800.8	15925.3	26542.6	35560.3	42094.7	74313.4	29489	18305.3	19240.5	47130.6	19247.3	32520.3	16023	16051.6	10942.9	14747.1	57709.1	14781.9	13903.8	6468.37	12617.1	5063.36	23154.7	701940	8952.73	64187.2	13824.4	103404	19430.3	128228	29650	118736	19963.5	61574.2	18398.5	31353.1	7247.28	4191.21	197408	698.085	1352.93	1554.39	4152.27	1096.61	1540.8	2790.82
45	SJ220511-1_45.cdf	41353.5	22906.1	33228	16021.8	30506.9	30025.4	50985.4	52877	31850.1	22371.4	16630.1	100836	20467	34569.2	15840.3	21600.6	9680.05	4778.44	70094.3	18410	41083.5	14620.9	11050.5	10587.9	31058.7	1.61135e+06	12465.2	185945	9295.98	308756	39767.7	395707	65726.2	369030	30265.8	211849	39360.7	98141.4	9971.53	17319.1	510699	4.76044e-15	14644.1	3717.94	8031.85	4791.63	5084.05	3683.93
46	SJ220511-1_46.cdf	24282.4	17632.9	17584.8	11984.5	25035.8	28351.2	21399.6	71187	23540.7	19214.9	15590.4	37701.4	12967.5	20751.2	6764	15445.1	9999.69	18225.7	47207	14467.4	14988.6	10818.3	5750.3	6855.06	16353.4	729484	9296.09	97171.9	6830.04	160022	16723.4	226866	26819.9	201808	25186.4	129482	17661.1	42056	9881.44	9799.08	304316	9.76326e-15	1471.46	1367.91	7012.14	3733.48	2740.76	827.359
47	SJ220511-1_47.cdf	35247.6	18042.5	61936.6	81558.2	30147.5	31944.9	50694.8	77957.2	26212.2	75242.7	27931.4	100920	17323	35783	18666.8	18077.1	13036	21261.2	59864.3	25932.5	21515.9	14024.5	14246.4	11673.5	28317.7	1.04666e+06	9642.62	98394.4	16962.7	141408	25420.3	164018	29318.8	98987.7	26526.6	61980.3	25509.1	27954.7	9042.93	6642.85	246564	512.35	2525.71	4641.31	4130.88	7047.64	3031.74	5099.97
48	SJ220511-1_48.cdf	14882.9	19310.9	18073.2	13416.2	27432.9	38240.9	39541.8	65850.5	27967.7	20056.6	18218.3	47717	16931	34109.5	13597.5	16438.9	15390.3	17043.3	46831.7	17718.3	14020.5	11391	8281.66	9646.41	21222.9	647756	9849.82	73516.7	5062.34	130345	6191.7	165269	36584	166383	26553	92522.6	31552	34207.6	9594.64	9556.69	206391	3273.06	4202.76	3505.89	3055.83	3489.57	2101.13	2611.52
49	SJ220511-1_49.cdf	23732.8	18016.8	22011	16111.4	37448.1	31334	39025.2	62760.6	30284.6	15397.5	19589.8	49507.3	17892.6	19046.3	17611.2	16595.9	11418.7	18389.6	51571.6	16706.1	13342.8	10501.9	9041.34	7417.15	22029.8	413514	9223.43	56717.9	13503	96879.4	20391.8	131601	8897.5	131403	14767.7	80995.9	14554.7	34431.8	4526.71	8001.85	201481	2.48499e-14	1122.8	3142.64	4185.7	2311.97	2437.4	1371.51
50	SJ220511-1_50.cdf	26569.7	21087	13299.4	15916.7	30362.3	34301.8	51970.7	52136.5	29800.1	19689.9	23325.4	57743.6	27032.3	26026.9	15843.1	23261.2	10146	10095.4	49694.5	17210.6	18401.9	14456	12838	12422.2	31084.2	1.24776e+06	858.997	106558	24449.2	199676	4013.47	219004	34337	196079	29695.8	100194	21305.4	43099.6	6839.86	9275.64	356326	2.95192e-14	4361.21	2831.85	3711.04	1343.81	1571.03	2040.01
51	SJ220511-1_51.cdf	16290.6	23149.5	13072.8	13574.4	28995.4	32819.8	30404.3	63222	27883.1	19336.7	20637.3	31282.6	32488.4	29873.9	16720.4	14664.3	12355.6	14519.9	49486.8	20587.7	20856.6	10335.5	27852.3	9265.41	32593.1	935364	21548.5	104524	5527.66	167724	29264.2	238773	43048.7	214340	35802.7	123724	13556.6	49889.9	13046.9	9780.16	289619	1.32387e-14	2300.57	2431.52	6264.3	4865.19	2609.6	1288
52	SJ220511-1_52.cdf	22139.4	12517.4	19752.3	14975.3	35147.5	31712.2	39586.3	60012.8	30662.4	40933.8	22104	52182.6	16506.7	38110.4	14522.8	17156.4	8007.59	21161.7	52775	19198.7	14212.8	11756.7	8351.19	8775.57	21526.9	278131	12459.4	41695.8	16266.8	53527.1	12477.2	74549.4	19006	81489.7	20010.7	47991.4	15955.4	21578.6	7138.3	8108.87	108009	2172.72	2578.87	3279.75	2310.77	3046.05	2677.9	2842.3
53	SJ220511-1_53.cdf	26675	22942.2	14825.5	16822.4	30765.4	24113.9	45850.3	51857.4	31988.2	22046.6	18149.2	70381.6	16525.7	46524.8	11625.8	16012.7	11471.3	11629.9	54415	15362	19631.1	13821.7	7911.95	7841.86	23987.1	919495	0	79963.2	17945.4	119987	23411.2	168443	18607.2	124204	17495.5	61788.8	17097.4	23141.3	5833	8076.67	224280	1.44425e-14	298.485	2451.8	4493.43	2061.23	3820.85	377.803
54	SJ220511-1_54.cdf	23665.9	18693.7	16325.8	16063.2	25241.4	37631.9	39416.3	71956.5	24364.1	21811.7	19485.1	48981.7	12514.2	31818.9	15719.5	13718.4	12350.3	18827.2	43061.3	17599.8	12857.8	12521	8919.77	12138.4	17532.8	698343	3.89147e-14	85910.9	16103.2	144201	12272.8	188326	21985.9	171074	26851.5	92552.4	23963.6	32676.9	7619.03	9067.28	217691	1.72842e-14	3110.7	2165.27	5232.08	2919.69	3667.24	4452.67
CX0	SJ220511-1_CX0_01.cdf	210329	31532.6	13205.5	9619.68	13000.2	30027.4	21460.2	57755.3	227903	34222.1	21484.8	56572.5	41773.4	528561	15371.6	320251	0	57909.4	28948	28872.8	59351.2	38413.8	28677.6	8472.31	52547.8	2.91116e+07	977478	2427.13	59706.7	50030.1	22560.3	23596.7	13936.2	29708	12463.3	26284.1	41369.1	24755.1	8866.65	6421.71	37521.2	0	2536.26	996.326	1300.93	529.06	1338.68	2025.53
CX0	SJ220511-1_CX0_02.cdf	17010.3	12163.8	13293.7	11076.7	21329.8	25912.4	40101.1	61653.2	15041.8	62681.2	17014.4	21468.4	22065.1	12151.4	9827.04	11578.8	9796.51	19979.7	36545.8	12785.8	12587.1	8210.04	5795.04	7788.24	22026.3	4.44771e+07	2.14904e+06	0	2.34713e-11	1.38963e-12	4.02068e-13	4668.12	10719.1	5093.77	11222.1	12474.4	10442.9	850.903	8.11902e-11	3.14347e-11	72702.7	0	99.0212	743.967	1.47924	1275.92	723.172	3.09618e-14
CX1	SJ220511-1_CX1_01.cdf	68692.6	25826.4	8753.77	10085.7	23282	23596.4	26708.9	50494.2	74369.1	32540.1	19839.4	21577.1	34871	755681	0	527348	6898.46	83423.6	31653.7	20781.3	19613.9	17535.8	35103.7	8664.77	50330.7	95120.4	1.213e-15	2556.22	18941.1	15225.6	9415.7	8255.3	16232.9	13525.6	16085.9	8036.23	17976.3	10875.7	5641.53	696.078	8108.48	473.822	2197.39	1327.84	281.172	984.538	2079.06	762.048
CX1	SJ220511-1_CX1_02.cdf	10222.3	12691.1	9566.58	13350.8	26603.2	17797.1	37737	50662.4	15881.8	84454.1	22866.4	16851.3	23318.4	11338.5	9759.01	12951.5	5733.18	9993.94	36876.9	12238.3	11640.9	3764.97	7586.3	2150.07	22498.5	566370	2822.53	8217.87	5156.14	2651.47	3910.94	7875.83	8960.91	12521.8	6603.05	9171.07	12270	6251.63	3319.05	1164.3	10508.3	1127.03	1612.94	1089.83	0	363.423	961.509	1264.08
DB	SJ220511-1_DB_01.cdf	33888.7	15491	7554.22	10417.6	20710.6	23899.6	18057.2	56509	42174	22697.5	13783.2	35361.2	11536.5	296415	0	168899	10376.4	24136.3	31912.7	14856.2	21373.4	12007.6	8020.94	5111.19	20099.8	1568.35	3006.33	6748.5	8012.37	2912.95	9360.65	9993.6	23763.2	23584.8	19057.4	14822.3	16552.5	4785.15	2932.74	1821.2	540.362	1491.72	0	503.719	1168.57	610.873	1406.89	1418.05
DB	SJ220511-1_DB_02.cdf	15767.2	11759.3	13967.7	6484.91	15445.8	28319.8	26432.1	44122.1	27639.5	34587.5	12982.1	24955.6	10573.8	358108	8707.11	213443	16949.4	32736.1	29515.5	19526	16961.3	10809	9846.22	3589.22	18393.1	2240.3	2086.47	5809.46	5715.31	5488.24	5499.89	16313	20930.9	21194.9	19307.8	11534.8	12672.2	5624.88	3666.13	2981.89	274.487	86.8991	539.14	969.751	205.727	1.77327e-16	288.746	1614.96
[truncated: 651 more columns]

## Sheet: Isotope Ratio
Compound Name		C10:0	C10:0	C10:0	C10:0	C10:0	C10:0	C10:0	C10:0	C10:0	C10:0	C10:0	C12:0	C12:0	C12:0	C12:0	C12:0	C12:0	C12:0	C12:0	C12:0	C12:0	C12:0	C12:0	C12:0	C12:0-13C1	C14:0	C14:0	C14:0	C14:0	C14:0	C14:0	C14:0	C14:0	C14:0	C14:0	C14:0	C14:0	C14:0	C14:0	C14:0	C15:0	C15:0	C15:0	C15:0	C15:0	C15:0	C15:0	C15:0
Mass		186	186	186	186	186	186	186	186	186	186	186	214	214	214	214	214	214	214	214	214	214	214	214	214	215	242	242	242	242	242	242	242	242	242	242	242	242	242	242	242	256	256	256	256	256	256	256	256
Isotope		0	1	2	3	4	5	6	7	8	9	10	0	1	2	3	4	5	6	7	8	9	10	11	12	0	0	1	2	3	4	5	6	7	8	9	10	11	12	13	14	0	1	2	3	4	5	6	7
tR		7.881	7.881	7.881	7.881	7.881	7.881	7.881	7.881	7.881	7.881	7.881	9.893	9.893	9.893	9.893	9.893	9.893	9.893	9.893	9.893	9.893	9.893	9.893	9.893	9.893	11	11	11	11	11	11	11	11	11	11	11	11	11	11	11	11.73	11.73	11.73	11.73	11.73	11.73	11.73	11.73
FAME	2200621_FAME_01.cdf	0.0921322	0.040529	0.017213	0.0424817	0.095695	0.119641	0.183294	0.213927	0.105147	0.0540202	0.0359198	0.159216	0.0374536	0.0411879	0.0277407	0.0786324	0.0446306	0.0708884	0.244987	0.126755	0.0784634	0.0248265	0.0308453	0.0343727	1	0.991893	0.00186798	3.33964e-06	5.40782e-19	0.000387398	0.000632968	0.000290764	0.000682696	0.000779716	0.000730858	0.000689905	0.00114357	0.000352491	0.000296158	0.000248939	0.998005	0	0	0	7.19771e-20	0	0	0
1	SJ220511-1_01.cdf	0.0749323	0.0652724	0.0526876	0.0574679	0.0827884	0.111727	0.129716	0.198898	0.102975	0.0532691	0.070267	0.133705	0.103946	0.0673626	0.0694842	0.0773212	0.0413449	0.0387657	0.229741	0.0467115	0.0636832	0.0461007	0.0392115	0.0426234	1	0.353047	0.00125802	0.0829791	0.00517575	0.125816	0.0144391	0.149562	0.02198	0.125979	0.00814777	0.07108	0.00856485	0.02236	0.00461548	0.00499607	0.697447	0.00650632	0.0197467	0.0150244	0.0641734	0.0131453	0.0485717	0.00852374
2	SJ220511-1_02.cdf	0.0728054	0.0522361	0.0794693	0.0589294	0.0972825	0.0924119	0.0910392	0.251681	0.0898553	0.0499158	0.064374	0.143674	0.103272	0.11706	0.0591606	0.0531228	0.0520796	0.0523142	0.187748	0.0775923	0.0463677	0.0565031	0.0299018	0.021204	1	0.558793	0.0116927	0.0584326	0	0.0904101	0.0164793	0.0858837	0.0169273	0.0640976	0.025938	0.0323409	0.0161682	0.016636	0.0040019	0.00219832	0.772996	2.08278e-20	0.0409827	0	0.0397915	0.011766	0.0292696	0.0124454
3	SJ220511-1_03.cdf	0.0693668	0.0623267	0.0574516	0.0564373	0.0899599	0.0853721	0.108357	0.240275	0.0918983	0.0802385	0.0583163	0.197418	0.0466821	0.082647	0.0678883	0.0551175	0.0376606	0.115392	0.168363	0.0567583	0.0633125	0.0436328	0.0243983	0.0407299	1	0.439137	0.00272436	0.0735551	0.0105767	0.114665	0.0168309	0.126962	0.0117053	0.106088	0.0111726	0.0487352	0.0107715	0.0238709	0.0009316	0.00227385	0.814803	6.65286e-20	0.0237907	0.00705071	0.0405629	0.00656807	0.0225665	0.0110225
4	SJ220511-1_04.cdf	0.129928	0.0652439	0.0533688	0.0370362	0.0923481	0.0871339	0.116589	0.193437	0.11239	0.0724497	0.0400755	0.1118	0.124235	0.209227	0.0611946	0.171032	0.027222	0.0386386	0.108405	0.0390991	0.0264276	0.022831	0.0483816	0.0115066	1	0.3721	0.000576935	0.0745207	0.0181131	0.113483	0.0144239	0.142099	0.0190878	0.114295	0.0222015	0.0555579	0.0186023	0.026678	0.00425873	0.00400223	0.691987	3.40261e-22	0.05098	0.000935772	0.0512892	0.00831508	0.0424452	0.0145379
5	SJ220511-1_05.cdf	0.0630206	0.0497752	0.0527324	0.0654353	0.0786903	0.0964448	0.0991046	0.257351	0.104856	0.070001	0.0625889	0.132135	0.120018	0.0533328	0.0648065	0.0630752	0.0445818	0.0429246	0.218414	0.0793199	0.0710485	0.0324922	0.0419633	0.0358885	1	0.600204	0.00132142	0.0536091	0.0129602	0.0466377	0.0144765	0.0780114	0.0266442	0.0462781	0.0262876	0.030562	0.0279432	0.0161856	0.0139746	0.00490475	0.625032	0.0391148	0.0235583	0.017958	0.0207921	0.0338282	0.0230225	0.022719
6	SJ220511-1_06.cdf	0.0757581	0.0530775	0.0589211	0.0509059	0.100876	0.113533	0.0948497	0.225005	0.0869816	0.0670874	0.0730051	0.114822	0.0511813	0.104032	0.0566483	0.0664665	0.0556268	0.10146	0.184786	0.0858049	0.0620317	0.0424215	0.0504012	0.0243181	1	0.438801	0.00145562	0.06186	0.00502811	0.10585	0.0184935	0.130277	0.0226704	0.102389	0.018461	0.0588175	0.00747019	0.020423	0.00452587	0.00347847	0.752298	0.0152209	0.0184804	0.0163586	0.0375661	0.00547942	0.0387522	0.0131776
7	SJ220511-1_07.cdf	0.10528	0.0595868	0.0516456	0.0529632	0.0783141	0.0947731	0.10281	0.237103	0.107423	0.0551305	0.0549701	0.10831	0.137291	0.112745	0.0903388	0.0665658	0.0414368	0.0545437	0.157708	0.0518107	0.0444216	0.0391127	0.0524179	0.0432969	1	0.339744	4.21798e-20	0.0770738	0.0127502	0.124673	0.0186344	0.132681	0.0177203	0.132792	0.0204073	0.0672616	0.0153314	0.026518	0.00735505	0.00705731	0.664484	0.0246435	0.0435801	0.0080741	0.0466696	0.0218552	0.0307742	0.018665
8	SJ220511-1_08.cdf	0.055023	0.0425036	0.0692503	0.0439619	0.0936047	0.109841	0.127439	0.244184	0.0843799	0.0643324	0.06548	0.19687	0.0559877	0.0986626	0.0714485	0.0514891	0.0423748	0.0973187	0.175153	0.0556474	0.0669984	0.0222776	0.0285473	0.037225	1	0.563763	0.00504209	0.0643413	0.0104652	0.0815049	0.0010596	0.0838007	0.0220309	0.0720055	0.018264	0.0277954	0.024271	0.0138709	0.0077303	0.00405548	0.727469	7.37005e-21	0.00822811	0.00894859	0.0363489	0.0145248	0.035448	0.00427487
9	SJ220511-1_09.cdf	0.0790138	0.0470506	0.0719124	0.0509759	0.0992073	0.0881026	0.114488	0.23795	0.0975939	0.0617206	0.0519853	0.173506	0.0907221	0.0752103	0.0562726	0.045905	0.0389593	0.114435	0.18877	0.0573059	0.0554506	0.038872	0.0414897	0.0231005	1	0.415497	0.00523864	0.07981	0	0.108453	0.0175148	0.124622	0.0218057	0.108177	0.0179266	0.0544053	0.0149104	0.0219402	0.00580598	0.00389344	0.679829	0.000268398	0.0299511	0.0140642	0.0524639	0.0162066	0.0277756	0.0158791
10	SJ220511-1_10.cdf	0.0809033	0.061435	0.0624792	0.0488822	0.0974445	0.114667	0.122515	0.176904	0.11253	0.0568112	0.0654291	0.185244	0.0722532	0.0981959	0.0752373	0.0480853	0.0402526	0.0623428	0.182771	0.0747738	0.0466208	0.0202228	0.0610941	0.0329067	1	0.344077	0.00991917	0.0702231	0.0139378	0.117419	0.0120119	0.138463	0.0314522	0.122899	0.0131327	0.0702602	0.019966	0.0223823	0.00712001	0.00673645	0.722712	6.75115e-21	0.0272112	0.00683343	0.0360077	0.0102987	0.0424261	0.0214423
11	SJ220511-1_11.cdf	0.0832135	0.0554868	0.0690107	0.0372422	0.0801604	0.0916743	0.186536	0.126231	0.0900989	0.118892	0.0614539	0.256673	0.0407521	0.173633	0.0459619	0.0583901	0.0301399	0.0595709	0.154188	0.0418604	0.0509916	0.0353933	0.0223375	0.0301076	1	0.554905	0.0176634	0.0453377	0.0204867	0.0384203	0.0201363	0.0532209	0.0415158	0.0604048	0.0394019	0.0429391	0.0225915	0.0234396	0.0114839	0.00805276	0.652029	0.0212707	0.00871218	0.0217739	0.0474214	0.0170974	0.018415	0.0133931
12	SJ220511-1_12.cdf	0.0617568	0.0611726	0.0576524	0.0384114	0.0842816	0.125598	0.0894598	0.236221	0.0919069	0.0702811	0.0832579	0.1333	0.102032	0.0599536	0.0599792	0.0606479	0.0353029	0.0743659	0.257716	0.0673225	0.0423837	0.0410657	0.0354891	0.0304411	1	0.431854	0	0.0637578	0.0119865	0.107089	4.10634e-19	0.135003	0.019255	0.112744	0.0162961	0.0474674	0.0229005	0.0216015	0.00504128	0.00500413	0.749182	0	0.0298632	0.0238326	0.0160909	0.0171797	0.0357627	0.00707288
13	SJ220511-1_13.cdf	0.074276	0.0642804	0.0477025	0.0575367	0.0828846	0.101135	0.155671	0.211909	0.0715605	0.0631958	0.0698489	0.199136	0.0982534	0.0648891	0.0621268	0.0672577	0.0322624	0.0769746	0.16966	0.0695818	0.0607095	0.0409957	0.0336236	0.0245289	1	0.336909	0.00872867	0.0762737	0.00886765	0.117925	0.0138886	0.160862	0.0166705	0.124855	0.0132011	0.0703651	0.0149324	0.0231347	0.00493521	0.00845226	0.701056	1.05555e-20	0.0294561	0.0049436	0.060109	0.0127315	0.0430525	0.00599992
14	SJ220511-1_14.cdf	0.1031	0.0478699	0.0595774	0.0585895	0.106606	0.0852077	0.115457	0.203612	0.0964075	0.0572344	0.0663391	0.126731	0.0774185	0.0502349	0.0708182	0.0561489	0.0438697	0.0616748	0.232245	0.0756552	0.0719439	0.0416131	0.0594849	0.0321625	1	0.566552	0.00391012	0.0603637	0.0145221	0.0860499	0.00242768	0.102842	0.0113288	0.0742879	0.0091855	0.031777	0.0160093	0.0145059	0.00234392	0.00389388	0.793454	3.19494e-20	0.0247133	0.00343642	0.0517002	0.00480142	0.0140298	0.00857234
15	SJ220511-1_15.cdf	0.100468	0.0678477	0.0512052	0.0599732	0.0597906	0.118773	0.0773524	0.216133	0.1095	0.0759203	0.063036	0.1498	0.0978484	0.13551	0.0517509	0.0978059	0.0541619	0.0451129	0.155969	0.0405807	0.0647283	0.0158392	0.0599657	0.0309268	1	0.422536	3.96266e-20	0.0725143	0.0132228	0.105236	0.0233652	0.122028	0.0224488	0.100548	0.0194676	0.0592707	0.0125026	0.01906	0.00412505	0.00367444	0.731548	5.92788e-21	0.0238799	0.0177247	0.0309898	0.01317	0.0408385	0.0124833
16	SJ220511-1_16.cdf	0.0962324	0.0601739	0.0583584	0.0409499	0.0953379	0.0971065	0.145765	0.205648	0.0813169	0.0604075	0.0587028	0.181256	0.109896	0.149185	0.0437377	0.099786	0.023752	0.0452904	0.13544	0.0369079	0.0447143	0.0281397	0.0695257	0.0323697	1	0.335824	0.0128429	0.0730755	0.00779168	0.129814	0.0141185	0.154654	0.0136311	0.121607	0.00985441	0.0832703	0.0145023	0.0239645	0.00248049	0.00256925	0.701124	0	0.0441153	0.00871552	0.0582871	0.0034505	0.0577542	0.0114043
17	SJ220511-1_17.cdf	0.150805	0.0739828	0.0439831	0.0536458	0.0763331	0.0889996	0.0888491	0.168366	0.139339	0.0619545	0.0537422	0.077248	0.102626	0.196191	0.0363394	0.166344	0.0140797	0.0882245	0.109638	0.0356095	0.0519528	0.039367	0.0686383	0.0137426	1	0.583654	4.6046e-22	0.0435851	0.0231704	0.0676538	0.0161124	0.0604829	0.0351748	0.0478176	0.026084	0.0300786	0.0317838	0.0135048	0.0153977	0.00549987	0.634045	0	0.010737	0.0283666	0.0329165	0.0146985	0.0430436	0.006283
18	SJ220511-1_18.cdf	0.0969172	0.0545765	0.0851843	0.0521881	0.0746467	0.100416	0.101512	0.206358	0.105591	0.0618616	0.0607493	0.207791	0.0467904	0.113139	0.0456657	0.0700414	0.0501067	0.0664942	0.169593	0.0775852	0.0426688	0.0306096	0.0443618	0.0351538	1	0.419796	0.0156444	0.0619987	0.0119723	0.110654	0.00729462	0.125905	0.0160709	0.11933	0.0157063	0.0571554	0.00770298	0.0245551	0.00178996	0.00442436	0.795372	9.82961e-21	0.0121986	0.00727185	0.0285943	0.0213669	0.0350433	0.00180181
19	SJ220511-1_19.cdf	0.0789202	0.0647047	0.0376598	0.0498972	0.0926211	0.113058	0.0990545	0.237878	0.0912053	0.0722322	0.0627689	0.148686	0.122156	0.0967404	0.0449052	0.0701204	0.0379628	0.0632549	0.166285	0.0491171	0.057152	0.0391677	0.0735504	0.0309023	1	0.357478	0.000507127	0.0403733	0.00755704	0.0919689	0.0178538	0.131475	0.0224936	0.13974	0.0199419	0.102971	0.0158459	0.0392552	0.00356564	0.00897387	0.755685	3.42856e-21	0.0205312	0.014241	0.037054	0.00807309	0.0429412	0.01593
20	SJ220511-1_20.cdf	0.0634932	0.0618869	0.0572518	0.060328	0.0910093	0.110808	0.112284	0.221663	0.0892903	0.0715122	0.0604734	0.132136	0.0790039	0.116597	0.062302	0.0564913	0.0600375	0.0544669	0.205543	0.0658833	0.0594761	0.048882	0.0285275	0.0306523	1	0.523942	0.00817125	0.0263076	0.0082035	0.0687962	0.012267	0.109578	0.013755	0.109141	0.00150853	0.0696381	0.00550825	0.0316472	0.00487792	0.00665869	0.782702	1.16992e-19	0.0161172	0.00756595	0.0248591	0.00660833	0.0345033	0.0136974
21	SJ220511-1_21.cdf	0.0720778	0.0475107	0.0568834	0.0637129	0.0690184	0.106122	0.126115	0.248742	0.08308	0.065412	0.0613259	0.182366	0.0650091	0.0785891	0.0514785	0.0578203	0.0396361	0.093446	0.198113	0.0591761	0.0523088	0.0479666	0.028521	0.0455687	1	0.48554	0.00438712	0.0332069	0.00931433	0.0767109	0.009778	0.109235	0.0144421	0.111648	0.0169812	0.0790899	0.00970324	0.0294612	0.00383397	0.00666907	0.786895	0.00329118	0.000520016	0.0111481	0.0296472	0.0113195	0.0314644	0.00710642
22	SJ220511-1_22.cdf	0.119712	0.0489551	0.053845	0.0545701	0.0790507	0.0934142	0.102449	0.23067	0.0870137	0.0795068	0.0508134	0.128446	0.0802146	0.201737	0.028678	0.133527	0.0275412	0.0669391	0.121343	0.0438603	0.0424158	0.0308437	0.073654	0.0208014	1	0.363498	0.00295276	0.0356741	0.00577693	0.0827558	0.0128581	0.14294	0.0241621	0.141058	0.019334	0.104118	0.00428774	0.0482843	0.00473858	0.00756274	0.767803	1.20402e-19	0.0145835	0.0156402	0.0295383	0.00609578	0.0329794	0.0134834
23	SJ220511-1_23.cdf	0.0715485	0.0533495	0.0562264	0.0415949	0.0710285	0.109628	0.167	0.172146	0.125436	0.0716256	0.0604173	0.225346	0.0343061	0.123458	0.0407949	0.0559084	0.0446983	0.0670673	0.158525	0.0833847	0.0436364	0.0368565	0.0473758	0.0386427	1	0.53156	0.00397519	0.0324188	0.00948417	0.0624575	0.0220969	0.0978494	0.0129628	0.0983394	0.0187589	0.0537716	0.0184073	0.025404	0.00449207	0.00802165	0.715502	0.0158527	0.0116445	0.0143806	0.0237158	0.0184527	0.028839	0.0139093
24	SJ220511-1_24.cdf	0.0544151	0.0556912	0.0709479	0.0531694	0.0794189	0.11256	0.090325	0.264314	0.0782752	0.072364	0.0685193	0.120125	0.0943833	0.0778638	0.0570144	0.072688	0.0533027	0.0829906	0.187498	0.0777025	0.0693741	0.0411783	0.0374367	0.0284433	1	0.461504	2.76656e-20	0.0341915	0.00974759	0.079254	0.014755	0.110825	0.0163365	0.116202	0.0200675	0.0827272	0.0114737	0.0335409	0.00174831	0.00762695	0.769485	0.0191888	0.010572	0.0152656	0.0316172	0.0070303	0.0192039	0.0143393
25	SJ220511-1_25.cdf	0.0835554	0.0558727	0.0540529	0.0522045	0.0802093	0.10706	0.160218	0.177842	0.080376	0.0824386	0.0661707	0.199538	0.0576226	0.123896	0.0584274	0.0601352	0.0423323	0.0574877	0.161127	0.0476714	0.0659342	0.0353494	0.0570622	0.0334162	1	0.339799	0.00310328	0.04365	0.00512509	0.0857487	0.0110978	0.149398	0.0238668	0.155124	0.0135895	0.106481	0.0101814	0.0423809	0.00135313	0.00910146	0.771277	0.0149906	0.009898	0.00995757	0.0269708	0.00458256	0.0467877	0.00845542
26	SJ220511-1_26.cdf	0.0532758	0.0431896	0.0717677	0.0566686	0.105305	0.101975	0.136373	0.211937	0.101684	0.0549286	0.0628967	0.203029	0.0513819	0.104318	0.0705967	0.0479472	0.0521568	0.083118	0.179961	0.0581629	0.0546357	0.028157	0.0414057	0.0251299	1	0.53285	0.00917009	0.029594	0.00539281	0.0678905	0	0.108975	0.0173391	0.0998587	0.0145006	0.0707946	0.0109774	0.0240255	0.00402341	0.00460804	0.80581	3.44134e-20	0.00287069	0.0147967	0.023212	0.0133859	0.0188398	0.00462832
27	SJ220511-1_27.cdf	0.0688314	0.0485612	0.0493583	0.0601458	0.0911668	0.112796	0.137491	0.21466	0.0847006	0.0655745	0.0667139	0.175961	0.0701753	0.0679138	0.0562105	0.0949376	0.0385669	0.0570833	0.180381	0.0763694	0.0698734	0.0493914	0.0276411	0.0354957	1	0.488296	0.00299472	0.0337574	0.011362	0.0718687	0.0083071	0.124303	0.0144151	0.10664	0.0172647	0.067489	0.0150033	0.0288148	0.00455199	0.00493239	0.812794	0.000877496	0.0056072	0.0130539	0.0238137	0.0082752	0.0276776	0.0130079
28	SJ220511-1_28.cdf	0.0643707	0.0340623	0.0729126	0.0518867	0.104056	0.103815	0.152287	0.185869	0.0726278	0.110845	0.0472679	0.151688	0.0530727	0.0801764	0.0779633	0.0749527	0.0445755	0.0706009	0.179643	0.0854686	0.0733061	0.0469307	0.0252533	0.0363687	1	0.352281	0.00146609	0.035397	0.0164116	0.0825234	0.0134194	0.128247	0.025566	0.146406	0.0254085	0.0982561	0.0135447	0.0436202	0.00722366	0.01023	0.705078	1.27483e-21	0.0201356	0.00704818	0.0281101	0.0110634	0.0463835	0.0235009
29	SJ220511-1_29.cdf	0.0770967	0.0491497	0.0558518	0.0668259	0.0961642	0.0926671	0.177682	0.177514	0.106634	0.0474686	0.0529455	0.203495	0.106519	0.0704413	0.067648	0.0756601	0.0269084	0.0674228	0.165232	0.0392099	0.0553976	0.0496594	0.0385822	0.0338238	1	0.516696	0.00731124	0.0280169	0.0221916	0.0594036	0.0130805	0.0980935	0.0203611	0.0846547	0.0384005	0.0490501	0.0202835	0.0214666	0.0127308	0.00825925	0.696998	6.07057e-21	0.021699	0.0158512	0.0342442	0.00906078	0.0274105	0.0193612
30	SJ220511-1_30.cdf	0.078451	0.0425948	0.077372	0.0447294	0.0910662	0.0750414	0.135262	0.233503	0.0955601	0.0552764	0.0711446	0.101024	0.0990619	0.0878059	0.0451073	0.0758055	0.0260412	0.0980377	0.180517	0.086488	0.0718187	0.0376793	0.0410695	0.0495434	1	0.482298	2.11051e-20	0.0272354	0.00856649	0.0787587	0.0113489	0.109895	0.0211879	0.103725	0.019845	0.0796424	0.00922887	0.0355396	0.00473837	0.00799001	0.787489	0.00579905	0.00212649	0.00645828	0.0327294	0.00725228	0.0295695	0.00698722
31	SJ220511-1_31.cdf	0.0968253	0.0607801	0.0523894	0.0619899	0.0983079	0.0973351	0.102324	0.237349	0.0647202	0.062374	0.0656057	0.118955	0.0685306	0.0738401	0.0431961	0.0622545	0.0422231	0.0729534	0.234293	0.0711469	0.0711057	0.0523414	0.0592967	0.0298631	1	0.359765	0.00361421	0.0346433	0.00533602	0.0860988	0.0134186	0.137415	0.0175313	0.154101	0.0173594	0.102707	0.0124278	0.0468193	0	0.00876379	0.784105	0.0150478	0.0118512	0.00920805	0.0211374	0.00893201	0.0376661	0.0125533
32	SJ220511-1_32.cdf	0.107412	0.0552995	0.0803636	0.0469559	0.0837097	0.111699	0.0985966	0.20767	0.0725245	0.0650875	0.0706814	0.273461	0.0716767	0.160509	0.0379766	0.052143	0.0308059	0.030444	0.190473	0.0408306	0.0404732	0.0247739	0.0235721	0.0228613	1	0.517969	8.86469e-21	0.0279092	0.00458286	0.0710962	0.0115165	0.103266	0.018722	0.103373	0.0189443	0.0691096	0.0145235	0.0270894	0.00439818	0.00750104	0.784583	1.04793e-19	0.00686049	0.0176058	0.0190767	0.0141078	0.0369981	0.0108272
33	SJ220511-1_33.cdf	0.0750151	0.0525845	0.0502043	0.0659655	0.0952939	0.114393	0.10921	0.239936	0.0896795	0.0538021	0.0539168	0.186535	0.0563077	0.107618	0.0546469	0.0615339	0.0405592	0.0941537	0.149121	0.063138	0.0522769	0.0508428	0.0382743	0.0449919	1	0.506641	0.000273126	0.0317542	0.00600527	0.0672618	0.00657788	0.116428	0.0164559	0.108467	0.0148143	0.0714675	0.00855014	0.0332248	0.00485561	0.00722285	0.776497	0.00755163	0	0.00704865	0.0255942	0.0152491	0.0248918	0.00152466
34	SJ220511-1_34.cdf	0.0668403	0.0646337	0.0806343	0.0534268	0.100851	0.102112	0.114347	0.202279	0.0792516	0.0657781	0.0698459	0.16459	0.0669064	0.108364	0.0688229	0.0529044	0.0433174	0.06883	0.200627	0.0590729	0.0557865	0.0334398	0.0456372	0.0317013	1	0.360207	0.00063298	0.0360196	0.0125704	0.0790273	0.0108752	0.138361	0.0262801	0.148625	0.0179323	0.0976455	0.0119709	0.0449344	0.00504245	0.00987652	0.781375	4.48835e-21	0.019275	0.0175119	0.027421	0.00921297	0.0224225	0.00783242
35	SJ220511-1_35.cdf	0.0677398	0.0703996	0.0373092	0.0534871	0.0932905	0.125578	0.0981909	0.244308	0.0812086	0.0650404	0.0634478	0.210884	0.0479504	0.123964	0.0559685	0.0449635	0.0517811	0.0520156	0.197071	0.0567852	0.0545725	0.0439542	0.0315693	0.0285208	1	0.526808	0.017024	0.0351572	0.0208509	0.0627046	0.0132959	0.0889039	0.0187887	0.0953322	0.0199241	0.0442405	0.0216271	0.0224066	0.00833939	0.00459679	0.715943	4.10483e-22	0.0275042	0.0193463	0.0218862	0.0182928	0.0124436	0.0148824
36	SJ220511-1_36.cdf	0.0809769	0.0554166	0.0583959	0.0616431	0.0937667	0.0927317	0.10095	0.241523	0.0897649	0.0707648	0.0540662	0.172905	0.0461564	0.141197	0.0418399	0.0599662	0.0300257	0.0394626	0.224903	0.0756433	0.0583144	0.0477522	0.0349306	0.0269031	1	0.492203	1.6465e-20	0.0295686	0.00552261	0.0802511	0.000465412	0.107578	0.0159156	0.12253	0.0140096	0.085446	0.0114643	0.0270167	0.00322969	0.004799	0.820777	7.22027e-20	0.0104778	0.00946043	0.0253671	0.00995897	0.0259557	0.0106449
37	SJ220511-1_37.cdf	0.0831816	0.0440755	0.0613786	0.0471241	0.105895	0.0991016	0.101361	0.230442	0.0915768	0.0751079	0.0607559	0.0918927	0.0873289	0.0677977	0.0554278	0.0856659	0.0609841	0.0741274	0.228145	0.0779203	0.0591463	0.0504006	0.0289426	0.0322207	1	0.439067	0.00682664	0.0483775	0.0104867	0.0895375	0.0177474	0.119683	0.0159689	0.111561	0.0148785	0.0718581	0.0128421	0.0281822	0.00508042	0.00790284	0.854408	0.0267833	0.00249582	0.00884734	0.0075342	0.00781009	0.00426448	0.0128941
38	SJ220511-1_38.cdf	0.064312	0.0581087	0.063969	0.054809	0.094427	0.106583	0.115718	0.214081	0.0973252	0.0480478	0.0826193	0.183744	0.0739243	0.0853334	0.0547508	0.0507494	0.0577803	0.0546827	0.21956	0.0767883	0.047762	0.0281004	0.0242633	0.0425609	1	0.539792	3.61041e-05	0.0481202	0.00835705	0.086417	0.00874426	0.11572	0.013726	0.0852563	0.013412	0.0500669	0.00294445	0.0182358	0.00376141	0.00540986	0.838399	0.0070284	0.00205631	0.0106218	0.0137986	0.00743674	0.0109036	0.0102909
39	SJ220511-1_39.cdf	0.0769898	0.0721829	0.061023	0.0539342	0.0821907	0.0917899	0.122121	0.209677	0.124564	0.0551621	0.0503652	0.144047	0.156782	0.166545	0.0371427	0.177294	0.018932	0.0424833	0.0952899	0.0423839	0.047051	0.0365725	0.0214523	0.0140239	1	0.455999	0.00902212	0.0498871	0.00979136	0.094434	0.000855162	0.125879	0.000530679	0.115114	0.0205167	0.0667056	0.0173717	0.024959	0.00456914	0.00436579	0.877555	5.59555e-21	0.0103403	0.00079175	0.0145527	0.00444593	0.00342039	0.00540176
40	SJ220511-1_40.cdf	0.0787004	0.0589188	0.059173	0.0529751	0.078648	0.1079	0.141358	0.207909	0.0763246	0.073514	0.0645795	0.1662	0.0635282	0.133283	0.0441631	0.0663916	0.0345749	0.119393	0.155574	0.0460989	0.0552862	0.0456815	0.0432316	0.0265945	1	0.421106	0.0104265	0.0636066	0.0150338	0.107482	0.0146887	0.12091	0.0170306	0.1046	0.0104377	0.0654418	0.0097132	0.0276076	0.00421934	0.00769538	0.80647	7.16261e-20	0.00324757	0.0183162	0.0156147	0.0105869	0.0170446	0.00936083
41	SJ220511-1_41.cdf	0.0768275	0.0628792	0.0783348	0.050395	0.122769	0.0759281	0.119863	0.192667	0.0999192	0.0556095	0.0648082	0.334074	0.0264564	0.125547	0.0469094	0.0468248	0.0411195	0.0496363	0.142752	0.0578907	0.0438055	0.0280642	0.0253843	0.0315361	1	0.612542	0	0.049765	0.00999233	0.0714661	0.0113984	0.0852929	0.0149892	0.0676497	0.0119134	0.0340117	0.0129624	0.0115759	0.00275019	0.00369133	0.84613	9.19665e-20	0.0029033	0.00895376	0.0132687	0.0102169	0.0102619	0.00499108
42	SJ220511-1_42.cdf	0.0730175	0.0739743	0.0540331	0.0527346	0.0835825	0.089894	0.170684	0.147875	0.11536	0.066857	0.071988	0.107795	0.0471391	0.0947986	0.0743225	0.0776269	0.0348264	0.0705444	0.218925	0.063023	0.0517894	0.0314327	0.0858288	0.0419479	1	0.458022	0.00916969	0.0483145	0.00852908	0.0963915	0	0.124341	0.0180545	0.110567	0.00678219	0.0718867	0.0128683	0.0248857	0.00603391	0.00415353	0.846458	0.00823005	0	0.0144351	0.0143153	0.00393894	0.0145015	0.00573909
43	SJ220511-1_43.cdf	0.0671705	0.0919049	0.06499	0.0500183	0.0909774	0.114247	0.129111	0.181628	0.0755588	0.0743573	0.0600372	0.20018	0.0702117	0.155738	0.0489673	0.064772	0.0494935	0.0347369	0.175439	0.0821749	0.0390746	0.0282818	0.0217845	0.0291459	1	0.434298	0.00260269	0.0523232	0.0106333	0.0937579	0.0126734	0.12232	0.0213512	0.11125	0.0192945	0.0702225	0.0117679	0.0249551	0.00499085	0.00755905	0.883881	2.59367e-20	0.00585294	0.0110472	0.0106292	0.00723175	0.0126066	0.00440182
44	SJ220511-1_44.cdf	0.0683579	0.0495987	0.0618498	0.0498141	0.0831235	0.111472	0.132055	0.233252	0.0925881	0.0574797	0.060409	0.175249	0.0717163	0.121396	0.0599101	0.0601018	0.0410221	0.055337	0.216712	0.0555398	0.0522571	0.0243138	0.0474208	0.0190241	1	0.524824	0.00670909	0.0482009	0.0104005	0.0779214	0.0146628	0.0968806	0.0224236	0.089866	0.0151177	0.0466435	0.0139387	0.0237506	0.00548818	0.00317218	0.825258	0.00292534	0.00568188	0.00654075	0.0175029	0.00462956	0.00651334	0.0118104
45	SJ220511-1_45.cdf	0.11787	0.0654091	0.0950379	0.0458894	0.0874814	0.086184	0.146457	0.151971	0.0915678	0.0643231	0.0478098	0.268267	0.0545637	0.0923297	0.0423763	0.0578679	0.0259637	0.0128291	0.188331	0.0494913	0.110479	0.0393218	0.0297161	0.0284627	1	0.470683	0.00364949	0.0545528	0.00273232	0.0908992	0.0117244	0.116803	0.0194198	0.109119	0.0089542	0.0626965	0.0116501	0.029045	0.00295012	0.00512114	0.875174	8.17746e-21	0.0252105	0.0064132	0.0138786	0.00829232	0.00880991	0.00639069
46	SJ220511-1_46.cdf	0.0874807	0.0636417	0.0635715	0.0433862	0.0907422	0.102858	0.0776964	0.258599	0.0855427	0.0698301	0.0566511	0.168704	0.0581461	0.0932205	0.0304353	0.0695947	0.0451119	0.0823023	0.213335	0.0654157	0.0677937	0.0489367	0.0260085	0.0309951	1	0.42431	0.00541953	0.0567676	0.00399749	0.0938112	0.00981779	0.133345	0.0157794	0.118824	0.0148378	0.0763055	0.010409	0.0247843	0.00582139	0.00576974	0.876105	2.81754e-20	0.00425571	0.00396398	0.0203556	0.0108545	0.00797876	0.0024112
47	SJ220511-1_47.cdf	0.0677653	0.0347516	0.119489	0.157565	0.0583121	0.0618485	0.0982238	0.151127	0.0508304	0.145924	0.0541632	0.269439	0.0463449	0.0959084	0.0501138	0.0485992	0.0350884	0.0572833	0.161412	0.0699597	0.0580634	0.0378509	0.0384453	0.0314916	1	0.582866	0.0053821	0.0550334	0.00950504	0.0793676	0.0142878	0.0922985	0.0165149	0.0558011	0.0149617	0.03497	0.0143941	0.0157724	0.00510049	0.00374474	0.798843	0.00166395	0.00822063	0.0151361	0.013495	0.0230589	0.00993245	0.0167265
48	SJ220511-1_48.cdf	0.0487926	0.063426	0.0594572	0.0441985	0.0904829	0.126253	0.130646	0.217686	0.0924839	0.0663298	0.060243	0.17616	0.0626346	0.126418	0.0504776	0.0611116	0.0572819	0.0634958	0.174607	0.0660963	0.0523187	0.0425112	0.0309035	0.0359842	1	0.445723	0.00679321	0.050808	0.00350511	0.0903969	0.00430016	0.114918	0.0254631	0.115894	0.0185056	0.0645029	0.0219992	0.0238482	0.00668685	0.00665678	0.786668	0.0125054	0.0160926	0.0134506	0.0117444	0.0134318	0.00809816	0.0100763
49	SJ220511-1_49.cdf	0.0746922	0.056807	0.0695134	0.0509535	0.118573	0.0993093	0.123779	0.199168	0.096137	0.0488834	0.0621853	0.189866	0.0687619	0.0733309	0.067916	0.0640906	0.0441497	0.0711718	0.199745	0.06474	0.0517231	0.0407146	0.0350483	0.0287427	1	0.395377	0.00883909	0.0544671	0.0129912	0.0933597	0.0196788	0.127152	0.00860511	0.127182	0.0143011	0.0784626	0.014101	0.033355	0.00438372	0.00774489	0.827119	1.02259e-19	0.00463047	0.0129859	0.0173262	0.00958473	0.010118	0.00569953
50	SJ220511-1_50.cdf	0.0828956	0.0659111	0.0416372	0.0499013	0.0953033	0.107773	0.16341	0.164019	0.093779	0.0619689	0.0734019	0.194389	0.0911899	0.0879606	0.0536304	0.0788527	0.0344347	0.0342964	0.168951	0.0585442	0.0626168	0.0491951	0.0436839	0.0422551	1	0.553764	0.000382103	0.0474977	0.0109184	0.0893154	0.00179778	0.0982174	0.0154143	0.0880897	0.0133483	0.045052	0.00958099	0.0193798	0.00307455	0.00416719	0.885646	7.35463e-20	0.0108896	0.00708477	0.00930058	0.00337299	0.00394848	0.00513277
51	SJ220511-1_51.cdf	0.0559236	0.0796161	0.0450329	0.0468268	0.100142	0.11346	0.105189	0.218843	0.0965479	0.0669617	0.0714568	0.107006	0.111361	0.102588	0.0575121	0.0505108	0.0426094	0.050122	0.170955	0.0711598	0.0721126	0.0357392	0.0962994	0.0320246	1	0.463764	0.0107085	0.0520505	0.00275775	0.0838143	0.0146445	0.119631	0.0215895	0.107577	0.0179791	0.0621512	0.00681074	0.0250617	0.00655184	0.0049087	0.859309	3.9374e-20	0.00685721	0.00726175	0.0187411	0.0145776	0.00782938	0.00386851
52	SJ220511-1_52.cdf	0.0667314	0.0377988	0.059743	0.0453581	0.106583	0.0962586	0.12025	0.182396	0.0932211	0.124461	0.0671999	0.183387	0.05813	0.134458	0.0513215	0.0607138	0.0283714	0.0750503	0.187309	0.0681769	0.0504874	0.0417671	0.0296653	0.0311624	1	0.389096	0.0174702	0.0585858	0.0228984	0.0754723	0.0176175	0.105388	0.0268947	0.115401	0.0283535	0.068022	0.0226173	0.0305852	0.0101144	0.0114834	0.685139	0.0138154	0.0164338	0.0209412	0.01478	0.0195128	0.0171769	0.0182513
53	SJ220511-1_53.cdf	0.0866113	0.0746284	0.0483041	0.0548873	0.100499	0.0788473	0.150033	0.16978	0.104762	0.0722099	0.0594374	0.230776	0.0542984	0.153149	0.0383318	0.0528705	0.0379209	0.0384825	0.180192	0.0508979	0.0650633	0.0458142	0.0262223	0.0259814	1	0.570277	0	0.0498104	0.0111992	0.0750028	0.0146549	0.105568	0.0116731	0.0779778	0.01099	0.0388262	0.0107446	0.0145414	0.00366411	0.00507076	0.850929	5.49274e-20	0.00113767	0.00936334	0.0171902	0.00789756	0.0146587	0.00145102
54	SJ220511-1_54.cdf	0.0747217	0.0591315	0.0517252	0.0509647	0.0801797	0.119654	0.125422	0.229087	0.077592	0.06947	0.0620523	0.186424	0.0477271	0.121577	0.0601603	0.052576	0.0473892	0.072312	0.165516	0.0676856	0.0494644	0.0481738	0.0343144	0.0466809	1	0.453609	2.5335e-20	0.0560472	0.010525	0.0944031	0.00804599	0.123613	0.0144452	0.112486	0.0176652	0.0609087	0.0157722	0.0215048	0.00501248	0.00596202	0.823015	6.55025e-20	0.0118145	0.00823991	0.0199453	0.0111472	0.0140197	0.017041
CX0	SJ220511-1_CX0_01.cdf	0.312021	0.0468644	0.0196582	0.0143403	0.0194027	0.0448591	0.0320842	0.0863936	0.341017	0.0512123	0.0321475	0.0463623	0.0343049	0.434864	0.0126673	0.264282	0	0.0478925	0.0239588	0.0239095	0.0491643	0.0318239	0.0237553	0.00701575	1	0.95709	0.0322098	8.01442e-05	0.00197518	0.00165777	0.000748605	0.000783934	0.000463444	0.000988685	0.000415005	0.000875504	0.00137813	0.000824577	0.000295247	0.000213718	0.53695	0	0.036462	0.0143516	0.018772	0.00764586	0.0193716	0.0293429
CX0	SJ220511-1_CX0_02.cdf	0.0568213	0.0407068	0.0445604	0.0371809	0.0716823	0.0871676	0.134998	0.207663	0.0506805	0.211213	0.0573256	0.111852	0.115199	0.0635575	0.051484	0.060747	0.0514577	0.105049	0.192295	0.0673121	0.0662876	0.0432409	0.0305181	0.0410011	1	0.952661	0.0461359	0	5.05867e-19	2.99991e-20	8.69204e-21	0.000101038	0.000232235	0.000110443	0.000243451	0.000270707	0.000226647	1.84655e-05	1.76135e-18	6.81576e-19	0.717817	0	0.000982159	0.00739366	1.47266e-05	0.0127219	0.00722001	3.09454e-19
CX1	SJ220511-1_CX1_01.cdf	0.187504	0.070626	0.0239773	0.0276643	0.0639366	0.0648628	0.0734736	0.138979	0.204756	0.0895993	0.0546212	0.0137251	0.0222272	0.48257	0	0.337784	0.00442396	0.0535514	0.0203346	0.0133573	0.012611	0.011276	0.0225701	0.00556921	1	0.396111	5.06288e-21	0.0106914	0.0793679	0.0639035	0.0395746	0.034739	0.0683764	0.0570163	0.0678459	0.0339058	0.0758527	0.0458862	0.0237946	0.0029343	0.201001	0.0117738	0.0547213	0.0331319	0.007028	0.0246465	0.0521145	0.0191226
CX1	SJ220511-1_CX1_02.cdf	0.0336224	0.0418196	0.0315748	0.0441266	0.0880324	0.0589494	0.12509	0.168024	0.0526892	0.280212	0.0758595	0.101917	0.141321	0.068844	0.0593505	0.0788768	0.0349578	0.0609969	0.225245	0.074792	0.0711643	0.0230187	0.0463767	0.0131395	1	0.860424	0.00429778	0.0125391	0.00788195	0.00405981	0.00599673	0.0120906	0.0137699	0.0192565	0.01016	0.014116	0.018888	0.00962246	0.00510699	0.00179052	0.291838	0.0313752	0.0450007	0.0304659	0	0.0101926	0.027002	0.0355378
DB	SJ220511-1_DB_01.cdf	0.126983	0.0581523	0.0284042	0.0392257	0.0780744	0.0901837	0.068189	0.213507	0.159396	0.0857932	0.0520921	0.0549387	0.0179606	0.462327	0	0.264238	0.016253	0.0378426	0.0500728	0.0233228	0.0335649	0.0188587	0.012596	0.00802391	1	0.0104162	0.0200123	0.0450159	0.0535456	0.0194987	0.062747	0.0670702	0.159638	0.158561	0.128194	0.0997376	0.111393	0.0321989	0.0197278	0.0122441	0.0222891	0.0616792	0	0.0209141	0.048603	0.0254462	0.0586815	0.0592116
DB	SJ220511-1_DB_02.cdf	0.0659355	0.0492658	0.0586128	0.0272509	0.0649834	0.119262	0.111396	0.186048	0.116583	0.145904	0.0547573	0.0328337	0.0139405	0.473002	0.0115194	0.282781	0.0224823	0.0434647	0.0392183	0.0259589	0.0225564	0.0143761	0.0130942	0.0047716	1	0.0157077	0.0146627	0.0409106	0.0403222	0.0387834	0.0389208	0.11558	0.148444	0.150431	0.137112	0.0819396	0.0900295	0.0399577	0.0260348	0.0211643	0.0133868	0.00424828	0.0264148	0.0476057	0.0101169	8.73365e-21	0.0142398	0.0797304
[truncated: 651 more columns]

## Sheet: % Label Incorporation
Compound Name		C10:0	C12:0	C12:0-13C1	C14:0	C15:0	C16:0	C17:0	C18:0	C20:0	C22:0	C24:0	C25:0	C26:0	C28:0	C14:1-cis	C14:1-trans	C15:1-cis	C16:1-cis	C17:1-cis	C18:1-cis	C18:1-trans	C20:1-cis	C20:1-trans	C22:1-cis	C24:1-cis	C24:1-trans	C26:1-cis	C14:2-cis	C16:2-cis	C18:2-cis	C18:2-trans	C20:2-cis	C20:2-trans	C22:2-cis	C20:3-cis	C20:4-cis
Mass		186	214	215	242	256	270	284	298	326	354	382	396	410	438	208	208	254	236	250	264	264	292	292	320	348	348	376	238	266	294	294	322	322	350	320	318
Isotope		0	0	0	0	0	0	0	0	0	0	0	0	0	0	0	0	0	0	0	0	0	0	0	0	0	0	0	0	0	0	0	0	0	0	0	0
tR		7.881	9.893	9.893	11	11.73	12.51	13.42	14.38	15.7907	16.787	17.604	17.981	18.404	19.292	10.781	10.846	11.516	12.35	13.1906	14.1793	14.2068	15.6403	15.6793	16.73	17.5	17.5	18.3	10.7	12.169	13.987	14.025	15.475	15.522	16.487	15.404	15.316
FAME	2200621_FAME_01.cdf	4.17287	0	0	0	0	0	0	0	0.460998	7.32993e-14	1.56754	99.3377	99.3722	41.251	53.7944	0	24.4464	1.85273	0	1.23709	0	4.53334	11.0176	0.284547	0	0	44.9094	0	12.7496	0	0	0	0	90.0248	0	0
1	SJ220511-1_01.cdf	22.0753	0	0	62.7944	0	47.0283	0	23.1017	54.7181	93.3901	95.0584	95.029	98.2001	0	25.0195	0	0	38.5343	0	20.6681	31.6696	42.4957	49.3585	59.4847	0	0	0	0	0	0	0	0	0	0	0	0
2	SJ220511-1_02.cdf	24.2892	0	0	41.2385	0	5.38168	0	21.0515	53.4792	90.5773	93.1975	95.4562	97.9518	0	24.0038	0	10.2021	0.641905	0	19.5213	25.6805	40.3485	42.2266	49.621	0	0	0	21.7389	0	0	0	0	0	0	0	0
3	SJ220511-1_03.cdf	27.8574	0	0	53.7659	0	34.6155	0	7.94195	41.1862	80.8247	91.9614	94.8327	98.6192	0	0	0	12.9442	13.6174	0	0	0	40.6261	28.6392	54.0365	0	0	0	11.8082	0	0	0	0	0	0	0	0
4	SJ220511-1_04.cdf	0	0	0	60.7929	0	46.6236	0	32.6997	57.5037	80.6126	95.0099	95.005	98.6386	0	35.2925	25.4141	13.2342	15.5624	0	10.0406	8.32718	31.0339	32.8956	45.8174	0	0	0	0	0	0	0	0	0	0	0	0
5	SJ220511-1_05.cdf	34.4482	0	0	36.898	0	4.48108	0	18.1677	56.4513	91.4384	95.3214	94.0545	98.4552	0	19.6405	1.39279	19.7373	0	0	6.51541	6.31776	36.1545	39.7318	54.3419	0	0	0	8.73918	1.09181	0	0	0	0	0	0	0
6	SJ220511-1_06.cdf	21.2133	0	0	53.7935	0	35.5686	0	11.3753	40.6908	86.3687	92.0442	94.5841	98.4591	0	0	0	0	0.0241417	0	0	0	41.2449	31.6729	59.2272	0	0	0	1.67758	0	0	0	0	0	0	0	0
7	SJ220511-1_07.cdf	0	0	0	64.1886	0	47.8519	0	23.7584	54.0951	89.6948	95.0739	95.1207	98.7557	0	16.924	6.23941	2.64052	39.5963	0	20.6243	31.3636	40.6551	47.2345	51.8466	0	0	0	0	0.972934	0	0	0	0	0	0	0
8	SJ220511-1_08.cdf	42.7651	0	0	40.7171	0	4.18361	0	19.0819	50.2711	91.0657	93.8228	95.4617	98.9313	0	17.1485	0	8.10023	0.445503	0	20.1266	24.1937	39.7746	41.2722	42.9742	0	0	0	29.5707	0	0	0	0	0	0	0	0
9	SJ220511-1_09.cdf	17.8299	0	0	56.2411	0	35.4538	0	10.4684	42.1405	80.9666	94.0944	96.442	98.6639	8.61096	0.932469	0	0	16.3267	0	0	0	40.5779	31.6094	55.1574	0	0	0	0	0	0	0	0	0	0	0	0
10	SJ220511-1_10.cdf	15.872	0	0	63.7346	0	44.0941	0	30.2366	64.0653	92.766	94.5767	94.7999	98.6438	0	9.20581	0	37.3594	17.4077	0	9.45889	8.62474	35.4854	32.0765	43.9218	0	0	0	17.3168	0	0	0	0	0	0	0	0
11	SJ220511-1_11.cdf	13.4628	0	0	41.6325	0	3.07494	0	14.0363	51.4548	87.1937	93.784	92.4827	98.5943	0	47.9353	16.9488	26.5389	13.7478	0	7.62818	10.2808	42.5435	50.7809	45.5772	0	0	0	49.5957	35.4748	0	0	0	0	0	0	0
12	SJ220511-1_12.cdf	35.7651	0	0	54.5209	0	35.73	0	12.406	48.1922	87.4304	92.4406	95.3079	98.6243	0	0	0	28.2086	8.88729	0	0	0	41.4574	29.7368	55.5938	0	0	0	0	0	0	0	0	0	0	0	0
13	SJ220511-1_13.cdf	22.7555	0	0	64.4886	0	48.5455	0	26.5737	55.208	89.1448	92.2151	94.4869	98.3981	0	20.4325	0	4.84779	39.118	0	20.5699	32.1233	43.1438	48.9187	52.7639	0	0	0	70.7877	5.31797	0	0	0	0	0	0	0
14	SJ220511-1_14.cdf	0	0	0	40.4283	0	6.40641	0	22.2772	50.6749	85.2983	93.1404	96.3152	98.0355	0	0	0	0	0.926135	0	21.1458	24.8721	34.4144	39.4955	44.3291	0	0	0	0	0	0	0	0	0	0	0	0
15	SJ220511-1_15.cdf	0	0	0	55.5023	0	38.909	0	12.3774	41.7482	84.5321	94.4445	95.8401	98.4564	0	0.932403	0	13.1347	13.137	0	0	0	40.3522	34.9979	61.0712	0	0	0	21.5195	0	0	0	0	0	0	0	0
16	SJ220511-1_16.cdf	0	0	0	64.604	0	48.6983	0	35.2211	61.4178	85.8418	93.4215	94.2037	98.5232	30.1439	25.9354	0	21.1669	13.996	0	9.67219	8.08783	34.6597	31.844	41.5953	0	0	0	22.8495	0	0	0	0	0	0	0	0
17	SJ220511-1_17.cdf	0	0	0	38.628	0	3.87642	0	18.3135	56.172	91.4341	95.4921	96.026	98.4507	0	0	0	13.2674	0	0	7.87764	7.49351	35.2135	39.7538	49.4842	0	0	0	0	0	0	0	0	0	0	0	0
18	SJ220511-1_18.cdf	0	0	0	55.7916	0	38.2391	0	13.6302	40.5555	84.6978	92.333	95.5311	99.0266	0	18.397	0	7.9492	7.42283	0	0	0	41.4778	28.3202	56.6733	0	0	0	31.7766	0	0	0	0	0	0	0	0
19	SJ220511-1_19.cdf	17.9229	0	0	62.3088	0	47.3777	0	17.7858	60.1438	91.682	95.8344	93.8568	97.701	0	7.23992	0	0	26.5589	0	14.3792	28.8176	52.5731	60.5528	61.011	0	0	0	7.75325	0	0	0	0	0	0	0	0
20	SJ220511-1_20.cdf	33.9661	0	0	44.862	0	7.1392	0	20.4657	67.644	91.0091	95.207	93.3933	98.4718	0	0	0	0	0	0	22.0895	30.1254	58.8955	59.5539	53.1163	0	0	0	25.5532	0	0	0	0	0	0	0	0
21	SJ220511-1_21.cdf	25.0338	0	0	48.881	0	26.4945	0	4.32012	59.1361	90.399	95.3061	91.2617	97.845	0	0	0	10.9717	0.399254	0	0	0	49.9864	43.4458	65.3793	0	0	0	7.84618	0	0	0	0	0	0	0	0
22	SJ220511-1_22.cdf	0	0	0	61.6748	0	45.7981	0	21.9539	59.1818	91.2714	95.4742	93.9956	97.7261	0	0	0	0	16.865	0	11.7638	7.89625	52.3803	55.2642	64.4256	0	0	0	0	0	0	0	0	0	0	0	0
23	SJ220511-1_23.cdf	25.582	0	0	44.0649	0	8.0547	0	17.5264	68.2119	90.6945	94.9307	93.7192	98.291	0	12.4527	0	26.0189	0	0	13.994	8.89752	61.5064	62.3582	58.3173	0	0	0	15.8308	0	0	0	0	0	0	0	0
24	SJ220511-1_24.cdf	43.4013	0	0	51.3967	0	26.969	0	3.90453	57.301	91.3993	94.531	94.3901	97.9994	0	0	0	27.2174	0	0	0	0	52.0644	46.4312	64.0133	0	0	0	0	0	0	0	0	0	0	0	0
25	SJ220511-1_25.cdf	13.1079	0	0	64.1661	0	47.5957	0	19.8364	57.1371	93.0042	96.0966	92.6779	98.0822	0	2.25674	0	0	25.9672	0	14.7885	27.507	54.6584	56.1404	60.8728	0	0	0	21.8676	0	0	0	0	0	0	0	0
26	SJ220511-1_26.cdf	44.5861	0	0	43.9292	0	8.295	0	19.4304	62.9159	89.7883	95.0831	93.4566	98.3798	0	0	0	6.26774	0	0	22.3799	30.6495	55.0909	64.424	53.8357	0	0	0	37.7452	0	0	0	0	0	0	0	0
27	SJ220511-1_27.cdf	28.4098	0	0	48.593	0	24.656	0	3.10863	50.7735	88.0739	95.1724	94.0153	98.6038	0	9.03578	0	15.6394	0	0	0	0	49.1613	45.764	60.2967	0	0	0	0	0	0	0	0	0	0	0	0
28	SJ220511-1_28.cdf	33.0473	0	0	62.8531	0	43.065	0	20.0997	74.4914	91.0287	94.4185	94.02	98.0751	0	0	0	9.57607	17.6929	0	9.42949	12.4201	56.6596	63.9678	48.9697	0	0	0	18.1064	0	0	0	0	0	0	0	0
29	SJ220511-1_29.cdf	19.8243	0	0	45.6209	0	6.48094	1.43888	18.3474	71.231	93.587	95.9117	94.4023	98.5851	0	15.4923	0	0	0	0	14.8114	10.004	63.746	67.2576	60.6718	0	0	0	34.546	0	0	0	0	0	0	0	0
30	SJ220511-1_30.cdf	18.4107	0	0	49.2161	0	24.5581	0	4.23518	60.2233	88.8727	94.7259	93.5523	98.227	0	0	0	31.1953	0	0	0	0	51.623	53.3491	57.0292	0	0	0	14.3018	0	0	0	0	0	0	0	0
31	SJ220511-1_31.cdf	0	0	0	62.0665	0	44.1325	0	16.6417	54.5945	86.6849	95.2005	93.7451	98.0607	0	0	0	6.38098	24.8113	0	14.0991	27.3117	51.3963	56.7546	51.7124	0	0	0	36.4368	0	0	0	0	0	0	0	0
32	SJ220511-1_32.cdf	0	0	0	45.481	0	7.3505	0	18.309	62.5288	90.0709	95.581	92.5689	98.2048	0	36.8238	0	0	0	0	22.9886	30.7374	54.1608	55.652	51.9916	0	0	0	50.6216	0	0	0	0	0	0	0	0
33	SJ220511-1_33.cdf	21.9865	0	0	46.6676	0	22.3906	0	3.15968	56.3233	90.4517	94.2403	93.6588	98.3019	0	7.12402	0	15.9011	0	0	0	0	50.0757	57.133	62.0858	0	0	0	25.7955	0	0	0	0	0	0	0	0
34	SJ220511-1_34.cdf	30.4955	0	0	62.02	0	42.3114	0	20.1409	65.3842	91.445	93.7951	92.5784	97.6528	0	0	0	0	17.8587	0	10.5027	10.5958	55.8133	57.0426	52.945	0	0	0	24.3313	0	0	0	0	0	0	0	0
35	SJ220511-1_35.cdf	29.549	0	0	44.5722	0	6.96683	0	18.2069	71.4699	92.4195	94.4107	94.2811	98.2776	0	28.053	0	17.1855	0	0	13.0421	10.3346	62.1248	64.8526	56.4816	0	0	0	47.2004	0	0	0	0	0	0	0	0
36	SJ220511-1_36.cdf	15.7906	0	0	48.1779	0	25.0715	0	4.56514	50.2991	89.2877	94.756	94.4948	98.4782	0	0	0	0	0	0	0	0	50.8847	46.569	63.0613	0	0	0	1.16582	0	0	0	0	0	0	0	0
37	SJ220511-1_37.cdf	13.4928	0	0	53.7593	0	47.6249	0	24.0111	44.1497	84.411	92.6685	93.4923	96.2951	0	0	0	25.9386	36.7097	0	22.3388	34.4275	47.6024	52.5097	55.1516	0	0	0	4.12534	0	0	0	0	0	0	0	0
38	SJ220511-1_38.cdf	33.1146	0	0	43.2158	0	11.9618	0	23.6933	54.8165	90.2819	93.0057	94.1746	97.1641	0	0	0	0.704512	5.56058	0	21.4422	31.3779	42.1559	52.6528	56.1532	0	0	0	29.9958	0	0	0	0	0	0	0	0
39	SJ220511-1_39.cdf	19.9402	0	0	51.986	0	38.6596	0	13.1103	49.6676	87.5582	91.7509	93.4485	97.0042	0	27.7395	0	13.3986	15.4734	0	1.1204	1.06582	44.0074	37.7803	64.2885	0	0	0	21.3512	0	0	0	0	0	0	0	0
40	SJ220511-1_40.cdf	18.1567	0	0	55.6529	0	48.8272	0	31.6791	65.5565	90.148	91.9168	92.3492	97.2269	0	24.0723	0	0	20.5447	0	15.6131	9.17454	45.8731	38.411	47.7685	0	0	0	33.3608	0	0	0	0	0	0	0	0
41	SJ220511-1_41.cdf	20.1157	0	0	35.6151	0	10.49	0	26.1103	56.3722	86.1974	90.9758	91.7203	96.2144	0	49.5726	0	0	0	0	12.128	5.79808	36.9255	27.8249	40.9893	0	0	0	48.0445	5.45052	0	0	0	0	0	0	0
42	SJ220511-1_42.cdf	24.0678	0	0	51.7744	0	37.0496	0	14.1716	54.2113	87.0873	92.6285	93.0962	96.5881	0	0	0	11.3458	1.0678	0	0	0	43.9979	32.4214	64.9736	0	0	0	0	0	0	0	0	0	0	0	0
43	SJ220511-1_43.cdf	30.1586	0	0	54.259	0	47.7328	0	24.2691	52.6556	87.7181	92.6856	92.896	96.5508	0	17.4558	0	0	37.5175	0	21.6053	34.5196	47.3814	51.5373	51.4602	0	0	0	32.6142	0	0	0	0	0	0	0	0
44	SJ220511-1_44.cdf	28.9029	0	0	44.7814	0	11.3268	0	23.513	58.5835	87.9152	93.5891	94.0644	97.7072	0	11.0302	0	22.2375	6.26617	0	21.5059	31.5026	44.8793	51.9021	49.5323	0	0	0	26.72	0	0	0	0	0	0	0	0
45	SJ220511-1_45.cdf	0	0	0	50.4472	0	38.7003	0	13.9086	40.5659	82.1385	89.3338	93.3412	96.0763	0	27.6581	0	9.64095	16.6541	0	0	0	44.992	33.7359	60.2634	0	0	0	38.772	0	0	0	0	0	0	0	0
46	SJ220511-1_46.cdf	9.03303	0	0	55.3068	0	50.9934	0	35.1157	61.5519	86.3664	92.0335	92.9366	97.2738	0	0	0	13.4791	18.4475	0	15.3592	8.58586	43.2947	33.9558	38.7709	0	0	0	4.38174	0	0	0	0	0	0	0	0
47	SJ220511-1_47.cdf	29.5466	0	0	38.7207	0	11.5106	0	26.1347	59.8572	89.1032	92.2072	94.0658	97.0116	0	16.8905	0	0	0	0	12.0592	6.71281	36.8662	33.0692	42.3149	0	0	0	17.9829	0	0	0	0	0	0	0	0
48	SJ220511-1_48.cdf	49.2485	0	0	53.0592	0	39.4335	0	16.715	60.9522	85.6039	91.3083	93.7557	96.962	0	0	0	2.60242	5.81942	0	0	0	44.8197	33.0973	60.858	0	0	0	0.522002	0	0	0	0	0	0	0	0
49	SJ220511-1_49.cdf	22.3304	0	0	58.3425	0	48.2955	0	24.9217	65.3937	91.2199	94.519	94.4533	97.5916	0	1.75169	0	0	37.866	0	21.3204	34.813	51.0196	56.7437	56.4474	0	0	0	16.8023	0	0	0	0	0	0	0	0
50	SJ220511-1_50.cdf	13.7966	0	0	41.7544	0	14.0899	0	25.7762	47.1362	88.1313	92.8881	92.8033	96.2454	0	0	0	18.9144	7.18426	0	21.1664	31.1977	43.0952	49.3294	56.8254	0	0	0	22.4749	0	0	0	0	0	0	0	0
51	SJ220511-1_51.cdf	41.8364	0	0	51.1732	0	38.4354	0	13.102	49.5188	87.09	91.4699	93.5901	97.0958	0	0	0	4.11753	13.8297	0	0	0	45.2979	36.1583	65.6809	0	0	0	14.8342	0	0	0	0	0	0	0	0
52	SJ220511-1_52.cdf	30.5863	0	0	59.0037	0	45.4827	0	29.5204	69.8821	91.1916	93.5863	93.6947	97.8979	0	38.1643	1.67154	17.0856	24.9005	0	15.4765	11.006	53.0854	40.5021	47.2481	0	0	0	4.80026	0	0	0	0	0	0	0	0
53	SJ220511-1_53.cdf	9.94164	0	0	40.0303	0	12.4297	0	27.2182	55.4554	86.5558	91.7859	94.7101	96.9904	0	24.6333	0	0	0	0	12.52	4.79554	35.2594	24.2053	43.9232	0	0	0	25.1542	0	0	0	0	0	0	0	0
54	SJ220511-1_54.cdf	22.2894	0	0	52.2363	0	41.5589	0	19.4164	53.8022	86.8068	92.3115	94.2098	96.8129	0	5.29673	0	0	4.04024	0	0	0	45.1072	35.9019	57.1076	0	0	0	1.27956	0	0	0	0	0	0	0	0
CX0	SJ220511-1_CX0_01.cdf	0	29.302	0	0	12.5227	0.206286	6.02787	0.158881	7.57728e-15	0	5.4319e-15	15.5405	9.21601e-14	43.2528	0	0	0	90.3831	62.3786	71.5283	79.2229	76.3817	71.7177	53.3934	9.28353	9.28353	0	0	0	16.1268	63.2324	28.5023	7.85979	19.0221	0	0
CX0	SJ220511-1_CX0_02.cdf	40.879	0	0	0.234519	0	0	0	0	0	1.63275e-14	0	0	0	0	0	0	10.4587	79.0079	0	40.9211	77.8685	76.4361	58.4001	39.9383	0	0	0	0	0	13.8655	62.8355	35.6296	25.4117	0	0	0
CX1	SJ220511-1_CX1_01.cdf	0	79.0725	0	58.2534	67.1186	20.6173	72.5217	4.54453	12.1301	32.9921	61.858	95.8104	46.602	27.5625	14.8336	10.0691	0	0	0	0.538505	0.513656	0.56843	0.591646	0.319979	28.4296	28.4296	0	0	8.34987	14.2082	0	0	0	0	0	28.5942
CX1	SJ220511-1_CX1_02.cdf	65.0076	0	0	9.77056	52.3187	7.02017	65.0925	0	0	7.37761	22.3175	96.089	11.4259	45.2683	0	0	13.4962	0.247108	13.0962	0	0	0	0	0	0	0	16.8467	21.4157	0	0	15.3828	32.3805	5.92911	25.0072	12.6976	0
DB	SJ220511-1_DB_01.cdf	0	16.234	0	98.8973	96.3457	96.526	73.7521	87.9256	80.53	92.4878	96.2001	99.5935	99.4772	0	1.3369	41.6189	0	75.9017	16.9306	94.741	57.0843	94.2415	15.2991	98.6982	61.1053	61.1053	41.4773	18.0744	0	0	54.092	0	0	0	0	0
DB	SJ220511-1_DB_02.cdf	31.4087	49.9352	0	98.3371	97.8036	93.9785	72.5671	92.1627	92.7026	87.658	97.1188	96.9757	99.6091	63.7476	0	13.9329	0	86.5967	37.4046	95.4417	87.0704	93.4458	87.0984	98.6905	62.5861	62.5861	54.9255	42.3653	0	11.2487	58.7254	0	0	88.3269	76.6385	0

## Sheet: Abundances
Compound Name		C10:0	C12:0	C12:0-13C1	C14:0	C15:0	C16:0	C17:0	C18:0	C20:0	C22:0	C24:0	C25:0	C26:0	C28:0	C14:1-cis	C14:1-trans	C15:1-cis	C16:1-cis	C17:1-cis	C18:1-cis	C18:1-trans	C20:1-cis	C20:1-trans	C22:1-cis	C24:1-cis	C24:1-trans	C26:1-cis	C14:2-cis	C16:2-cis	C18:2-cis	C18:2-trans	C20:2-cis	C20:2-trans	C22:2-cis	C20:3-cis	C20:4-cis
Mass		186	214	215	242	256	270	284	298	326	354	382	396	410	438	208	208	254	236	250	264	264	292	292	320	348	348	376	238	266	294	294	322	322	350	320	318
Isotope		0	0	0	0	0	0	0	0	0	0	0	0	0	0	0	0	0	0	0	0	0	0	0	0	0	0	0	0	0	0	0	0	0	0	0	0
tR		7.881	9.893	9.893	11	11.73	12.51	13.42	14.38	15.7907	16.787	17.604	17.981	18.404	19.292	10.781	10.846	11.516	12.35	13.1906	14.1793	14.2068	15.6403	15.6793	16.73	17.5	17.5	18.3	10.7	12.169	13.987	14.025	15.475	15.522	16.487	15.404	15.316
Units		relative	relative	nmol	nmol	relative	nmol	relative	nmol	relative	nmol	nmol	relative	nmol	relative	relative	relative	relative	nmol	relative	nmol	relative	nmol	relative	nmol	relative	relative	relative	relative	relative	relative	relative	relative	relative	relative	relative	relative
FAME	2200621_FAME_01.cdf	23.6425	18.6785	1	1.43276	829.497	2.06479	1006.12	1.1374	2905.26	1.39186	1.45317	95.2854	0.0349173	42.0119	179.261	1252.92	16.1004	0.591537	1070.29	1.34336	1228.32	0.668535	30.2693	0.641193	1132.94	1132.94	76.7467	10.0259	23.7102	16.544	305.363	31.9098	281.09	35.4048	146.308	26.7047
1	SJ220511-1_01.cdf	10.0624	9.22141	1	0.0446375	10.1255	0.429386	10.7747	0.187476	8.66561	0.0131089	0.0296304	61.7666	0.0204983	27.0864	42.2204	21.8034	6.08746	0.191702	23.9643	0.410671	480.853	0.0172252	28.533	0.00718748	61.1193	61.1193	49.3844	5.62077	8.68516	12.6218	22.9554	17.691	20.6146	21.6004	16.34	10.8056
2	SJ220511-1_02.cdf	9.83948	9.08931	1	0.0362527	9.54092	1.82587	8.51072	0.210336	11.1389	0.0108463	0.0243601	54.2202	0.0172501	22.4541	48.0049	25.1127	6.13276	0.40926	13.5548	0.297977	309.071	0.00920057	14.5268	0.00593175	51.7164	51.7164	40.5908	7.10581	8.77043	11.2726	15.6913	12.5456	14.2376	17.9748	12.3276	9.19128
3	SJ220511-1_03.cdf	20.3868	14.9099	1	0.11039	20.9293	0.984892	24.9086	0.367291	16.7784	0.0210583	0.0558942	122.465	0.0412869	52.9928	81.2125	49.1592	10.6215	0.24906	38.4169	8.13984	17357.7	0.403445	46.5159	0.043321	131.687	131.687	94.6188	12.4962	17.0371	31.966	48.1409	97.7688	102.463	35.2861	34.9034	16.1487
4	SJ220511-1_04.cdf	4.66129	7.95378	1	0.0262278	5.09225	0.284505	7.39915	0.161446	7.38088	0.0044336	0.0125108	29.2543	0.0091491	10.7206	25.1114	14.0768	2.45992	0.0695793	11.1282	0.189697	171.348	0.00714327	9.83439	0.00319111	20.4311	20.4311	21.4469	2.77709	4.02334	4.77067	10.0859	6.75283	8.1566	6.4451	6.2711	3.29159
5	SJ220511-1_05.cdf	9.76839	8.19432	1	0.0207764	5.04465	1.10418	6.60877	0.19362	10.0471	0.0124519	0.0286027	59.2931	0.0184608	25.5122	40.8764	21.9672	5.66	0.0807654	8.50487	0.11394	100.142	0.00562074	8.59871	0.00553644	55.9053	55.9053	46.3296	6.52354	7.45071	7.62938	11.3484	14.2828	15.3027	22.3955	13.7678	11.2632
6	SJ220511-1_06.cdf	22.0174	16.4175	1	0.128127	24.4243	1.16054	35.0683	0.517716	21.2553	0.0278995	0.0667909	136.731	0.0405451	57.0431	82.106	50.4107	12.4478	0.251426	41.9233	8.48364	18086.6	0.460244	55.6638	0.0545041	157.279	157.279	111.464	12.4516	20.074	37.945	57.5236	134.542	140.293	54.1144	48.1865	25.4843
7	SJ220511-1_07.cdf	7.5444	7.40436	1	0.023938	5.29763	0.226291	5.28687	0.0955514	4.8429	0.00625767	0.0163455	34.2973	0.0110953	14.2897	24.4919	14.8858	3.48749	0.103903	12.1578	0.216119	257.162	0.00901807	15.0542	0.00441837	32.5695	32.5695	27.3317	3.80645	4.98536	7.00926	12.6318	10.065	11.2392	11.1306	8.90021	5.11233
8	SJ220511-1_08.cdf	14.8415	13.2683	1	0.0439905	10.7486	2.39916	10.664	0.261546	13.2203	0.0129236	0.032576	72.5406	0.0226865	28.5753	62.2179	34.9899	8.5766	0.530985	17.2525	0.378224	388.35	0.0112091	17.3623	0.0091604	66.4191	66.4191	54.6334	8.49022	12.609	14.8785	21.7243	16.4409	17.6549	22.0305	14.2885	10.0009
9	SJ220511-1_09.cdf	12.3198	9.78146	1	0.043109	8.36029	0.375216	10.0849	0.148658	6.38445	0.00985173	0.0242199	61.2199	0.0184222	22.7842	52.9991	28.8465	5.97951	0.104123	15.9409	3.33386	7111.98	0.134954	19.4313	0.0168321	58.9719	58.9719	45.1317	6.27465	10.3176	13.4103	20.2955	37.8114	39.1909	17.6032	15.7614	7.06488
10	SJ220511-1_10.cdf	14.5292	11.3651	1	0.0515043	10.9985	0.524609	17.6812	0.339125	19.1578	0.0176333	0.0464878	87.6989	0.02813	35.5249	62.3901	33.0165	8.80933	0.142355	24.7342	0.349846	322.558	0.0173559	21.2717	0.0113177	91.4138	91.4138	71.6703	8.93765	12.3216	15.2776	27.3057	22.0997	25.1934	31.245	22.3918	15.6093
11	SJ220511-1_11.cdf	14.6638	14.1145	1	0.0231435	6.66128	0.989629	7.45968	0.192746	11.5864	0.0187805	0.0438882	90.416	0.0307074	37.6278	91.5387	38.4013	8.21333	0.071763	8.17335	0.0841861	71.8852	0.00563171	8.23736	0.0110696	92.2633	92.2633	74.6038	13.6512	11.4273	11.3604	13.2303	18.1043	19.2546	32.1346	17.1071	14.3452
12	SJ220511-1_12.cdf	11.8257	9.37453	1	0.0528414	9.72449	0.48864	13.6168	0.223777	11.3148	0.0161869	0.0361801	80.0357	0.0262067	33.2759	49.2511	28.0585	7.52487	0.103536	17.8445	3.63202	7753.12	0.173238	20.5611	0.0233347	93.7735	93.7735	64.0363	7.64099	11.5065	17.3476	26.6113	53.9206	55.6529	30.279	22.8199	13.8558
13	SJ220511-1_13.cdf	9.58893	8.95049	1	0.0496678	11.2184	0.467869	10.5681	0.190785	10.0496	0.0125898	0.0290553	59.6795	0.0184588	26.5342	53.7457	27.5877	5.81149	0.213801	25.6693	0.448545	520.033	0.0194802	34.1526	0.00843279	60.366	60.366	49.0469	7.47598	8.56014	14.1558	25.6214	18.7852	21.7231	20.876	16.1684	10.5495
14	SJ220511-1_14.cdf	16.0965	11.8597	1	0.0828915	16.5784	3.49814	19.6989	0.515917	21.898	0.0150477	0.0383362	79.4304	0.0273504	32.2471	43.2096	32.0477	8.87727	1.00134	30.5706	0.755194	799.998	0.0210857	33.7665	0.0108533	76.2008	76.2008	60.0957	6.54158	12.6721	23.0541	36.6618	20.7038	23.6651	22.9659	19.9194	11.1768
15	SJ220511-1_15.cdf	9.87007	9.40669	1	0.0492553	8.29122	0.396272	10.0996	0.155593	7.56539	0.0114287	0.0272621	52.2581	0.0173413	22.6385	36.6972	20.7999	5.22419	0.112511	18.1002	3.22266	6868.59	0.160994	23.2761	0.0187752	61.4388	61.4388	46.0682	5.38966	7.48647	14.2722	22.1586	48.0117	50.0928	19.7817	18.1457	9.59969
16	SJ220511-1_16.cdf	7.94946	8.2657	1	0.0462249	8.64988	0.468242	13.01	0.281122	13.6386	0.00689943	0.0199843	41.398	0.0138694	16.6986	35.2003	18.6127	4.68006	0.134055	21.2333	0.331918	309.109	0.0148873	18.2617	0.00513336	35.4808	35.4808	31.7787	4.56725	6.11182	9.8267	21.1606	11.2401	12.8402	10.289	11.6595	5.69083
17	SJ220511-1_17.cdf	8.6396	9.76956	1	0.0139019	3.24173	0.742251	4.1809	0.121719	5.97171	0.00845869	0.0202286	40.6638	0.0133812	17.9959	24.9373	13.8996	3.95255	0.0491961	4.88322	0.0684114	65.2728	0.00344391	5.11167	0.00397157	38.0795	38.0795	32.3678	4.21336	5.32133	5.35172	6.18584	9.04293	9.43656	14.7769	8.47208	6.53875
18	SJ220511-1_18.cdf	15.5568	14.5239	1	0.0883246	16.0002	0.783152	21.9711	0.332478	13.8577	0.0153018	0.0389708	81.6985	0.028393	33.8379	82.1817	41.7226	8.80183	0.173305	27.753	5.5888	11913.8	0.295532	37.303	0.0337363	97.1658	97.1658	67.8707	10.5545	13.0371	24.2307	36.5943	80.0253	83.5198	29.3512	28.119	13.9925
19	SJ220511-1_19.cdf	8.8821	7.89861	1	0.0829523	11.9628	0.505863	9.2339	0.16201	6.46282	0.0110902	0.0288768	65.2031	0.0200606	30.6673	35.3954	20.593	4.98852	0.232007	24.2177	0.317277	278.278	0.00668495	11.0811	0.00682423	65.1659	65.1659	62.1524	4.4121	7.67232	14.6056	24.1457	14.7972	16.2627	17.083	15.5494	10.0794
20	SJ220511-1_20.cdf	14.7692	11.4342	1	0.0938428	15.9763	2.46985	14.0281	0.313062	14.887	0.0236781	0.0599513	117.298	0.0375102	56.4069	57.0844	36.1581	8.60938	1.27583	35.3161	0.576613	442.356	0.0126749	19.7789	0.0132836	136.002	136.002	113.92	9.10076	15.4785	40.6157	58.0182	28.0496	31.2802	39.9217	26.8156	18.8504
21	SJ220511-1_21.cdf	14.6131	12.3383	1	0.118	19.7657	0.730829	20.0712	0.278897	12.323	0.023548	0.0594856	114.986	0.0356057	56.8038	73.3931	38.9662	9.3871	0.26098	37.6652	4.39771	9378.1	0.113312	21.1322	0.025624	143.825	143.825	114.632	10.2289	16.8063	42.2157	54.6591	77.9272	77.631	46.1818	45.6307	22.4767
22	SJ220511-1_22.cdf	8.86912	11.1795	1	0.0889505	13.2948	0.565142	10.5029	0.206751	7.46595	0.0114238	0.0303224	63.546	0.0200672	30.5484	34.0253	19.2817	5.3804	0.240957	28.7557	0.322061	232.494	0.0086739	10.0552	0.00710177	66.875	66.875	62.6818	4.91045	7.71598	15.1519	27.9264	14.8193	15.9544	17.3221	15.6979	10.3486
23	SJ220511-1_23.cdf	17.7787	16.5662	1	0.0643517	13.0914	2.15291	11.0557	0.27238	16.0784	0.026376	0.0631381	127.891	0.0418541	64.7742	83.6565	44.3254	10.9827	0.501591	23.5523	0.258782	131.166	0.00888135	11.2538	0.0136548	152.937	152.937	126.689	11.6027	14.6099	20.0533	29.4709	25.5381	27.3263	42.4397	24.6892	19.8513
24	SJ220511-1_24.cdf	13.3391	10.1339	1	0.0905575	15.997	0.601134	16.6677	0.225821	11.0051	0.0225409	0.0551132	107.778	0.0338943	50.5357	53.8821	33.1498	8.74875	0.180588	25.6144	3.31367	7069.54	0.0796302	16.6448	0.021912	134.134	134.134	102.196	8.13556	14.877	31.2898	41.9218	63.0415	62.1945	45.184	40.7492	23.5045
25	SJ220511-1_25.cdf	14.6092	12.9174	1	0.169905	26.149	1.04423	19.6689	0.347036	11.8582	0.0201318	0.0541572	110.842	0.0352599	55.2383	69.3066	38.4615	9.69771	0.509196	55.5823	0.688946	633.334	0.0149585	26.038	0.0117555	125.425	125.425	110.574	8.62597	13.9138	31.0027	52.4968	29.8393	33.7835	31.862	31.973	19.7721
26	SJ220511-1_26.cdf	17.0947	13.8545	1	0.1067	19.8074	2.89686	17.5651	0.37851	18.3627	0.0285837	0.0737409	142.473	0.046611	66.6176	73.0212	42.5184	10.951	1.45526	40.6708	0.675572	524.217	0.0157202	23.9939	0.0169715	174.742	174.742	137.664	10.1775	18.2112	47.5447	66.1566	32.486	36.5879	42.4513	31.1438	22.9028
27	SJ220511-1_27.cdf	14.3523	11.8352	1	0.0983316	18.0812	0.653905	15.7926	0.248261	10.4165	0.018918	0.0535974	104.56	0.0362577	51.7895	61.6002	32.9735	8.32745	0.210383	28.6358	3.84316	8201.72	0.0936498	16.1813	0.0237731	124.786	124.786	102.385	8.67649	16.5505	32.7047	43.5989	61.8785	59.4204	35.7387	37.9687	18.2616
28	SJ220511-1_28.cdf	21.0777	14.9632	1	0.10111	17.3876	0.665554	14.3583	0.241476	14.9408	0.0294421	0.0672431	133.874	0.0425996	61.8902	77.3339	43.4451	11.5026	0.262876	32.8316	0.36034	246.279	0.012174	14.6991	0.0159683	154.297	154.297	119.458	12.6704	18.5963	23.7898	35.785	35.4589	37.2259	51.0329	33.3669	27.5036
29	SJ220511-1_29.cdf	7.67413	8.36915	1	0.0222512	3.83521	0.686097	4.1526	0.088647	5.76761	0.011657	0.0281511	57.4852	0.0180292	28.0496	40.5801	19.6705	4.44812	0.164474	8.02776	0.0870474	51.7394	0.00333375	4.43056	0.00574489	61.9734	61.9734	51.3857	4.80366	6.6819	7.33964	10.536	11.2928	12.3969	18.8353	10.6076	8.4643
30	SJ220511-1_30.cdf	14.2756	9.93643	1	0.0896142	15.6916	0.606158	16.6995	0.245736	10.6697	0.0197877	0.054617	115.144	0.0358354	52.7194	64.4155	34.3189	9.33607	0.17549	25.7673	3.62194	7733.15	0.0844179	15.3268	0.0252412	133.151	133.151	109.927	8.84593	16.2101	30.7089	40.9751	62.1567	60.6472	36.0624	36.4336	17.4354
31	SJ220511-1_31.cdf	20.3852	13.1792	1	0.264362	45.3015	1.64927	32.586	0.556676	17.0343	0.0253185	0.0758392	155.072	0.0490632	73.6986	58.185	46.4703	12.1691	0.764591	84.6721	1.0774	860.264	0.0205017	35.1348	0.0201412	167.293	167.293	150.3	9.34526	21.3441	45.8819	77.377	40.0887	45.4932	38.5557	43.334	27.2472
32	SJ220511-1_32.cdf	8.15829	10.0422	1	0.0543623	10.6197	1.48157	9.1823	0.194385	8.0704	0.0122182	0.0333045	69.1866	0.0220571	32.7211	72.8604	33.7982	5.02372	0.76337	21.8264	0.340106	248.765	0.00771485	12.1058	0.0090215	80.5656	80.5656	70.2837	9.07991	8.43519	23.516	32.8118	14.2707	15.5642	18.2742	14.8898	10.3825
33	SJ220511-1_33.cdf	17.0668	13.4423	1	0.082007	15.9283	0.584605	15.4189	0.218767	10.6418	0.0226942	0.0547202	122.75	0.0378628	56.2609	71.5414	38.4853	10.3197	0.191184	28.0932	3.88996	8302.23	0.0873543	17.4268	0.0242602	139.461	139.461	114.123	9.74497	16.6621	35.1175	45.8728	64.9667	63.5896	39.5604	39.9426	20.6198
34	SJ220511-1_34.cdf	14.8313	12.3557	1	0.117222	17.9477	0.77534	17.2672	0.298389	14.018	0.0230339	0.058394	114.292	0.0383769	56.3146	64.1232	37.5782	9.16554	0.316304	37.616	0.42862	303.478	0.0126194	16.966	0.0134856	127.935	127.935	105.707	9.10731	15.0384	23.2596	38.5682	27.7629	29.2581	35.4789	29.4052	20.5788
35	SJ220511-1_35.cdf	15.4866	14.1823	1	0.0460282	9.45897	1.6493	10.2419	0.219023	12.8862	0.0233544	0.057115	108.95	0.0363141	54.4368	85.8635	40.2643	8.80923	0.386026	18.2608	0.209086	112.38	0.00779284	9.06122	0.0120062	126.741	126.741	107.927	10.7725	13.7272	17.7076	24.6044	21.8341	22.787	35.6043	22.0021	17.6739
36	SJ220511-1_36.cdf	19.7558	15.4816	1	0.1569	26.1793	1.0438	27.5632	0.421069	14.3728	0.024799	0.0664793	138.487	0.0457241	68.1736	89.2447	47.3884	11.6501	0.330754	47.1629	5.83068	12432.8	0.149447	26.9487	0.0352885	164.396	164.396	140.725	11.4086	21.8108	52.9099	69.1694	97.3408	96.2878	48.7304	54.742	22.6332
37	SJ220511-1_37.cdf	14.3608	11.2541	1	0.0941494	21.1275	1.27815	19.329	0.476511	14.6263	0.0193836	0.0586333	109.547	0.0360512	50.7486	44.3732	37.5478	8.88798	0.761651	58.0462	1.05349	1648.76	0.0362999	98.7405	0.0172949	142.4	142.4	122.879	7.35585	14.6396	61.0134	87.7348	50.7676	68.17	30.675	40.1019	19.3178
38	SJ220511-1_38.cdf	13.8199	11.2292	1	0.0875033	16.2667	2.73744	16.5313	0.401265	16.6467	0.0214952	0.0591979	109.354	0.0354968	54.1963	52.6278	40.3305	9.15801	1.29373	37.5508	0.7959	1326.91	0.0215191	65.1064	0.0140851	130.476	130.476	109.705	7.71885	14.0471	61.6415	81.4817	34.9655	43.4082	34.1412	29.5406	18.4867
39	SJ220511-1_39.cdf	3.87591	6.35589	1	0.0240495	4.10191	0.263742	4.64519	0.0919603	3.28549	0.0050033	0.0137691	27.0857	0.00956122	13.618	21.827	11.3451	2.34304	0.0933758	9.59674	1.27128	2710.23	0.0576261	14.4868	0.0103874	44.4458	44.4458	31.0046	2.64454	3.60982	11.1232	14.915	32.3727	34.7311	8.52513	9.99702	4.05032
40	SJ220511-1_40.cdf	15.3556	12.7292	1	0.069027	13.8411	0.947719	17.5882	0.422925	19.9605	0.0250158	0.0673283	118.749	0.0410604	58.2568	76.8359	39.4517	9.82412	0.332937	31.6988	0.546933	565.298	0.0217564	40.0548	0.0146313	136.448	136.448	120.076	11.0944	13.7565	30.6598	49.6718	32.7752	39.4249	37.2247	28.6174	19.9978
41	SJ220511-1_41.cdf	15.8454	14.8386	1	0.101093	18.7473	3.3434	21.0498	0.588902	24.0764	0.0253649	0.0692685	125.434	0.0452803	60.7772	134.84	59.191	10.6156	0.540787	32.3591	0.542689	538.786	0.0185689	32.2654	0.0203696	149.736	149.736	132.233	16.4582	15.0877	34.4761	51.1614	30.3246	36.2395	38.3234	30.0613	19.8459
42	SJ220511-1_42.cdf	20.0601	17.7497	1	0.129186	24.9532	1.44852	30.6958	0.546595	22.9558	0.0355775	0.083978	165.598	0.0523819	80.7087	73.1601	50.4164	13.5602	0.357293	43.0959	6.00876	12810.1	0.315269	67.897	0.0610286	267.48	267.48	184.238	11.718	20.1254	57.4192	73.571	183.956	193.394	61.5061	55.7868	29.8563
43	SJ220511-1_43.cdf	12.1698	11.2271	1	0.0820854	18.0795	1.10098	17.8898	0.436504	14.7082	0.0194741	0.0579624	108.916	0.0363822	52.4233	77.3762	47.611	8.64396	0.664376	47.9126	0.896497	1416.55	0.0324566	84.6668	0.0170844	145.549	145.549	122.863	10.1989	12.298	57.2756	79.6723	47.8354	62.5736	32.8047	35.1818	19.3197
44	SJ220511-1_44.cdf	13.7828	11.5401	1	0.0556083	10.3088	1.90146	9.01104	0.204059	9.14579	0.0145955	0.0371196	71.6535	0.0253571	35.9274	59.4507	34.4195	6.40916	0.800568	20.9941	0.447715	744.162	0.0120393	36.1828	0.00926023	83.1433	83.1433	70.3664	8.40945	11.2372	34.2949	44.7826	21.1648	26.0114	24.7745	17.4608	11.382
45	SJ220511-1_45.cdf	11.2289	12.0294	1	0.106048	18.7639	1.09114	19.1444	0.403911	12.1281	0.0176686	0.0524283	93.8619	0.0321073	46.5741	103.178	57.1575	7.12988	0.413537	41.7196	4.34797	9268.29	0.252495	60.2015	0.0476488	189.631	189.631	128.115	12.8651	13.0681	44.6161	59.7161	142.081	153.809	29.939	39.7919	14.0637
46	SJ220511-1_46.cdf	16.8652	13.5716	1	0.101095	21.209	1.42789	25.1197	0.638383	25.748	0.0225273	0.0741523	138.112	0.0448768	58.945	74.5005	45.9712	10.5615	0.503129	48.7944	0.819939	851.297	0.0297596	52.9244	0.0207868	140.818	140.818	132.466	10.5883	15.2862	40.8165	68.346	35.0955	47.0983	30.937	33.6816	16.1471
47	SJ220511-1_47.cdf	18.2542	13.1481	1	0.061094	10.8739	1.95753	12.6778	0.357885	15.5347	0.0169073	0.0483361	91.6097	0.0290538	42.3503	93.123	47.0508	6.9127	0.359368	20.1663	0.343539	337.532	0.0109741	22.5003	0.0115902	102.963	102.963	88.1335	11.7622	10.996	24.0655	35.8275	21.243	25.4478	27.4809	20.2492	14.301
48	SJ220511-1_48.cdf	14.2767	12.6805	1	0.0658599	12.3323	0.794071	15.1241	0.285101	12.7809	0.023755	0.0623292	114.56	0.0370808	51.7393	70.3447	37.2521	9.0528	0.184558	22.3645	3.28783	7017.7	0.1482	31.9282	0.0331819	172.462	172.462	124.617	10.1204	14.4287	29.7866	39.8459	96.327	100.409	41.2916	34.3518	19.8163
49	SJ220511-1_49.cdf	14.3311	11.7587	1	0.0456405	11.0344	0.61789	9.63831	0.210187	10.6025	0.0191554	0.0467613	87.749	0.0284489	42.1442	53.4831	32.8284	8.22614	0.347319	26.1914	0.497509	711.772	0.0172611	42.9792	0.011938	103.614	103.614	86.7087	8.93273	12.5082	32.7072	44.4432	32.6697	39.8511	31.3137	26.8969	17.6958
50	SJ220511-1_50.cdf	10.2451	9.49587	1	0.0698057	12.9259	1.93809	11.725	0.296001	10.348	0.0114557	0.0328635	64.5468	0.021589	30.1749	62.8849	34.2978	5.87213	1.01468	29.0878	0.616669	1057.51	0.0156582	47.8579	0.00902156	75.207	75.207	63.9908	7.54207	10.4228	48.2252	63.1495	22.2127	29.9012	17.8307	20.1656	9.88385
51	SJ220511-1_51.cdf	8.87874	8.90647	1	0.0595334	10.3238	0.653024	12.5556	0.254117	8.9718	0.0155814	0.0381753	71.9702	0.0239724	33.1092	41.6643	24.9901	6.14562	0.221232	24.2196	2.96596	6325.72	0.144685	31.56	0.02738	122.399	122.399	86.1227	5.99875	10.1704	27.4753	36.9709	84.7266	90.0885	26.4501	27.594	13.5289
52	SJ220511-1_52.cdf	15.3085	13.1333	1	0.0319218	7.29639	0.399217	8.42676	0.178939	12.5986	0.0222738	0.0554903	98.4519	0.0355102	49.68	75.0326	37.3168	9.51422	0.123075	13.406	0.195061	198.931	0.0106851	17.3908	0.0130684	116.161	116.161	94.9308	10.9501	12.1596	15.7667	22.4668	23.1013	25.5717	34.562	20.7933	17.1876
53	SJ220511-1_53.cdf	12.7583	12.6383	1	0.0647446	10.968	2.15325	12.9234	0.4004	15.2759	0.0133542	0.0396157	82.5525	0.0277592	38.8553	87.2064	43.9708	6.60276	0.405814	23.8721	0.397934	375.849	0.0117984	21.1726	0.00994905	87.171	87.171	73.5609	10.0648	10.5031	23.0449	36.5549	18.2902	22.8664	19.9015	17.5114	9.67583
54	SJ220511-1_54.cdf	17.9467	14.888	1	0.0844664	15.0553	0.940908	18.655	0.34322	14.2547	0.0225954	0.057697	114.986	0.0365693	50.9816	79.8561	41.0351	10.4571	0.230684	28.2881	4.0325	8605.51	0.186398	39.9637	0.0403412	171.637	171.637	122.498	12.2982	15.3307	32.7071	45.8422	112.052	119.294	38.0112	36.793	18.6436
CX0	SJ220511-1_CX0_01.cdf	12.7606	23.087	1	0.559826	1.32206	0.549509	1.01111	0.559541	1421.57	0.632529	0.582129	17.7512	0.611911	4.97915	35.2887	17.3044	2.93668	0.00356075	0.879352	0.00071285	1.22285	0.000333729	0.501032	0.00129487	8.0703	8.0703	7.94541	4.80379	2.84117	1.49148	1.38646	2.60041	2.62405	3.30461	1.81143	1.62569
CX0	SJ220511-1_CX0_02.cdf	13.4965	8.65232	1	2.05011	4.58075	2.07473	3.33065	2.0508	4078.73	1.87667	1.99691	66.8789	1.92586	19.082	28.5861	17.3225	5.63271	0.00650083	2.54691	0.00310191	4.00469	0.00135391	2.12147	0.00618339	32.6455	32.6455	29.3502	4.81724	8.41293	3.48527	3.47228	6.80603	7.20231	12.9011	5.4273	4.58411
CX1	SJ220511-1_CX1_01.cdf	7.23592	31.0576	1	0.00458547	0.793564	0.00506223	0.386486	0.00301225	7.0518	0.00770581	0.00900306	14.2567	0.00971115	5.2769	20.3629	11.8644	2.30926	0.958247	1.28471	0.975135	2090.17	0.962254	2042.12	0.907057	11.132	11.132	10.033	3.2284	3.05105	1.49284	1.8219	2.99581	3.12651	4.47124	2.41342	1.84603
CX1	SJ220511-1_CX1_02.cdf	13.4157	7.29839	1	0.0282593	1.58655	0.0406885	1.48083	0.0397752	99.0972	0.0781254	0.0662967	39.8861	0.0747982	14.0829	26.8956	17.66	5.19896	1.17096	2.94908	1.13319	2456.85	1.162	2542.67	1.28548	29.5094	29.5094	26.4561	5.23458	7.98077	4.02867	4.15612	6.54448	7.13426	10.8132	4.84879	3.87629
DB	SJ220511-1_DB_01.cdf	13.1933	31.8415	1	0.00716708	1.19156	0.00156943	1.01661	0.000383548	2.27201	0.00521637	0.0111269	29.7786	0.0115725	12.2751	36.7843	41.5425	4.56209	0.00339694	2.13072	0.00114772	6.95165	0.00057921	3.19281	0.00147986	20.8147	20.8147	21.3173	7.10797	7.73156	3.41276	3.36812	5.75429	5.6833	9.56332	4.12816	3.86459
DB	SJ220511-1_DB_02.cdf	12.9129	41.0872	1	0.00741895	1.10049	0.00172366	1.1479	0.000423374	2.06762	0.00553343	0.0118984	32.8141	0.0116904	12.9786	27.0062	32.1675	5.6008	0.00329808	2.33571	0.0010454	3.5424	0.000511158	0.845567	0.0014616	21.8137	21.8137	22.3726	12.8607	8.01383	4.12128	4.15957	5.73246	6.38324	9.61348	4.00201	4.08944
