# Supplementary material for: Stearoyl-CoA desaturase inhibition is toxic to acute myeloid leukemia displaying high levels of the de novo fatty acid biosynthesis and desaturation
Source: Leukemia. 2024 Aug 26;38(11):2395–409. doi: 10.1038/s41375-024-02390-9 (PMC11518998; doi:10.1038/s41375-024-02390-9)
Supplement: Supplementary file 6 — Supplementary Data 5. Fatty acid profiling primary samples [file 41375_2024_2390_MOESM6_ESM.xlsx]

## Sheet: Raw Values
Compound Name		sample name	C10:0	C10:0	C10:0	C10:0	C10:0	C10:0	C10:0	C10:0	C10:0	C10:0	C10:0	C12:0	C12:0	C12:0	C12:0	C12:0	C12:0	C12:0	C12:0	C12:0	C12:0	C12:0	C12:0	C12:0	C12:0-13C1	C14:0	C14:0	C14:0	C14:0	C14:0	C14:0	C14:0	C14:0	C14:0	C14:0	C14:0	C14:0	C14:0	C14:0	C14:0	C15:0	C15:0	C15:0	C15:0	C15:0	C15:0	C15:0
Mass			186	186	186	186	186	186	186	186	186	186	186	214	214	214	214	214	214	214	214	214	214	214	214	214	215	242	242	242	242	242	242	242	242	242	242	242	242	242	242	242	256	256	256	256	256	256	256
Isotope			0	1	2	3	4	5	6	7	8	9	10	0	1	2	3	4	5	6	7	8	9	10	11	12	0	0	1	2	3	4	5	6	7	8	9	10	11	12	13	14	0	1	2	3	4	5	6
tR			7.881	7.881	7.881	7.881	7.881	7.881	7.881	7.881	7.881	7.881	7.881	9.893	9.893	9.893	9.893	9.893	9.893	9.893	9.893	9.893	9.893	9.893	9.893	9.893	9.352	10.946	10.946	10.946	10.946	10.946	10.946	10.946	10.946	10.946	10.946	10.946	10.946	10.946	10.946	10.946	11.669	11.669	11.669	11.669	11.669	11.669	11.669
	SJ220727_03.CDF	AML30	1333	164	1222	2417	1424	11201.5	5057.5	23895.5	6920.5	4819	0	11357.5	10941	7070	1931.5	391	6713	1600	21229	8707.5	7581.5	1021	366	768.5	1.35127e+06	356712	62635	11216	2782	4752	1661	1883	6160	2291.5	6982.5	1081	8235	519	727	0	164848	32389	6084	3485.5	4688	1527	615
	SJ220727_05.CDF	AML14	2481	0	556	158	0	8850	530	19592.5	3450.5	2534.5	0	13379	7170	7415	1205	364	3931.5	691	15931.5	3888	5047	156	164	484	723362	290958	50613	7557	1267	504	0	0	2821	195	3759	0	5298	0	320	160	94165	18714	2067	925	4211	1085	0
	SJ220727_06.CDF	AML32	1935	495	1946	4966	1845	14425	6893	26085.5	7931.5	6121	1332	13684	12780	8113	2418	2280	8103	2388	20676	7335.5	6648.5	1638.5	558	486.5	865656	271325	48084	8427	3295	5112	3281	1612	7733	1967	6733	1410	8729	1375.5	2593.5	312	126635	27377	3220	3390	4572	2518.5	379
	SJ220727_07.CDF	AML16	1639	335	1745	2516	1243	12762.5	4599	23518	7233.5	3432	981	18598	8758.5	9683	1871	1403	5531	1498	19007.5	5651	5146	155	376	502.5	337880	227723	38163.5	4238	1995	899	1619	296	5927	874	6088.5	662	7400	582	515	0	121904	25399	3019	1731	3592	1002	165
	SJ220727_08.CDF	AML33	2243	200	919	767	1264	11493.5	5890.5	24213.5	8033.5	4718.5	785	12598	15024	6964.5	1898	1185	7200.5	1577.5	21785.5	9223.5	6559.5	2549	484	1894	2.24314e+06	130870	21799	3479	1582.5	1596	770	177	5581	1735	6985	1883.5	8250.5	883	1024	0	64653	16983	2789.5	2774.5	3430.5	989	237.5
	SJ220727_09.CDF	AML35	1535	495	1432	1812	711	10466.5	4141.5	22827	6191	4467.5	719	13947.5	14075.5	8599.5	1659	735	5339	1411	18838	7532	5733	313	0	319	1324856	156198	25148	3994	1418	408	164	0	3539	573.5	5206	344	5985	0	522	0	50661	12768	1389	934.5	2270.5	609.5	0
	SJ220727_10.CDF	AML34	2234	162	1745	5258	1215.5	12979	5250	26311	7898	5125.5	1545	12826	15111	8123.5	2685	2163	9707.5	2186	22870	9862	8201.5	1395.5	1003	1397.5	2.96789e+06	524430	94180	33136	8025	14955	4671.5	5365	6703.5	2783	8174.5	2545.5	9824.5	1647	1798	187	354300	70728	11379	4267	7547.5	2923	1339
	SJ220727_11.CDF	AML15	2882	519	1564	1449.5	2336	12116	5974.5	24456.5	8279	5972.5	754	18130	11465	10316	3021.5	2243.5	6286	1959	20054.5	7078.5	7152	1714	204	231	409264	215560	36606	7924	3051	2728	1118	644	6264.5	1501	7108	1412	8995.5	746	1637	0	91183.5	18719.5	3219	2694.5	3790.5	1700.5	420
	SJ220727_12.CDF	AML31	1493	502	1075	4583.5	1860	13725	7098	27181	8994	6844.5	2518	15364.5	13344	9990.5	1957.5	1690.5	9409	2647.5	20559.5	7986.5	7229	1226	477	737.5	1094805	293007	50584	7567	3989	2300	2276	1777	7166	2328	7652	1897	9062	713	2954	237	151262	31680	4829	2955.5	5268.5	2745.5	0
	SJ220727_13.CDF	AML28	1494	0	1728	1899.5	1850	11967.5	4687.5	22129	6679	4437.5	534	12756	11996.5	7047.5	1174	1499	4170.5	2494	21242.5	6665.5	4825	186	0	599	1.64962e+06	244670	42917	4827	1293	771	176	0	4279.5	1246	5443.5	1337	6919.5	383	709	0	102230	21368.5	2919	1892	6263	1824	150
	SJ220727_14.CDF	AML13	1474	0	1044	1648.5	936	10666.5	3344	21144.5	6082.5	3366	161	15342.5	8915.5	8715	1171	1624	3444	693	18075.5	5727.5	3847.5	158	0	488	721883	217868	37194	4317	1031	380	0	0	3692	193	4051.5	619.5	6140.5	0	170	0	74447.5	15796	1619	863	4726	1012.5	0
	SJ220727_CX0_01.CDF		3318.5	782	877	0	171	9650.5	1730	19204.5	6147.5	3006	0	12118	12383	6972	1913	864	1348	374	13113	3487	5128.5	310	258.5	0	2927232	6.09589e+06	1.23266e+06	143166	12742	1040	0	0	2702	0	4866	0	4279	165	184	0	11548	2057	512	0	0	0	0
	SJ220727_CX0_02.CDF		2364	329	1398	1180	362	10449	2696	20115	4976	2581	329	19034.5	12483	9645	1501	1054	1361	0	16183	4052.5	2240	0	153	0	3.05813e+06	6.4415e+06	1312728	145105	11462	518	0	0	2039	0	3422	0	4596	0	0	0	13325	3099	226	0	0	0	0
	SJ220727_CX1_01.CDF		2584.5	385	1194	629.5	809	9347	2628	20805.5	6053	4209.5	0	20612	18868.5	11921.5	2219	1910	1194	357	14871.5	3303.5	4260	530	168	249	3.42423e+06	173576	28533	2616	455	0	0	0	3148	0	4293.5	0	5707.5	156	354	0	2543	648	0	0	0	0	0
	SJ220727_CX1_02.CDF		2335	0	1624	699	159	8818	2804	18679.5	4705	1770	190	20412.5	15694	10375.5	1204.5	1536	978	360	14952.5	3137	1267	0	0	0	3363386	307070	51633	5547	619	0	0	0	1808	0	2839	158	4470	360	0	0	4190	671	0	0	0	0	0
	SJ220727_blank_01.CDF		3339	1243	1850	4360	1079	14953.5	6879	24865	8524.5	5581.5	1310	41184.5	11555	18630.5	4200	3499.5	8251	2778	20581.5	7735.5	4899	934	199	1236.5	71193	546168	96300.5	11822.5	5153	2748	3354	1068	8181	1695.5	8170	1949.5	9553	1013	2121	0	140294	30480.5	5010.5	4013.5	5824	3524	894
	SJ220727_blank_02.CDF		2302	197	1939.5	3460	1847	13219.5	5494.5	24161	7037	5356	344	35209.5	10885.5	15921.5	4101.5	4120.5	7062	3353.5	19858	7191	5427.5	625	510	1200	35269	751746	137036	16060.5	6356.5	2324	1993	499	7344	1418	6941.5	2608.5	9616.5	840	680	151	156253	33112.5	5613	4079	6343.5	2266.5	1475
[truncated: 652 more columns]

## Sheet: Corrected Values
Compound Name		sample name	C10:0	C10:0	C10:0	C10:0	C10:0	C10:0	C10:0	C10:0	C10:0	C10:0	C10:0	C12:0	C12:0	C12:0	C12:0	C12:0	C12:0	C12:0	C12:0	C12:0	C12:0	C12:0	C12:0	C12:0	C12:0-13C1	C14:0	C14:0	C14:0	C14:0	C14:0	C14:0	C14:0	C14:0	C14:0	C14:0	C14:0	C14:0	C14:0	C14:0	C14:0	C15:0	C15:0	C15:0	C15:0	C15:0	C15:0	C15:0
Mass			186	186	186	186	186	186	186	186	186	186	186	214	214	214	214	214	214	214	214	214	214	214	214	214	215	242	242	242	242	242	242	242	242	242	242	242	242	242	242	242	256	256	256	256	256	256	256
Isotope			0	1	2	3	4	5	6	7	8	9	10	0	1	2	3	4	5	6	7	8	9	10	11	12	0	0	1	2	3	4	5	6	7	8	9	10	11	12	13	14	0	1	2	3	4	5	6
tR			7.881	7.881	7.881	7.881	7.881	7.881	7.881	7.881	7.881	7.881	7.881	9.893	9.893	9.893	9.893	9.893	9.893	9.893	9.893	9.893	9.893	9.893	9.893	9.893	9.352	10.946	10.946	10.946	10.946	10.946	10.946	10.946	10.946	10.946	10.946	10.946	10.946	10.946	10.946	10.946	11.669	11.669	11.669	11.669	11.669	11.669	11.669
	SJ220727_03.CDF	AML30	1675.56	0	1439.74	2871.01	808.886	13853.8	3293.08	29404	6798.89	5690.59	3.09492e-15	15085.7	12263.5	7508.18	1372	0	8686.29	0	27094.6	8671.74	9191.86	769.852	247.782	939.617	1.56778e+06	501848	3807.75	6370.85	2064.42	6144.5	1342.16	1721.48	8035.34	1503.26	9268.78	0	11165.4	28.2434	879.897	9.01999e-14	237042	4207.49	3398.72	3705.11	5875.9	1221.25	599.834
	SJ220727_05.CDF	AML14	2756.51	7.56194e-17	283.746	0	0	10650	5.7281e-15	24026.5	2626.7	2631.74	0	17849.5	6772.81	8664.01	332.066	0	4980.45	0	20549	3038.96	6263.99	0	10.8866	550.534	839264	409181	2398.88	2982.65	605.3	340.106	0	0	3588.15	4.093e-14	4769.76	8.55643e-14	6894.76	0	126.881	7.83376	135354	2602.24	0	760.366	5732.44	636.464	0
	SJ220727_06.CDF	AML32	2494.76	282.974	2236.1	6043.89	861.505	17824.9	5228.23	31951.1	7815.06	7151.54	1442.07	18266.8	14300	8629.33	1857.13	2167.72	10414.2	268.036	26585.7	7067.22	8025.28	1665.53	569.814	618.192	1.00436e+06	381731	3515.13	4559.66	3202.28	6450.87	3619.14	974.899	10340.4	904.084	8991.99	2.36091e-14	11778.9	857.091	3389.43	324.495	181984	6826.21	5.7126e-15	4140.33	5620.48	2637.24	35.6217
	SJ220727_07.CDF	AML16	2116.88	128.489	2100.47	2957.1	478.882	15921.9	2667.82	28911.4	7401.3	3812.68	1092.91	24898.1	7856.12	11485	844.255	1219.5	7051.39	0	24503.4	5115.58	6280.84	0	331.495	615.109	392018	320298	6.55436e-15	261.752	2183	726.395	1940.8	0	7939.01	0	8070.89	0	9868.66	108.349	502.877	0	175234	5256.59	67.2905	1903.97	4700.81	689.296	13.6084
	SJ220727_08.CDF	AML33	2845.62	3.83009e-16	1106.56	806.271	794.156	14200.7	4325.16	29639.2	8225.2	5430.93	796.789	16692.4	17520.5	6649.18	1371.34	787.509	9258.63	0	27767.8	9441.94	7586.27	2864.32	171.99	2416.85	2.60255e+06	184044	6.20063e-13	1580.54	1619.39	1916.35	715.342	0	7477.25	819.745	9307.43	651.186	11129	440.095	1224.73	1.09016e-13	92878.3	7789.58	851.243	3350.35	4242.28	717.115	128.065
	SJ220727_09.CDF	AML35	1975.05	354.716	1699.5	2115.92	27.4077	13061.3	2338.9	28186.5	6001.11	5222.83	737.324	18557.2	15964.6	9037.76	802.545	371.932	6880.29	0	24071.7	7579.63	6935.81	0	0	349.904	1.53713e+06	219216	0	1470.67	1197.38	81.359	1.32551e-13	0	4473.4	1.55478e-14	6674.03	0	7727.54	0	286.665	0	72731.3	5244.5	0	932.159	2969.57	340.972	5.02048e-17
	SJ220727_10.CDF	AML34	2848.32	0	1978.39	6465.8	100.762	16147.9	3212.89	32349.5	7865.75	5843.32	1730.79	17041.3	17583.8	8183.05	2209.08	1833.48	12525.4	5.91624e-16	29187	10014.5	9900.45	1160.8	999.771	1781.09	3.44342e+06	737815	7911.74	32020.3	4727.8	19351	3420.66	6062.73	8305.61	2069.68	10879.7	1409.38	13288.9	1404.22	2364.8	202.477	509452	10662.4	4715.16	3876.12	9705.59	2592.06	1319.09
	SJ220727_11.CDF	AML15	3709.3	165.101	1888.61	1555.78	2047.28	14871.5	4399.56	29920.3	8384.3	7029.41	717.21	24279.4	11595.1	11842	2300.93	2156.04	8014.14	0	25820.5	6715.35	8704.42	1784.7	135.484	296.062	474839	303284	552.68	5664.72	2906.97	3257.25	1064.43	103.589	8498.14	394.928	9583.15	0	12237	112.308	2113.06	0	131082	3511.67	1470.14	3126.41	4725.53	1649.52	280.907
	SJ220727_12.CDF	AML31	1919.64	386.425	1134.81	5664.12	962.878	16905	5453.31	33229.4	9019.72	7860.17	2921.27	20515.1	14676.4	11086.2	963.618	1362.1	12229.3	457.48	26322.5	7870.55	8807.53	1105.36	449.74	955.084	1.27022e+06	412240	1971.93	3010.65	4473.17	2420.3	2688.59	1422.46	9510.85	1380.19	10176.5	484.828	12286.5	0	3909.21	210.84	217418	6702.21	1574.57	3154.14	6676.87	2755.67	0
	SJ220727_13.CDF	AML28	1850.42	0	2108.38	2122.63	1361.2	14815.7	2913.48	27195.4	6649.97	5163.2	480.222	17007.1	13456.5	7347.38	370.889	1575.79	5260.08	838.776	27367.2	6319.39	5801.94	0	0	743.945	1.91393e+06	344196	2603.1	324.932	1239.36	895.543	38.6016	0	5735.78	479.022	7268.75	227.171	9404.4	0	871.706	0	146959	4476.39	582.34	1910.79	8422.26	1349.09	0
	SJ220727_14.CDF	AML13	1845.6	0	1231.27	1932.05	301.92	13344.6	1440.49	26086.4	6070.51	3875.42	38.2588	20452.3	8684.48	10093.8	0	1724.6	4123.18	0	23163.1	5426.96	4512.12	0	0	504.929	837548	306366	818.306	457.253	791.664	201.967	1.40785e-13	0	4769.65	0	5198.78	0	8132.85	4.08272e-14	0	4.24059e-14	106970	3415.91	0	671.257	6497.31	439.718	0
	SJ220727_CX0_01.CDF		4145.38	358.628	891.767	1.36198e-15	1.49288e-15	12015.2	3.77757e-15	23579.7	6243.6	3337.48	4.61345e-16	16085.8	14061.4	7100.44	1370.72	763.47	1522.51	0	16901.2	2763.91	6439.52	5.55981e-15	245.309	0	3.39625e+06	8.57525e+06	296066	7742.76	2021.14	5.57405	0	1.61085e-13	2605.45	1.19068e-13	4800.28	5.94822e-14	4179.63	2.9741e-14	8.75813e-13	1.54556e-12	16468.5	0	269.119	0	1.2901e-15	0	1.2253e-15
	SJ220727_CX0_02.CDF		3006.49	0	1695.12	1267.2	0	13130.5	687.559	24936.4	4801.96	2893.48	281.3	25326.3	12707.9	10678.9	293.981	1030.93	1364.08	0	20769.3	3531.14	2481.7	0	13.2912	9.89262e-15	3.54812e+06	9.05883e+06	327345	0	0	3.10339e-11	0	1.97305e-13	388.585	5.81784e-15	3178.78	1.70107e-13	5494.51	0	0	0	19001	832.966	0	2.07445e-15	0	1.61377e-15	0
	SJ220727_CX1_01.CDF		3304.52	45.9067	1449.56	604.949	360.905	11737.5	642.801	25731.7	5956.85	4962.56	2.26725e-14	27462.7	21000.3	12628.9	949.206	2141.99	1135.27	0	19250.6	2473.78	5245.12	342.282	75.4942	247.989	3.97288e+06	243504	2.56165e-13	2.21686e-14	1.58475e-12	0	0	1.28419e-12	3748.98	5.53762e-13	5092.55	0	7033.78	0	1.99507e-13	0	3551.96	153.064	3.57427e-16	1.36792e-15	0	1.39975e-15	1.39706e-14
	SJ220727_CX1_02.CDF		2864.98	0	1950.25	566.059	0	10986.5	1052.19	23082.9	4601.67	1871.68	97.0727	27173.2	16759.1	11097.7	6.8977e-16	1738.3	853.915	5.77313e-15	19303.1	2563.71	1300.93	0	0	0	3.90229e+06	431980	118.227	100.511	40.8277	0	7.2365e-15	5.69224e-14	2183.79	0	3581.3	0	5936.58	132	1.4568e-14	0	5740.5	1.71442e-16	2.04065e-16	2.76385e-16	1.58943e-16	1.56822e-16	8.51975e-16
	SJ220727_blank_01.CDF		4279	1022	2024.48	5293.67	2.14848e-15	18547.6	5262.73	30326	8712.97	6456.96	1432.33	55350.8	6999	23134.3	2418.5	3555.6	10424.6	779.758	26342.9	7819.28	5767.06	927.194	14.8574	1619.99	82600	768403	6559.63	2139.99	5793.07	2847.48	4196.1	155.261	11101.4	262.059	10964.3	420.087	12906.9	351.451	2773.55	0	201660	7788.84	1920.37	4606.35	7218.31	3833.36	578.856
	SJ220727_blank_02.CDF		2931.91	0	2303.26	4101.35	1106.59	16371.4	3703.37	29689.8	6876.46	6339.06	204.568	47304.5	7334.76	19566.6	2696.73	4476.37	8695.85	1759.89	25383.5	7091.82	6547.64	433.114	457.939	1569.59	40920	1.05754e+06	15325.3	1765.02	7146.94	2173.99	2345.97	0	9989.3	113.279	9156.94	1455.44	12907.1	306.658	738.526	133.477	224619	7436.72	2360.1	4548.39	8057.88	1900.51	1733.92
[truncated: 652 more columns]

## Sheet: Abundances simpler
Compound Name	sample name	cell number in sample		C10:0	C12:0	C12:0-13C1	C14:0	C15:0	C16:0	C17:0	C18:0	C20:0	C22:0	C24:0	C25:0	C26:0	C28:0	C14:1-cis	C14:1-trans	C15:1-cis	C16:1-cis	C17:1-cis	C18:1-cis	C18:1-trans	C20:1-cis	C20:1-trans	C22:1-cis	C24:1-cis	C24:1-trans	C26:1-cis	C14:2-cis	C16:2-cis	C18:2-cis	C18:2-trans	C20:2-cis	C20:2-trans	C22:2-cis	C20:3-cis	C20:4-cis
Mass				186	214	215	242	256	270	284	298	326	354	382	396	410	438	208	208	254	236	250	264	264	292	292	320	348	348	376	238	266	294	294	322	322	350	320	318
Isotope				0	0	0	0	0	0	0	0	0	0	0	0	0	0	0	0	0	0	0	0	0	0	0	0	0	0	0	0	0	0	0	0	0	0	0	0
tR				7.881	9.893	9.352	10.946	11.669	12.43	13.325	14.3	15.73	16.787	17.604	17.981	18.404	19.292	10.781	10.846	11.516	12.275	13.11	14.07	14.08	15.581	15.58	16.675	17.5	17.5	18.3	10.7	12.169	13.987	14.025	15.475	15.522	16.487	15.404	15.316
Units				relative	relative	nmol	nmol	relative	nmol	relative	nmol	relative	nmol	nmol	relative	nmol	relative	relative	relative	relative	nmol	relative	nmol	relative	nmol	relative	nmol	relative	relative	relative	relative	relative	relative	relative	relative	relative	relative	relative	relative
resistant	AML30	1.5	SJ220727_03.CDF	0.0419929	0.058574	1	0.134226	0.178529	1.76284	0.201887	1.20244	0.327521	0.0550782	0.13221	1.5189	0.0723412	1.40126	0.283648	0.70139	0.080873	0.206189	0.321392	0.924232	5.74358	0.0373612	0.27505	0.0435356	1.4691	1.4691	1.91147	0.0392676	0.241711	1.43016	1.62418	0.271659	0.292635	0.393818	0.358009	0.274471
resistant	AML32	2.5	SJ220727_06.CDF	0.0829706	0.0999991	1	0.166596	0.223902	2.09061	0.249943	1.37453	0.490224	0.0933813	0.196572	2.16897	0.0997236	1.81258	0.361546	0.830422	0.121399	0.263759	0.420189	1.14788	7.13583	0.0477941	0.351857	0.0733122	2.19978	2.19978	2.45891	0.0688861	0.331275	1.58908	1.81618	0.422004	0.450725	0.730278	0.487377	0.420645
resistant	AML33	1	SJ220727_08.CDF	0.0261938	0.0393955	1	0.0322342	0.0523118	0.585127	0.0531192	0.442498	0.232858	0.0418893	0.0813912	0.874605	0.0507526	0.698362	0.183113	0.309875	0.0563581	0.0619594	0.153216	0.181151	1.12758	0.0251905	0.18545	0.0475812	0.85819	0.85819	1.07314	0.0278157	0.130544	0.214606	0.249361	0.122828	0.143004	0.236491	0.117935	0.111917
resistant	AML35	1	SJ220727_09.CDF	0.0401531	0.0589092	1	0.0595666	0.0640047	0.763319	0.0416345	0.479891	0.180688	0.0335335	0.0881745	1.09148	0.0535483	1.01086	0.19376	0.374161	0.0551353	0.0913131	0.159731	0.243632	1.52923	0.00882955	0.0650025	0.0268099	0.963725	0.963725	1.38482	0.0366173	0.152134	0.27925	0.336661	0.0852004	0.0912914	0.18712	0.0564938	0.0431496
resistant	AML34	2	SJ220727_10.CDF	0.0228097	0.0326476	1	0.0938702	0.167028	1.37469	0.227718	0.929833	0.233915	0.0357945	0.0783291	0.794855	0.0425382	0.686056	0.145355	0.443729	0.0497852	0.24614	0.306095	0.923321	5.88983	0.033315	0.245263	0.0331126	0.86014	0.86014	1.01267	0.0216548	0.230827	1.34169	1.68221	0.196867	0.21011	0.225186	0.340625	0.213071
resistant	AML31	3	SJ220727_12.CDF	0.067277	0.0840805	1	0.139363	0.211345	2.08487	0.269241	1.6123	0.460065	0.0864113	0.190613	2.06282	0.0969864	1.73834	0.282542	0.736721	0.105894	0.278424	0.388321	1.32531	8.24523	0.0628741	0.462875	0.0656939	2.15231	2.15231	2.45528	0.0582912	0.308479	2.42876	2.7435	0.455823	0.491238	0.679984	0.658058	0.476907
resistant	AML28	1	SJ220727_13.CDF	0.0337841	0.0449802	1	0.0740598	0.0950955	1.23551	0.102792	0.838268	0.27061	0.0479482	0.123769	1.42249	0.0685185	1.31933	0.189181	0.421392	0.0497014	0.137667	0.238617	0.570971	3.53596	0.022448	0.16526	0.0371471	1.33115	1.33115	1.81478	0.032386	0.16639	0.774024	0.866794	0.174286	0.190186	0.318535	0.179404	0.178507
sensitive	AML13	2.5	SJ220727_02.CDF	0.0359795	0.0470342	1	0.114748	0.157996	1.72318	0.21361	1.25928	0.361864	0.0648941	0.162962	1.88372	0.0896334	1.73536	0.353522	0.701201	0.0804342	0.191292	0.317243	0.834036	5.18461	0.0413949	0.304746	0.0515706	1.88323	1.88323	2.46931	0.0364253	0.231454	1.21851	1.40769	0.310205	0.336958	0.455916	0.365214	0.335127
sensitive	AML14	3.5	SJ220727_05.CDF	0.0512059	0.0822294	1	0.194958	0.187397	2.42919	0.188955	1.57788	1.15086	0.170043	0.264986	1.81357	0.254526	1.49563	0.339066	0.907862	0.0888372	0.332821	0.303978	1.51136	9.40005	0.150451	1.10761	0.197784	1.64702	1.64702	2.73262	0.0571879	0.313545	2.03825	2.3448	0.235571	0.33138	0.305487	0.244536	0.205628
sensitive	AML16	1	SJ220727_07.CDF	0.172415	0.230094	1	0.340865	0.528107	3.47013	0.358089	1.91858	1.06012	0.206776	0.482688	5.06237	0.234657	4.10522	0.854251	1.85632	0.275964	0.617626	0.810148	1.46436	9.15193	0.0742074	0.546309	0.153987	4.72063	4.72063	5.55463	0.203352	0.743977	1.70729	1.98968	0.800442	0.855657	1.53338	0.764256	0.639725
sensitive	AML15	2.5	SJ220727_11.CDF	0.157292	0.218273	1	0.279711	0.361453	3.81938	0.378343	2.4147	1.14244	0.215245	0.435618	4.56184	0.236175	3.72337	0.658908	1.53053	0.22586	0.481073	0.683672	2.20901	13.7532	0.105146	0.77408	0.181932	4.4973	4.4973	5.37807	0.149352	0.608403	3.17353	3.599	0.785897	0.853131	1.41824	0.780551	0.781037
