# Supplementary material for: Stearoyl-CoA desaturase inhibition is toxic to acute myeloid leukemia displaying high levels of the de novo fatty acid biosynthesis and desaturation
Source: Leukemia. 2024 Aug 26;38(11):2395–409. doi: 10.1038/s41375-024-02390-9 (PMC11518998; doi:10.1038/s41375-024-02390-9)
Supplement: Supplementary file 7 — Supplementary Data 6. SCDi vs control DEG [file 41375_2024_2390_MOESM7_ESM.xls]

gene_id	SCDi1	SCDi2	SCDi3	control1	control2	control3	log2FoldChange	pvalue	padj	gene_name	gene_chr	gene_start	gene_end	gene_strand	gene_length	gene_biotype	gene_description	tf_family	SCDi1_readcount	SCDi2_readcount	SCDi3_readcount	control1_readcount	control2_readcount	control3_readcount	SCDi1_fpkm	SCDi2_fpkm	SCDi3_fpkm	control1_fpkm	control2_fpkm	control3_fpkm
ENSG00000101255	11593.0693429419	11207.3991089539	11040.3308028436	4786.45785535551	4716.3034555342	4914.70250797146	1.23102615530636	9.73064914277952e-117	1.21428770652746e-112	TRIB3	20	362835	397559	+	3434	protein_coding	tribbles pseudokinase 3 [Source:HGNC Symbol;Acc:HGNC:16228]	-	10202	9585	8838	5867	5596	5705	146.966664515219	142.313153141582	140.67167500541	60.6457831802068	59.821370421029	62.3689249414121
ENSG00000186480	11248.7545016449	10536.2413532378	10513.1731202457	5459.5152493675	5543.0893186291	5601.29635527265	0.960018703858304	2.7484553313662e-65	1.71489870400594e-61	INSIG1	7	155297776	155310235	+	3650	protein_coding	insulin induced gene 1 [Source:HGNC Symbol;Acc:HGNC:6083]	-	9899	9011	8416	6692	6577	6502	134.162848094039	125.873219372178	126.027643179904	65.0800502134313	66.1475739173664	66.8754936618326
ENSG00000099194	35350.7933924308	35460.2809365933	38062.7833856806	20487.8670737247	20550.8119120347	20832.9975022391	0.815280944005609	8.78484053222932e-51	3.65420083338966e-47	SCD	10	100347124	100364834	+	5362	protein_coding	stearoyl-CoA desaturase [Source:HGNC Symbol;Acc:HGNC:10571]	-	31109	30327	30470	25113	24384	24183	287.00737107137	288.373837220114	310.597958517998	166.248064758416	166.938721404264	169.315324168123
ENSG00000120738	367.041893527762	394.042096997129	400.989611644354	84.0301958584656	69.1095216858121	79.2555005667615	2.32108129937903	1.85091320055771e-50	5.77438645743992e-47	EGR1	5	138465490	138469315	+	3138	protein_coding	early growth response 1 [Source:HGNC Symbol;Acc:HGNC:3238]	-	323	337	321	103	82	92	5.09194134694341	5.47558060326762	5.59120023181642	1.16511581410047	0.959267776520964	1.10064632619014
ENSG00000107731	1102.26203319483	1161.07953210133	1079.29914162219	580.05309956669	590.802130509198	553.927031135083	0.954614831316739	3.49605606094751e-29	8.7254567169128e-26	UNC5B	10	71212570	71302864	+	6841	protein_coding	unc-5 netrin receptor B [Source:HGNC Symbol;Acc:HGNC:12568]	Death	970	993	864	711	701	643	7.01432610983185	7.4008716555497	6.9031467256969	3.6892222719443	3.76164121667541	3.52861505489429
ENSG00000134824	9266.95554711733	8740.25126128646	10075.957032783	5572.91522241921	5447.85302654987	5318.7332662955	0.781222257838563	1.1632393179283e-28	2.3664717855653e-25	FADS2	11	61792980	61867354	+	11026	protein_coding	fatty acid desaturase 2 [Source:HGNC Symbol;Acc:HGNC:3575]	-	8155	7475	8066	6831	6464	6174	36.5880940365012	34.5657849452083	39.9846392291487	21.9913104099626	21.5209928146776	21.02139521148
ENSG00000113739	2095.43421568171	2097.66030270875	1989.95779236591	1222.10906209691	1197.61744287243	1240.52087843627	0.756641752915631	1.32745432317951e-28	2.3664717855653e-25	STC2	5	173314713	173329503	-	6128	protein_coding	stanniocalcin 2 [Source:HGNC Symbol;Acc:HGNC:11374]	-	1844	1794	1593	1498	1421	1440	14.8859298988606	14.9264625903081	14.2085569225229	8.67716524836118	8.51244392741251	8.82178838241056
ENSG00000149485	3586.32884202358	3469.20742371063	3590.16867247935	2304.71168252588	2273.87182327221	2258.7817661527	0.638685538837587	2.55154713253021e-28	3.98009458335557e-25	FADS1	11	61799625	61829318	-	10230	protein_coding	fatty acid desaturase 1 [Source:HGNC Symbol;Acc:HGNC:3574]	-	3156	2967	2874	2825	2698	2622	15.2614279327213	14.7875125889035	15.3555042450621	9.80229187391788	9.6815580654532	9.62210194429742
ENSG00000212907	10290.8092501158	8926.16429814861	8238.40027661842	16931.6765519087	18927.580951463	18115.0507164985	-0.975070766063097	7.44505453599328e-27	1.03229817282956e-23	MT-ND4L	MT	10470	10766	+	297	protein_coding	mitochondrially encoded NADH:ubiquinone oxidoreductase core subunit 4L [Source:HGNC Symbol;Acc:HGNC:7460]	-	9056	7634	6595	20754	22458	21028	1508.39044927491	1310.53589642151	1213.69986290177	2480.44827220847	2775.83451200576	2657.99658878942
ENSG00000168209	8824.91438122786	8850.16211326786	7092.89412746617	4307.56732167668	4110.33094221592	4313.39447106277	0.960220447804394	9.51521912035597e-25	1.18740419402922e-21	DDIT4	10	72273920	72276036	+	2058	protein_coding	DNA damage inducible transcript 4 [Source:HGNC Symbol;Acc:HGNC:24944]	-	7766	7569	5678	5280	4877	5007	186.674856074968	187.519462532095	150.800565481419	91.0695862800983	86.9934046365109	91.3366589297564
ENSG00000173930	1231.80623091051	1218.37348685759	1295.40880771089	733.428602686996	672.553637869244	702.961831113885	0.828234006748285	8.22214578095654e-24	9.32765065459606e-21	SLCO4C1	5	102233986	102296549	-	5334	protein_coding	solute carrier organic anion transporter family member 4C1 [Source:HGNC Symbol;Acc:HGNC:23612]	-	1084	1042	1037	899	798	816	10.0533332812299	9.9601968638798	10.6262174129841	5.98262101113191	5.49197843016448	5.74314852222224
ENSG00000128965	764.765307567132	775.222285783669	804.477600931352	416.8876707153	416.34272820477	398.86192133055	0.927664152675414	1.80543695126798e-23	1.87750397623943e-20	CHAC1	15	40952962	40956519	+	2058	protein_coding	ChaC glutathione specific gamma-glutamylcyclotransferase 1 [Source:HGNC Symbol;Acc:HGNC:28680]	ChaC	673	663	644	511	494	463	16.1772055290308	16.4256049225497	17.1038330697488	8.81374215703224	8.81171660660988	8.44595028649435
ENSG00000130164	4357.91226525996	4275.99984782938	4292.2127900623	2984.29569369192	2921.98428883793	2809.2629059588	0.568566940402118	1.11077588856987e-22	1.06625940872796e-19	LDLR	19	11089362	11133816	+	7718	protein_coding	low density lipoprotein receptor [Source:HGNC Symbol;Acc:HGNC:6547]	Ldl_recept_a	3835	3657	3436	3658	3467	3261	24.5807088875215	24.1586911013745	24.3333180843921	16.8237861151207	16.4902792556518	15.8620357655418
ENSG00000139269	372.723656585467	362.471958662047	397.242045180388	162.349601707133	140.747440506471	152.480691307791	1.31278779832378	4.28131360527945e-22	3.81617946287731e-19	INHBE	12	57452323	57459280	+	3015	protein_coding	inhibin beta E subunit [Source:HGNC Symbol;Acc:HGNC:24029]	-	328	310	318	199	167	177	5.38171055816928	5.24236906392535	5.76491297626705	2.34288283986155	2.03333107314932	2.20393534634971
ENSG00000198786	19352.0849745442	15778.0535812441	20596.6252859567	33557.417924721	39171.6140111363	35379.8277475688	-0.956064062402376	4.83555877112233e-20	4.02286252698904e-17	MT-ND5	MT	12337	14148	+	1812	protein_coding	mitochondrially encoded NADH:ubiquinone oxidoreductase core subunit 5 [Source:HGNC Symbol;Acc:HGNC:7461]	-	17030	13494	16488	41133	46478	41069	464.932883720577	379.695742305874	497.350704831806	805.780964851454	941.603753677311	850.88101772489
ENSG00000140105	10249.9005561003	9982.01003579967	11388.8544839924	6931.26741760703	6784.53231183887	6848.70901636689	0.620608416910238	7.17631682453694e-20	5.59707860333728e-17	WARS	14	100333788	100376805	-	6358	protein_coding	tryptophanyl-tRNA synthetase [Source:HGNC Symbol;Acc:HGNC:12729]	-	9020	8537	9117	8496	8050	7950	70.1810438273373	68.4601698985648	78.3762325322574	47.4328032198609	46.4787350215945	46.94177476527
ENSG00000135069	15391.8961233236	15912.5189852639	15783.5007574031	11774.0173459163	11538.7617243958	11464.4804515485	0.437177425747125	1.57324381571438e-19	1.15485350448822e-16	PSAT1	9	78297143	78330093	+	2188	protein_coding	phosphoserine aminotransferase 1 [Source:HGNC Symbol;Acc:HGNC:19129]	Aminotran_5	13545	13609	12635	14432	13691	13308	306.24252794325	317.126190926675	315.631893658419	234.133746226147	229.703067913439	228.338095677254
ENSG00000106948	1947.70837618137	2118.70706159881	2162.34584970834	1329.79824513882	1270.09816073803	1314.60754200954	0.669768488689138	2.45720007395616e-19	1.70352220682772e-16	AKNA	9	114334156	114394405	-	10601	protein_coding	AT-hook transcription factor [Source:HGNC Symbol;Acc:HGNC:24108]	-	1714	1812	1731	1630	1507	1526	7.99830189413705	8.71494345410375	8.92489644420147	5.45790009018662	5.21849606924248	5.40406543869752
ENSG00000141582	12861.2388574217	13709.6248881049	13378.8122763583	9529.67687206541	8806.40722067135	9571.82463910095	0.517487550015765	3.55492105638845e-17	2.33483472961429e-14	CBX4	17	79833156	79839429	-	2880	protein_coding	chromobox 4 [Source:HGNC Symbol;Acc:HGNC:1554]	Chromo	11318	11725	10710	11681	10449	11111	194.406602825987	207.574298255704	203.259070576845	143.970113717991	133.186799932971	144.835012131933
ENSG00000181577	404.541529708617	277.115658719049	253.585330728361	101.162565887862	92.7078949443821	93.03906588272	1.70577371357196	1.65009597430511e-16	1.02957738316767e-13	C6orf223	6	44000580	44005958	+	3917	protein_coding	chromosome 6 open reading frame 223 [Source:HGNC Symbol;Acc:HGNC:28692]	-	356	237	203	124	110	108	4.49604071877543	3.08494900349443	2.83266631869096	1.123706583095	1.03090360062612	1.03510184849525
ENSG00000133639	1288.62386148756	1193.81893481919	1126.76831683242	721.191195523142	755.147944274239	678.840591810957	0.744247761376886	4.79326073444282e-16	2.84833812881486e-13	BTG1	12	92140278	92145897	-	4854	protein_coding	BTG anti-proliferation factor 1 [Source:HGNC Symbol;Acc:HGNC:1130]	-	1134	1021	902	884	896	788	11.5570526542645	10.7245526303663	10.1568658840323	6.46453519945153	6.77621505351286	6.09451774244618
ENSG00000143333	1089.76215446787	1113.13969240732	924.399727778261	605.343741038655	593.330527644045	572.017960612279	0.821133985256739	5.66804923590223e-16	3.21507210976472e-13	RGS16	1	182598623	182604408	-	2427	protein_coding	regulator of G protein signaling 16 [Source:HGNC Symbol;Acc:HGNC:9997]	RGS	959	952	740	742	704	664	19.5471137485708	19.9995575007027	16.6653675259067	10.8522287737399	10.6483379412345	10.2709639111276
ENSG00000137193	7073.79500684309	6506.95629017514	7799.93500033441	4677.95284516934	4644.66553671354	4479.65872768652	0.631262118987068	1.10699064645061e-15	6.00614620741618e-13	PIM1	6	37170203	37175426	+	2977	protein_coding	Pim-1 proto-oncogene, serine/threonine kinase [Source:HGNC Symbol;Acc:HGNC:8986]	Pkinase	6225	5565	6244	5734	5511	5200	103.441385886492	95.3102368479254	114.640220327322	68.3696986179722	67.9564242939171	65.5748656082144
ENSG00000172216	903.400326175141	1037.13750752657	1063.059686945	578.421445278176	492.194642250174	576.325324773516	0.866388794431222	2.76156153110195e-15	1.38463628561272e-12	CEBPB	20	50190734	50192689	+	1956	protein_coding	CCAAT/enhancer binding protein beta [Source:HGNC Symbol;Acc:HGNC:1834]	bZIP_2	795	887	851	709	584	669	20.106296728702	23.1210729591347	23.7800991989682	12.8665524950608	10.9603125661511	12.8401520782772
ENSG00000175197	811.355764640316	688.69672145789	659.571697658003	392.412856387592	380.102369271966	387.662774511334	0.897191353175083	2.77393277829298e-15	1.38463628561272e-12	DDIT3	12	57516588	57521737	-	1307	protein_coding	DNA damage inducible transcript 3 [Source:HGNC Symbol;Acc:HGNC:2726]	-	714	589	528	481	451	450	27.0244232175635	22.9769787166767	22.0806211959287	13.0633421030548	12.667178695467	12.9255736437003
ENSG00000051108	1509.07626812653	1479.11944421771	1641.43411121707	1031.20551034078	944.777729387748	981.217555929797	0.646155220804897	3.16577398189225e-15	1.51944975077052e-12	HERPUD1	16	56932048	56944863	+	5155	protein_coding	homocysteine inducible ER protein with ubiquitin like domain 1 [Source:HGNC Symbol;Acc:HGNC:13744]	ubiquitin	1328	1265	1314	1264	1121	1139	12.7439252312845	12.5116639345357	13.9321983219607	8.70368602215616	7.98281171236129	8.29483888043461
ENSG00000116852	3238.60494289202	3414.25199771993	3236.64823604524	2415.66417414482	2288.19940703634	2359.57408752565	0.485524351265714	9.58461973868242e-15	4.42986924885252e-12	KIF21B	1	200969390	201023700	-	12150	protein_coding	kinesin family member 21B [Source:HGNC Symbol;Acc:HGNC:29442]	Kinesin	2850	2920	2591	2961	2715	2739	11.6038576228819	12.2534896495383	11.65585369137	8.65061414389752	8.20299598272846	8.46308405973373
ENSG00000157514	1155.67060593726	1052.33794450272	1098.03697394202	704.058825493746	600.915719048586	566.849123618794	0.820281649143781	1.00714494897638e-14	4.48862922081294e-12	TSC22D3	X	107713221	107777342	-	4766	protein_coding	TSC22 domain family member 3 [Source:HGNC Symbol;Acc:HGNC:3051]	-	1017	900	879	863	713	658	10.5560326368813	9.62812425037662	10.080632662708	6.42749236189716	5.49179648419533	5.18304233087335
ENSG00000112195	342.042136073859	353.117843599801	316.04477179446	157.454638841591	155.075024270603	116.2988323534	1.23698879178318	1.11987314292952e-14	4.81892998297154e-12	TREML2	6	41190277	41201194	-	3302	protein_coding	triggering receptor expressed on myeloid cells like 2 [Source:HGNC Symbol;Acc:HGNC:21092]	-	301	302	253	193	184	135	4.50944647109383	4.6631897616068	4.18790098028222	2.07474655241872	2.04559520475762	1.53486293933824
ENSG00000116761	623.857583736041	650.110996826124	630.840354767597	390.781202099078	359.875192193192	374.740682027622	0.759002493408935	2.44224511111051e-14	1.0158925580516e-11	CTH	1	70411218	70439851	+	2414	protein_coding	cystathionine gamma-lyase [Source:HGNC Symbol;Acc:HGNC:2501]	Cys_Met_Meta_PP	549	556	505	479	427	435	11.2504239443583	11.7433158144969	11.4342337085552	7.04341145263487	6.49336105806893	6.76495467850277
ENSG00000112715	5061.31453180387	4710.96619822383	4177.28741850068	3014.48129802942	3019.74897805201	3048.75235332358	0.61922821778352	3.4215266705732e-14	1.33758661764441e-11	VEGFA	6	43770184	43786487	+	14431	protein_coding	vascular endothelial growth factor A [Source:HGNC Symbol;Acc:HGNC:12680]	-	4454	4029	3344	3695	3583	3539	15.268191393665	14.2348880322702	12.6655132737047	9.08872216437486	9.11442602307342	9.20655254482205
ENSG00000167419	511.358675193476	512.137799657989	515.914983205976	301.040216230814	291.608469552329	288.593398802882	0.804508570654403	3.42998411448203e-14	1.33758661764441e-11	LPO	17	58218548	58268518	+	6433	protein_coding	lactoperoxidase [Source:HGNC Symbol;Acc:HGNC:6678]	An_peroxidase	450	438	413	369	346	335	3.4604515397911	3.47147285656514	3.50904916056989	2.03609307242365	1.97442885923967	1.95498826952206
ENSG00000004468	830.673759036514	820.82359671212	865.687853176128	540.077569498099	523.378206913284	527.221373335414	0.661771609124069	3.95043938828428e-14	1.49386464019393e-11	CD38	4	15778275	15853230	+	6855	protein_coding	CD38 molecule [Source:HGNC Symbol;Acc:HGNC:1667]	-	731	702	693	662	621	612	5.27525827255144	5.22135074227427	5.52559090048007	3.42795681292302	3.32554695267981	3.35163612883298
ENSG00000103257	29671.3030399486	30897.8113149826	30916.1741388975	23698.9627135201	22002.9546664817	23160.6970949716	0.40979766449765	1.04412889217168e-13	3.83226013100307e-11	SLC7A5	16	87830023	87869488	-	4745	protein_coding	solute carrier family 7 member 5 [Source:HGNC Symbol;Acc:HGNC:11063]	-	26111	26425	24749	29049	26107	26885	272.220669266005	283.943540963592	285.085015817805	217.310034788952	201.975966627371	212.709420426658
ENSG00000149635	93.1809141463668	99.3874725363678	89.9415951351822	25.2906414719654	22.7555742136211	25.8441849674222	1.93527330382716	1.45781574629617e-12	5.19773791372284e-10	OCSTAMP	20	46540946	46550574	-	2043	protein_coding	osteoclast stimulatory transmembrane protein [Source:HGNC Symbol;Acc:HGNC:16116]	DC_STAMP	82	85	72	31	27	30	1.98554299227611	2.12130821508135	1.92626965045246	0.538614621388047	0.485148106165701	0.551271814400921
ENSG00000140941	1855.66381464655	1848.60698917644	2008.69562468574	1372.22125664019	1341.73607955869	1320.63785183528	0.501380267031517	3.42723462367613e-12	1.18801280191262e-09	MAP1LC3B	16	87383995	87404779	+	5313	protein_coding	microtubule associated protein 1 light chain 3 beta [Source:HGNC Symbol;Acc:HGNC:13352]	-	1633	1581	1608	1682	1592	1533	15.2047813144666	15.1720850576789	16.5424252477309	11.2375331806701	10.9997341864976	10.8321643119814
ENSG00000112033	1544.3031990843	1621.76969891697	1633.93897828914	1164.18533485466	1134.40751450126	1098.37786111544	0.498417614796617	6.93286133078866e-12	2.3382480147814e-09	PPARD	6	35342558	35428191	+	4457	protein_coding	peroxisome proliferator activated receptor delta [Source:HGNC Symbol;Acc:HGNC:9235]	Hormone_recep	1359	1387	1308	1427	1346	1275	15.0837953694274	15.8667157594566	16.0405059326268	11.3649139173933	11.0861657807255	10.7394106943899
ENSG00000100219	13283.962028915	13331.9524924667	16559.2470154441	9324.90425885691	9338.21341803412	9331.47371890392	0.624973472896497	1.02486756837333e-11	3.36561115413969e-09	XBP1	22	28794555	28800597	-	3028	protein_coding	X-box binding protein 1 [Source:HGNC Symbol;Acc:HGNC:12801]	bZIP_2	11690	11402	13256	11430	11080	10832	190.982005571346	191.989899200616	239.281750347271	133.990858921003	134.326850583853	134.296805017679
ENSG00000134594	587.494300166727	561.246903734783	559.636591952245	364.674733482856	351.447201743703	339.420295905479	0.694627320382512	1.33998352408167e-11	4.28760369154233e-09	RAB33A	X	130171649	130184870	+	1258	protein_coding	RAB33A, member RAS oncogene family [Source:HGNC Symbol;Acc:HGNC:9773]	Ras	517	480	448	447	417	394	20.3302964468842	19.4542194710313	19.4648170083877	12.6128053530595	12.1684246373977	11.7578653107447
ENSG00000128165	613.630410232171	592.817042069865	630.840354767597	402.202782118675	359.032393148243	345.45060573121	0.730561476749405	1.4048110690921e-11	4.38265933280007e-09	ADM2	22	50481556	50486440	+	4276	protein_coding	adrenomedullin 2 [Source:HGNC Symbol;Acc:HGNC:28898]	-	540	507	505	493	426	401	6.24726419704663	6.04537822728629	6.45515439018995	4.0925503790656	3.65721797337353	3.52062344126328
ENSG00000103423	592.039710612891	596.324835218207	908.160273101076	194.166860333154	336.276818934622	224.844409216573	1.47254211510577	2.44907246126652e-11	7.45414030344998e-09	DNAJA3	16	4425805	4456775	+	7071	protein_coding	DnaJ heat shock protein family (Hsp40) member A3 [Source:HGNC Symbol;Acc:HGNC:11808]	DnaJ	521	510	727	238	399	261	3.64494261619544	3.67741424133321	5.61961451959622	1.19476070736901	2.07143352754189	1.3857106995253
ENSG00000106070	3661.32811438529	3851.55687687995	3761.30754100047	2891.29139924662	2868.0451499612	2914.36259149298	0.378265660511727	4.06144337410677e-11	1.20673218727329e-08	GRB10	7	50590063	50793462	-	9795	protein_coding	growth factor receptor bound protein 10 [Source:HGNC Symbol;Acc:HGNC:4564]	SH2	3222	3294	3011	3544	3403	3383	16.2725234149269	17.1463770340888	16.8019337324567	12.8432248045614	12.7537074765692	12.9661325703785
ENSG00000128272	19899.806933307	18566.7491341763	22843.9159755149	14159.4959157236	13922.1974235113	14238.4229713852	0.534740890037436	8.34754883624069e-11	2.42253632389413e-08	ATF4	22	39519695	39522685	+	2514	protein_coding	activating transcription factor 4 [Source:HGNC Symbol;Acc:HGNC:786]	bZIP_1	17512	15879	18287	17356	16519	16528	344.591281037654	322.04094332859	397.585139876993	245.058166377714	241.211174148174	246.81294325668
ENSG00000132510	907.945736621306	985.689874684213	1005.59700116419	639.608481097447	609.343709498075	674.53322764972	0.591641819185276	1.0463324120112e-10	2.96754140215632e-08	KDM6B	17	7839904	7854796	+	7258	protein_coding	lysine demethylase 6B [Source:HGNC Symbol;Acc:HGNC:29012]	JmjC	799	843	805	784	723	783	5.44582429185433	5.92193758143653	6.06222245410978	3.83428076006316	3.6567921526601	4.05002494751037
ENSG00000120053	2078.3889265086	1994.76503702404	1898.7670084094	1480.72626682636	1446.24316113236	1449.85877667239	0.448609444556353	1.55650200371663e-10	4.31635300097329e-08	GOT1	10	99396870	99430624	-	2424	protein_coding	glutamic-oxaloacetic transaminase 1 [Source:HGNC Symbol;Acc:HGNC:4432]	Aminotran_1_2	1829	1706	1520	1815	1716	1683	37.3262963125833	35.8838990385338	34.2739315280588	26.5783995231135	25.9874466571697	26.065400401676
ENSG00000135842	1015.89923471771	1138.8635088285	1235.44774428743	637.160999664676	702.894403487406	760.680510874461	0.690261837485579	2.4569457884501e-10	6.6652666291454e-08	FAM129A	1	184790724	184974550	-	8372	protein_coding	family with sequence similarity 129 member A [Source:HGNC Symbol;Acc:HGNC:16784]	-	894	974	989	781	834	883	5.28253165880864	5.93175154386119	6.45683999246788	3.31136173357506	3.65692264544825	3.95953680424039
ENSG00000196517	1363.62313384927	1428.84107575814	1376.60608109682	1040.99543607187	929.607346578667	956.234843794623	0.510164478111327	3.00747843378015e-10	7.98517518620053e-08	SLC6A9	1	43991500	44031467	-	5159	protein_coding	solute carrier family 6 member 9 [Source:HGNC Symbol;Acc:HGNC:11056]	SNF	1200	1222	1102	1276	1103	1110	11.5066665402733	12.0769951749164	11.6753260840106	8.77950353487244	7.84854092975863	8.0773769572359
ENSG00000123983	3076.10651944164	2988.63976238772	3122.97205330494	2346.31886688298	2355.62333063225	2399.20183780903	0.371606926142846	3.25342038124346e-10	8.45821519532024e-08	ACSL3	2	222860934	222944639	+	7240	protein_coding	acyl-CoA synthetase long chain family member 3 [Source:HGNC Symbol;Acc:HGNC:3570]	AMP-binding	2707	2556	2500	2876	2795	2785	18.4962419991019	18.0001240474472	18.8735847139463	14.1005199395021	14.1717077890618	14.441075333088
ENSG00000159200	1007.94476643692	1000.89031166036	1086.79427455012	717.112059801857	718.064786296487	731.390434578049	0.514408995658305	5.48482226280536e-10	1.39683871464384e-07	RCAN1	21	34513142	34615142	-	6990	protein_coding	regulator of calcineurin 1 [Source:HGNC Symbol;Acc:HGNC:3040]	-	887	856	870	879	852	849	6.27740651028687	6.24381179331815	6.80291475800888	4.46371554407121	4.47446754052796	4.55977501660038
ENSG00000087074	1035.2172291139	1026.61412808154	1351.62230467038	666.530776857926	697.837609217712	664.195553662751	0.750052293555529	5.89130401040681e-10	1.47035165491733e-07	PPP1R15A	19	48872392	48876057	+	3093	protein_coding	protein phosphatase 1 regulatory subunit 15A [Source:HGNC Symbol;Acc:HGNC:14375]	-	911	878	1082	817	828	771	14.5704265633788	14.4733082141269	19.1205461496213	9.3762018461255	9.82719015437876	9.35809303016547
ENSG00000106105	14272.5888009557	14179.6691699827	16318.153572929	11153.1728891367	10836.7101199533	10978.609774161	0.441374944043397	6.93411958627588e-10	1.68862615962649e-07	GARS	7	30594681	30634033	+	4152	protein_coding	glycyl-tRNA synthetase [Source:HGNC Symbol;Acc:HGNC:4162]	HGTP_anticodon	12560	12127	13063	13671	12858	12744	149.646341537562	148.918703818791	171.964394290593	116.876648634306	113.682867472771	115.22887403314
ENSG00000237686	72.7265671386277	51.4476328423551	66.2070075300647	13.8690614523681	12.6419856742339	14.6450381482059	2.21015690859178	7.03650615438558e-10	1.68862615962649e-07	AL109615.3	6	43995723	44074652	-	2296	antisense	-	-	64	44	53	17	15	17	1.37892898214332	0.977088737805352	1.26170242620827	0.262822080693327	0.239827134363271	0.277964886555726
ENSG00000010810	2796.56377700254	2904.4527268275	3272.87471186357	2176.62682087754	2103.62641619252	2124.39200432211	0.486238243438099	7.21549662441022e-10	1.69890910143425e-07	FYN	6	111660332	111873452	-	7411	protein_coding	FYN proto-oncogene, Src family tyrosine kinase [Source:HGNC Symbol;Acc:HGNC:4037]	Pkinase_Tyr	2461	2484	2620	2668	2496	2466	16.4273915900469	17.089446348581	19.3231279839107	12.7789103536188	12.3636502392226	12.4919189910529
ENSG00000108828	14002.1368794089	13287.520445921	12990.3145529272	10840.7110928863	10498.7477029288	10348.8731337881	0.34615139542384	9.99048796727328e-10	2.30872776562228e-07	VAT1	17	43014605	43025123	-	3501	protein_coding	vesicle amine transport 1 [Source:HGNC Symbol;Acc:HGNC:16919]	ADH_N	12322	11364	10399	13288	12457	12013	174.109674287967	165.497839656854	162.35004739994	134.726280554274	130.617178004465	128.816728839109
ENSG00000182199	11405.5711620376	10986.4081406084	11828.5689490978	9182.9503357562	9014.57858477373	8773.2393236076	0.343387804185096	1.09133373769978e-09	2.44339704274467e-07	SHMT2	12	57229327	57234935	+	4838	protein_coding	serine hydroxymethyltransferase 2 [Source:HGNC Symbol;Acc:HGNC:10852]	SHMT	10037	9396	9469	11256	10696	10184	102.629418809753	99.0216956285572	106.97719464837	82.5853534675518	81.1585862329801	79.0251678276554
ENSG00000225630	1106.80744364099	1005.56736919149	649.578187087427	1749.1333972869	1767.3495972579	2020.15379162017	-1.00248770885679	1.09648396821621e-09	2.44339704274467e-07	MTND2P28	1	629640	630683	+	1044	unprocessed_pseudogene	mitochondrially encoded NADH:ubiquinone oxidoreductase core subunit 2 pseudogene 28 [Source:HGNC Symbol;Acc:HGNC:42129]	-	974	860	520	2144	2097	2345	46.1521850826602	42.0001815160427	27.2242420425537	72.896905688016	73.7355416184198	84.324786173226
ENSG00000172893	1873.84545643121	1743.37319472617	1752.61191631473	1366.51046663039	1212.78782568151	1255.16591658447	0.485858466555085	1.35053467284637e-09	2.95672318990348e-07	DHCR7	11	71428193	71452868	-	4160	protein_coding	7-dehydrocholesterol reductase [Source:HGNC Symbol;Acc:HGNC:2860]	-	1649	1491	1403	1675	1439	1457	19.6092568171903	18.2741643975285	18.4339027808218	14.2924371879298	12.6983240643706	13.1485881218615
ENSG00000181852	2069.29810561627	2200.55556839346	2087.39452042902	1609.62695561896	1617.33136725699	1598.03210381894	0.397892078213173	1.4599150196996e-09	3.14108267772953e-07	RNF41	12	56202175	56221933	-	6537	protein_coding	ring finger protein 41 [Source:HGNC Symbol;Acc:HGNC:18401]	-	1821	1882	1671	1973	1919	1855	13.7805093534996	14.6789282908689	13.9717535758122	10.713550271463	10.7764429132201	10.6531570430019
ENSG00000089041	767.038012790214	791.5919871426	727.027894009389	520.497718035933	490.509044160276	531.528737496651	0.567731764547719	1.54137036663605e-09	3.24436583483718e-07	P2RX7	12	121132819	121188032	+	5546	protein_coding	purinergic receptor P2X 7 [Source:HGNC Symbol;Acc:HGNC:8537]	-	675	677	582	638	582	617	6.02084874381793	6.22389157351218	5.73582736656771	4.08343479412251	3.85231739980619	4.17655494337425
ENSG00000115902	2529.5209132904	2580.56649279722	2552.09276196079	2018.35635489169	1939.28060242748	1981.38751416904	0.367463840153006	1.55991626003871e-09	3.24436583483718e-07	SLC1A4	2	64988477	65023865	+	6939	protein_coding	solute carrier family 1 member 4 [Source:HGNC Symbol;Acc:HGNC:10942]	SDF	2226	2207	2043	2474	2301	2300	15.8694575477382	16.2165572803142	16.0925338550851	12.6557421924725	12.1730294878807	12.443537150831
ENSG00000019144	559.085484878201	546.046466758633	542.147948453737	767.693342745788	810.772681240869	820.122136299532	-0.541701346105586	1.67718904162288e-09	3.43108886072327e-07	PHLDB1	11	118606440	118658038	+	21722	protein_coding	pleckstrin homology like domain family B member 1 [Source:HGNC Symbol;Acc:HGNC:23697]	PH	492	467	434	941	962	952	1.12046708403096	1.09615075155739	1.09205087827592	1.53771066181978	1.62575165785576	1.64531872082631
ENSG00000139644	18431.639359196	18553.8872259657	18746.5766415789	15402.0006564269	15299.3310629579	15497.8962521309	0.27062500075884	2.09811429479959e-09	4.17930046405294e-07	TMBIM6	12	49707725	49764934	+	6186	protein_coding	transmembrane BAX inhibitor motif containing 6 [Source:HGNC Symbol;Acc:HGNC:11723]	-	16220	15868	15007	18879	18153	17990	129.710383566413	130.787274909889	132.597983395271	108.331281917383	107.725231203163	109.177752018597
ENSG00000091137	149.99854472342	171.881864268777	129.915637417485	62.002862963528	64.8955264610674	43.0736416123704	1.40994768571091	2.11908745280198e-09	4.17930046405294e-07	SLC26A4	7	107660635	107717809	+	5800	protein_coding	solute carrier family 26 member 4 [Source:HGNC Symbol;Acc:HGNC:8818]	Sulfate_transp	132	147	104	76	77	50	1.12584796464477	1.29223814292382	0.980072713531933	0.465125778830251	0.487350790095993	0.323634573799161
ENSG00000210176	52.2722201308887	40.9242533973279	49.967552852879	115.847454484487	140.747440506471	124.913560675874	-1.41388651531618	2.1434027542222e-09	4.17930046405294e-07	MT-TH	MT	12138	12206	+	69	Mt_tRNA	mitochondrially encoded tRNA histidine [Source:HGNC Symbol;Acc:HGNC:7487]	-	46	35	40	142	167	145	32.9793848229276	25.8625991337411	31.6857399023702	73.0506467285651	88.8477273267418	78.8917903087231
novel.469	213.634290969719	166.035542354873	298.556128295952	83.2143687142087	86.8083016297396	90.4546473859778	1.37926700997286	2.49922277939587e-09	4.79812324062785e-07	-	CHR_HSCHR5_2_CTG1_1	69234849	69277504	+	1551	-	PF00069:Protein kinase domain	Pkinase	188	142	239	102	103	105	5.99625178598684	4.66798832665369	8.42246190731764	2.33438877087767	2.43783534714383	2.54150168205918
novel.257	296.588031612216	312.193590202473	357.268002898085	491.94376798694	546.976580171854	547.035248477104	-0.716399251628391	3.02127578324638e-09	5.71250007562599e-07	-	CHR_HSCHR15_4_CTG8	28110216	28191376	-	7041	-	PF00632:HECT-domain (ubiquitin-transferase)|PF00415:Regulator of chromosome condensation (RCC1) repeat	HECT	261	267	286	603	649	635	1.83374934784493	1.93343747373917	2.2201618776927	3.03995937120348	3.38368008543529	3.38572968414234
ENSG00000115844	74.9992723617098	85.3562999429982	98.685916884436	31.817258626021	18.5415789888764	15.5065109804533	1.97018067006583	4.11175924362649e-09	7.65830501510671e-07	DLX2	2	172099439	172102900	-	2970	protein_coding	distal-less homeobox 2 [Source:HGNC Symbol;Acc:HGNC:2915]	Homeobox	66	73	79	39	22	18	1.09931282743092	1.25319780506642	1.45386336875269	0.466114882028189	0.271922518764479	0.227524912489108
ENSG00000213024	2636.33805877526	2678.78470095081	2508.37115321452	3487.66104169845	3297.02986384021	3344.23753478444	-0.372442731013626	4.30894593155218e-09	7.9075494529176e-07	NUP62	19	49906825	49929763	-	6020	protein_coding	nucleoporin 62 [Source:HGNC Symbol;Acc:HGNC:8066]	-	2320	2291	2008	4275	3912	3882	19.0644948810279	19.4035776386458	18.2314062913339	25.2071902563737	23.855103091345	24.208726278513
ENSG00000112972	1949.98108140446	1870.82301244928	1868.78647669767	1411.38095956452	1486.69751528991	1413.676917718	0.400224083538979	5.08251080017848e-09	9.19197859064162e-07	HMGCS1	5	43289395	43313512	-	4702	protein_coding	3-hydroxy-3-methylglutaryl-CoA synthase 1 [Source:HGNC Symbol;Acc:HGNC:5007]	-	1716	1600	1496	1730	1764	1641	18.0537933930701	17.3496441901016	17.390093660582	13.0601537553525	13.7719329261108	13.1020380540436
ENSG00000198804	117103.409324529	88836.0307461539	119467.422115948	160996.960301955	179387.248320244	165093.515044725	-0.635405465886178	6.77623808688584e-09	1.20800964408926e-06	MT-CO1	MT	5904	7445	+	1542	protein_coding	mitochondrially encoded cytochrome c oxidase I [Source:HGNC Symbol;Acc:HGNC:7419]	-	103052	75976	95636	197342	212847	191641	3306.02292293029	2512.14825631227	3389.92415807251	4542.7617788444	5067.13065333821	4665.70154958731
ENSG00000111981	322.724141677661	249.05331353231	317.293960615782	147.664713110508	170.245407079683	141.281544488575	0.952904446938552	7.95340642860553e-09	1.39789519468406e-06	ULBP1	6	149964007	149973710	+	3142	protein_coding	UL16 binding protein 1 [Source:HGNC Symbol;Acc:HGNC:14893]	MHC_I	284	213	254	181	202	164	4.47142518604938	3.45642101908333	4.41855726868984	2.04482998850882	2.3600659092003	1.95952391214362
ENSG00000142405	267.042863712149	187.082301244928	232.349120765887	95.4517758780629	108.721076798412	116.2988323534	1.1001108144955	8.74038252247084e-09	1.51487824302658e-06	NLRP12	19	53793603	53824394	-	5088	protein_coding	NLR family pyrin domain containing 12 [Source:HGNC Symbol;Acc:HGNC:22938]	NACHT	235	160	186	117	129	135	2.28483355937146	1.60334172527236	1.99810724207458	0.816250707325308	0.930725366407902	0.996092261339401
ENSG00000124762	380.678124866255	357.794901130924	381.002590503202	232.51073611323	203.957368877641	236.905028868037	0.733243719823242	1.05030502600164e-08	1.79544608485952e-06	CDKN1A	6	36676460	36687339	+	3050	protein_coding	cyclin dependent kinase inhibitor 1A [Source:HGNC Symbol;Acc:HGNC:1784]	-	335	306	305	285	242	275	5.43348881099053	5.11534349517387	5.46579013315885	3.31688055395343	2.91269137312641	3.38489931285025
ENSG00000172794	913.627499679011	909.687689803461	1010.59375644948	645.319271107246	674.239235959142	681.425010307699	0.501658282102701	1.98370882840683e-08	3.34523006347147e-06	RAB37	17	74670578	74747335	+	5074	protein_coding	RAB37, member RAS oncogene family [Source:HGNC Symbol;Acc:HGNC:30268]	Ras	804	778	809	791	800	791	7.83861610099541	7.81776027196065	8.71467130020795	5.5336391099035	5.78786598868029	5.85246628961684
ENSG00000165175	2236.3419395128	2158.46205061335	2071.15506575183	1659.39241141863	1690.65488416755	1592.00179399321	0.387963460523829	2.23632890590494e-08	3.72095312223836e-06	MID1IP1	X	38801432	38806537	+	3790	protein_coding	MID1 interacting protein 1 [Source:HGNC Symbol;Acc:HGNC:20715]	-	1968	1846	1658	2034	2006	1848	25.6873730863542	24.8339442296355	23.9110291313387	19.0500688724352	19.4299043025353	18.3052496876461
ENSG00000140044	987.49041942918	927.226655545173	1155.49965972283	706.506306926517	676.767633093989	648.689042682298	0.594636355448594	2.31230626325498e-08	3.79674603409985e-06	JDP2	14	75427716	75474111	+	6235	protein_coding	Jun dimerization protein 2 [Source:HGNC Symbol;Acc:HGNC:17546]	bZIP_1	869	793	925	866	803	753	6.89472784549898	6.48470082163324	8.10883059049229	4.9302193937209	4.72778839561562	4.53389458736314
ENSG00000187735	8577.18951191191	8298.26932459532	8370.81429167855	6886.3969246729	7022.20164251447	6644.53995512426	0.296716875121981	3.10787344335991e-08	5.0367730778816e-06	TCEA1	8	53966552	54022529	-	4415	protein_coding	transcription elongation factor A1 [Source:HGNC Symbol;Acc:HGNC:11612]	-	7548	7097	6701	8441	8332	7713	84.5736341937002	81.9591247862747	82.9586855771177	67.8653360398632	69.2783437274432	65.5851511335674
ENSG00000162772	611.357705009089	530.846029782482	539.649570811093	338.568264866633	381.787967361864	367.848899369643	0.628944105024196	3.45660122915438e-08	5.50069983549137e-06	ATF3	1	212565334	212620777	+	4040	protein_coding	activating transcription factor 3 [Source:HGNC Symbol;Acc:HGNC:785]	bZIP_1	538	454	432	415	453	427	6.58771375052044	5.72964484061934	5.84460727110056	3.64629282713788	4.11619347402023	3.96788804688615
ENSG00000146733	3803.37219082792	3696.0447139701	4186.03174024994	3044.66690236693	2932.94067642227	2936.76088513141	0.390239294791442	3.48229254751037e-08	5.50069983549137e-06	PSPH	7	56011051	56051604	-	2762	protein_coding	phosphoserine phosphatase [Source:HGNC Symbol;Acc:HGNC:9577]	Hydrolase	3347	3161	3351	3732	3480	3409	59.9467782416756	58.3517702954499	66.3137680529157	47.9626060360917	46.2524255306127	46.3357532228224
ENSG00000065911	9633.99744064509	9461.68738546222	8220.91163311991	6847.23722174856	6889.88219245748	6826.31072272846	0.409823054743722	3.95748051696529e-08	6.17317492140123e-06	MTHFD2	2	74198562	74217565	+	4870	protein_coding	methylenetetrahydrofolate dehydrogenase (NADP+ dependent) 2, methenyltetrahydrofolate cyclohydrolase [Source:HGNC Symbol;Acc:HGNC:7434]	-	8478	8092	6581	8393	8175	7924	86.1188576577352	84.7188647763338	73.8611188220091	61.1748725764329	61.6222771604617	61.0841318445603
ENSG00000198727	19917.9885750917	14719.8693148275	20139.4221773529	27970.6336408495	28975.4311653441	26960.6537580149	-0.615225144175339	4.55889180133923e-08	7.02350750480398e-06	MT-CYB	MT	14747	15887	+	1141	protein_coding	mitochondrially encoded cytochrome b [Source:HGNC Symbol;Acc:HGNC:7427]	-	17528	12589	16122	34285	34380	31296	759.942143527093	562.546988209141	772.300337658081	1066.60427715453	1106.11217032566	1029.71274680785
ENSG00000198380	3335.19491487301	3539.36328667748	3195.42500494161	2586.17204729452	2678.41536484769	2516.36214299468	0.37216920336399	5.51042914170052e-08	8.38593234869277e-06	GFPT1	2	69319769	69387254	-	8866	protein_coding	glutamine--fructose-6-phosphate transaminase 1 [Source:HGNC Symbol;Acc:HGNC:4241]	SIS	2935	3027	2558	3170	3178	2921	16.3762397567041	17.4075603199078	15.7697847514328	12.6915991451272	13.1584613383177	12.3684913656455
ENSG00000100938	61.3630410232171	59.6324835218207	97.436728063114	139.506441667938	274.75248865335	231.736191874553	-1.5670565627973	6.79140888970009e-08	1.02108423535623e-05	GMPR2	14	24232422	24239242	+	3640	protein_coding	guanosine monophosphate reductase 2 [Source:HGNC Symbol;Acc:HGNC:4377]	-	54	51	78	171	326	269	0.733881915015697	0.714368024738109	1.17124074281975	1.66755258619087	3.28772254143537	2.77436627495303
ENSG00000167658	101178.563826393	102947.882581935	106224.771421114	87741.3935376905	82170.3784853856	84871.4419601824	0.284622399377989	7.37927925128374e-08	1.09626221162821e-05	EEF2	19	3976056	3985469	-	4027	protein_coding	eukaryotic translation elongation factor 2 [Source:HGNC Symbol;Acc:HGNC:3214]	GTP_EFTU	89038	88045	85035	107549	97497	98519	1093.77395053284	1114.74692476063	1154.16802575903	948.002665713687	888.768319994378	918.441005917525
ENSG00000151012	2901.10821726432	3220.15411017832	2695.74947641282	1993.88154056398	2188.74911973237	2195.89424939864	0.467345420044617	8.44841663279602e-08	1.24032695483131e-05	SLC7A11	4	138164097	138242349	-	9645	protein_coding	solute carrier family 7 member 11 [Source:HGNC Symbol;Acc:HGNC:11059]	-	2553	2754	2158	2444	2597	2549	13.0943031808607	14.5584426067934	12.2293158189288	8.99463990078658	9.88436241225844	9.92157235036094
ENSG00000198911	7194.24838366644	7217.86903490587	6884.2795943054	5851.92810575509	5537.18972531446	5850.26200379215	0.304977438800052	9.62946876838319e-08	1.39728070651923e-05	SREBF2	22	41833079	41907308	+	7557	protein_coding	sterol regulatory element binding transcription factor 2 [Source:HGNC Symbol;Acc:HGNC:11290]	HLH	6331	6173	5511	7173	6570	6791	41.4435262631907	41.6485675994945	39.8596922374467	33.6927314288364	31.9150030459382	33.7362812382867
ENSG00000134294	8286.2832433574	8409.3494409595	7575.08101249645	6423.00710673495	6485.338650882	6370.59159446958	0.332310465388613	1.09783112901723e-07	1.5746936389662e-05	SLC38A2	12	46358189	46372867	-	6602	protein_coding	solute carrier family 38 member 2 [Source:HGNC Symbol;Acc:HGNC:13448]	Aa_trans	7292	7192	6064	7873	7695	7395	54.6392776723996	55.5427493613224	50.2038039495233	42.3301242227979	42.7870206839609	42.0509254917293
ENSG00000159363	1414.75900136862	1421.82548946145	1543.99738315396	1137.26303909419	1076.25438039978	1070.81073048353	0.414962935766092	1.12829898339434e-07	1.60000488792932e-05	ATP13A2	1	16985958	17011928	-	5253	protein_coding	ATPase 13A2 [Source:HGNC Symbol;Acc:HGNC:30213]	E1-E2_ATPase	1245	1216	1236	1394	1277	1243	11.7245385792533	11.8026462033527	12.8606826662561	9.41976751880717	8.92405913238195	8.88334702588111
ENSG00000198888	13319.1889598727	10176.1079233413	15210.1230884164	19430.5550947677	21141.6140425439	20149.8495462669	-0.649726182892674	1.79421118709707e-07	2.51572600042521e-05	MT-ND1	MT	3307	4262	+	956	protein_coding	mitochondrially encoded NADH:ubiquinone oxidoreductase core subunit 1 [Source:HGNC Symbol;Acc:HGNC:7455]	-	11721	8703	12176	23817	25085	23390	606.513655088182	464.156360370756	696.144985997303	884.3292214204	963.241434867092	918.512835789578
ENSG00000185262	3902.23486803199	3954.45214256466	4377.1576299122	3242.09707127711	3163.86761473828	3127.14638105809	0.359574314813831	2.04930141817964e-07	2.84147026638486e-05	UBALD2	17	76265202	76271299	+	1797	protein_coding	UBA like domain containing 2 [Source:HGNC Symbol;Acc:HGNC:28438]	-	3434	3382	3504	3974	3754	3630	94.5335621718977	95.9574593950483	106.578345167438	78.4990854744328	76.6875978211744	75.8353068087651
ENSG00000125753	8435.14543546928	8332.17799169597	8452.01156506448	7142.56664796958	6868.81221633376	7043.40187645481	0.26035680224269	2.20814819254766e-07	3.02807486756068e-05	VASP	19	45506579	45526983	+	3601	protein_coding	vasodilator stimulated phosphoprotein [Source:HGNC Symbol;Acc:HGNC:12652]	-	7423	7126	6766	8755	8150	8176	101.974162818908	100.896455892932	102.697961791038	86.3013999153062	83.0832411193053	85.2374917923648
ENSG00000126432	2834.0634131834	2633.18339002236	2704.49379816208	2198.65415377247	2165.1507464738	2142.4829337993	0.328877301094795	2.3964345582345e-07	3.25055509263133e-05	PRDX5	11	64318088	64321811	+	893	protein_coding	peroxiredoxin 5 [Source:HGNC Symbol;Acc:HGNC:9355]	-	2494	2252	2165	2695	2569	2487	138.158878636699	128.579029089546	132.513277024512	107.125317511871	105.606728270216	104.55317521217
ENSG00000163171	2387.47683684776	2474.16343396417	2974.31858356762	1795.63554450954	1847.41550652805	1918.49999741498	0.494294925791522	2.53740008445017e-07	3.40475437138211e-05	CDC42EP3	2	37641882	37738468	-	10406	protein_coding	CDC42 effector protein 3 [Source:HGNC Symbol;Acc:HGNC:16943]	-	2101	2116	2381	2201	2192	2227	9.98794265514668	10.367762894821	12.5062908966474	7.5079441357102	7.73278029528971	8.0343231519013
ENSG00000072310	6565.84538948424	6557.23465863471	5781.2458650781	5014.0736286032	4585.66960356712	4853.5379368819	0.387444319591064	2.68257239973826e-07	3.5612575506738e-05	SREBF1	17	17810399	17837002	-	8030	protein_coding	sterol regulatory element binding transcription factor 1 [Source:HGNC Symbol;Acc:HGNC:11289]	HLH	5778	5608	4628	6146	5441	5634	35.5955576911972	35.60784365771	31.5014654249803	27.168259836151	24.8737991682026	26.3399045951431
ENSG00000005700	154.543955169584	170.712599885996	253.585330728361	456.863200783891	323.634833260388	420.398742136735	-1.05541050250291	2.97812154322306e-07	3.91199776188217e-05	IBTK	6	82169983	82247754	-	8722	protein_coding	inhibitor of Bruton tyrosine kinase [Source:HGNC Symbol;Acc:HGNC:17853]	BTB	136	146	203	560	384	488	0.771359149722224	0.853473396250232	1.27213414014131	2.27906523377161	1.6161962133399	2.10047075826908
ENSG00000205300	247.724869315951	210.467588900544	186.129134376974	124.005725927056	103.664282528718	111.129995359916	0.928377956947323	3.01196291208914e-07	3.91523803957921e-05	AL356414.1	20	4070152	4075165	-	686	lincRNA	-	-	218	180	149	152	123	129	15.7204939316288	13.378320751398	11.8717599102138	7.86510063328122	6.58203123044341	7.05957399756655
ENSG00000134107	1265.89680925674	1321.2687525423	1592.71574718552	970.834301665768	898.423781915557	996.724066910251	0.543844147383807	3.24096306028591e-07	4.11610412645244e-05	BHLHE40	3	4979116	4985323	+	3837	protein_coding	basic helix-loop-helix family member e40 [Source:HGNC Symbol;Acc:HGNC:1046]	HLH	1114	1130	1275	1190	1066	1157	14.3624060565838	15.0155020995405	18.1623206144841	11.0087997938576	10.1986889954121	11.3202093872122
ENSG00000006459	473.859039012621	606.848214663234	489.682017958214	348.358190597717	322.792034215439	312.714638105809	0.674441818549793	3.25567933691237e-07	4.11610412645244e-05	KDM7A	7	140084746	140177035	-	9430	protein_coding	lysine demethylase 7A [Source:HGNC Symbol;Acc:HGNC:22224]	JmjC	417	519	392	427	383	363	2.18755092330236	2.80613706280383	2.27209939787728	1.6073149855598	1.49096010951404	1.44513304703447
ENSG00000114784	1355.66866556848	1248.77436080989	1361.61581524095	1031.20551034078	991.974475904888	936.420968652932	0.421974716341641	3.26544040803583e-07	4.11610412645244e-05	EIF1B	3	40309684	40312424	+	1912	protein_coding	eukaryotic translation initiation factor 1B [Source:HGNC Symbol;Acc:HGNC:30792]	SUI1	1193	1068	1090	1264	1177	1087	30.8664273748059	28.4797766790743	31.1595776419621	23.4662664457191	22.5978706166747	21.3429553762991
ENSG00000099954	302.269794669922	339.086671006431	342.277737042221	219.457501805119	184.572990843815	197.277278584656	0.708883527340977	3.56173454501704e-07	4.44468853872677e-05	CECR2	22	17359949	17558149	+	10759	protein_coding	CECR2, histone acetyl-lysine reader [Source:HGNC Symbol;Acc:HGNC:1840]	Bromodomain	266	290	274	269	219	229	1.22304810338769	1.37429290737631	1.39197555208247	0.887493506208949	0.747224581027217	0.799054635040517
novel.470	324.996846900743	176.5589217999	166.142113235823	93.0042944452921	80.0659092701482	87.8702288892356	1.35685638357855	3.61374669872302e-07	4.46494505478857e-05	-	CHR_HSCHR5_2_CTG1_1	69364750	69415042	+	8032	-	PF03215:Rad17 P-loop domain|PF02291:Transcription initiation factor IID, 31kD subunit	-	286	151	133	114	95	102	1.76147361666284	0.958531660409963	0.905067340276553	0.503809048284759	0.434189031767237	0.476748540487012
ENSG00000173812	19396.4027263943	17951.7160688336	16450.5675879891	13901.6945381384	14181.7795293556	13550.9676512517	0.369853643554661	4.25046267682862e-07	5.20014938668082e-05	EIF1	17	41688885	41692668	+	3623	protein_coding	eukaryotic translation initiation factor 1 [Source:HGNC Symbol;Acc:HGNC:3249]	SUI1	17069	15353	13169	17040	16827	15730	233.063118772793	216.061870040792	198.672344089343	166.949863348749	170.497220573761	162.994627137691
ENSG00000005381	946.581725413702	962.304587028597	893.170007245212	1367.32629377464	1228.80100753554	1207.78491081087	-0.440870623539777	4.77837430155244e-07	5.78925562224009e-05	MPO	17	58269856	58280935	-	3526	protein_coding	myeloperoxidase [Source:HGNC Symbol;Acc:HGNC:7218]	An_peroxidase	833	823	715	1676	1458	1402	11.6868239751129	11.9006516247286	11.0834938888502	16.8723865975054	15.1793843926297	14.9272087368421
ENSG00000130707	14919.1734369226	14214.7471014662	15556.1483919225	12486.2344428526	11948.362060241	11933.1216722911	0.297233812624986	4.87862211325146e-07	5.85387743762163e-05	ASS1	9	130444929	130501274	+	3050	protein_coding	argininosuccinate synthase 1 [Source:HGNC Symbol;Acc:HGNC:758]	-	13129	12157	12453	15305	14177	13852	212.944103282074	203.226244675911	223.165523043368	178.12230483599	170.633163623194	170.50045556946
ENSG00000142657	12110.1097811931	12036.4075563455	13652.3846282279	10068.9386144193	9490.76004516988	10018.9290390374	0.353701300783087	5.61811869493044e-07	6.677000304194e-05	PGD	1	10398592	10420144	+	2966	protein_coding	phosphogluconate dehydrogenase [Source:HGNC Symbol;Acc:HGNC:8891]	NAD_binding_2	10657	10294	10929	12342	11261	11630	177.745096455465	176.956382702133	201.401282418385	147.706363796151	139.374959647309	147.204629406936
ENSG00000076864	768.174365401755	798.607573439285	821.966244429859	599.632951028857	591.644929554147	547.035248477104	0.457925595007392	6.16506357857154e-07	7.25790833933909e-05	RAP1GAP	1	21596215	21669363	-	5755	protein_coding	RAP1 GTPase activating protein [Source:HGNC Symbol;Acc:HGNC:9858]	-	676	683	658	735	702	635	5.81078995837508	6.05102002917125	6.24933085598354	4.5334290437454	4.47786222472801	4.14229760313575
ENSG00000124194	122.726082046434	130.957610871449	93.6891615991481	43.2388386456182	54.7819379216803	51.6883699348445	1.21699586755997	6.48111362808891e-07	7.55867448270294e-05	GDAP1L1	20	44247099	44280917	+	3385	protein_coding	ganglioside induced differentiation associated protein 1 like 1 [Source:HGNC Symbol;Acc:HGNC:4213]	-	108	112	75	53	65	60	1.57833392653302	1.68699021823635	1.21103178725824	0.555778840132237	0.704909926782365	0.665434751445248
ENSG00000156639	2378.38601595544	2531.45738872043	2946.83642949854	1948.19522048559	1899.66904731488	1892.65581244755	0.452308507779332	6.58606632261668e-07	7.60995570740125e-05	ZFAND3	6	37819499	38154624	+	4036	protein_coding	zinc finger AN1-type containing 3 [Source:HGNC Symbol;Acc:HGNC:18019]	zf-AN1	2093	2165	2359	2388	2254	2197	25.6538103695692	27.3501654508985	31.9469745394493	21.0023540996509	20.5013139828651	20.4358073344559
ENSG00000107738	1554.53037258817	1564.47574416071	1597.71250247081	1234.34646926076	1186.66105528809	1271.53390039717	0.35308970534729	6.94478935651261e-07	7.95082810824962e-05	VSIR	10	71747559	71773498	-	5128	protein_coding	V-set immunoregulatory receptor [Source:HGNC Symbol;Acc:HGNC:30085]	V-set	1368	1338	1279	1513	1408	1476	13.196898919003	13.3033590217587	13.6324991815721	10.4731113996094	10.0793744864961	10.8056585779246
ENSG00000169100	12606.6958724365	13013.9125803503	13877.2386160658	11051.1944961046	10416.9961955687	10629.7132771008	0.299202162504284	1.19541193193104e-06	0.000135614049986977	SLC25A6	X	1386152	1392724	-	2164	protein_coding	solute carrier family 25 member 6 [Source:HGNC Symbol;Acc:HGNC:10992]	Mito_carr	11094	11130	11109	13546	12360	12339	253.609030886478	262.235281974375	280.589013813594	222.197222736894	209.671864514977	214.060042841271
ENSG00000052802	1029.5354660562	882.794608999502	1086.79427455012	732.612775542739	706.265599667202	683.147955972194	0.498580121342714	1.20747923240858e-06	0.00013574894902006	MSMO1	4	165327623	165343160	+	2892	protein_coding	methylsterol monooxygenase 1 [Source:HGNC Symbol;Acc:HGNC:10545]	-	906	755	870	898	838	793	15.4975739883674	13.3107301113638	16.4427296536937	11.0220622518539	10.6371350441997	10.2940861599714
ENSG00000166575	678.402509090012	611.525272194357	640.833865338173	462.573990793689	455.111484272421	473.810057736074	0.472837901679104	1.27702722980326e-06	0.000142285917863526	TMEM135	11	87037844	87323758	+	5030	protein_coding	transmembrane protein 135 [Source:HGNC Symbol;Acc:HGNC:26167]	-	597	523	513	567	540	550	5.87137954451922	5.30135538164906	5.57445395290356	4.00128867913876	3.94098441708361	4.1049474768164
novel.511	4.54541044616423	12.8619082105888	9.9935105705758	124.005725927056	127.262655787288	14.6450381482059	-3.28242384811582	1.48541673154527e-06	0.000163306528807651	-	CHR_HSCHR6_MHC_COX_CTG1	32063746	32076709	-	2609	-	PF00170:bZIP transcription factor	bZIP_1	4	11	8	152	151	17	0.0758437366567902	0.214967012456984	0.167598010982257	2.06801802776195	2.12462266961054	0.244617623431179
ENSG00000260916	1487.48556850725	1362.19300593963	1255.43476542858	964.307684511712	1053.49880618616	1011.36910505846	0.439147321905721	1.4918618706685e-06	0.000163306528807651	CCPG1	15	55340032	55408510	-	8790	protein_coding	cell cycle progression 1 [Source:HGNC Symbol;Acc:HGNC:24227]	-	1309	1165	1005	1182	1250	1174	7.36689671215226	6.7575655171974	6.24928223415773	4.77324155641679	5.22035552235562	5.01408996567292
ENSG00000154153	601.13053150522	555.400581820879	527.157682597873	371.201350636911	418.871125339617	353.203861221437	0.559000727818661	1.52921403647521e-06	0.000165939669227601	RETREG1	5	16473038	16617058	-	4568	protein_coding	reticulophagy regulator 1 [Source:HGNC Symbol;Acc:HGNC:25964]	-	529	475	422	455	497	410	5.72879637850111	5.30176811739033	5.04939456259421	3.5356568875387	3.99401081359517	3.36954035242735
ENSG00000136603	317.042378619955	340.255935389212	338.530170578255	186.824416034841	225.027345001364	220.537045055336	0.65540783315285	1.68798354935157e-06	0.000181589195796191	SKIL	3	170357678	170396835	+	7782	protein_coding	SKI like proto-oncogene [Source:HGNC Symbol;Acc:HGNC:10897]	-	279	291	271	229	267	256	1.77356367879661	1.90657975550313	1.9034041712748	1.04454960070192	1.25950233729962	1.23498487580826
ENSG00000104549	2644.29252705604	2567.70458458663	2889.37374371773	2062.41102068156	2158.4083541142	2150.23618928953	0.346402147361063	1.77493846156532e-06	0.000189311598819433	SQLE	8	124998497	125022283	+	4305	protein_coding	squalene epoxidase [Source:HGNC Symbol;Acc:HGNC:11279]	-	2327	2196	2313	2528	2561	2496	26.7397311787291	26.0083256754006	29.3667191126514	20.8443676860465	21.838125905932	21.7662857048813
ENSG00000170006	1590.89365615748	1559.79868662958	1701.39517464053	1246.58387642462	1282.74014641227	1282.73304721639	0.347747193183514	1.9535979755422e-06	0.000206601263871111	TMEM154	4	152618632	152680165	-	11587	protein_coding	transmembrane protein 154 [Source:HGNC Symbol;Acc:HGNC:26489]	-	1400	1334	1362	1528	1522	1489	5.97710435213153	5.86999913662932	6.42479171602862	4.68098402282188	4.82194872965716	4.82432537541092
ENSG00000112739	3814.73571694333	3552.22519488806	3712.58917696891	4392.41334467941	4663.20711570242	4512.39469531192	-0.292249841062249	2.08855655928578e-06	0.000219017624397708	PRPF4B	6	4021267	4064983	+	7859	protein_coding	pre-mRNA processing factor 4B [Source:HGNC Symbol;Acc:HGNC:17346]	Pkinase	3357	3038	2972	5384	5533	5238	21.1308935330006	19.7094132500067	20.6697140549028	24.3177043428051	25.8447493324496	25.0213711816975
ENSG00000180644	422.723171493274	436.135614777238	352.271247612797	274.117920470334	262.953302024066	248.104175687253	0.626051958068383	2.29728264902315e-06	0.000238898251476333	PRF1	10	70597348	70602775	-	2534	protein_coding	perforin 1 [Source:HGNC Symbol;Acc:HGNC:9360]	C2	372	373	282	336	312	288	7.26223233275202	7.50508190218847	6.08268673066613	4.70671041096038	4.51988022508282	4.26676552544688
ENSG00000085063	1201.1247103989	1274.49817723107	1187.9785690772	1540.28164835712	1527.15186944746	1561.85024486455	-0.337340995412739	2.58938814326391e-06	0.00026704937718835	CD59	11	33703010	33736491	-	10358	protein_coding	CD59 molecule (CD59 blood group) [Source:HGNC Symbol;Acc:HGNC:1689]	-	1057	1090	951	1888	1812	1813	5.04815742776132	5.36542101577434	5.01831088688364	6.47009853622268	6.42186585635904	6.57105039066944
ENSG00000198886	44692.7482119098	32713.6789014412	51642.7150622718	64198.2538087235	69531.7640073315	65895.7798842687	-0.629389893844055	3.05661831351366e-06	0.000312651966674893	MT-ND4	MT	10760	12137	+	1378	protein_coding	mitochondrially encoded NADH:ubiquinone oxidoreductase core subunit 4 [Source:HGNC Symbol;Acc:HGNC:7459]	-	39330	27978	41341	78691	82501	76492	1411.91495473775	1035.19141822316	1639.77670460755	2027.03224962953	2197.80389134936	2083.91355225637
ENSG00000167851	846.582695598088	827.839183008805	752.011670435829	593.922161019058	579.002943879913	621.983384882628	0.435704602862616	3.64971262591921e-06	0.000368870645034574	CD300A	17	74466416	74484796	+	2686	protein_coding	CD300a molecule [Source:HGNC Symbol;Acc:HGNC:19319]	V-set	745	708	602	728	687	722	13.7209465895836	13.4394180712852	12.2502072232376	9.62077775861609	9.38922338153821	10.0912296443884
ENSG00000135540	509.085969970394	479.398396940127	533.403626704483	337.752437722376	364.089187417937	369.571845034138	0.506242640699074	3.66535459446167e-06	0.000368870645034574	NHSL1	6	138422043	138692571	-	8741	protein_coding	NHS like 1 [Source:HGNC Symbol;Acc:HGNC:21021]	-	448	410	427	414	432	429	2.53542461972399	2.39153065028041	2.67005192410346	1.68121800487599	1.81426853842174	1.84250668465181
ENSG00000077984	794.3104754672	747.15994059693	970.619714167174	608.607049615683	557.93296775619	538.42052015463	0.558138458948507	4.17150201506674e-06	0.000416449389168143	CST7	20	24949230	24959928	+	930	protein_coding	cystatin F [Source:HGNC Symbol;Acc:HGNC:2479]	-	699	639	777	746	662	625	37.1815967600426	35.0324994901929	45.6657949834885	28.4734892450868	26.1308768838511	25.2295769897196
ENSG00000147852	2129.52479402794	2034.52002603859	1948.73456126228	1683.86722574634	1600.47538635801	1567.88055469028	0.333356102155707	4.22761191881125e-06	0.000418701342340044	VLDLR	9	2621834	2660053	+	9339	protein_coding	very low density lipoprotein receptor [Source:HGNC Symbol;Acc:HGNC:12698]	Ldl_recept_a	1874	1740	1560	2064	1899	1820	9.92665710860366	9.49952932249388	9.13013449804884	7.84502133601127	7.46454829457712	7.31617209770628
ENSG00000228626	178.407360011946	218.652439580009	224.853987837955	122.374071638542	110.40667488831	124.913560675874	0.796762337082441	4.31827923867975e-06	0.000424212785272471	AC245100.3	1	148288001	148288951	-	285	unprocessed_pseudogene	-	-	157	187	180	150	131	145	27.2513864063139	33.4541470298408	34.5207797883717	18.6823373768384	16.8735078749116	19.1001176536909
ENSG00000209082	101.135382427154	54.9554259906975	83.6956510285723	150.112194543278	204.800167922589	170.571620784987	-1.13102033900565	4.3736343303691e-06	0.000424212785272471	MT-TL1	MT	3230	3304	+	75	Mt_tRNA	mitochondrially encoded tRNA leucine 1 (UUA/G) [Source:HGNC Symbol;Acc:HGNC:7490]	-	89	47	67	184	243	198	58.7033049848112	31.9513939012276	48.8277251895524	87.0846019592359	118.938909707583	99.1098518802552
novel.186	2335.20461671687	2435.5777093324	2761.95648394289	2011.82973773763	1877.75627214621	1818.56914887428	0.399680047929014	4.38524315250811e-06	0.000424212785272471	-	CHR_HG76_PATCH	8107601	8150223	-	1578	-	PF00494:Squalene/phytoene synthase	-	2055	2083	2211	2466	2228	2111	64.4226576151295	67.3031646875831	76.5834092801916	55.4716245535098	51.8307067135488	50.2220151417259
ENSG00000221963	2345.43179022074	2565.36605582107	2582.07329367252	1983.27578768864	2007.54732506835	2025.32262861366	0.316450873884037	4.47851615692534e-06	0.000429903100940549	APOL6	22	35648395	35668409	+	10121	protein_coding	apolipoprotein L6 [Source:HGNC Symbol;Acc:HGNC:14870]	-	2064	2194	2067	2431	2382	2351	10.0883485240375	11.0526498862635	11.1627193016889	8.52601996935863	8.63967239987092	8.72051441835907
ENSG00000175711	672.720746032306	660.634376271151	700.794928761628	535.998433776815	428.141914834055	432.459361788199	0.541747701068513	4.64652386942997e-06	0.000442625735623028	B3GNTL1	17	82942155	83051810	-	6891	protein_coding	UDP-GlcNAc:betaGal beta-1,3-N-acetylglucosaminyltransferase like 1 [Source:HGNC Symbol;Acc:HGNC:21727]	Glycos_transf_2	592	565	561	657	508	502	4.24984671640687	4.18041514699877	4.44972901567569	3.38429280909989	2.70620321243187	2.73485539130355
ENSG00000115457	34428.0750718594	35046.3613450889	33380.8236833658	29993.8849586067	27992.7274789337	28570.7464814853	0.248892130482102	4.74088471250334e-06	0.000448193184297949	IGFBP2	2	216632828	216664436	+	4767	protein_coding	insulin like growth factor binding protein 2 [Source:HGNC Symbol;Acc:HGNC:5471]	-	30297	29973	26722	36765	33214	33165	314.40416047207	320.58136704521	306.391533329706	273.762671271864	255.773161875994	261.184710351522
ENSG00000141068	806.810354194151	871.101965171694	770.749502755658	609.42287675994	627.885288486951	577.186797605763	0.432660558140091	4.87242196059748e-06	0.000454272243062171	KSR1	17	27456470	27626438	+	12178	protein_coding	kinase suppressor of ras 1 [Source:HGNC Symbol;Acc:HGNC:6465]	Pkinase_Tyr	710	745	617	747	745	670	2.88413900775315	3.11913030164457	2.76924988681147	2.17735600582581	2.24573881792885	2.06543595628764
ENSG00000150995	1286.35115626448	1341.14624704958	1360.36662641963	1074.4443489864	1036.64282528718	1046.6894911806	0.336359934552506	4.87799347466391e-06	0.000454272243062171	ITPR1	3	4493348	4847840	+	12895	protein_coding	inositol 1,4,5-trisphosphate receptor type 1 [Source:HGNC Symbol;Acc:HGNC:6180]	Ion_trans	1132	1147	1089	1317	1230	1215	4.3426906110377	4.53518790947028	4.61593288484683	3.62534415029567	3.50156915400091	3.53726691207862
ENSG00000166750	376.13271442009	380.010924403759	460.950675067809	277.381229047362	263.796101069014	261.887741003212	0.598374749362385	4.95426683524075e-06	0.000457957746940513	SLFN5	17	35243036	35273655	+	10709	protein_coding	schlafen family member 5 [Source:HGNC Symbol;Acc:HGNC:28286]	AAA_4	331	325	369	340	313	304	1.52901900873878	1.54734678594545	1.88334723983156	1.12697636991667	1.07293734526035	1.06570637878921
ENSG00000090861	7901.05970804498	7825.88651395188	7097.89088275146	6275.34239362444	6263.68250206043	6042.37044538332	0.296861619068544	5.0736920013729e-06	0.000465548547684797	AARS	16	70252295	70289543	-	4498	protein_coding	alanyl-tRNA synthetase [Source:HGNC Symbol;Acc:HGNC:20]	-	6953	6693	5682	7692	7432	7014	76.4692072055855	75.867293045461	69.04539692443	60.702228611609	60.6548024737166	58.5408751606867
ENSG00000132965	898.854915728977	874.609758320037	1028.08239994799	702.427171205232	681.824427363683	688.316792965679	0.434024425571045	5.35527692859489e-06	0.000487799275853545	ALOX5AP	13	30713478	30764426	+	1715	protein_coding	arachidonate 5-lipoxygenase activating protein [Source:HGNC Symbol;Acc:HGNC:436]	-	791	748	823	861	809	799	22.8163499081071	22.2377420489904	26.2294185398818	17.8206622243556	17.3166285054592	17.4902313924207
ENSG00000154451	943.172667579078	928.395919927954	1030.58077759063	705.69047978226	752.619547139393	744.31252706176	0.39752195285573	6.15218533730074e-06	0.000556326962494028	GBP5	1	89258950	89272804	-	8143	protein_coding	guanylate binding protein 5 [Source:HGNC Symbol;Acc:HGNC:19895]	-	830	794	825	865	893	864	5.04228590255985	4.9715210474944	5.53761127330966	3.7706522754309	4.02574226325086	3.9832925855885
ENSG00000026559	205.679822688932	229.175819025036	228.601554301921	137.874787379424	137.376244326675	135.251234662843	0.6918696091344	6.32032480070204e-06	0.000567419663222739	KCNG1	20	51003656	51023129	-	5437	protein_coding	potassium voltage-gated channel modifier subfamily G member 1 [Source:HGNC Symbol;Acc:HGNC:6248]	Ion_trans	181	196	183	169	163	157	1.64684623495031	1.83801881649394	1.83969026001116	1.10334716419032	1.10054350292668	1.08405974949978
ENSG00000182831	1463.62216366488	1476.78091545215	1497.77739676505	1150.3162734023	1199.30304096232	1210.36932930761	0.318113331151532	6.57956637675969e-06	0.000586474348682744	C16orf72	16	9091648	9121640	+	15875	protein_coding	chromosome 16 open reading frame 72 [Source:HGNC Symbol;Acc:HGNC:30103]	-	1288	1263	1199	1410	1423	1405	4.01361710096984	4.05641921567269	4.12817787065037	3.15275476110551	3.2905622341575	3.32258033623857
novel.502	1701.11985947696	1642.81645780702	1231.70017782347	5505.20156944588	15790.6829061631	5510.84170788667	-2.55052512097545	7.82354170116131e-06	0.00068842080777939	-	CHR_HSCHR6_MHC_COX_CTG1	33194117	33198119	+	721	-	PF00416:Ribosomal protein S13/S18	-	1497	1405	986	6748	18736	6397	102.711801137148	99.3560401434727	74.7471438459727	332.219117858419	953.938893290046	333.084164711256
ENSG00000196083	3721.55480279697	4009.40756855536	4034.87989286998	3215.99060266089	3255.73271063771	3241.722267747	0.276384759433362	7.83362085941769e-06	0.00068842080777939	IL1RAP	3	190514051	190659750	+	11558	protein_coding	interleukin 1 receptor accessory protein [Source:HGNC Symbol;Acc:HGNC:5995]	TIR	3275	3429	3230	3942	3863	3763	14.017237233313	15.1264846059434	15.2747033484194	12.1065037623329	12.2693332019614	12.2226233379412
ENSG00000134109	2821.56353445645	2816.75789811894	2407.18685868744	2008.56642916061	2148.29476557482	2045.99797658759	0.375621537953684	8.23956183713729e-06	0.000719031413745708	EDEM1	3	5187646	5219957	+	6758	protein_coding	ER degradation enhancing alpha-mannosidase like protein 1 [Source:HGNC Symbol;Acc:HGNC:18967]	-	2483	2409	1927	2462	2549	2375	18.1757500403957	18.1748915173956	15.5853471242929	12.9316717640388	13.8461996958625	13.1934485175598
ENSG00000164330	1885.20898254662	1986.58018634458	2111.12910803414	1624.31184421558	1587.83340068378	1556.68140787107	0.326741242732846	8.8002018101451e-06	0.000762623044366672	EBF1	5	158695916	159099761	-	6178	protein_coding	early B cell factor 1 [Source:HGNC Symbol;Acc:HGNC:3126]	TIG	1659	1699	1690	1991	1884	1807	13.2841047477914	14.0216360312982	14.9517405714446	11.4395296314085	11.1946865365098	10.9805261060521
ENSG00000005379	992.035829875344	886.302402147845	579.623613093396	1323.27162798477	1427.70158214348	1312.88459634505	-0.724484505684938	9.39605589663905e-06	0.000808644010580405	TSPOAP1	17	58301228	58328760	-	11354	protein_coding	TSPO associated protein 1 [Source:HGNC Symbol;Acc:HGNC:16831]	SH3_2	873	758	464	1622	1694	1524	3.80363787437235	3.40387443039062	2.23368559255391	5.07092014514184	5.47700905550896	5.0390535929638
ENSG00000235823	356.814720023892	332.071084709747	346.025303506187	239.037353267286	241.040526855393	230.874719042305	0.541666171825151	9.6988457293402e-06	0.000828985588057783	OLMALINC	10	100373513	100454043	+	7763	lincRNA	oligodendrocyte maturation-associated long intergenic non-coding RNA [Source:HGNC Symbol;Acc:HGNC:28060]	-	314	284	277	293	286	268	2.0009391023572	1.86527113091327	1.9503076991949	1.33974716188148	1.35243184973548	1.29603911249109
ENSG00000065809	1978.38989669298	2083.62913011538	2186.08043731346	1713.23700293959	1594.57579304337	1679.0105500502	0.324919059968305	1.00359419791797e-05	0.000851933284652519	FAM107B	10	14518557	14774897	-	7019	protein_coding	family with sequence similarity 107 member B [Source:HGNC Symbol;Acc:HGNC:23726]	-	1741	1782	1750	2100	1892	1949	12.2703609438774	12.9445116898481	13.6274864411284	10.6201063019782	9.89520583314194	10.4243622998731
ENSG00000135720	1365.89583907235	1452.22636341375	1345.37636056377	1725.47441010344	1707.51086506653	1725.53008299156	-0.308985156189284	1.01038645827849e-05	0.000851933284652519	DYNC1LI2	16	66720893	66751798	-	8278	protein_coding	dynein cytoplasmic 1 light intermediate chain 2 [Source:HGNC Symbol;Acc:HGNC:2966]	-	1202	1242	1077	2115	2026	2003	7.18311558779155	7.64978780438114	7.11120557309989	9.06921632626539	8.98448032221222	9.08381806633095
ENSG00000167106	517.040438251182	453.67458051895	464.698241531775	354.068980607515	330.37722561998	329.944094750757	0.501125830595964	1.02520535863657e-05	0.000853696387078309	FAM102A	9	127940579	127980513	-	6100	protein_coding	family with sequence similarity 102 member A [Source:HGNC Symbol;Acc:HGNC:31419]	-	455	388	372	434	392	383	3.68990658059805	3.243060908705	3.33323595005753	2.52548449195753	2.35903929393709	2.35712079422117
ENSG00000155304	1621.57517666909	1672.04806737654	1375.35689227549	1119.31484192053	1211.10222759161	1161.26537786951	0.419750214250623	1.02615961264321e-05	0.000853696387078309	HSPA13	21	14371115	14383484	-	4194	protein_coding	heat shock protein family A (Hsp70) member 13 [Source:HGNC Symbol;Acc:HGNC:11375]	HSP70	1427	1430	1101	1372	1437	1348	16.8317532697846	17.3844448295268	14.3486765298233	11.6120927691803	12.5778753046531	12.0663068754953
ENSG00000266976	2380.65872117852	2146.76940678555	2077.40100985844	2759.127401877	2828.4335948486	2711.05500308259	-0.328985610358189	1.10688556540954e-05	0.00091475662057918	AC079466.1	19	28606688	28615229	+	4453	lincRNA	-	RnaseH	2095	1836	1663	3382	3356	3147	23.2736844388165	21.0219595692077	20.4123265022304	26.9591204841877	27.6661164049933	26.5312033313567
novel.578	3265.877405569	2800.38819676001	3339.08171939364	2364.26706405663	2539.35352243112	2222.59990719831	0.400210819041888	1.17341606518875e-05	0.000963359149834895	-	CHR_HSCHR6_MHC_QBL_CTG1	31258581	31347331	-	3716	-	PF07654:Immunoglobulin C1-set domain|PF00129:Class I Histocompatibility antigen, domains alpha 1 and 2	MHC_I	2874	2395	2673	2898	3013	2580	38.2599913809583	32.8611703817191	39.3166227823832	27.6826388763045	29.7647589128218	26.0649502816504
ENSG00000138413	2239.75099734743	2230.95644234576	2098.63721982092	1787.47727306697	1829.71672658412	1747.06690379774	0.292607431815336	1.26685033831539e-05	0.00103326963214626	IDH1	2	208236227	208266074	-	4721	protein_coding	isocitrate dehydrogenase (NADP(+)) 1, cytosolic [Source:HGNC Symbol;Acc:HGNC:5382]	-	1971	1908	1680	2191	2171	2028	20.6531563713166	20.6061845320621	19.4503864090381	16.4737772222072	16.8812563889192	16.1267498871225
ENSG00000060982	7421.51890597465	7417.81324436138	7742.4723145536	6204.36543207409	6552.76257447791	6346.47035516665	0.241259119916448	1.30300987407469e-05	0.00105586105315442	BCAT1	12	24810022	24949459	-	11775	protein_coding	branched chain amino acid transaminase 1 [Source:HGNC Symbol;Acc:HGNC:976]	-	6531	6344	6198	7605	7775	7367	27.438007933572	27.4697984698994	28.7702481913534	22.9257268727495	24.239207962477	23.4878169851972
ENSG00000115648	4103.36928027476	3834.01791113824	4077.35231279492	3379.15603151228	3318.09983996393	3349.40637177792	0.258046225568519	1.45071683372465e-05	0.00116796744309999	MLPH	2	237485428	237555318	+	7514	protein_coding	melanophilin [Source:HGNC Symbol;Acc:HGNC:29643]	-	3611	3279	3264	4142	3937	3888	23.7733348274404	22.249663168212	23.7427987684729	19.5669761363112	19.2341574541825	19.4253103353756
novel.121	152.271249946502	90.0333574741214	94.9383504204701	39.9755300685904	46.353947472191	55.9957340960815	1.24765116197089	1.46746599820548e-05	0.00117387873023116	-	CHR_HG2046_PATCH	7402935	7404256	-	645	-	PF04241:Protein of unknown function (DUF423)	-	134	77	76	49	55	65	10.2772966657495	6.08673263333629	6.44031085457477	2.69662885237775	3.13027085554459	3.78326307976074
ENSG00000134684	11655.5687365766	11735.9066099709	13001.5572523191	10058.3328615439	10135.5013145558	9798.39199398202	0.27897225376032	1.50263313052485e-05	0.00119435406597577	YARS	1	32775237	32818153	-	8212	protein_coding	tyrosyl-tRNA synthetase [Source:HGNC Symbol;Acc:HGNC:12840]	-	10257	10037	10408	12329	12026	11374	61.788154553477	62.3172382501908	69.2741642790031	53.2922091191155	53.7590024889576	51.996867817515
ENSG00000129103	4393.13919621773	4202.33619171419	4468.3484138687	3668.77466772349	3716.74378822477	3507.0559000792	0.262112389800549	1.56944945614646e-05	0.00123956707362352	SUMF2	7	56064002	56080670	+	4101	protein_coding	sulfatase modifying factor 2 [Source:HGNC Symbol;Acc:HGNC:20415]	DUF323	3866	3594	3577	4497	4410	4071	46.6343459127426	44.6829171197264	47.6740582938533	38.9240417578444	39.4755112280987	37.2669828316559
ENSG00000175582	1789.75536317717	1721.15717145333	1999.95130293648	1442.38239104628	1475.74112770557	1371.46474893787	0.360965658281886	1.64650626774774e-05	0.00129224853554869	RAB6A	11	73675638	73761137	-	4896	protein_coding	RAB6A, member RAS oncogene family [Source:HGNC Symbol;Acc:HGNC:9786]	Ras	1575	1472	1601	1768	1751	1592	15.9137656544458	15.3292044165256	17.8732230457257	12.8181592557752	13.1287591090975	12.20715768232
ENSG00000198899	34251.9404170706	24864.4070998337	38167.7152466716	46804.8190931654	51061.8229372757	46208.5412489187	-0.566561160152977	1.71696741703211e-05	0.00133912727482148	MT-ATP6	MT	8527	9207	+	681	protein_coding	mitochondrially encoded ATP synthase membrane subunit 6 [Source:HGNC Symbol;Acc:HGNC:7414]	-	30142	21265	30554	57371	60586	53639	2189.56964170195	1592.10420683664	2452.30178749685	2990.40575261164	3265.90924001724	2956.9668852651
ENSG00000033327	3611.32859947748	3864.41878509054	4317.19656648874	3054.45682809801	2947.2682601864	3206.40188162485	0.356717557758142	1.82679499300094e-05	0.001415936317867	GAB2	11	78215297	78418348	-	6771	protein_coding	GRB2 associated binding protein 2 [Source:HGNC Symbol;Acc:HGNC:14458]	PH	3178	3305	3456	3744	3497	3722	23.2185389825574	24.8869608601979	27.8980515436376	19.6276288825694	18.9592765464653	20.6365196436177
ENSG00000135821	22790.6879770675	23171.3122735671	24762.6700050655	20221.0915975527	19992.8789442785	19718.2516573109	0.238829089273158	1.87828925411938e-05	0.00144686244457751	GLUL	1	182381704	182392206	-	9032	protein_coding	glutamate-ammonia ligase [Source:HGNC Symbol;Acc:HGNC:4341]	-	20056	19817	19823	24786	23722	22889	109.848517826944	111.868340393841	119.960537876005	97.410848873162	96.4153796133395	95.138388410532
ENSG00000153879	5061.31453180387	4709.79693384105	4766.90454216466	3932.28683531849	4094.31776036189	4122.14750230385	0.259174541131591	2.05246690964333e-05	0.00157133340892264	CEBPG	19	33373330	33382686	+	4411	protein_coding	CCAAT/enhancer binding protein gamma [Source:HGNC Symbol;Acc:HGNC:1837]	bZIP_2	4454	4028	3816	4820	4858	4785	49.9513194291497	46.5592117267801	47.2850944188034	38.787768237834	40.4295954389727	40.7246897603633
ENSG00000198695	6724.93475509998	4643.14886402255	7605.06154420818	9272.69132162447	10883.9068664705	9364.20968652932	-0.637837451112151	2.09416639823685e-05	0.00159348185875595	MT-ND6	MT	14149	14673	-	525	protein_coding	mitochondrially encoded NADH:ubiquinone oxidoreductase core subunit 6 [Source:HGNC Symbol;Acc:HGNC:7462]	-	5918	3971	6088	11366	12914	10870	557.634283948816	385.650410886854	633.823434869926	768.481044929095	902.984761883439	777.290108180645
ENSG00000136732	1093.1712123025	1109.63189925898	1650.17843296633	809.300527102892	790.545504162094	867.50314207314	0.642442217149562	2.43725162479435e-05	0.00184330078944295	GYPC	2	126655933	126696670	+	3812	protein_coding	glycophorin C (Gerbich blood group) [Source:HGNC Symbol;Acc:HGNC:4704]	-	962	949	1321	992	938	1007	12.4840640869582	12.6930659112315	18.9409988612352	9.23726901570434	9.03293508686937	9.91720929554765
ENSG00000065833	676.12980386693	664.142169419493	702.04411758295	543.340878075127	496.408637474919	507.407498193723	0.400042619577262	2.54642518330184e-05	0.00191426746159178	ME1	6	83210389	83431071	-	3371	protein_coding	malic enzyme 1 [Source:HGNC Symbol;Acc:HGNC:6983]	Malic_M	595	568	562	666	589	589	8.73156361746155	8.59098177945995	9.1123525803479	7.01294266290455	6.41409643416125	6.55948045691306
ENSG00000059728	840.900932540383	927.226655545173	948.134315383379	727.717812677197	660.754451239959	677.117646146462	0.39435324725217	2.56190801404071e-05	0.00191437425791701	MXD1	2	69897688	69942945	+	6351	protein_coding	MAX dimerization protein 1 [Source:HGNC Symbol;Acc:HGNC:6761]	HLH	740	793	759	892	784	786	5.76399262375211	6.36625879749382	6.53209685257057	4.9854865983728	4.53161382239529	4.64615114166468
ENSG00000164284	1852.25475681193	1748.05025225729	1815.07135738083	1486.43705683616	1508.61029045858	1393.86304257631	0.303112491216694	2.59359655961985e-05	0.00192651734925572	GRPEL2	5	149345430	149354583	+	4419	protein_coding	GrpE like 2, mitochondrial [Source:HGNC Symbol;Acc:HGNC:21060]	-	1630	1495	1453	1822	1790	1618	18.247249579556	17.2492575155405	17.9719236557588	14.6355545442722	14.8698974110515	13.7457175576413
ENSG00000076641	1529.53061513426	1566.81427292627	1332.88447235055	1120.94649620905	1169.80507438911	1146.6203397213	0.366322536750115	2.65085560425766e-05	0.0019573980523983	PAG1	8	80967810	81112068	-	11023	protein_coding	phosphoprotein membrane anchor with glycosphingolipid microdomains 1 [Source:HGNC Symbol;Acc:HGNC:30043]	-	1346	1340	1067	1374	1388	1331	6.04058586206032	6.19809467452652	5.29075394364556	4.42457678998224	4.62241146385631	4.53305666844737
ENSG00000105443	1877.25451426583	1759.7428960851	1747.61516102944	1492.14784684596	1470.68433343588	1418.84575471148	0.297520088733816	2.78215189163007e-05	0.0020422631444501	CYTH2	19	48469032	48482314	+	9509	protein_coding	cytohesin 2 [Source:HGNC Symbol;Acc:HGNC:9502]	Sec7	1652	1505	1399	1829	1745	1647	8.59427022728096	8.06965313174992	8.04147691270295	6.82753082534977	6.73658085581472	6.5023696070541
ENSG00000101194	2595.42936475978	2308.1278916093	2033.67940111217	3167.04097400547	2898.38591557936	3107.3325059164	-0.402597854706549	3.21579629771403e-05	0.00234677906427915	SLC17A9	20	62952647	62969585	+	5521	protein_coding	solute carrier family 17 member 9 [Source:HGNC Symbol;Acc:HGNC:16192]	MFS_1	2284	1974	1628	3882	3439	3607	20.4650194536044	18.2298298838738	16.117200392651	24.9587364651484	22.8661670302827	24.5268229111492
ENSG00000105373	13864.6382134125	13681.5625429181	15940.8985488897	12040.7928220883	11509.2637578226	11474.8181255355	0.312119210603951	3.26798676676773e-05	0.00237100039898224	NOP53	19	47745522	47757058	+	5341	protein_coding	NOP53 ribosome biogenesis factor [Source:HGNC Symbol;Acc:HGNC:4333]	-	12201	11701	12761	14759	13656	13320	113.007341572142	111.7001139434	130.591551936417	98.0887423619245	93.8598537153049	93.6255855960607
ENSG00000211584	690.902387816963	696.881572137356	790.73652389681	544.972532363641	530.963398317824	561.68028662531	0.411018364947	3.340229675918e-05	0.00240940613443819	SLC48A1	12	47753916	47782753	+	4921	protein_coding	solute carrier family 48 member 1 [Source:HGNC Symbol;Acc:HGNC:26035]	-	608	596	633	668	630	652	6.11200954247307	6.17513006517822	7.03077657851972	4.81845612653592	4.6996566187602	4.97401546140585
ENSG00000233024	156.816660392666	210.467588900544	149.902658558637	85.6618501469795	110.40667488831	76.6710820700193	0.923561765406115	3.36667700706924e-05	0.00241452657305845	AC126755.2	16	18358086	18379331	-	3030	protein_coding	nuclear pore complex-interacting protein family member A5 isoform 2 [Source:RefSeq peptide;Acc:NP_001338129]	-	138	180	120	105	131	89	2.25304708196238	3.02888714041551	2.16466935966687	1.23007468867302	1.58711212684812	1.10270737290513
ENSG00000136010	1519.30344163039	1707.12599885996	1903.76376369469	1223.74071638542	1236.38619894008	1372.32622177012	0.420393305033232	3.50804081490705e-05	0.00249842522149237	ALDH1L2	12	105019784	105084577	-	8507	protein_coding	aldehyde dehydrogenase 1 family member L2 [Source:HGNC Symbol;Acc:HGNC:26777]	Aldedh	1337	1460	1524	1500	1467	1593	7.77479208444591	8.75043489137713	9.79177637584823	6.25892341883029	6.33042144454112	7.02995011439984
ENSG00000247982	28.4088152885265	28.0623451867391	19.9870211411516	57.1079000979864	65.7383255060164	68.9178265797926	-1.32169145386901	3.52370253211521e-05	0.00249842522149237	LINC00926	15	57300365	57307769	+	3669	lincRNA	long intergenic non-protein coding RNA 926 [Source:HGNC Symbol;Acc:HGNC:27514]	-	25	24	16	70	78	80	0.33707466090482	0.333516054709149	0.238355525021918	0.677228364982148	0.780415405448342	0.818568777556887
ENSG00000142583	1862.48193031579	1839.2528741142	1601.46006893477	1420.35505815135	1357.74926141272	1394.72451540855	0.346294353390618	3.56881591991801e-05	0.00251611603755124	SLC2A5	1	9035107	9088478	-	6693	protein_coding	solute carrier family 2 member 5 [Source:HGNC Symbol;Acc:HGNC:11010]	Sugar_tr	1639	1573	1282	1741	1611	1619	12.114121856741	11.9828773011413	10.469360452278	9.23342354831071	8.83595831368486	9.08110974118896
ENSG00000196923	2228.38747123202	2306.95862722651	2398.44253693819	1968.59089909202	1815.38914281999	1890.07139395081	0.288938465422138	3.60996598082635e-05	0.00253082952105236	PDLIM7	5	177483394	177497606	-	4407	protein_coding	PDZ and LIM domain 7 [Source:HGNC Symbol;Acc:HGNC:22958]	PDZ	1961	1973	1920	2413	2154	2194	22.0124484811985	22.82639086045	23.8128365229521	19.4356505948697	17.94244366497	18.6898782777812
novel.559	440.904813277931	886.302402147845	846.950020856299	406.28191783996	411.285933935077	336.835877408736	0.912672411166948	3.66422039445003e-05	0.00255451431856659	-	CHR_HSCHR6_MHC_MCF_CTG1	31346047	31433539	-	3315	-	PF07654:Immunoglobulin C1-set domain|PF00129:Class I Histocompatibility antigen, domains alpha 1 and 2	MHC_I	388	758	678	498	488	391	5.79004584221535	11.6583982753107	11.1789010868226	5.33249702140707	5.40399865345517	4.42798483536494
ENSG00000092330	79.5446828078741	111.080116364176	117.423749204266	17.9481971736529	13.4847847191828	54.2727884315867	1.84798083488768	3.76699276365145e-05	0.00261157237208925	TINF2	14	24239643	24242674	-	2712	protein_coding	TERF1 interacting nuclear factor 2 [Source:HGNC Symbol;Acc:HGNC:11824]	-	70	95	94	22	16	63	1.27685671327706	1.78602335989963	1.89448478066715	0.287950480218231	0.216575457423037	0.872094935591546
ENSG00000102879	6963.56880352361	6510.46408332348	6260.93437246574	5565.5727781209	5540.56092149425	5388.51256570754	0.258881002230754	4.16288412435236e-05	0.00285647301622517	CORO1A	16	30182827	30189076	+	4871	protein_coding	coronin 1A [Source:HGNC Symbol;Acc:HGNC:2252]	-	6128	5568	5012	6822	6574	6255	62.234963106621	58.2819819127212	56.2400742093865	49.7139644038397	49.5439368052325	48.2083297181679
ENSG00000130522	9424.90856012154	10110.6291179056	13478.7473820641	8021.21248233431	7275.88415504409	8002.22113874617	0.502709333403701	4.16602363132447e-05	0.00285647301622517	JUND	19	18279760	18281622	-	1863	protein_coding	JunD proto-oncogene, AP-1 transcription factor subunit [Source:HGNC Symbol;Acc:HGNC:6206]	Jun	8294	8647	10790	9832	8633	9289	220.234313785315	236.649624031174	316.564012543124	187.332800895997	170.109210470562	187.184122650761
ENSG00000161638	4111.32374855555	4028.11579867985	4088.59501218682	3537.42649749813	3483.28845277392	3473.45845962155	0.220577326828343	4.19395599989369e-05	0.00285991130724991	ITGA5	12	54395261	54419460	-	7577	protein_coding	integrin subunit alpha 5 [Source:HGNC Symbol;Acc:HGNC:6141]	FG-GAP	3618	3445	3273	4336	4133	4032	23.6213701245913	23.1816931958971	23.6103089690233	20.3131276554501	20.023825914905	19.9772698668013
ENSG00000089289	1253.39693052979	1241.75877451321	1350.37311584905	1058.12780610126	1023.158040568	949.343061136643	0.342970788720106	4.26878187428206e-05	0.00289511570701988	IGBP1	X	70133449	70166324	+	1862	protein_coding	immunoglobulin binding protein 1 [Source:HGNC Symbol;Acc:HGNC:5461]	-	1103	1062	1081	1297	1214	1102	29.3041848493737	29.0802445806703	31.7321113530866	24.7255016099585	23.9341469389423	22.2185042093955
ENSG00000281398	890.90044744819	912.026218569022	585.869557200006	1187.84432203812	1243.12859129967	1220.70700329458	-0.611345600713068	4.30723154225724e-05	0.00290540229274747	SNHG4	5	139274102	139283477	+	2159	lincRNA	small nucleolar RNA host gene 4 [Source:HGNC Symbol;Acc:HGNC:32964]	-	784	780	469	1456	1475	1417	17.9637594033177	18.4202353652875	11.8733467922719	23.9383131631707	25.0794680634446	24.6393988719388
ENSG00000214135	270.451921546772	215.144646431667	234.847498408531	372.017177781168	395.272752081047	323.052312092778	-0.597363790589558	4.48869445873495e-05	0.00299591966496328	AC132008.2	3	197578213	197627906	-	3502	transcribed_unprocessed_pseudogene	-	-	238	184	188	456	469	375	3.36197612272563	2.67889009220835	2.93423342385455	4.62203800779348	4.91626906783924	4.02001826392448
ENSG00000150337	2564.74784424817	2442.59329562909	2605.80788127764	2036.30455206534	2133.12438276574	2151.95913495402	0.268241604998439	4.48943807475065e-05	0.00299591966496328	FCGR1A	1	149782671	149792518	+	2998	protein_coding	Fc fragment of IgG receptor Ia [Source:HGNC Symbol;Acc:HGNC:3613]	ig	2257	2089	2086	2496	2531	2498	37.2420638152173	35.5271219073342	38.0308146022994	29.5527407524744	30.9912761254307	31.2805013944748
ENSG00000164509	77.271977584792	66.6480698185055	56.2134969594889	27.7381229047362	28.6551675282635	30.1515491286593	1.2120806628292	4.72512782217215e-05	0.00313642926025991	IL31RA	5	55851379	55922853	+	4576	protein_coding	interleukin 31 receptor A [Source:HGNC Symbol;Acc:HGNC:18969]	fn3	68	57	45	34	34	35	0.735117406455117	0.635099915041233	0.537501215017807	0.26374103901743	0.272754449547413	0.28714081504034
ENSG00000185633	310.224262950709	274.777129953487	332.284226471645	226.799946103431	187.944187023611	174.017512113976	0.638253584924567	4.80505125941843e-05	0.00317260500879802	NDUFA4L2	12	57234903	57240715	-	2806	protein_coding	NDUFA4, mitochondrial complex associated like 2 [Source:HGNC Symbol;Acc:HGNC:29836]	-	273	235	266	278	223	202	4.81292162686702	4.27005442372073	5.18139763157611	3.5167536003015	2.91740107890401	2.70256783081324
ENSG00000132424	3146.56038135719	2363.08331759999	2320.99283001623	3413.42077157107	3798.49529558482	3697.44139600587	-0.478053909153974	4.94286030484888e-05	0.00324641861811627	PNISR	6	99398051	99425331	-	10870	protein_coding	PNN interacting serine and arginine rich protein [Source:HGNC Symbol;Acc:HGNC:21222]	-	2769	2021	1858	4184	4507	4292	12.6016444215299	9.47959938651877	9.34262931684375	13.6630275263031	15.2207816862607	14.823237582938
ENSG00000188157	769.310718013296	803.284630970408	597.112256591904	1048.33788037018	957.419715061982	1039.79770852262	-0.488248846497454	5.05617269501245e-05	0.00330345440110264	AGRN	1	1020123	1056118	+	10758	protein_coding	agrin [Source:HGNC Symbol;Acc:HGNC:329]	Laminin_EGF	677	687	478	1285	1136	1207	3.11308470790881	3.2559551343498	2.42856263585233	4.23990766922763	3.87637455639715	4.21200259776615
ENSG00000167965	2710.20097852542	2695.15440230974	3145.45745208873	2316.13326254547	2251.95904810354	2241.55230950776	0.328096334870185	5.14277712512077e-05	0.00334253727835324	MLST8	16	2204248	2209416	+	4323	protein_coding	MTOR associated protein, LST8 homolog [Source:HGNC Symbol;Acc:HGNC:24825]	-	2385	2305	2518	2839	2672	2602	27.2921002091195	27.1855991489102	31.836362607666	23.3112181458255	22.6897735296606	22.5961764235366
ENSG00000128039	1390.89559652626	1405.45578810252	1863.78972141239	1120.13066906479	1053.49880618616	1144.8973940568	0.4892748531453	5.28388996868682e-05	0.00341645921861362	SRD5A3	4	55346109	55373096	+	4420	protein_coding	steroid 5 alpha-reductase 3 [Source:HGNC Symbol;Acc:HGNC:25812]	-	1224	1202	1492	1373	1250	1329	13.699129080293	13.8654961018372	18.4501332096674	11.0263831481806	10.3816572492095	11.2879638993606
ENSG00000234797	2134.07020447411	2006.45768085185	2635.78841298937	1559.04567267503	1629.97335293123	1774.63403442966	0.448833722686466	5.61894676658196e-05	0.00361437302578228	RPS3AP6	15	59768352	59769146	+	795	processed_pseudogene	ribosomal protein S3A pseudogene 6 [Source:HGNC Symbol;Acc:HGNC:18630]	-	1878	1716	2110	1911	1934	2060	116.859027731053	110.053376022695	145.066882779436	85.3254072724055	89.3034596531043	97.2776323962863
ENSG00000244405	396.587061427829	399.888418911033	415.979877500218	296.961080509529	276.438086743248	304.961382615582	0.464749256471424	5.66940169458667e-05	0.00362812634598703	ETV5	3	186046308	186110318	-	5802	protein_coding	ETS variant 5 [Source:HGNC Symbol;Acc:HGNC:3494]	ETS_PEA3_N	349	342	333	364	328	354	2.97564769989704	3.00539525463152	3.13703570207153	2.22693976729083	2.07527217009499	2.29054294010492
ENSG00000148411	805.67400158261	886.302402147845	767.001936291692	1075.26017613066	1006.30205966902	1088.90165996072	-0.366207611769334	5.84941952585079e-05	0.00371419734139753	NACC2	9	136006537	136095285	-	7212	protein_coding	NACC family member 2 [Source:HGNC Symbol;Acc:HGNC:23846]	BTB	709	758	614	1318	1194	1264	4.86322459223288	5.35878955666322	4.65334878225116	6.48700904867979	6.07753616190327	6.57967217813758
ENSG00000074416	881.809626555861	1005.56736919149	958.127825953954	1208.24000064454	1187.50385433304	1187.97103566918	-0.333112199025591	5.86342556499169e-05	0.00371419734139753	MGLL	3	127689062	127823250	-	10102	protein_coding	monoglyceride lipase [Source:HGNC Symbol;Acc:HGNC:17038]	-	776	860	767	1481	1409	1379	3.8000399855363	4.34054538732415	4.14993172850212	5.20394269893936	5.12014867420169	5.12471599319036
ENSG00000022267	676.12980386693	703.89715843404	677.06034115651	555.578285238981	489.666245115327	524.636954838671	0.389780358715652	6.1675300817555e-05	0.00388710140859732	FHL1	X	136146702	136211359	+	5997	protein_coding	four and a half LIM domains 1 [Source:HGNC Symbol;Acc:HGNC:3702]	LIM	595	602	542	681	581	609	4.90813756119108	5.11818119925362	4.93990037047207	4.03086148605822	3.55648536923327	3.8123796617422
ENSG00000283041	5349.9480951353	5456.95687443798	5567.63457663204	4710.58593093962	4482.0053210384	4768.2521264894	0.229990989971006	6.22477741898128e-05	0.0039034672066064	AC008038.1	7	133034607	133035920	-	1314	processed_pseudogene	-	GST_N	4708	4667	4457	5774	5318	5535	177.245369573451	181.090492734175	185.395940818029	155.979033810002	148.570269327688	158.137606128988
ENSG00000160888	1696.5744490308	1459.24194971044	1128.01750565374	1009.17817744584	928.764547533719	1001.89290390374	0.543729279440962	6.74452495907684e-05	0.00420526037251616	IER2	19	13150415	13154908	+	3072	protein_coding	immediate early response 2 [Source:HGNC Symbol;Acc:HGNC:28871]	-	1493	1248	903	1237	1102	1163	24.0421003616362	20.7131709133623	16.066433887508	14.2933260210883	13.1685915093072	14.2125303001619
ENSG00000100201	10158.9923471771	9901.3307933878	8932.94926127344	11445.2390067807	11777.2738541163	11621.2685070175	-0.265058232367019	6.80070837809079e-05	0.00420526037251616	DDX17	22	38483440	38507660	-	9995	protein_coding	DEAD-box helicase 17 [Source:HGNC Symbol;Acc:HGNC:2740]	DEAD	8940	8468	7151	14029	13974	13490	44.2474787869394	43.1967691647306	39.1054179511946	49.8228685356042	51.3235730289147	50.668967129953
ENSG00000114857	2026.11670637771	1949.16372609559	1476.54118680257	2428.71740845293	2528.39713484678	2524.97687131715	-0.456168121108451	6.80713675172902e-05	0.00420526037251616	NKTR	3	42600614	42648741	+	17356	protein_coding	natural killer cell triggering receptor [Source:HGNC Symbol;Acc:HGNC:7833]	Pro_isomerase	1783	1667	1182	2977	3000	2931	5.08200995096335	4.89710226214122	3.72238069681595	6.08855179215319	6.34527656715914	6.33985138012328
novel.139	531.813022201215	1000.89031166036	915.655406029007	190.087724611869	236.826531630649	384.216883182344	1.5939403495202	6.9329840418203e-05	0.00426190679102835	-	CHR_HG2217_PATCH	119044186	119057259	-	4747	-	PF00012:Hsp70 protein|PF10712:NAD-specific glutamate dehydrogenase	HSP70	468	856	733	233	281	446	4.87708619037185	9.19406876665134	8.43990766295648	1.74229423988337	2.1730315460987	3.52718734149429
ENSG00000103226	84.0900932540383	178.897450565462	39.9740422823032	13.0532343081112	16.8559808989786	39.6277502833808	2.12671106883471	6.97644291141996e-05	0.0042675995633142	NOMO3	16	16232495	16294814	+	8274	protein_coding	NODAL modulator 3 [Source:HGNC Symbol;Acc:HGNC:25242]	-	74	153	32	16	20	46	0.442435546935577	0.942820743309179	0.21139144822466	0.0686418970577576	0.088734687051498	0.208715746409515
ENSG00000169508	146.589486888797	122.772760191984	169.889679699789	245.563970421341	253.682512529627	211.060843900615	-0.695401218156153	7.27476107096903e-05	0.00442837772705476	GPR183	13	99294530	99307405	-	1700	protein_coding	G protein-coupled receptor 183 [Source:HGNC Symbol;Acc:HGNC:3128]	7tm_1	129	105	136	301	301	245	3.75382997837441	3.14915177687318	4.37263210652708	6.28495808577286	6.49974797058507	5.41040858080716
ENSG00000115993	2295.43227531294	2510.41062983037	2883.12779961112	1909.03551756126	1988.16294703452	2040.82913959411	0.372472730121857	7.62639643051766e-05	0.00460481904698855	TRAK2	2	201377207	201451579	-	7595	protein_coding	trafficking kinesin protein 2 [Source:HGNC Symbol;Acc:HGNC:13206]	-	2020	2147	2308	2340	2359	2369	13.1570159333075	14.4131026933878	16.6096690287434	10.9363623406746	11.4019493006359	11.7098190149183
ENSG00000100941	4969.26997026905	4323.93968752339	4328.43926588064	5459.5152493675	5610.51324222501	5620.24875758209	-0.292910368296404	7.63841287544379e-05	0.00460481904698855	PNN	14	39175183	39183218	+	4201	protein_coding	pinin, desmosome associated protein [Source:HGNC Symbol;Acc:HGNC:9162]	-	4373	3698	3465	6692	6657	6524	51.4944714939285	44.8815079413994	45.0820347807556	56.5441997807723	58.170770769113	58.300753939068
ENSG00000167747	8597.64385891965	8349.71695743768	8018.54304406575	7332.65437258145	6987.64688167156	7002.91265333918	0.227598373358411	7.679825294938e-05	0.00460752595459285	C19orf48	19	50797704	50804929	-	3256	protein_coding	chromosome 19 open reading frame 48 [Source:HGNC Symbol;Acc:HGNC:29667]	-	7566	7141	6419	8988	8291	8129	114.951793106697	111.822153462348	107.754627962981	97.9858758758427	93.4762888253379	93.727196636349
ENSG00000177225	2084.0706895663	2049.72046301474	1994.95454765119	2471.95624709855	2402.82007714939	2388.00269098981	-0.244786670156657	8.66037349352121e-05	0.0051709474079259	GATD1	11	767220	777488	-	5510	protein_coding	glutamine amidotransferase like class 1 domain containing 1 [Source:HGNC Symbol;Acc:HGNC:26616]	-	1834	1753	1597	3030	2851	2772	16.4657509342784	16.221220655535	15.8418635982844	19.5198214661449	18.9943554690865	18.8866323909742
ENSG00000162591	190.907238738898	156.681427292627	126.168070953519	273.302093326078	229.241340226108	276.532779151418	-0.715006022689091	9.7830013488554e-05	0.00581343208725555	MEGF6	1	3489920	3611495	-	7039	protein_coding	multiple EGF like domains 6 [Source:HGNC Symbol;Acc:HGNC:3232]	EGF_CA	168	134	101	335	272	321	1.18067978056226	0.970615110062592	0.784265951767359	1.68934617706458	1.41852463262277	1.71201264241875
ENSG00000213553	3340.87667793071	3527.67064284967	3151.70339619534	2662.85979885468	2804.83522159003	2828.21530826824	0.272698740449015	9.89841224745767e-05	0.00585413679791584	RPLP0P6	2	38481851	38482804	+	954	processed_pseudogene	ribosomal protein lateral stalk subunit P0 pseudogene 6 [Source:HGNC Symbol;Acc:HGNC:36404]	-	2940	3017	2523	3264	3328	3283	152.451873238062	161.242732838224	144.551242200836	121.446942847171	128.060114497385	129.191936552188
novel.147	39.772341403937	24.5545520383968	21.2362099624736	142.769750244966	37.0831579777528	125.775033508122	-1.83376382673942	0.000102618333491238	0.00601802041159552	-	CHR_HG2288_HG2289_PATCH	113977784	114023530	-	3542	-	PF00616:GTPase-activator protein for Ras-like GTPase|PF00779:BTK motif|PF00169:PH domain|PF00168:C2 domain	PH	35	21	17	175	44	146	0.488824873857623	0.302290119745026	0.262333236204688	1.75377673003917	0.456019130847263	1.54745204456877
ENSG00000110934	2020.43494332	1907.07020831548	2370.96038286911	1600.65285703213	1604.68938158276	1679.87202288245	0.366215786382335	0.000102719636803417	0.00601802041159552	BIN2	12	51281038	51324668	-	4010	protein_coding	bridging integrator 2 [Source:HGNC Symbol;Acc:HGNC:1053]	-	1778	1631	1898	1962	1904	1950	21.9341694071691	20.7378057991599	25.8704979369963	17.3675853549571	17.4301656417012	18.255895409818
ENSG00000165178	1029.5354660562	1047.66088697159	1242.94287721536	847.644402882969	837.742250679234	864.918723576397	0.379850403053724	0.000104694514654137	0.00610506003910733	NCF1C	7	75156639	75172044	-	1427	unprocessed_pseudogene	neutrophil cytosolic factor 1C pseudogene [Source:HGNC Symbol;Acc:HGNC:32523]	SH3_1	906	896	995	1039	994	1004	31.4078374031946	32.0138017588229	38.1111505430488	25.8449910410768	25.5706256433115	26.4132985304454
ENSG00000117525	602.266884116761	579.955133859276	563.384158416211	703.242998349489	803.187489836328	763.264929371203	-0.378148824429664	0.00010564829004718	0.00613202330929654	F3	1	94529225	94541800	-	2875	protein_coding	coagulation factor III, tissue factor [Source:HGNC Symbol;Acc:HGNC:3541]	-	530	496	451	862	953	886	9.11951684668781	8.79623943108727	8.57416121758137	10.6427590107081	12.1684144875284	11.5693450284461
ENSG00000089157	71898.1660848143	68343.5031735376	82557.640012348	60344.2863792537	61002.6376724483	59155.616444765	0.303710318258383	0.000109103545965052	0.00629361658267297	RPLP0	12	120196686	120201235	-	4001	protein_coding	ribosomal protein lateral stalk subunit P0 [Source:HGNC Symbol;Acc:HGNC:10371]	-	63271	58450	66089	73967	72381	68668	782.293922943559	744.850611892275	902.845798826132	656.2272563434	664.102278716168	644.315749558194
ENSG00000133858	803.401296359528	882.794608999502	849.448398498943	1030.38968319653	1044.22801669172	1098.37786111544	-0.323575418374589	0.000109441044830518	0.00629361658267297	ZFC3H1	12	71609472	71667725	-	9670	protein_coding	zinc finger C3H1-type containing [Source:HGNC Symbol;Acc:HGNC:28328]	-	707	755	680	1263	1239	1275	3.61681878021869	3.98083055657333	3.84357527461016	4.63619493311262	4.70352844892871	4.94990211632844
ENSG00000213462	243.179458869786	277.115658719049	198.621022590194	341.831573443661	361.56079028309	364.403008040654	-0.568937425115349	0.000111450382664439	0.00635446480428985	ERV3-1	7	64990809	65006743	-	4574	protein_coding	endogenous retrovirus group 3 member 1, envelope [Source:HGNC Symbol;Acc:HGNC:3454]	-	214	237	159	419	429	423	2.31446928905985	2.64183324151458	1.90000137991311	3.2516416234589	3.44302419638059	3.47181925386473
ENSG00000125826	3278.37728429595	3223.66190332666	2989.30884942349	2748.52164900166	2518.2835463074	2577.52671408424	0.275109587023126	0.000111517572893619	0.00635446480428985	RBCK1	20	407498	430966	+	4024	protein_coding	RANBP2-type and C3HC4-type zinc finger containing 1 [Source:HGNC Symbol;Acc:HGNC:15864]	-	2885	2757	2393	3369	2988	2992	35.4667713273408	34.9326883059428	32.504065081136	29.7185660494235	27.2584755514949	27.9136428423515
ENSG00000171492	2257.93263913208	2256.68025876694	2569.5814054593	1896.7981103974	1916.52502821386	1947.79007371139	0.297892060892812	0.000112206683349174	0.00636466909779246	LRRC8D	1	89821014	89936611	+	4852	protein_coding	leucine rich repeat containing 8 VRAC subunit D [Source:HGNC Symbol;Acc:HGNC:16992]	-	1987	1930	2057	2325	2274	2261	20.2586678616521	20.281017116007	23.1721564383919	17.0093209732447	17.2047596940452	17.4941429261642
ENSG00000198860	1564.75754609204	1482.62723736605	1686.40490878467	1326.5349365618	1238.07179702997	1237.93645993952	0.315536083585698	0.000112880586264788	0.00637392233483387	TSEN15	1	184051651	184123978	+	10197	protein_coding	tRNA splicing endonuclease subunit 15 [Source:HGNC Symbol;Acc:HGNC:16791]	-	1377	1268	1350	1626	1469	1437	6.6802902178834	6.34015753487519	7.23626231221384	5.66021507227659	5.2884489858564	5.29050646030497
ENSG00000136040	319.315083843037	354.287107982582	331.035037650323	444.625793620037	450.897489047676	453.134709762136	-0.424888148891021	0.000116237451342112	0.00653390610494693	PLXNC1	12	94148723	94307675	+	9887	protein_coding	plexin C1 [Source:HGNC Symbol;Acc:HGNC:9106]	PSI	281	303	265	545	535	526	1.40596851450025	1.56254059468892	1.46498875825538	1.9566663652995	1.98640678848635	1.9972577278173
ENSG00000079459	726.129318774736	755.344791276395	618.348466554377	515.602755170391	485.452249890582	552.204085470588	0.435881817633473	0.000118006999602196	0.00660362936338926	FDFT1	8	11795573	11839309	+	5202	protein_coding	farnesyl-diphosphate farnesyltransferase 1 [Source:HGNC Symbol;Acc:HGNC:3629]	-	639	646	495	632	576	641	6.07665135578165	6.3316279111736	5.20101137238299	4.31252416803297	4.06472415592578	4.62594624556141
ENSG00000197958	27602.0049343323	25404.6072446784	29063.6271168771	22403.42920844	23637.9848136826	22445.6746442062	0.261003449199541	0.000118631716143243	0.00660895172210506	RPL12	9	127447674	127451405	-	2452	protein_coding	ribosomal protein L12 [Source:HGNC Symbol;Acc:HGNC:10302]	-	24290	21727	23266	27461	28047	26055	490.050524479351	451.785734154472	518.625910432602	397.53987224314	419.899049474426	398.917888727206
ENSG00000116584	3932.9163885436	3975.49890145471	4322.19332177403	3500.71427600656	3431.03491198709	3314.94745848802	0.255062430959676	0.000120423178286985	0.00667893707485907	ARHGEF2	1	155946851	156007070	-	9135	protein_coding	Rho/Rac guanine nucleotide exchange factor 2 [Source:HGNC Symbol;Acc:HGNC:682]	-	3461	3400	3460	4291	4071	3848	18.7424714075784	18.9768261999395	20.7023906521397	16.6738071592365	16.3595552791654	15.813915428307
ENSG00000259820	134.089608161845	132.12687525423	69.9545739940306	201.509304631466	221.656148821568	203.307588410388	-0.894367074533362	0.000123418995399606	0.00681480373270658	AC083843.3	8	134792020	134798272	-	6253	lincRNA	-	-	118	113	56	247	263	236	0.933528084704652	0.921389437964769	0.489499836009749	1.40214631871905	1.5439963263606	1.41689110704076
ENSG00000198019	1037.48993433699	912.026218569022	1025.58402230534	815.011317112691	770.31832708332	727.083070416812	0.363197670698603	0.000124254368209578	0.00683070599509836	FCGR1B	1	121087345	121096310	+	3383	protein_coding	Fc fragment of IgG receptor Ib [Source:HGNC Symbol;Acc:HGNC:3614]	-	913	780	821	999	914	844	13.3506554877326	11.7556275949322	13.2645985791411	10.482100081282	9.91797800483272	9.36598265244845
ENSG00000182487	1110.21650147561	1027.78339246432	1305.40231828146	897.409858682643	832.685456409541	863.195777911903	0.408364440389234	0.000125253947356312	0.00685545618008515	NCF1B	7	73220624	73235945	+	1902	transcribed_unprocessed_pseudogene	neutrophil cytosolic factor 1B pseudogene [Source:HGNC Symbol;Acc:HGNC:32522]	-	977	879	1045	1100	988	1002	25.4107720599371	23.5630539291052	30.0302349587329	20.5289616811736	19.068888303263	19.7774415256699
ENSG00000183808	1101.12568058329	1166.92585401524	1120.52237272581	1331.42989942734	1377.9764384915	1448.99730384014	-0.295207466682779	0.000126061454151544	0.00686952352121011	RBM12B	8	93729356	93741017	-	7618	protein_coding	RNA binding motif protein 12B [Source:HGNC Symbol;Acc:HGNC:32310]	RRM_1	969	998	897	1632	1635	1682	6.29240428460558	6.679482059587	6.4358279724908	7.60438326832507	7.87872118066286	8.28891952784221
ENSG00000198763	21997.5138542118	16280.8372658398	25191.1417707789	28884.3600424172	32259.8190435101	29189.2839750389	-0.509221410843709	0.000131339469670677	0.00712602279139293	MT-ND2	MT	4470	5511	+	1042	protein_coding	mitochondrially encoded NADH:ubiquinone oxidoreductase core subunit 2 [Source:HGNC Symbol;Acc:HGNC:7456]	-	19358	13924	20166	35405	38277	33883	919.023413726823	681.317447034181	1057.80349160539	1206.09548384955	1348.49430311994	1220.75085472965
ENSG00000276550	806.810354194151	609.186743428796	453.455542139877	1001.01990600327	965.004906466522	971.741354775076	-0.650991420260917	0.000132745264048408	0.00717111753272761	HERC2P2	15	22495570	22590815	+	6965	transcribed_unprocessed_pseudogene	hect domain and RLD 2 pseudogene 2 [Source:HGNC Symbol;Acc:HGNC:4870]	-	710	521	363	1227	1145	1128	5.04279179273768	3.81390452777709	2.84864582675759	6.25328544531562	6.03480593510688	6.07996219848854
ENSG00000113369	379.541772254713	343.763728537555	450.957164497233	253.722241863911	273.909689608402	282.56308897715	0.534588810718789	0.000135641111272982	0.00729597167058423	ARRDC3	5	91368724	91383359	-	4934	protein_coding	arrestin domain containing 3 [Source:HGNC Symbol;Acc:HGNC:29263]	-	334	294	361	311	325	328	3.34873769685584	3.03809535020599	3.99908844359616	2.23741247587632	2.41803820648389	2.49567253018048
ENSG00000177302	119.317024211811	306.347268288569	126.168070953519	95.4517758780629	35.397559887855	56.8572069283289	1.55506266799013	0.000138727509063195	0.00742995959484812	TOP3A	17	18271428	18315007	-	6476	protein_coding	DNA topoisomerase III alpha [Source:HGNC Symbol;Acc:HGNC:11992]	Topoisom_bac	105	262	101	117	42	66	0.802077379495229	2.06275508311909	0.852447194949111	0.641303829350087	0.238079166367294	0.382604431285729
ENSG00000210144	103.408087650236	98.218208153587	42.4724199249471	158.270465985848	182.044593708968	176.601930610719	-1.07792044005168	0.000140122610185113	0.00747260706196593	MT-TY	MT	5826	5891	-	66	Mt_tRNA	mitochondrially encoded tRNA tyrosine [Source:HGNC Symbol;Acc:HGNC:7502]	-	91	84	34	194	216	205	68.2073640656003	64.8916123719323	28.1571006859699	104.338023592464	120.140312835943	116.606517650668
ENSG00000250182	274.997331992936	298.162417609103	394.743667537744	181.929453169299	197.214976518049	229.15177337781	0.669103798330785	0.000141470098937055	0.00751236325376812	EEF1A1P13	5	14651941	14653329	-	1389	processed_pseudogene	eukaryotic translation elongation factor 1 alpha 1 pseudogene 13 [Source:HGNC Symbol;Acc:HGNC:3196]	GTP_EFTU	242	255	316	223	234	266	8.61880251311931	9.36032976978659	12.4347709292887	5.69885266131491	6.18432855850965	7.18939410305754
ENSG00000149781	6944.25080912741	7041.31011310596	6840.55798555913	6222.31362924774	5839.75458245112	5930.37897719116	0.210994563305275	0.000143200674315127	0.00757203904567147	FERMT3	11	64206678	64223886	+	3066	protein_coding	fermitin family member 3 [Source:HGNC Symbol;Acc:HGNC:23151]	Band_41	6111	6022	5476	7627	6929	6884	98.5993251726569	100.143280839193	97.6212223391321	88.3011596963398	82.9616447782372	84.2910786366202
ENSG00000182557	986.354066817639	1038.30677190935	722.031138724101	641.240135385961	651.483661745521	632.321058869597	0.513560461201845	0.000146841856883937	0.00773181237153859	SPNS3	17	4433688	4488208	+	2684	protein_coding	sphingolipid transporter 3 (putative) [Source:HGNC Symbol;Acc:HGNC:28433]	MFS_1	868	888	578	786	773	734	15.9981963634321	16.8687797969192	11.7705912703644	10.3950084346387	10.5724569469699	10.2665954364962
ENSG00000100246	360.223777858515	381.18018878654	333.533415292967	272.486266181821	232.612536405904	258.441849674222	0.493841576257765	0.000152787966451792	0.00801109677878957	DNAL4	22	38778508	38794198	-	2430	protein_coding	dynein axonemal light chain 4 [Source:HGNC Symbol;Acc:HGNC:2955]	-	317	326	267	334	276	300	6.45337344991855	6.84013292080392	6.00562125742146	4.87893469108709	4.16947862105535	4.63476673588923
ENSG00000230257	596.585121059056	546.046466758633	632.089543588919	471.548089380516	444.997895733034	405.753703988529	0.423673718630442	0.000154079844129415	0.00802141717717959	NFE4	7	102973437	102988856	+	1644	protein_coding	nuclear factor, erythroid 4 [Source:HGNC Symbol;Acc:HGNC:29902]	-	525	467	506	578	528	471	15.7976067810557	14.4833251978891	16.822930701815	12.4798922793454	11.7899252661387	10.7555344124641
ENSG00000122034	6978.34138747364	6938.41484742125	8599.41584598047	5909.85183299733	5968.70283632831	5842.50874830192	0.345344706859558	0.000154811863439688	0.00802141717717959	GTF3A	13	27424544	27435823	+	3001	protein_coding	general transcription factor IIIA [Source:HGNC Symbol;Acc:HGNC:4662]	-	6141	5934	6884	7244	7082	6782	101.229457946151	100.817230112951	125.37987096523	85.6835117360388	86.6301108014514	84.8407873451136
ENSG00000130592	494.31338602036	520.322650337455	524.659304955229	412.808534994016	357.346795058345	384.216883182344	0.414547343502691	0.000155554845813636	0.00802141717717959	LSP1	11	1852970	1892267	+	5399	protein_coding	lymphocyte-specific protein 1 [Source:HGNC Symbol;Acc:HGNC:6707]	-	435	445	420	506	424	446	3.98574710075204	4.20242429233732	4.25195750310561	3.32676405891691	2.88291257160193	3.10123324876337
ENSG00000127528	51.1358675193476	38.5857246317663	61.2102522447768	18.7640243179098	10.9563875843361	23.25976647068	1.50971886963308	0.000155813850106289	0.00802141717717959	KLF2	19	16324817	16327874	+	2018	protein_coding	Kruppel like factor 2 [Source:HGNC Symbol;Acc:HGNC:6347]	zf-C2H2	45	33	49	23	13	27	1.10312610284817	0.833769477948868	1.32717401647564	0.404567960043526	0.236483657300129	0.502291122467281
ENSG00000082641	4884.04352440347	4865.3090967509	5105.43471274291	4318.17307455203	4161.74168395781	4322.00919938524	0.214441796565633	0.000156346070604407	0.00802141717717959	NFE2L1	17	48048329	48061487	+	5825	protein_coding	nuclear factor, erythroid 2 like 1 [Source:HGNC Symbol;Acc:HGNC:7781]	bZIP_Maf	4298	4161	4087	5293	4938	5017	36.5009603353501	36.4212629046685	38.3496725737687	32.2545343000258	31.119606641024	32.3341219198362
ENSG00000092098	11.3635261154106	23.385287655616	21.2362099624736	90.5568130125212	23.59837325857	118.883250850142	-2.05985200922957	0.000156841557114498	0.00802141717717959	RNF31	14	24146683	24160661	+	4982	protein_coding	ring finger protein 31 [Source:HGNC Symbol;Acc:HGNC:16031]	IBR	10	20	17	111	28	138	0.0992956186960888	0.204681922375195	0.186508294387195	0.79086811577182	0.20631616237048	1.03989206290184
ENSG00000276043	8152.19363519555	8530.9529367687	7225.3081425263	10054.2537258226	9513.5156193835	9582.16231308792	-0.285868009297299	0.000170502706676055	0.00868450316983872	UHRF1	19	4903080	4962154	+	5145	protein_coding	ubiquitin like with PHD and ring finger domains 1 [Source:HGNC Symbol;Acc:HGNC:12556]	ubiquitin	7174	7296	5784	12324	11288	11123	68.9778736792078	72.3023912608885	61.4463170654826	85.0258773724191	80.5398032837346	81.1613866407573
ENSG00000246596	98.8626772040721	105.233794450272	88.6924063138602	150.112194543278	151.703828090807	179.186349107461	-0.714396034703714	0.00017203937716381	0.00872715198222431	AC139795.1	5	177619059	177672209	-	2230	transcribed_unprocessed_pseudogene	-	-	87	90	71	184	180	208	1.92995951542245	2.05774171198632	1.74022914553488	2.92885432598327	2.96310188608827	3.50163901193999
ENSG00000099904	580.676184497481	503.952948978524	403.487989286998	699.979689772461	738.291963375261	677.117646146462	-0.506018240342419	0.000174998076802991	0.00884129959686045	ZDHHC8	22	20129456	20148007	+	5542	protein_coding	zinc finger DHHC-type containing 8 [Source:HGNC Symbol;Acc:HGNC:18474]	-	511	431	323	858	876	786	4.56129528451354	3.96518964601912	3.18558320644228	5.49547932005086	5.80251841737411	5.32437854577993
ENSG00000143575	4202.23195747883	3946.26729188519	5017.99149525037	3472.16032595757	3443.67689766132	3405.402105874	0.35102304096922	0.000180104808769387	0.00906261253481122	HAX1	1	154272511	154275875	+	2155	protein_coding	HCLS1 associated protein X-1 [Source:HGNC Symbol;Acc:HGNC:16915]	-	3698	3375	4017	4256	4086	3953	84.8893956439812	79.8508819790516	101.884357145704	70.1034120482903	69.6033320536772	68.8640308800269
ENSG00000163660	1374.98665996468	1155.23321018743	935.642427170159	1576.17804270442	1592.04739590852	1647.99752808929	-0.473909631408196	0.000187157815226032	0.00934801714136834	CCNL1	3	157146508	157160760	-	8729	protein_coding	cyclin L1 [Source:HGNC Symbol;Acc:HGNC:20569]	-	1210	988	749	1932	1889	1913	6.85732425863371	5.77092813166424	4.68997228747392	7.85646970361991	7.94413118601486	8.22741448076805
ENSG00000059804	736.356492278606	819.654332329339	875.681363746704	607.791222471426	636.31327893644	637.489895863082	0.369343955960195	0.000187274964768177	0.00934801714136834	SLC2A3	12	7919230	7936275	-	6159	protein_coding	solute carrier family 2 member 3 [Source:HGNC Symbol;Acc:HGNC:11007]	Sugar_tr	648	701	701	745	755	740	5.20473486733003	5.80311301695509	6.22100809115824	4.2936919235127	4.50003291525727	4.5106010415522
ENSG00000133112	58503.9778525798	51384.4925656849	58915.4923800083	44591.4800507963	49167.2106842306	44818.9855705036	0.284649800795337	0.000189380643616744	0.00941546235734403	TPT1	13	45333471	45341370	-	7269	protein_coding	tumor protein, translationally-controlled 1 [Source:HGNC Symbol;Acc:HGNC:12022]	-	51484	43946	47163	54658	58338	52026	350.373637685432	308.246317731524	354.633457215808	266.909406115303	294.615648157531	268.694432663519
ENSG00000163728	820.446585532644	603.340421514892	513.416605563332	904.752302980955	999.559667309428	980.35608309755	-0.573306220971243	0.000203656287218675	0.010085027016674	TTC14	3	180602130	180617828	+	7783	protein_coding	tetratricopeptide repeat domain 14 [Source:HGNC Symbol;Acc:HGNC:24697]	-	722	516	411	1109	1186	1138	4.58906254185155	3.3803049854361	2.88634169950956	5.05788938542157	5.59392451231926	5.48918833587045
ENSG00000168256	2317.02297493222	2308.1278916093	2734.4743298738	1960.43262764945	1969.62136804564	1980.52604133679	0.31593404037843	0.000206743066041483	0.0101700955657611	NKIRAS2	17	42011382	42025644	+	5566	protein_coding	NFKB inhibitor interacting Ras like 2 [Source:HGNC Symbol;Acc:HGNC:17898]	-	2039	1974	2189	2403	2337	2299	18.122071232649	18.0824453447479	21.4958940019489	15.3248199355787	15.4132581849801	15.5063174055076
ENSG00000117862	6093.12270308315	5991.31069736881	7189.08166670796	5237.61026612961	5232.93927008789	5123.17893337533	0.305473523422782	0.000207004108799047	0.0101700955657611	TXNDC12	1	52020131	52056171	-	3630	protein_coding	thioredoxin domain containing 12 [Source:HGNC Symbol;Acc:HGNC:24626]	-	5362	5124	5755	6420	6209	5947	73.0725047192305	71.9706973579613	86.6546066565543	62.778829565475	62.7905052523879	61.5041206623965
ENSG00000160712	269.315568935231	217.483175197228	249.837764264395	382.622930656509	324.477632305337	348.8964970602	-0.519610004181673	0.000215330996654096	0.0105377078715548	IL6R	1	154405193	154469450	+	6453	protein_coding	interleukin 6 receptor [Source:HGNC Symbol;Acc:HGNC:6019]	ig	237	186	200	469	385	405	1.81685592818081	1.46961810578661	1.69403072467344	2.57985910994896	2.19017091473482	2.35616802682235
ENSG00000187840	11568.069585488	11611.9645853961	16083.3060745204	9997.9616528689	9420.80772443912	9421.06689345765	0.445035194246244	0.000220235961745929	0.0107356428383885	EIF4EBP1	8	38030341	38060365	+	1073	protein_coding	eukaryotic translation initiation factor 4E binding protein 1 [Source:HGNC Symbol;Acc:HGNC:3288]	-	10180	9931	12875	12255	11178	10936	469.333836203266	471.896194056867	655.843876648838	405.413685602043	382.422403067253	382.623535034338
ENSG00000100523	1130.67084848335	1138.8635088285	1159.24722618679	1412.19678670878	1448.77155826721	1314.60754200954	-0.284539750080448	0.000222674226454644	0.010812263314893	DDHD1	14	53036745	53153282	-	17944	protein_coding	DDHD domain containing 1 [Source:HGNC Symbol;Acc:HGNC:19714]	-	995	974	928	1731	1719	1526	2.74307466831361	2.76753365610822	2.8267126858958	3.42422756345763	3.51670192360003	3.1926269346652
ENSG00000184922	3193.15083843037	3211.96925949885	3464.00060152584	2848.05256060101	2705.38493428606	2791.1719764816	0.241801441928878	0.000224574505338708	0.0108622684190765	FMNL1	17	45221444	45247320	+	7576	protein_coding	formin like 1 [Source:HGNC Symbol;Acc:HGNC:1212]	FH2	2810	2747	2773	3491	3210	3240	18.3484829763252	18.487232718384	20.0061193759893	16.3566625642597	15.5540685726752	16.0552822355698
ENSG00000124813	2157.93360931647	2198.2170396279	2443.41333450578	1920.45709758086	1849.9439036629	1828.90682286125	0.279726052105889	0.000227440093357542	0.0109583973938562	RUNX2	6	45328157	45664349	+	8192	protein_coding	runt related transcription factor 2 [Source:HGNC Symbol;Acc:HGNC:10472]	Runt	1899	1880	1956	2354	2195	2123	11.4675021567516	11.7009499150004	13.0506414800521	10.200027118121	9.83611332676811	9.72910635014305
ENSG00000178567	394.314356204747	336.74814224087	262.329652477615	472.363916524773	498.937034609765	485.009204555291	-0.549893778426289	0.000234477987261794	0.0112540415501536	EPM2AIP1	3	36985043	36993168	-	8126	protein_coding	EPM2A interacting protein 1 [Source:HGNC Symbol;Acc:HGNC:19735]	-	347	288	210	579	592	563	2.11245013540904	1.80704465379454	1.41252267777918	2.52921970812945	2.67438440803067	2.60102470411957
ENSG00000130513	23.8634048423622	18.7082301244928	33.7280981756933	6.52661715405558	7.58519140454035	1.72294566449482	2.26099181979098	0.000249050051960269	1	GDF15	19	18374731	18389176	+	2087	protein_coding	growth differentiation factor 15 [Source:HGNC Symbol;Acc:HGNC:30142]	-	21	16	27	8	9	2	0.497772219416492	0.390886569151211	0.707121866771869	0.136066855835143	0.158306593339167	0.0359766272742719
ENSG00000131473	17650.9651150673	18458.0075465777	19006.4079164138	16176.2206163268	16026.6666387488	15990.6587121764	0.193558629369834	0.000257146176442671	0.0122947399840157	ACLY	17	41866908	41930542	-	5217	protein_coding	ATP citrate lyase [Source:HGNC Symbol;Acc:HGNC:115]	Citrate_synt	15533	15786	15215	19828	19016	18562	147.28832215484	154.278169198726	159.405782779398	134.909609443187	133.806519699333	133.572431517685
ENSG00000108176	595.448768447515	632.572031084412	588.36793484265	459.310682216662	501.465431744612	429.874943291456	0.38533402543579	0.00026815009580561	0.0127719276548023	DNAJC12	10	67796665	67838166	-	2121	protein_coding	DnaJ heat shock protein family (Hsp40) member C12 [Source:HGNC Symbol;Acc:HGNC:28908]	DnaJ	524	541	471	563	595	499	12.2214976288643	13.0049836743237	12.1376103381321	9.42220475813484	10.2980557848924	8.83227895793996
ENSG00000214389	518.176790862723	687.527457075109	876.930552568026	411.176880705502	440.783900508289	488.45509588428	0.634989358740969	0.000276891487874486	0.0131381326128734	RPS3AP26	7	98385801	98386584	-	784	processed_pseudogene	ribosomal protein S3a pseudogene 26 [Source:HGNC Symbol;Acc:HGNC:36513]	-	456	588	702	504	523	567	28.7728306363297	38.2397001477458	48.941131039254	22.8191406531383	24.4886344864363	27.1506290662225
ENSG00000171105	3421.55771335013	3359.29657172923	3174.18879497914	2826.84105485032	2905.12830793895	2747.23686203698	0.231685879176373	0.000292033158240221	0.0137970846863361	INSR	19	7112255	7294034	-	10451	protein_coding	insulin receptor [Source:HGNC Symbol;Acc:HGNC:6091]	Pkinase_Tyr	3011	2873	2541	3465	3447	3189	14.2523578176971	14.0162228207156	13.2892285220138	11.768746351585	12.1077202654728	11.4553818848035
ENSG00000111252	2561.33878641355	2917.31463503809	2950.5839959625	2366.71454548941	2245.21665574394	2317.36191874553	0.282396578218258	0.000292990419254673	0.0137970846863361	SH2B3	12	111405948	111451623	+	5682	protein_coding	SH2B adaptor protein 3 [Source:HGNC Symbol;Acc:HGNC:29605]	SH2	2254	2495	2362	2901	2664	2690	19.6239528487009	22.3883730772324	22.7212183993686	18.1230509305518	17.2112310187359	17.7731313636555
ENSG00000183020	406.814234931699	259.576692977337	311.048016509172	235.774044690258	164.345813765041	189.52402309443	0.729264367609558	0.000295964494455233	0.0138847403244618	AP2A2	11	924894	1012245	+	9638	protein_coding	adaptor related protein complex 2 alpha 2 subunit [Source:HGNC Symbol;Acc:HGNC:562]	-	358	222	249	289	195	220	1.83751085805272	1.17440872003868	1.4120997542608	1.06437761502614	0.742722588345603	0.856936534898797
ENSG00000162601	1015.89923471771	1005.56736919149	745.765726329219	1203.345037779	1265.04136646834	1287.04041137763	-0.439593745706164	0.000305073636004448	0.0142584790400731	MYSM1	1	58654739	58700092	-	8938	protein_coding	Myb like, SWIRM and MPN domains 1 [Source:HGNC Symbol;Acc:HGNC:29401]	SWIRM	894	860	597	1475	1501	1494	4.94801466184224	4.90581668189176	3.6507906796776	5.85782619138392	6.16480416086823	6.27513606821323
novel.174	7.95446828078741	66.6480698185055	16.2394546771857	1.6316542885139	5.8995933146425	3.44589132898963	3.05233709283599	0.000316795881942087	1	-	CHR_HG708_PATCH	143597891	143610775	+	5449	-	PF17291:N-terminal domain of M60-like peptidases|PF13402:Peptidase M60, enhancin and enhancin-like	-	7	57	13	2	7	4	0.0635499248744247	0.533348726597299	0.130400572088576	0.0130286074567784	0.0471585208721661	0.0275585322523052
ENSG00000185650	272.724626769854	267.761543656803	363.513947004695	215.378366083834	180.358995619071	199.861697081399	0.600154057060735	0.000321846567911007	0.0149862810483637	ZFP36L1	14	68787660	68796253	-	5160	protein_coding	ZFP36 ring finger protein like 1 [Source:HGNC Symbol;Acc:HGNC:1107]	zf-CCCH	240	229	291	264	214	232	2.30088731322751	2.2627626185617	3.0824514123047	1.81609698221359	1.52244991610578	1.6879173740471
ENSG00000103811	2567.02054947125	2488.19460655754	2690.75272112753	2213.3390423691	2188.74911973237	2203.64750488887	0.229495479316002	0.000326286983484249	0.0151365623304831	CTSH	15	78921058	78949574	-	5892	protein_coding	cathepsin H [Source:HGNC Symbol;Acc:HGNC:2535]	Peptidase_C1	2259	2128	2154	2713	2597	2558	18.9665046626766	18.4145919697676	19.9818600591042	16.3445085669363	16.1803590404332	16.298615039762
ENSG00000121552	1688.61998075001	1582.01470990242	2497.12845382263	1278.40113505064	1406.63160601976	1238.79793277177	0.555336424766222	0.00033096026710799	0.0152964932342245	CSTA	3	122325244	122341972	+	1373	protein_coding	cystatin A [Source:HGNC Symbol;Acc:HGNC:2481]	-	1486	1353	1999	1567	1669	1438	53.5404579536094	50.2435681475116	79.5784011375422	40.5119614508819	44.6236142137062	39.3188900118649
ENSG00000166295	2911.33539076819	2824.94274879841	2985.56128295952	2513.56343145566	2533.45392911648	2319.94633724227	0.243359818306783	0.000338726070147083	0.0155976480788393	ANAPC16	10	72216000	72235860	+	4324	protein_coding	anaphase promoting complex subunit 16 [Source:HGNC Symbol;Acc:HGNC:26976]	-	2562	2416	2390	3081	3006	2693	29.3107714788415	28.4881639090206	30.2110046675524	25.2924455990458	25.5200918917237	23.3810261887078
ENSG00000088826	267.042863712149	273.607865570707	253.585330728361	184.37693460207	189.629785113509	192.969914423419	0.486971004798781	0.000344367338808292	0.0157991177242231	SMOX	20	4120980	4187747	+	2946	protein_coding	spermine oxidase [Source:HGNC Symbol;Acc:HGNC:15862]	-	235	234	203	226	225	224	3.94610765447454	4.04982567756168	3.76631159888407	2.7230806753613	2.80368177443009	2.85448770047434
ENSG00000115944	3398.83066111931	3341.75760598752	3872.48534609812	2973.68994081658	2924.51268597278	2877.31925970634	0.273973536013877	0.000346972202184723	0.0158603154251398	COX7A2L	2	42333546	42425088	-	5605	protein_coding	cytochrome c oxidase subunit 7A2 like [Source:HGNC Symbol;Acc:HGNC:2289]	-	2991	2858	3100	3645	3470	3340	26.3982176642399	25.9979929877508	30.2300613965967	23.083769402907	22.7265127413417	22.3709151244866
ENSG00000102897	1257.94234097595	1068.70764586165	1590.21736954287	965.939338800226	929.607346578667	908.853838021015	0.481428417632368	0.000350855303712653	0.0159792822446358	LYRM1	16	20899868	20925006	+	3593	protein_coding	LYR motif containing 1 [Source:HGNC Symbol;Acc:HGNC:25074]	-	1107	914	1273	1184	1103	1055	15.241377260916	12.9700662158047	19.3652959630148	11.6971294636614	11.2693077251948	11.0232115617983
ENSG00000128590	455.677397227964	434.966350394457	413.481499857574	329.594166279807	314.36404376595	342.866187234468	0.402987733983759	0.00035364157954314	0.0160476118949776	DNAJB9	7	108569568	108574850	+	2837	protein_coding	DnaJ heat shock protein family (Hsp40) member B9 [Source:HGNC Symbol;Acc:HGNC:6968]	DnaJ	401	372	331	404	373	398	6.99228056785018	6.68554503816776	6.3770762568755	5.05483333467082	4.82645697299449	5.26667641986595
ENSG00000144355	493.177033408819	522.661179103017	545.895514917703	389.965374954821	406.229139665383	410.922540982014	0.371118801164364	0.000364664899680938	0.0164878742141972	DLX1	2	172084740	172089677	+	3656	protein_coding	distal-less homeobox 1 [Source:HGNC Symbol;Acc:HGNC:2914]	Homeobox	434	447	437	478	482	477	5.87242328220073	6.23382420351655	6.5332338298425	4.64094606281307	4.83971507002316	4.8980711809232
ENSG00000146842	1504.53085768036	1675.55586052488	1720.13300696036	1295.53350508003	1335.83648624405	1376.63358593136	0.289650311131104	0.000369634182951873	0.0166522201048968	TMEM209	7	130164715	130207770	-	4759	protein_coding	transmembrane protein 209 [Source:HGNC Symbol;Acc:HGNC:21898]	-	1324	1433	1377	1588	1585	1598	13.7627775285426	15.3526624113525	15.8150725222941	11.8445783428024	12.2262283993758	12.6059032729571
ENSG00000095564	1374.98665996468	1352.83889087738	1250.4380101433	1559.04567267503	1603.00378349286	1615.26156046389	-0.263490019236463	0.000376426009620907	0.0168971948707169	BTAF1	10	91923769	92030325	+	7582	protein_coding	B-TFIID TATA-box binding protein associated factor 1 [Source:HGNC Symbol;Acc:HGNC:17307]	SNF2_N	1210	1157	1001	1911	1902	1875	7.89469578654888	7.78041555806593	7.2161117426695	8.94667617799557	9.20885586166649	9.28389868126057
ENSG00000072042	1220.4427047951	1225.38907315428	1454.05578801878	1027.1263746195	1047.59921287152	1023.42972470992	0.33135350643675	0.000391938442194289	0.0175304653051704	RDH11	14	67676801	67695814	-	5518	protein_coding	retinol dehydrogenase 11 (all-trans/9-cis/11-cis) [Source:HGNC Symbol;Acc:HGNC:17964]	adh_short	1074	1048	1164	1259	1243	1188	9.62845033521863	9.68350990814006	11.5298653769426	8.09895238114082	8.26929290708109	8.08253594529084
ENSG00000163297	3371.55819844232	3535.85549352913	3793.78645035484	3016.92877946219	3037.44775799594	3012.57049436918	0.238802528452305	0.00039610734402203	0.0176336848097501	ANTXR2	4	79901149	80125454	-	9864	protein_coding	anthrax toxin receptor 2 [Source:HGNC Symbol;Acc:HGNC:21732]	VWA	2967	3024	3037	3698	3604	3497	14.8798410537753	15.6308263377647	16.828471851585	13.3075667961417	13.4125286171604	13.3093077991461
ENSG00000111912	619.312173289877	623.217916022165	698.296551118984	531.91929805553	485.452249890582	488.45509588428	0.365106787040373	0.000397072316014085	0.0176336848097501	NCOA7	6	125781161	125932030	+	7820	protein_coding	nuclear receptor coactivator 7 [Source:HGNC Symbol;Acc:HGNC:21081]	LysM	545	533	559	652	576	567	3.44765308091347	3.47515092561782	3.9071313100202	2.95954981360964	2.70392519937671	2.7220068015241
ENSG00000143641	1899.98156649665	2050.88972739752	1820.06811266612	2353.66131118129	2227.51787580002	2338.03726671946	-0.261580703441689	0.000399312369656327	0.0176421366713935	GALNT2	1	230057990	230282124	+	7743	protein_coding	polypeptide N-acetylgalactosaminyltransferase 2 [Source:HGNC Symbol;Acc:HGNC:4124]	Glycos_transf_2	1672	1754	1457	2885	2643	2714	10.6822029104872	11.5497755493816	10.2849751052724	13.2257822977062	12.5304551605011	13.158715105482
ENSG00000104518	139.77137121955	460.690166815634	288.562617725376	70.9769615503545	66.5811245509653	107.684104030926	1.85816304034189	0.000400090125651443	0.0176421366713935	GSDMD	8	143553207	143563062	+	5116	protein_coding	gasdermin D [Source:HGNC Symbol;Acc:HGNC:25697]	-	123	394	231	87	79	125	1.18934646204655	3.92662023930463	2.46793885996813	0.603633770209418	0.566859590035804	0.917259835826396
ENSG00000136436	6023.80519377915	6029.89642200057	6935.4963359796	5351.82606632558	5291.09240418937	5188.65086862614	0.262182248876798	0.00040620334709747	0.0178486322832018	CALCOCO2	17	48830988	48866522	+	8333	protein_coding	calcium binding and coiled-coil domain 2 [Source:HGNC Symbol;Acc:HGNC:29912]	-	5301	5157	5552	6560	6278	6023	31.4695281914687	31.5536035300492	36.4167368526317	27.9439161244346	27.6566053436288	27.1346598352469
ENSG00000136167	35973.5146235553	37086.7276930413	42694.7755351424	31844.9967489257	31927.7562198002	32434.4521341149	0.266826851387186	0.00041882432290695	0.0182793102965307	LCP1	13	46125920	46211871	-	5061	protein_coding	lymphocyte cytosolic protein 1 [Source:HGNC Symbol;Acc:HGNC:6528]	CH	31657	31718	34178	39034	37883	37650	309.433427782875	319.53811744351	369.116331102753	273.773578071185	274.781170732641	279.281098124967
ENSG00000164663	797.719533301823	848.885941898859	779.493824504912	1015.7047945999	1006.30205966902	957.09631662687	-0.296105657178626	0.000418934429426058	0.0182793102965307	USP49	6	41789896	41895361	-	10921	protein_coding	ubiquitin specific peptidase 49 [Source:HGNC Symbol;Acc:HGNC:20078]	UCH	702	726	624	1245	1194	1111	3.1798637687522	3.38943592555791	3.12302265643359	4.04661377757633	4.01347777672799	3.81913097087636
ENSG00000067560	13307.8254337573	12997.5428789913	14315.7038923498	11854.7842331977	11686.2515572618	11623.8529255143	0.208012529005297	0.000421109226171707	0.0183101813010339	RHOA	3	49359145	49412998	-	2582	protein_coding	ras homolog family member A [Source:HGNC Symbol;Acc:HGNC:667]	Ras	11711	11116	11460	14531	13866	13493	224.37349476838	219.505554785615	242.594713113867	199.767151201934	197.139613516815	196.184721648165
ENSG00000069399	230.679580142835	222.160232728352	297.30693947463	181.113626025042	155.075024270603	157.649528301276	0.601030061434551	0.00043299299602099	0.018719010441505	BCL3	19	44747705	44760044	+	3242	protein_coding	B cell CLL/lymphoma 3 [Source:HGNC Symbol;Acc:HGNC:998]	-	203	190	238	222	184	183	3.0975393826593	2.98809090194189	4.01251712428071	2.43066314174905	2.08345322828799	2.11909769667138
ENSG00000006025	456.813749839505	395.21136137991	327.287471186357	593.922161019058	536.862991632467	522.052536341929	-0.485631286504945	0.000433511821267324	0.018719010441505	OSBPL7	17	47807372	47821834	-	6572	protein_coding	oxysterol binding protein like 7 [Source:HGNC Symbol;Acc:HGNC:16387]	-	402	338	262	728	637	606	3.02595390265145	2.62223953133254	2.17899728376083	3.9320464180832	3.55812188088122	3.46168837489133
ENSG00000083845	37928.0411154059	37349.812179167	39952.8060723407	34266.3717130803	32508.44476177	33969.5967211798	0.193801872259691	0.000435317103409355	0.0187321452877426	RPS5	19	58386400	58394806	+	3617	protein_coding	ribosomal protein S5 [Source:HGNC Symbol;Acc:HGNC:10426]	-	33377	31943	31983	42002	38572	39432	456.491399185038	450.277667245211	483.307619100967	412.198373114109	391.473701454457	409.273095833461
ENSG00000154237	1284.0784510414	1396.10167304027	1379.10445873946	1574.54638841591	1620.70256343679	1663.50403906974	-0.259539905220885	0.000439146537721645	0.018831991904565	LRRK1	15	100919215	101078254	+	17600	protein_coding	leucine rich repeat kinase 1 [Source:HGNC Symbol;Acc:HGNC:18608]	Pkinase	1130	1194	1104	1930	1923	1931	3.1761396178899	3.45895469518246	3.42854108352692	3.89250745232195	4.01093440249163	4.11891193140437
novel.329	2.27270522308212	80.6792424118751	3.74756646396592	0.815827144256948	0.842799044948928	2.58441849674222	4.36023539247668	0.000441084757202268	1	-	CHR_HSCHR17_1_CTG5	45475112	45490735	-	1265	-	PF02759:RUN domain	RUN	2	69	3	1	1	3	0.0782119798172196	2.78106910165424	0.129623481418787	0.0280604276806268	0.0290193992357349	0.0890314874957377
ENSG00000165118	915.900204902093	979.843552770309	1026.83321112666	761.166725591732	788.017107027248	814.0918264738	0.306068687332193	0.000447105381916473	0.0191076303456701	C9orf64	9	83938311	83956986	-	2729	protein_coding	chromosome 9 open reading frame 64 [Source:HGNC Symbol;Acc:HGNC:28144]	-	806	838	822	933	935	945	14.6105079702893	15.6564645041217	16.4634646004272	12.1356465620818	12.5772883587565	12.9999347672642
novel.119	403.405177097076	491.091040767935	503.423094992756	78.319405848667	89.3366987645864	235.182083203542	1.79542237532415	0.000449948912852208	0.019163523834412	-	CHR_HG2046_PATCH	7484328	7514617	+	6790	-	PF05000:RNA polymerase Rpb1, domain 4|PF00623:RNA polymerase Rpb1, domain 2|PF04992:RNA polymerase Rpb1, domain 6|PF04997:RNA polymerase Rpb1, domain 1|PF04990:RNA polymerase Rpb1, domain 7|PF04983:RNA polymerase Rpb1, domain 3|PF04998:RNA polymerase Rpb1, domain 5	-	355	420	403	96	106	273	2.58638032668762	3.15378970290687	3.24405511585128	0.501864261787234	0.573079711858571	1.50940496068805
ENSG00000119922	210.225233135096	168.374071120435	204.866966696804	119.926590205771	128.105454832237	136.11270749509	0.603325672930695	0.00045265722670442	0.019166251053043	IFIT2	10	89283694	89309276	+	4101	protein_coding	interferon induced protein with tetratricopeptide repeats 2 [Source:HGNC Symbol;Acc:HGNC:5409]	-	185	144	164	147	152	158	2.23159699789379	1.79030051898737	2.1857829354744	1.27236694205095	1.36060718972132	1.44637270631335
novel.156	1372.7139547416	848.885941898859	1214.21153432496	808.484699958635	625.356891352105	829.598337454254	0.602166058923485	0.000453084707159843	0.019166251053043	-	CHR_HG2419_PATCH	144391387	144414105	-	11193	-	PF10433:Mono-functional DNA-alkylating methyl methanesulfonate N-term|PF03178:CPSF A subunit region	-	1208	726	972	991	742	963	5.33893016163181	3.30706957411042	4.74649156564854	3.14276539326802	2.43352798218868	3.22992682658418
ENSG00000127586	1352.25960773386	1172.77217592914	1026.83321112666	1581.07300556996	1465.62753916619	1562.7117176968	-0.375294659065192	0.000457218076834402	0.019275758043299	CHTF18	16	788046	800737	+	5916	protein_coding	chromosome transmission fidelity factor 18 [Source:HGNC Symbol;Acc:HGNC:18435]	AAA	1190	1003	822	1938	1739	1814	9.95067645519368	8.64422340504599	7.59445485033228	11.6281444707563	10.7907184107071	11.5112375857192
ENSG00000132680	1452.25863754947	1289.69861420722	960.626203596598	1696.10463291019	1694.02608034734	1725.53008299156	-0.465674814633034	0.000460763899158337	0.0193598407326495	KHDC4	1	155913043	155934400	-	5635	protein_coding	KH domain containing 4, pre-mRNA splicing factor [Source:HGNC Symbol;Acc:HGNC:29145]	-	1278	1103	769	2079	2010	2003	11.2194286966375	9.98009802140518	7.45908183211918	13.0962024618011	13.0942636143286	13.3444269659428
ENSG00000164823	4784.04449458786	4920.2645227416	5162.89739852372	4280.64502591621	4356.42826334101	4266.01346528916	0.204241400776192	0.000474646274444175	0.0198762109355331	OSGIN2	8	89901859	89927888	+	4681	protein_coding	oxidative stress induced growth inhibitor family member 2 [Source:HGNC Symbol;Acc:HGNC:1355]	-	4210	4208	4133	5247	5169	4952	44.4915221441546	45.834268524308	48.2591553521588	39.7884695601185	40.5365546745642	39.7150300142277
ENSG00000172081	3407.92148201163	3475.05374562453	4295.96035652627	2966.34749651826	2820.00560439911	3028.93847818189	0.342431994107448	0.000490268536789374	0.0204617427110187	MOB3A	19	2071038	2096673	-	4149	protein_coding	MOB kinase activator 3A [Source:HGNC Symbol;Acc:HGNC:29802]	-	2999	2972	3439	3636	3346	3516	35.7574747230513	36.5223391464933	45.304536678557	31.1075101311521	29.6047531817553	31.8140040326418
ENSG00000210164	24.9997574539033	23.385287655616	7.49513292793185	44.0546657898752	52.2535407868335	61.164571089566	-1.48438390251357	0.000495124216611522	0.0205955169969839	MT-TG	MT	9991	10058	+	68	Mt_tRNA	mitochondrially encoded tRNA glycine [Source:HGNC Symbol;Acc:HGNC:7486]	-	22	20	6	54	62	71	16.0047014581855	14.9959608422533	4.82275599984605	28.1883502185826	33.4704629714513	39.1978580854396
ENSG00000142541	117298.861973714	110099.103547023	143241.983763348	99677.7604853139	98261.9406505955	96213.5932695517	0.3334410512719	0.000501582230708286	0.0207948327475372	RPL13A	19	49487554	49492308	+	2369	protein_coding	ribosomal protein L13a [Source:HGNC Symbol;Acc:HGNC:10304]	-	103224	94161	114668	122180	116590	111685	2155.50697697038	2026.55883248172	2645.63623043081	1830.7113395247	1806.65482164261	1769.87538010641
ENSG00000114648	1082.94403879863	1062.86132394775	981.862413559072	1222.10906209691	1328.25129483951	1262.9191720747	-0.285334631118611	0.00050498699041543	0.0208666644152124	KLHL18	3	47282917	47346816	+	7064	protein_coding	kelch like family member 18 [Source:HGNC Symbol;Acc:HGNC:29120]	BACK	953	909	786	1498	1576	1466	6.67384351704063	6.56094515558719	6.08169740184437	7.5274162856678	8.19001063028463	7.79105338080269
ENSG00000105669	6251.07571608736	6055.62023842175	6636.94020768365	5621.86485107463	5345.0315430661	5307.53411947628	0.218947215895585	0.000525113868646642	0.021626719362513	COPE	19	18899514	18919397	-	2885	protein_coding	coatomer protein complex subunit epsilon [Source:HGNC Symbol;Acc:HGNC:2234]	-	5501	5179	5313	6891	6342	6161	94.3256131252642	91.5278599954596	100.657687963511	84.7854332898464	80.697366686511	80.1711828993031
ENSG00000132824	2970.42572656833	3013.19431442612	3241.64499133052	2706.91446464455	2562.10909664474	2579.24965974874	0.232888485235934	0.000535671508481275	0.0219889630076903	SERINC3	20	44496221	44522109	-	4683	protein_coding	serine incorporator 3 [Source:HGNC Symbol;Acc:HGNC:11699]	TMS_TDE	2614	2577	2595	3318	3040	2994	27.6131043969035	28.0571449300992	30.2876903599129	25.1499447557259	23.8302373907628	24.0016190516216
ENSG00000168685	29.5451679000675	24.5545520383968	39.9740422823032	65.2661715405558	77.5375121353014	57.7186797605763	-1.09638700510126	0.000538941859429653	0.0219927732798476	IL7R	5	35852695	35879603	+	6060	protein_coding	interleukin 7 receptor [Source:HGNC Symbol;Acc:HGNC:6024]	fn3	26	21	32	80	92	67	0.212243565692108	0.176685083190905	0.288622581288916	0.468599881399246	0.557306548358883	0.415064011149684
ENSG00000256235	2330.65920627071	2268.37290259475	2277.27122126996	2033.85707063257	1943.49459765223	1920.22294307947	0.221471365991916	0.000540013151364395	0.0219927732798476	SMIM3	5	150777946	150796734	+	2332	protein_coding	small integral membrane protein 3 [Source:HGNC Symbol;Acc:HGNC:30248]	-	2051	1940	1823	2493	2306	2229	43.5081807065767	42.415676550387	42.7278533994365	37.9470958202703	36.3002569968139	35.8834690994024
ENSG00000165983	1489.75827373033	1559.79868662958	1628.94222300385	1200.89755634623	1340.0504814688	1312.0231235128	0.279923144247921	0.000541051478236494	0.0219927732798476	PTER	10	16436943	16513745	+	4003	protein_coding	phosphotriesterase related [Source:HGNC Symbol;Acc:HGNC:9590]	-	1311	1334	1304	1472	1590	1523	16.2013390592773	16.9911766165685	17.8051219926034	13.0529006184216	14.5811063334488	14.2832557791532
ENSG00000123505	5484.03770329715	5508.40450728034	4908.06287897404	6229.65607354605	6223.22814790288	6191.40524536212	-0.229466183319008	0.000546654391096993	0.0221483770990239	AMD1	6	110874770	110895713	+	7027	protein_coding	adenosylmethionine decarboxylase 1 [Source:HGNC Symbol;Acc:HGNC:457]	SAM_decarbox	4826	4711	3929	7636	7384	7187	33.974351321072	34.181913077374	30.5608217349952	38.5727655611387	38.5745330304801	38.3964074426883
ENSG00000175455	1648.84763934608	1442.8722483515	1330.3860947079	1739.34347155581	1896.29785113509	1964.15805752409	-0.340002701342544	0.000550116075578737	0.0222165000231296	CCDC14	3	123897305	123961408	-	11423	protein_coding	coiled-coil domain containing 14 [Source:HGNC Symbol;Acc:HGNC:25766]	-	1451	1234	1065	2132	2250	2280	6.28378106163897	5.50792727915239	5.09591744008945	6.62509080330008	7.23071566792529	7.49320424392911
ENSG00000113580	3155.65120224952	3309.01820326966	3455.25627977658	2717.52021751989	2846.13237479253	2892.8257706868	0.230121860955559	0.000555098269536415	0.0223453913082094	NR3C1	5	143277931	143435512	-	9172	protein_coding	nuclear receptor subfamily 3 group C member 1 [Source:HGNC Symbol;Acc:HGNC:7978]	GCR	2777	2830	2766	3331	3377	3358	14.9777177801903	15.7316981273616	16.4831830661986	12.8912609053938	13.5159307339874	13.7445189994374
ENSG00000110921	820.446585532644	684.019663926767	650.827375908749	515.602755170391	584.059738149607	521.191063509682	0.411970850802047	0.000559216552898796	0.0224387889505597	MVK	12	109573255	109598117	+	6480	protein_coding	mevalonate kinase [Source:HGNC Symbol;Acc:HGNC:7530]	GHMP_kinases	722	585	521	632	693	605	5.51183237086892	4.60292686963607	4.39456274595025	3.46199856822647	3.92588136466217	3.50504234401623
ENSG00000153044	2859.0631706373	2724.38601187926	3104.23422098511	2418.92748272185	2496.37077113872	2378.52648983509	0.252018926193537	0.000561767826593252	0.0224689125258243	CENPH	5	69189548	69210357	+	2244	protein_coding	centromere protein H [Source:HGNC Symbol;Acc:HGNC:17268]	-	2516	2330	2485	2965	2962	2761	55.4653290203783	52.9402860037123	60.5280235334214	46.9014918058908	48.4552841258255	46.1909031898842
ENSG00000122986	476.131744235703	582.293662624837	619.597655375699	417.703497859557	423.085120564362	407.476649653024	0.425740024043558	0.000583673677525497	0.0232704914435804	HVCN1	12	110627841	110704950	-	3688	protein_coding	hydrogen voltage gated channel 1 [Source:HGNC Symbol;Acc:HGNC:28240]	Ion_trans	419	498	496	512	502	473	5.62026663807213	6.88480501575467	7.35095419210085	4.9279223970142	4.99679747740476	4.81485406594696
ENSG00000204628	51911.9963530302	49979.0367775824	62771.7382714292	44468.2901520135	44748.4152915633	43998.0019613719	0.305740238887819	0.000593852236612606	0.0235457466494601	RACK1	5	181236909	181248096	-	5990	protein_coding	receptor for activated C kinase 1 [Source:HGNC Symbol;Acc:HGNC:4399]	WD40	45683	42744	50250	54507	53095	51073	377.278106059884	363.832552724596	458.524130536281	323.005761345363	325.391156604842	320.093935920997
ENSG00000088888	3263.60470034592	3514.80873463908	3347.82604114289	3849.07246660428	3887.8319943494	3941.23820753189	-0.205710167948728	0.000594351325793729	0.0235457466494601	MAVS	20	3846799	3876123	+	11771	protein_coding	mitochondrial antiviral signaling protein [Source:HGNC Symbol;Acc:HGNC:29233]	-	2872	3006	2680	4718	4613	4575	12.0699337199195	13.0205350600769	12.4444121628288	14.227526014226	14.3862975255436	14.5911875214693
ENSG00000135722	111.362555931024	93.5411506224638	82.4464622072503	154.191330264563	162.660215675143	142.143017320822	-0.673226168864451	0.000597375210133544	0.0235906495166345	FBXL8	16	67159931	67164570	+	3130	protein_coding	F-box and leucine rich repeat protein 8 [Source:HGNC Symbol;Acc:HGNC:17875]	-	98	80	66	189	193	165	1.54887206676369	1.30316337031722	1.15253082680027	2.14339532013503	2.26355949725511	1.97903058866324
ENSG00000169710	16605.5207124495	16747.3737545694	14195.7817655029	13483.1752131346	12517.2514155815	13340.7682801834	0.273426262761154	0.000611615503185108	0.0240355473605683	FASN	17	82078333	82098332	-	9364	protein_coding	fatty acid synthase [Source:HGNC Symbol;Acc:HGNC:3594]	Acyl_transf_1	14613	14323	11364	16527	14852	15486	77.1990202505513	77.9876441999378	66.3319511674682	62.6494746552023	58.2240590103755	62.0855810703804
novel.216	46.5904570731834	53.7861616079167	226.103176659277	29.3697771932501	24.4411723035189	38.7662774511333	1.81632393429209	0.000612493313619739	0.0240355473605683	-	CHR_HSCHR11_1_CTG7	2999802	3056311	-	2837	-	PF01406:tRNA synthetases class I (C) catalytic domain	tRNA-synt_1e	41	46	181	36	29	45	0.714921454568223	0.826707182139024	3.4871625453005	0.450430693188489	0.375247324978124	0.595478489683335
ENSG00000068724	1746.57396393861	1883.68492065987	1692.65085289128	2141.54625367449	2027.77450214712	2195.89424939864	-0.257769999871726	0.000617170154984829	0.0241431547462561	TTC7A	2	46916157	47076137	+	6949	protein_coding	tetratricopeptide repeat domain 7A [Source:HGNC Symbol;Acc:HGNC:19750]	-	1537	1611	1355	2625	2406	2549	10.9417141616434	11.8202440520014	10.6578581528713	13.408858492874	12.710196189364	13.7708397351031
ENSG00000104783	445.450223724095	459.520902432854	374.756646396592	575.158136701148	568.889355340526	535.836101657888	-0.39144019911514	0.000640177616189651	0.0249612506583268	KCNN4	19	43766533	43781257	-	3289	protein_coding	potassium calcium-activated channel subfamily N member 4 [Source:HGNC Symbol;Acc:HGNC:6293]	Ion_trans_2	392	393	300	705	675	622	5.8959800169904	6.09230856716899	4.9855185161072	7.6086928903238	7.53388249389273	7.09969041312165
ENSG00000105967	89.7718563117436	99.3874725363678	73.7021404579965	137.874787379424	138.219043371624	145.588908649812	-0.679438345518698	0.000642083617383035	0.0249612506583268	TFEC	7	115935148	116159896	-	8644	protein_coding	transcription factor EC [Source:HGNC Symbol;Acc:HGNC:11754]	HLH	79	85	59	169	164	169	0.452112112623429	0.501368889797685	0.373069895715378	0.693995665398287	0.696479010347706	0.733981048676395
ENSG00000066230	160.225718227289	140.311725933696	91.1907839565041	199.877650342952	217.442153596823	225.705882048821	-0.711422633728791	0.000670308171008566	0.0259775641801736	SLC9A3	5	470458	524332	-	5635	protein_coding	solute carrier family 9 member A3 [Source:HGNC Symbol;Acc:HGNC:11073]	Na_H_Exchanger	141	120	73	245	258	262	1.23782429282151	1.0857767566352	0.708079289655007	1.54332352243447	1.68075622512277	1.74550168001848
ENSG00000168566	1395.44100697242	1435.85666205482	1362.86500406227	1604.73199275342	1740.38002781954	1637.65985410232	-0.248348992219995	0.000680775322457488	0.0262703099496124	SNRNP48	6	7590199	7611967	+	5836	protein_coding	small nuclear ribonucleoprotein U11/U12 subunit 48 [Source:HGNC Symbol;Acc:HGNC:21368]	-	1228	1228	1091	1967	2065	1901	10.4091889725553	10.7284331234708	10.2179181550314	11.9639306851367	12.989239233819	12.2286843173228
ENSG00000167969	2414.74929952475	2422.71580112181	2179.83449320685	2056.70023067177	1904.72584158458	1896.96317660879	0.260607819102446	0.000683317165935673	0.0262703099496124	ECI1	16	2239395	2252300	-	3234	protein_coding	enoyl-CoA delta isomerase 1 [Source:HGNC Symbol;Acc:HGNC:2703]	ECH	2125	2072	1745	2521	2260	2202	32.5051914418929	32.6665259559387	29.4922813307427	27.6705404456766	25.653543746148	25.5617274133171
ENSG00000067064	2188.61512982808	1945.65593294725	1852.54702202049	1669.99816429397	1647.67213287515	1605.78535930917	0.282492334950919	0.000689648603077834	0.0262703099496124	IDI1	10	1039152	1049170	-	4345	protein_coding	isopentenyl-diphosphate delta isomerase 1 [Source:HGNC Symbol;Acc:HGNC:5387]	NUDIX	1926	1664	1483	2047	1955	1864	21.9280650755898	19.5261560554964	18.655389568411	16.7229493117923	16.5171808434788	16.1053077296087
ENSG00000114554	2117.02491530099	2184.18586703453	1861.29134376974	1703.44707720851	1612.2745729873	1737.59070264302	0.286685718037343	0.000689917345087459	0.0262703099496124	PLXNA1	3	126988594	127037392	+	10944	protein_coding	plexin A1 [Source:HGNC Symbol;Acc:HGNC:9099]	Sema	1863	1868	1490	2088	1913	2017	8.42113403578867	8.7026997899597	7.44154541155582	6.7723472991039	6.41679002956146	6.91899017735174
ENSG00000139318	1821.57323630032	1601.89220440969	1843.80270027123	1447.27735391183	1470.68433343588	1437.79815702092	0.273965476237614	0.000690188550180207	0.0262703099496124	DUSP6	12	89347232	89353271	-	4632	protein_coding	dual specificity phosphatase 6 [Source:HGNC Symbol;Acc:HGNC:3072]	DSPc	1603	1370	1476	1774	1745	1669	17.1198037147516	15.0801350611433	17.4168960201694	13.5947077638971	13.8294791359979	13.5269749623948
ENSG00000179455	253.406632373656	264.25375050846	202.36858905416	319.804240548724	337.119617979571	352.34238838919	-0.485160191692478	0.000692355724692202	0.0262703099496124	MKRN3	15	23565678	23630075	+	5731	protein_coding	makorin ring finger protein 3 [Source:HGNC Symbol;Acc:HGNC:7114]	-	223	226	162	392	400	409	1.92490040538637	2.01062577406865	1.54503228332182	2.42795408798974	2.56217344499771	2.67920410387845
ENSG00000198755	25761.1137036358	24455.1645658604	24987.5239929035	22508.6709100492	21951.5439247398	22474.1032476704	0.168070871827442	0.000693180215086197	0.0262703099496124	RPL10A	6	35468408	35470785	+	1501	protein_coding	ribosomal protein L10a [Source:HGNC Symbol;Acc:HGNC:10299]	-	22670	20915	20003	27590	26046	26088	747.14455756406	710.444884379395	728.395736399577	652.462896489836	636.999786612158	652.488698406138
ENSG00000116717	134.089608161845	134.465404019792	109.928616276334	87.2935044354934	75.0091150004546	64.6104624185556	0.738243790824278	0.000695556562646658	0.0262703099496124	GADD45A	1	67685061	67688338	+	2069	protein_coding	growth arrest and DNA damage inducible alpha [Source:HGNC Symbol;Acc:HGNC:4095]	-	118	115	88	107	89	75	2.82133934927897	2.83393943418126	2.32474399090372	1.83572701242689	1.57909572883287	1.36086070181378
ENSG00000210191	17.0452891731159	10.5233794450272	7.49513292793185	35.8963943473057	37.0831579777528	31.0130219609067	-1.55947048018284	0.000696808445654436	0.0262703099496124	MT-TL2	MT	12266	12336	+	71	Mt_tRNA	mitochondrially encoded tRNA leucine 2 (CUN) [Source:HGNC Symbol;Acc:HGNC:7491]	-	15	9	6	44	44	36	10.4512135002235	6.46304791229507	4.61897757731734	21.9977944324463	22.7495741050846	19.0351828195112
ENSG00000157693	746.583665782475	745.990676214149	854.445153784231	620.02862963528	648.955264610674	579.771216102505	0.343414846191829	0.000702656725006342	0.0264110038293799	TMEM268	9	114611206	114646422	+	4792	protein_coding	transmembrane protein 268 [Source:HGNC Symbol;Acc:HGNC:24513]	-	657	638	684	760	770	673	6.78238391965675	6.78823836790814	7.80175386285613	5.62965258183526	5.89865313555251	5.27243403742758
ENSG00000167526	44823.428762237	43074.5305972618	45298.0850387774	40053.8494744391	37733.7988404534	39719.9278764312	0.180788552836281	0.00073411816507743	0.0275106924384422	RPL13	16	89560657	89566828	+	6172	protein_coding	ribosomal protein L13 [Source:HGNC Symbol;Acc:HGNC:10303]	-	39445	36839	36262	49096	44772	46107	316.154852804694	304.323247730138	321.128453999686	282.361190557548	266.292859100233	280.448969235632
ENSG00000165684	867.037042605827	867.594172023352	764.503558649048	1023.86306604247	992.817274949837	1069.08778481903	-0.303386883439638	0.0007368636521808	0.0275309027412102	SNAPC4	9	136375577	136400168	-	5045	protein_coding	small nuclear RNA activating complex polypeptide 4 [Source:HGNC Symbol;Acc:HGNC:11137]	Myb_DNA-binding	763	742	612	1255	1178	1241	7.48164636865028	7.49887215318861	6.63045304557625	8.83013547573262	8.57162302460161	9.2347153034355
ENSG00000178464	2806.79095050641	2850.66656521959	3838.75724792243	2296.55341108331	2294.94179939593	2549.09811062008	0.41105781734126	0.00074611713789837	0.0277934201905486	RPL10P16	19	12643275	12643919	-	645	processed_pseudogene	ribosomal protein L10 pseudogene 16 [Source:HGNC Symbol;Acc:HGNC:36882]	-	2470	2438	3073	2815	2723	2959	189.439722122398	192.720183897063	260.408884948793	154.918575907008	154.976864357235	172.225776200185
ENSG00000172164	1643.16587628837	1655.67836601761	1542.74819433264	1344.48313373545	1383.03323276119	1377.49505876361	0.2384870292339	0.000752030888064048	0.0279303376552121	SNTB1	8	120535745	120813273	-	6747	protein_coding	syntrophin beta 1 [Source:HGNC Symbol;Acc:HGNC:11168]	PDZ	1446	1416	1235	1648	1641	1599	10.6020876954098	10.7005415560907	10.0048181628149	8.67024378158534	8.92846527263805	8.89714469935729
ENSG00000135164	1140.89802198722	1035.96824314379	1005.59700116419	1274.32199932935	1265.04136646834	1318.91490617078	-0.277166860587843	0.000755447312553762	0.0279739673986896	DMTF1	7	87152361	87196337	+	9417	protein_coding	cyclin D binding myb like transcription factor 1 [Source:HGNC Symbol;Acc:HGNC:14603]	Myb_DNA-binding	1004	886	805	1562	1501	1531	5.27418005132516	4.79705133707165	4.67235962322701	5.88780300169702	5.85122858551983	6.10345181782265
ENSG00000148719	2057.93457950086	2015.8117959141	2208.56583609725	1854.37509889604	1720.15285074076	1685.90233270818	0.25569422796662	0.000759679360485226	0.0280474518919974	DNAJB12	10	72332830	72355230	-	5649	protein_coding	DnaJ heat shock protein family (Hsp40) member B12 [Source:HGNC Symbol;Acc:HGNC:14891]	DnaJ	1811	1724	1768	2273	2041	1957	15.8591784159113	15.5603335232699	17.1065975489907	14.2827775587452	13.2632627381432	13.0056526583989
ENSG00000146574	1921.57226611593	1921.10138090885	2833.16024675824	1542.72912978989	1648.5149319201	1610.95419630265	0.474881444610834	0.000785103413406399	0.0289006061825913	CCZ1B	7	6794134	6826770	-	7316	protein_coding	CCZ1 homolog B, vacuolar protein trafficking and biogenesis associated [Source:HGNC Symbol;Acc:HGNC:21717]	-	1691	1643	2268	1891	1956	1870	11.4341456538212	11.4503056939578	16.9442482531496	9.17492755074392	9.81463372128874	9.59579165507301
ENSG00000104687	4070.41505454007	4080.73269590498	4178.536607322	3646.74733482856	3586.95273530264	3640.58418907755	0.181119805396671	0.000803375659913792	0.0294862495884242	GSR	8	30678061	30727999	-	3760	protein_coding	glutathione-disulfide reductase [Source:HGNC Symbol;Acc:HGNC:4623]	Pyr_redox_2	3582	3490	3345	4470	4256	4226	47.1271900674442	47.3250189771748	48.6251808388733	42.1992264206086	41.5520751014147	42.1943739972154
ENSG00000139514	16454.3858151145	18315.3572918784	18336.8427081853	15461.5560379577	15036.3777609338	15345.4155608231	0.212127417669485	0.000846112893498194	0.0309637618708621	SLC7A1	13	29509410	29595688	-	7692	protein_coding	solute carrier family 7 member 1 [Source:HGNC Symbol;Acc:HGNC:11057]	-	14480	15664	14679	18952	17841	17813	93.1243159586568	103.828508080134	104.306205622255	87.4582098459564	85.144943282944	86.9382096877012
ENSG00000132912	6302.21158360671	6406.39955325599	6960.48011240604	5738.52813270337	5696.4787448098	5583.20542579545	0.20867221171924	0.000850109511261274	0.0310190543597352	DCTN4	5	150708440	150759109	-	6417	protein_coding	dynactin subunit 4 [Source:HGNC Symbol;Acc:HGNC:15518]	-	5546	5479	5572	7034	6759	6481	42.7544806516963	43.5333888337228	47.4604684774211	38.9094539670397	38.6660092074849	37.9160321090719
ENSG00000197774	196.589001796603	157.850691675408	119.92212684691	247.195624709855	225.027345001364	273.948360654676	-0.650564669567845	0.000858369675938463	0.0312291404840702	EME2	16	1773207	1781708	+	6909	protein_coding	essential meiotic structure-specific endonuclease subunit 2 [Source:HGNC Symbol;Acc:HGNC:27289]	-	173	135	96	303	267	318	1.23869595622373	0.996257928295592	0.759467148332972	1.55672624516512	1.41864918061451	1.72792475876443
ENSG00000180539	246.58851670441	205.79053136942	142.407525630705	304.303524807842	320.263637080593	297.208127125356	-0.629381392889332	0.000881095831910523	0.0319627758325913	C9orf139	9	137027464	137037957	+	4990	antisense	chromosome 9 open reading frame 139 [Source:HGNC Symbol;Acc:HGNC:31426]	-	217	176	114	373	380	345	2.15126047291842	1.79831322004095	1.24869754545112	2.65334118215738	2.7955160746729	2.59556225319488
ENSG00000119729	734.083787055524	654.788054357247	856.943531426875	526.208508045731	555.404570621344	609.061292398917	0.409187774519183	0.000891594420558055	0.0322498747076637	RHOQ	2	46541806	46583121	+	4619	protein_coding	ras homolog family member Q [Source:HGNC Symbol;Acc:HGNC:17736]	Ras	646	560	686	645	659	707	6.91860227179408	6.18149154441442	8.11762725989819	4.95674484852033	5.23740785492139	5.74624781693372
ENSG00000100139	1789.75536317717	1841.59140287976	1852.54702202049	1571.28307983888	1584.46220450398	1569.60350035478	0.214628739494582	0.000894622702940292	0.0322658864450633	MICALL1	22	37905657	37942822	+	5968	protein_coding	MICAL like 1 [Source:HGNC Symbol;Acc:HGNC:29804]	CH	1575	1575	1483	1926	1880	1822	13.0552608317973	13.4556585640527	13.5820488731142	11.4554533171586	11.5639971954465	11.4612624734585
ENSG00000112759	3943.14356204747	3808.29409471706	3798.78320564012	4469.10109623956	4351.37146907132	4314.25594389502	-0.185407001361463	0.000902180509460926	0.0324446990707864	SLC29A1	6	44219505	44234151	+	4408	protein_coding	solute carrier family 29 member 1 (Augustine blood group) [Source:HGNC Symbol;Acc:HGNC:11003]	-	3470	3257	3041	5478	5163	5008	38.9423089844234	37.6729290324284	37.7075040719965	44.1128638578968	42.9971313955163	42.6516301470053
ENSG00000103995	1098.8529753602	948.273414435227	820.717055608537	1191.10763061514	1254.92777792895	1261.1962264102	-0.369433960290616	0.000922673747170733	0.0330589891158231	CEP152	15	48712928	48811146	-	8168	protein_coding	centrosomal protein 152 [Source:HGNC Symbol;Acc:HGNC:29298]	-	967	811	657	1460	1489	1464	5.85658639638302	5.06242194251092	4.39645460025143	6.3448584578048	6.69203049821765	6.72880972831401
ENSG00000177595	703.402266543915	627.894973553288	553.390647845635	834.591168574858	813.301078375715	775.325549022667	-0.361579442840516	0.000924560237312466	0.0330589891158231	PIDD1	11	799179	809753	-	5869	protein_coding	p53-induced death domain protein 1 [Source:HGNC Symbol;Acc:HGNC:16491]	-	619	537	443	1023	965	900	5.21747466486425	4.6651261383176	4.12565177881986	6.18723107162391	6.03590153894063	5.75693465745995
ENSG00000102878	121.589729434893	80.6792424118751	62.4594410660987	152.559675976049	147.489832866062	166.26425662375	-0.812567425612451	0.000942196095831328	0.0335933287996547	HSF4	16	67164681	67169945	+	3377	protein_coding	heat shock transcription factor 4 [Source:HGNC Symbol;Acc:HGNC:5227]	HSF_DNA-bind	107	69	50	187	175	193	1.56742412320991	1.04176855599426	0.809267120692753	1.96560096831231	1.9023303244924	2.14555251353735
ENSG00000105612	2167.0244302088	2098.82956709153	2046.17128932539	1881.29739465652	1626.60215675143	1756.54310495246	0.261863154001142	0.000948426069274272	0.033668286201926	DNASE2	19	12875211	12881468	-	2389	protein_coding	deoxyribonuclease 2, lysosomal [Source:HGNC Symbol;Acc:HGNC:2960]	-	1907	1795	1638	2306	1930	2039	39.488292292166	38.3090619590924	37.4757816580754	34.2632034252321	29.6565141331457	32.041583898398
ENSG00000253733	51.1358675193476	46.7705753112319	76.2005181006405	31.817258626021	19.3843780338253	25.8441849674222	1.17212665649807	0.000949694426082055	0.033668286201926	LZTS1-AS1	8	20275773	20290458	+	892	lincRNA	LZTS1 antisense RNA 1 [Source:HGNC Symbol;Acc:HGNC:43630]	-	45	40	61	39	23	30	2.49563730442558	2.2863796799848	3.73781612245168	1.55197443904005	0.946546435833754	1.26261022065144
ENSG00000260401	63.6357462462993	68.9865985840671	76.2005181006405	102.794220176375	134.847847191828	111.991468192163	-0.744961612398334	0.000956325981444336	0.0338073425564982	AP002761.4	11	73238975	73242335	+	3361	sense_overlapping	-	-	56	59	61	126	160	130	0.824239311254365	0.895028189513837	0.992005945024368	1.33072049033475	1.7475532297866	1.45207062567431
ENSG00000075420	688.629682593881	701.558629668479	768.251125113014	553.946630950468	595.016125733943	584.94005309599	0.31545854093546	0.000962569598457307	0.0339319379071998	FNDC3B	3	172039628	172401665	+	13270	protein_coding	fibronectin type III domain containing 3B [Source:HGNC Symbol;Acc:HGNC:24670]	fn3	606	600	615	679	706	679	2.25910028666475	2.30533233746772	2.53312805719118	1.81628360586731	1.9530471185714	1.92093093976768
ENSG00000103522	82.9537406424973	99.3874725363678	103.682672169724	59.5553815307572	55.6247369666292	51.6883699348445	0.775271510113288	0.000980088960817009	0.0344521975831985	IL21R	16	27402162	27452042	+	5467	protein_coding	interleukin 21 receptor [Source:HGNC Symbol;Acc:HGNC:6006]	-	73	85	83	73	66	60	0.660552887892917	0.792725934408486	0.829816318002899	0.473978451466523	0.443173521527622	0.412016944145265
ENSG00000104904	18502.0932211115	18560.9028122624	20792.7479309043	16948.8089219381	16378.1138404925	16461.0228785835	0.216596877115689	0.00103338349884404	0.0362235749496481	OAZ1	19	2269509	2273490	+	3436	protein_coding	ornithine decarboxylase antizyme 1 [Source:HGNC Symbol;Acc:HGNC:8095]	-	16282	15874	16645	20775	19433	19108	234.416622680547	235.551804480139	264.779035990772	214.621234606301	207.61830368605	208.773310417319
novel.513	0	0	0	8.97409858682643	8.42799044948928	4.30736416123704	-5.05550909853967	0.00103818447915123	1	-	CHR_HSCHR6_MHC_COX_CTG1	33189462	33189814	-	243	-	PF04129:Vps52 / Sac2 family	-	0	0	0	11	10	5	0	0	0	1.60683477850173	1.51068065980266	0.772461122648204
ENSG00000185189	97.726324592531	73.6636561151903	71.2037628153525	146.033058821994	121.363062472646	130.082397669359	-0.710150624128771	0.00103976073547764	0.0363450258207995	NRBP2	8	143833594	143840974	-	4924	protein_coding	nuclear receptor binding protein 2 [Source:HGNC Symbol;Acc:HGNC:19339]	-	86	63	57	179	144	151	0.864000942761507	0.652342569539125	0.632717379346171	1.29038646260413	1.07355275482971	1.15125572596794
ENSG00000100814	1684.07457030385	1697.77188379772	1618.94871243328	1400.77520668918	1470.68433343588	1399.03187956979	0.227979659021335	0.00105354266975152	0.0367044180184583	CCNB1IP1	14	20311368	20333312	-	3680	protein_coding	cyclin B1 interacting protein 1 [Source:HGNC Symbol;Acc:HGNC:19437]	-	1482	1452	1296	1717	1745	1624	19.9220577340674	20.1174074690315	19.2490869906899	16.5617905501249	17.4071052603104	16.5672759648319
ENSG00000134954	812.492117251857	813.808010415435	858.192720248197	681.215665454551	707.951197757099	623.706330547123	0.303167656394533	0.00105592483922001	0.0367044180184583	ETS1	11	128458761	128587558	-	7149	protein_coding	ETS proto-oncogene 1, transcription factor [Source:HGNC Symbol;Acc:HGNC:3488]	Ets	715	696	687	835	840	724	4.94759969542452	4.96383294686084	5.2524798174292	4.14596842192671	4.31333244200475	3.80194797117762
ENSG00000184307	237.497695812081	235.02214093894	168.640490878467	293.697771932501	306.77885236141	323.913784925025	-0.525324299788098	0.00106492469801513	0.036839844148914	ZDHHC23	3	113947901	113965401	+	7138	protein_coding	zinc finger DHHC-type containing 23 [Source:HGNC Symbol;Acc:HGNC:28654]	-	209	201	135	360	364	376	1.44845014597756	1.43572984583859	1.03373727651505	1.79023798903859	1.87199111404967	1.97753510378597
ENSG00000132361	8547.64434401184	8935.51841321086	8546.94991548495	9984.09259141653	9620.55109809201	9724.30533040874	-0.1721414253064	0.00106572511721756	0.036839844148914	CLUH	17	2689386	2712663	-	6900	protein_coding	clustered mitochondria homolog [Source:HGNC Symbol;Acc:HGNC:29094]	-	7522	7642	6842	12238	11415	11288	53.9284636169699	56.4691378800142	54.1984581030042	62.9573108918436	60.7303477505843	61.4158985520598
ENSG00000198743	802.264943747987	785.745665228696	693.299795833696	934.937907318462	932.135743713514	934.698022988437	-0.295581576002105	0.00107375529576912	0.0370148959555329	SLC5A3	21	34073570	34106262	+	11576	protein_coding	solute carrier family 5 member 3 [Source:HGNC Symbol;Acc:HGNC:11038]	-	706	672	555	1146	1106	1085	3.01703252656188	2.95981093057881	2.62051963018587	3.51407406740911	3.50732129204599	3.51871522618888
ENSG00000169136	37495.0907704088	35781.828641858	33906.7321771424	31682.6471472186	31406.0636109768	30938.9352973334	0.188956326973606	0.00108720245016997	0.0373326702566233	ATF5	19	49928702	49933935	+	2954	protein_coding	activating transcription factor 5 [Source:HGNC Symbol;Acc:HGNC:790]	bZIP_1	32996	30602	27143	38835	37264	35914	552.566578343256	528.192870196939	502.227290400578	466.656833735979	463.082024305125	456.421598401177
ENSG00000142937	53321.0735913411	50702.8114305237	54539.5839389174	46854.584548965	47631.6308243336	46199.9265205962	0.172568695378341	0.00108895680530578	0.0373326702566233	RPS8	1	44775251	44778779	+	2847	protein_coding	ribosomal protein S8 [Source:HGNC Symbol;Acc:HGNC:10441]	-	46923	43363	43660	57432	56516	53629	815.327541647119	776.577973308373	838.20301093683	716.063084099228	728.723696704109	707.172122500852
ENSG00000196305	10831.7130932094	11567.5325388504	11568.7376742628	9940.85375277091	10100.9465537129	9991.36190840544	0.17755990141529	0.00109865998518398	0.0375621313838655	IARS	9	92210207	92293756	-	7401	protein_coding	isoleucyl-tRNA synthetase [Source:HGNC Symbol;Acc:HGNC:5330]	-	9532	9893	9261	12185	11985	11598	63.7129096335926	68.1539167791108	68.3943824120851	58.441309793254	59.4465392917117	58.8309146443765
ENSG00000113161	2945.42596911442	3043.59518837842	2880.62942196847	2517.64256717694	2627.00462310581	2580.97260541323	0.199386060333717	0.00110937388614379	0.0377609180187425	HMGCR	5	75336329	75362104	+	6215	protein_coding	3-hydroxy-3-methylglutaryl-CoA reductase [Source:HGNC Symbol;Acc:HGNC:5006]	-	2592	2603	2306	3086	3117	2996	20.6313512778025	21.354344754	20.2801481046892	17.6254250965976	18.4108827487529	18.0972912694876
ENSG00000100353	9871.49513645717	9860.40653999047	9981.01868236258	8967.57196967237	8937.04107263843	8764.62459528513	0.155876030083767	0.00111052623710862	0.0377609180187425	EIF3D	22	36510850	36529436	-	4070	protein_coding	eukaryotic translation initiation factor 3 subunit D [Source:HGNC Symbol;Acc:HGNC:3278]	-	8687	8433	7990	10992	10604	10174	105.58670121257	105.643043847974	107.301383695182	95.8665551960181	95.6432340324577	93.8448024188181
ENSG00000058335	96.58997198099	76.0021848807519	82.4464622072503	53.8445915209586	44.6683493822932	45.6580601091126	0.822942110932028	0.00112089462740961	0.0380099023245776	RASGRF1	15	78959947	79090773	-	9929	protein_coding	Ras protein specific guanine nucleotide releasing factor 1 [Source:HGNC Symbol;Acc:HGNC:9875]	RhoGEF	85	65	66	66	53	53	0.423493963634129	0.333780576708427	0.363321733093448	0.2359517682602	0.195951820098686	0.200393328604819
ENSG00000184110	1738.61949565782	1937.47108226778	2323.49120765887	1475.01547681656	1449.61435731216	1686.76380554042	0.379329703675343	0.00112745958831375	0.0381289111180685	EIF3C	16	28688558	28735730	+	6982	protein_coding	eukaryotic translation initiation factor 3 subunit C [Source:HGNC Symbol;Acc:HGNC:3279]	-	1530	1657	1860	1808	1720	1958	10.8404022011772	12.1002927804478	14.5608273384066	9.19185983341666	9.04331264066343	10.5279967742561
ENSG00000251474	307.951557727627	260.745957360118	164.892924414501	371.201350636911	392.7443549462	383.355410350096	-0.642861714332562	0.00113721116746667	0.0383547517805852	RPL32P3	3	129382922	129399655	-	4504	transcribed_unprocessed_pseudogene	ribosomal protein L32 pseudogene 3 [Source:HGNC Symbol;Acc:HGNC:27024]	-	271	223	132	455	466	445	2.97649199167852	2.52440886114485	1.60187455057053	3.58589712750372	3.79810072279605	3.70915113221863
ENSG00000163565	668.175335586142	692.204514606232	806.975978573996	589.843025297773	562.146962980935	552.204085470588	0.345729168285349	0.00114528784361217	0.038523037737025	IFI16	1	158999968	159055155	+	5294	protein_coding	interferon gamma inducible protein 16 [Source:HGNC Symbol;Acc:HGNC:5395]	PAAD_DAPIN	588	592	646	723	667	641	5.49448761122444	5.70152436405126	6.6696267964122	4.84773835560311	4.62509694033765	4.5455557932396
ENSG00000059145	574.994421439775	593.986306452645	504.672283814078	672.241566867725	726.492776745976	710.715086604111	-0.332812073932462	0.00115110751960684	0.0386147062827251	UNKL	16	1363205	1414751	-	7494	protein_coding	unkempt family like zinc finger [Source:HGNC Symbol;Acc:HGNC:14184]	zf-CCCH	506	508	404	824	862	825	3.34018589279451	3.45623479673603	2.94659622871121	3.9029980513982	4.22252782340839	4.13288346845206
ENSG00000028137	2311.34121187451	2351.39067377218	2149.85396149512	2724.04683467395	2603.40624984724	2607.6782632129	-0.219813082348061	0.00118305206999856	0.0395799109423915	TNFRSF1B	1	12167003	12209228	+	3766	protein_coding	TNF receptor superfamily member 1B [Source:HGNC Symbol;Acc:HGNC:11917]	-	2034	2011	1721	3339	3089	3027	26.718030561538	27.226070807972	24.9777610705427	31.4717516071164	30.1104007335553	30.1748420518447
ENSG00000232653	56.8176305770529	291.146831312419	26.2329652477615	11.4215800195973	0.842799044948928	9.47620115472149	4.10494341920584	0.0011957565660035	0.039897984457641	GOLGA8N	15	32593456	32607310	+	7602	protein_coding	golgin A8 family member N [Source:HGNC Symbol;Acc:HGNC:44405]	-	50	249	21	14	1	11	0.325368832112546	1.6700316297095	0.150988677711571	0.0653709779300053	0.00482893186440472	0.0543222462730505
ENSG00000167995	40.9086940154781	36.2471958662047	38.7248534609812	13.8690614523681	10.1135885393871	21.5368208061852	1.35060532883325	0.00120200858053485	0.039999640203985	BEST1	11	61949821	61965515	+	8930	protein_coding	bestrophin 1 [Source:HGNC Symbol;Acc:HGNC:12703]	-	36	31	31	17	12	25	0.199427411023302	0.176995999190761	0.18974187472332	0.0675744117885643	0.0493297290479794	0.105099693618989
ENSG00000248527	2342.02273238612	1674.3865961421	2745.7170292657	2932.89858360373	3447.89089288606	3103.88661458741	-0.488314629732261	0.00121182506468227	0.0401318950790712	MTATP6P1	1	633696	634376	+	681	unprocessed_pseudogene	mitochondrially encoded ATP synthase 6 pseudogene 1 [Source:HGNC Symbol;Acc:HGNC:44575]	-	2061	1432	2198	3595	4091	3603	149.714784405405	107.213412846935	176.414195487271	187.385764247422	220.526766924876	198.623234728652
ENSG00000149927	174.998302177323	152.004369761504	122.420504489554	214.562538939577	220.813349776619	226.567354881068	-0.555738067960363	0.00121241481246974	0.0401318950790712	DOC2A	16	30005509	30023270	-	6426	protein_coding	double C2 domain alpha [Source:HGNC Symbol;Acc:HGNC:2985]	-	154	130	98	263	262	263	1.18553344134707	1.03146820608091	0.83356276540549	1.45277995443606	1.49671638479608	1.53648359437672
ENSG00000185963	1248.85152008362	1203.17304988144	1211.71315668232	1526.41258690475	1447.08596017731	1378.35653159585	-0.248384023137813	0.00123660067647881	0.040824179475606	BICD2	9	92711363	92764812	-	6427	protein_coding	BICD cargo adaptor 2 [Source:HGNC Symbol;Acc:HGNC:17208]	-	1099	1029	970	1871	1717	1600	8.45908135686886	8.16319723085534	8.2492864931758	10.3335679385285	9.807107552048	9.34597431105094
ENSG00000185215	736.356492278606	829.008447391586	795.733279182098	957.781067357657	950.677322702391	949.343061136643	-0.275800033556642	0.00126340237167386	0.0414954031449112	TNFAIP2	14	103123442	103137439	+	5029	protein_coding	TNF alpha induced protein 2 [Source:HGNC Symbol;Acc:HGNC:11895]	-	648	709	637	1174	1128	1102	6.37422192242705	7.18816130569412	6.92326171171643	8.28650263527056	8.23391552146647	8.2264575139977
ENSG00000213860	448.859281558718	558.908374969221	598.361445413226	297.776907653786	381.787967361864	432.459361788199	0.530280341417155	0.00126358307517159	0.0414954031449112	RPL21P75	7	20002765	20003247	+	483	processed_pseudogene	ribosomal protein L21 pseudogene 75 [Source:HGNC Symbol;Acc:HGNC:36460]	-	395	478	479	365	453	502	40.4560776554547	50.4584587180745	54.2052479044118	26.8244326518373	34.4294443789684	39.0184026945606
ENSG00000137876	7056.74971766997	6473.0476230745	6409.58784220305	5656.94541827768	5951.84685542933	5641.78557838827	0.209094302210922	0.00127289861310112	0.041691605755614	RSL24D1	15	55180806	55197067	-	3009	protein_coding	ribosomal L24 domain containing 1 [Source:HGNC Symbol;Acc:HGNC:18479]	-	6210	5536	5131	6934	7062	6549	102.094705757917	93.8052420595639	93.2036197183054	81.7987112013608	86.1557898685582	81.708211220353
ENSG00000140988	66327.76558304	64368.0042720829	82127.9190578132	58257.4005442444	58226.4576183866	55870.8205354056	0.304261514872977	0.00128104072689017	0.0418484482483309	RPS2	16	1962052	1964860	-	2413	protein_coding	ribosomal protein S2 [Source:HGNC Symbol;Acc:HGNC:10404]	-	58369	55050	65745	71409	69087	64855	1196.62684172988	1163.19684659948	1489.21828555544	1050.46222814382	1051.03688034563	1009.01829793385
ENSG00000183010	3434.05759207708	3480.90006753843	3553.94219666102	3161.33018399567	2925.35548501773	3030.66142384638	0.199259519477046	0.00129023613523534	0.0420387904219369	PYCR1	17	81932384	81942412	-	2886	protein_coding	pyrroline-5-carboxylate reductase 1 [Source:HGNC Symbol;Acc:HGNC:9721]	F420_oxidored	3022	2977	2845	3875	3471	3518	51.800260361168	52.5939419449477	53.8814030798231	47.6606753073362	44.1506630129084	45.7627809953403
ENSG00000031698	3062.47028810315	2988.63976238772	2940.59048539193	2666.12310743171	2615.20543647652	2615.43151870313	0.18744106733442	0.00130563176951953	0.0424296324266516	SARS	1	109213918	109238169	+	3836	protein_coding	seryl-tRNA synthetase [Source:HGNC Symbol;Acc:HGNC:10537]	tRNA-synt_2b	2695	2556	2354	3268	3103	3036	34.7547349183224	33.9731225504478	33.5413711508236	30.2404507925612	29.6949172896335	29.712286147626
novel.422	137.498665996468	167.204806737654	184.879945555652	99.5309115993476	118.834665337799	97.3464300439571	0.631263890646614	0.00130923953313593	0.042436363984424	-	CHR_HSCHR1_8_CTG3	28236079	28238105	+	553	-	PF04568:Mitochondrial ATPase inhibitor, IATP	-	121	143	148	122	141	113	10.824156139894	13.1845138544368	14.6281544250906	7.83104123680132	9.35993697049162	7.6712513442304
ENSG00000239494	0	0	0	7.34244429831253	5.8995933146425	6.89178265797926	-4.94578801908286	0.0013210781968866	1	RN7SL333P	1	169859756	169860052	+	297	misc_RNA	RNA, 7SL, cytoplasmic 333, pseudogene [Source:HGNC Symbol;Acc:HGNC:46349]	-	0	0	0	9	7	8	0	0	0	1.07564972775736	0.865208014250616	1.01122183328492
ENSG00000169504	5814.7163132556	6094.20596305352	6026.08687405721	5320.00880769956	5340.81754784136	5284.2743530056	0.169598150628476	0.00132401223553741	0.0427483112287801	CLIC4	1	24745357	24844324	+	4495	protein_coding	chloride intracellular channel 4 [Source:HGNC Symbol;Acc:HGNC:13518]	-	5117	5212	4824	6521	6337	6134	56.3144089451348	59.1191152154397	58.6584462788839	51.4955043081846	51.7526930345758	51.2303090499111
ENSG00000230202	2714.74638897159	2812.08084058782	2855.64564554203	2380.58360694177	1920.73902343861	2431.93780543443	0.316001950479268	0.00132571491670309	0.0427483112287801	AL450405.1	6	117998975	117999448	+	474	processed_pseudogene	-	-	2389	2405	2286	2918	2279	2823	249.328323867007	258.696143052964	263.603296295383	218.520284566808	176.500088049944	223.586427453299
ENSG00000153914	2585.20219125591	2228.6179135802	1979.96428179533	2763.20653759828	2848.66077192738	2857.50538456465	-0.317585608001548	0.00133825018027729	0.0430412989682483	SREK1	5	66139971	66183615	+	18240	protein_coding	splicing regulatory glutamic acid and lysine rich protein 1 [Source:HGNC Symbol;Acc:HGNC:17882]	RRM_1	2275	1906	1585	3387	3380	3317	6.17007405198687	5.32784126327511	4.74960381636885	6.59136215576578	6.80253537896008	6.82705713979446
ENSG00000122674	982.945008983015	995.043989746459	1182.98181379191	814.195489968434	859.655025847906	859.749886582913	0.318522747351458	0.00134978373447898	0.0432111408006726	CCZ1	7	5898725	5926550	+	6431	protein_coding	CCZ1 homolog, vacuolar protein trafficking and biogenesis associated [Source:HGNC Symbol;Acc:HGNC:21691]	-	865	851	947	998	1020	998	6.6538255026821	6.74689987575425	8.04867556538864	5.5085442596736	5.82238078586049	5.82592556983071
ENSG00000284946	157.953013004207	142.650254699257	94.9383504204701	196.614341765924	217.442153596823	205.89200690713	-0.644908775807965	0.00135045635966522	0.0432111408006726	AC068831.7	15	90966190	91022566	-	7148	protein_coding	-	Sec1	139	122	76	241	258	239	0.961975620534472	0.870218880437417	0.581141648181412	1.19678823235231	1.32499458989463	1.25523851762842
novel.346	6.81811566924635	84.1870355602174	19.9870211411516	5.71079000979864	9.27078949443821	3.44589132898963	2.58989775020079	0.00141297238377685	1	-	CHR_HSCHR17_2_CTG5	46419456	46586373	+	4370	-	PF17862:AAA+ lid domain|PF02359:Cell division protein 48 (CDC48), N-terminal domain|PF02933:Cell division protein 48 (CDC48), domain 2|PF00004:ATPase family associated with various cellular activities (AAA)	AAA	6	72	16	7	11	4	0.0679209298412697	0.840048332765126	0.200120462541285	0.0568592876686385	0.0924038765137876	0.0343630302615128
ENSG00000113407	12445.3338015977	12501.7747806923	15291.3203618023	11010.4031388918	11174.6725369778	10937.2590782131	0.280682060971884	0.00145534104511058	0.0464069816982578	TARS	5	33440696	33469539	+	5718	protein_coding	threonyl-tRNA synthetase [Source:HGNC Symbol;Acc:HGNC:11572]	tRNA-synt_2b	10952	10692	12241	13496	13259	12696	94.750845377939	95.3384339465311	117.01073280867	83.7810367177055	85.1227337006403	83.3557690938583
ENSG00000262172	67.0448040809224	57.2939547562591	67.4561963513866	37.5280486358196	27.8123684833146	35.3203861221437	0.929211835134734	0.00146051666320705	0.0464069816982578	AC116025.2	17	79991944	79992841	-	443	sense_intronic	-	-	59	49	54	46	33	41	6.58843240819209	5.63956450636432	6.66258842416655	3.68586069240558	2.73457070224775	3.4745057178077
ENSG00000136628	9957.85793493429	10482.4551916299	10847.95572436	9052.41799267509	9369.39698269723	9130.75054899027	0.183351249573674	0.00146183851156342	0.0464069816982578	EPRS	1	219968601	220046658	-	5450	protein_coding	glutamyl-prolyl-tRNA synthetase [Source:HGNC Symbol;Acc:HGNC:3418]	HGTP_anticodon	8763	8965	8684	11096	11117	10599	79.5408300559582	83.8700701711416	87.0915991125716	72.2694512868728	74.8807259723187	73.009822079429
ENSG00000126882	3710.19127668156	3656.28972495555	3768.8026739284	3292.67835422104	3248.14751923317	3317.53187698477	0.175655622622831	0.00146520961528276	0.0464069816982578	FAM78A	9	131258076	131276547	-	5499	protein_coding	family with sequence similarity 78 member A [Source:HGNC Symbol;Acc:HGNC:25465]	-	3265	3127	3017	4036	3854	3851	29.3719834825037	28.9932817753534	29.9877956569199	26.0526706565825	25.7280536984854	26.290733273189
ENSG00000176209	624.993936347582	661.803640653932	875.681363746704	532.735125199787	541.076986857212	529.805791832156	0.430267115284044	0.00148230878747391	0.0468296996427516	SMIM19	8	42541155	42555193	+	4056	protein_coding	small integral membrane protein 19 [Source:HGNC Symbol;Acc:HGNC:25166]	-	550	566	701	653	642	615	6.70808493069903	7.1149474962604	9.44654557037564	5.71478697816651	5.81053370348063	5.69233000365685
ENSG00000127952	967.036072421441	872.271229554475	1076.80076397954	803.589737093094	773.689523263116	757.234619545471	0.320220000594344	0.00149347304580833	0.047063257925864	STYXL1	7	75996338	76048004	-	2028	protein_coding	serine/threonine/tyrosine interacting like 1 [Source:HGNC Symbol;Acc:HGNC:18165]	DSPc	851	746	862	985	918	879	20.7584737309996	18.7553032940292	23.2323032287127	17.2406284027382	16.6170403108885	16.2717335714288
ENSG00000134884	3649.96458826988	2904.4527268275	2880.62942196847	3906.18036670227	3935.02874086654	3868.87448962311	-0.311391699261493	0.00150395354933301	0.0472741469574979	ARGLU1	13	106541673	106568164	-	4074	protein_coding	arginine and glutamate rich 1 [Source:HGNC Symbol;Acc:HGNC:25482]	-	3212	2484	2306	4788	4669	4491	39.0021296212237	31.0873556429392	30.9379284414932	41.7174667610638	42.0708989727621	41.3842349111723
ENSG00000196535	1482.94015806108	1603.06146879247	1571.47953722304	1847.03265459773	1757.23600871851	1838.38302401597	-0.224979923630901	0.00152081789485289	0.0474615613081304	MYO18A	17	29071124	29180412	-	15047	protein_coding	myosin XVIIIA [Source:HGNC Symbol;Acc:HGNC:31104]	Myosin_head	1305	1371	1258	2264	2085	2134	4.29036657080354	4.64558861368242	4.5696577307861	5.34086146475762	5.08668777624987	5.32423718592009
ENSG00000214485	10310.127244512	9906.00785091892	11701.1516893229	8744.85115929022	8314.21257842117	9465.86348073452	0.266926945440603	0.00152155144580972	0.0474615613081304	RPL7P1	5	150094302	150095048	+	747	processed_pseudogene	ribosomal protein L7 pseudogene 1 [Source:HGNC Symbol;Acc:HGNC:10367]	-	9073	8472	9367	10719	9865	10988	600.847306221731	578.25388603606	685.382278143226	509.352545181295	484.791984508118	552.218496440431
ENSG00000279095	281.815447662182	270.100072422364	277.319918333478	186.824416034841	220.813349776619	204.169061242636	0.439149836772973	0.00152309749175845	0.0474615613081304	AC243964.3	19	44664131	44666158	+	2028	TEC	-	-	248	231	222	229	262	237	6.04947295568495	5.80760732026909	5.98326138836916	4.00822731393608	4.74255398851067	4.38725922233064
novel.563	1480.667452838	1351.6696264946	2277.27122126996	1188.66014918237	1131.87911736641	1223.29142179132	0.52747100546383	0.00152512910365897	0.0474615613081304	-	CHR_HSCHR6_MHC_QBL_CTG1	29931358	29932435	+	641	-	PF00129:Class I Histocompatibility antigen, domains alpha 1 and 2	MHC_I	1303	1156	1823	1457	1343	1420	100.558826265853	91.9502722221408	155.44673030809	80.6837980659932	76.9124996327518	83.165502334162
ENSG00000171223	2673.83769495611	2518.59548050984	3696.34972229172	2283.5001767752	2162.62234933895	2213.12370604359	0.416313149543221	0.00153975231727004	0.0477974357393353	JUNB	19	12791496	12793315	+	1820	protein_coding	JunB proto-oncogene, AP-1 transcription factor subunit [Source:HGNC Symbol;Acc:HGNC:6205]	Jun	2353	2154	2959	2799	2566	2569	63.9564498530346	60.3430872661132	88.8641373847091	54.5904057163539	51.7564174314304	52.9914272145304
ENSG00000055118	2346.56814283229	2345.54435185828	2453.40684507636	2888.0280906696	2605.93464698208	2845.44476491319	-0.223094509767022	0.0015514060542285	0.047942596579063	KCNH2	7	150944961	150978315	-	5877	protein_coding	potassium voltage-gated channel subfamily H member 2 [Source:HGNC Symbol;Acc:HGNC:6251]	Ion_trans	2065	2006	1964	3540	3092	3303	17.3819371259177	17.4031736138343	18.2658019763893	21.3812151091739	19.3135779790146	21.0991900088482
ENSG00000113013	37411.0006771547	37882.9967377151	43735.3498233037	33559.0495790096	34041.4962245321	33705.1245616798	0.232571544249351	0.001552112270049	0.047942596579063	HSPA9	5	138554882	138575444	-	4751	protein_coding	heat shock protein family A (Hsp70) member 9 [Source:HGNC Symbol;Acc:HGNC:5244]	HSP70	32922	32399	35011	41135	40391	39125	342.795403222613	347.696076639814	402.784210381024	307.334477203298	312.089040513823	309.159232411596
ENSG00000205133	594.312415835974	535.523087313605	593.364690127938	457.679027928148	471.9674651714	451.411764097642	0.31912447061821	0.00159053909569328	0.0490082404324851	TRIQK	8	92883530	93017673	-	6724	protein_coding	triple QxxK/R motif containing [Source:HGNC Symbol;Acc:HGNC:27828]	-	523	458	475	561	560	524	3.84775838691058	3.47288968226603	3.86116941292453	2.96155612878822	3.05730850960658	2.92561034113745
novel.138	180.680065235028	218.652439580009	183.63075673433	279.828710480133	303.407656181614	241.212393029274	-0.500065669404295	0.00159455035900796	0.0490108224878332	-	CHR_HG2217_PATCH	119024323	119030996	-	2838	-	PF07690:Major Facilitator Superfamily	MFS_1	159	187	147	343	360	280	2.7715233545695	3.3595602196986	2.83111751083281	4.29009135605552	4.65660127271096	3.70389392424128
ENSG00000120889	848.855400821171	755.344791276395	742.018159865253	660.004159703871	589.95933146425	635.766950198587	0.315671314683197	0.00161292069998479	0.0494536545825804	TNFRSF10B	8	23020133	23069179	-	5158	protein_coding	TNF receptor superfamily member 10b [Source:HGNC Symbol;Acc:HGNC:11905]	Death	747	646	594	809	700	738	7.16428861847429	6.38563947148605	6.29445393388205	5.56739449048822	4.98190733292813	5.3714053109342
ENSG00000025796	4639.72771292214	4664.1956229126	5765.00641040091	4039.97601836041	4183.65445912648	4060.12145838203	0.294612301324448	0.00161880216571198	0.0495123338870583	SEC63	6	107867756	107958189	-	8587	protein_coding	SEC63 homolog, protein translocation regulator [Source:HGNC Symbol;Acc:HGNC:21082]	DnaJ	4083	3989	4615	4952	4964	4713	23.5218635551438	23.6851308395416	29.3753598049704	20.4702894970533	21.2211664987572	20.6048224726438
ENSG00000174444	67730.0247056817	66266.8896297189	76270.4726746345	60767.700667123	60358.7392021074	60015.3663313479	0.215088181861855	0.00162782690490446	0.0496666306755568	RPL4	15	66498015	66524532	-	5637	protein_coding	ribosomal protein L4 [Source:HGNC Symbol;Acc:HGNC:10353]	-	59603	56674	61056	74486	71617	69666	523.0628721663	512.612327165359	592.015757264763	469.041672080405	466.38764033316	463.965556381394
ENSG00000269821	153.407602558043	127.449817723107	78.6988957432844	203.14095891998	182.044593708968	211.060843900615	-0.726103122349684	0.00163264165825767	0.0496920372034084	KCNQ1OT1	11	2608328	2699994	-	91667	antisense	KCNQ1 opposite strand/antisense transcript 1 (non-protein coding) [Source:HGNC Symbol;Acc:HGNC:6295]	RVT_1	135	109	63	249	216	245	0.0728541942753973	0.0606270859539317	0.0375647483160797	0.096420890974748	0.0865007106938398	0.1003381215418
ENSG00000178188	604.539589339843	575.278076328153	510.918227920688	723.638676955913	764.418733768678	658.165243837019	-0.343374476879583	0.00168167998561765	0.051060059709301	SH2B1	16	28846600	28874212	+	7145	protein_coding	SH2B adaptor protein 1 [Source:HGNC Symbol;Acc:HGNC:30417]	SH2	532	492	409	887	907	764	3.68335186685742	3.51088079732978	3.12877279840724	4.40662605754873	4.65997939959645	4.01424639165527
novel.387	314.769673396873	263.08448612568	264.828030120259	166.428737428417	223.341746911466	201.584642745893	0.512313749186203	0.0017102988305466	0.0515504178804915	-	CHR_HSCHR19LRC_COX2_CTG3_1	54357205	54384198	-	15707	-	PF13895:Immunoglobulin domain	-	277	225	212	204	265	234	0.872409396697423	0.730369264934345	0.737726814942177	0.461022089976606	0.619343484357245	0.559288016247816
ENSG00000196584	1394.30465436088	1330.62286760455	1485.28550855183	1613.70609134024	1678.01289849332	1660.919620573	-0.234644602645385	0.00171144869644573	0.0515504178804915	XRCC2	7	152644779	152676165	-	4853	protein_coding	X-ray repair cross complementing 2 [Source:HGNC Symbol;Acc:HGNC:12829]	-	1227	1138	1189	1978	1991	1928	12.5074299951779	11.955980154718	13.3913547667955	14.4677437316369	15.0605180725552	14.9145322812765
ENSG00000229638	732.947434443983	857.070792578325	1043.07266580385	598.8171238846	616.086101857666	723.637179087823	0.441221917427201	0.00171454740406102	0.0515504178804915	RPL4P4	3	185417495	185418778	-	1284	processed_pseudogene	ribosomal protein L4 pseudogene 4 [Source:HGNC Symbol;Acc:HGNC:36179]	-	645	733	835	734	731	840	24.8501205733508	29.1066461145355	35.544663249125	20.2915792100769	20.8992786326111	24.5599321425158
novel.363	187.498180904275	133.296139637011	331.035037650323	48.1338015111599	116.306268202952	125.775033508122	1.16726759285665	0.00171727292889788	0.0515504178804915	-	CHR_HSCHR17_7_CTG4	37409282	37485263	+	8545	-	PF00249:Myb-like DNA-binding domain|PF04433:SWIRM domain	Myb_DNA-binding	165	114	265	59	138	146	0.95522501388819	0.680214677876813	1.69506657143019	0.245089528372566	0.592851553491194	0.641436529182282
ENSG00000171148	1909.07238738898	1931.62476035388	2042.42372286143	1760.55497730649	1627.44495579638	1637.65985410232	0.226862461644779	0.00171848496179858	0.0515504178804915	TADA3	3	9779860	9793011	-	4234	protein_coding	transcriptional adaptor 3 [Source:HGNC Symbol;Acc:HGNC:19422]	-	1680	1652	1635	2158	1931	1901	19.6287316376423	19.8935552335305	21.1066765888397	18.0919508059784	16.7421166282755	16.8555979395125
ENSG00000128578	474.995391624162	503.952948978524	438.465276284013	568.631519547093	588.273733374352	624.567803379371	-0.328877127806362	0.00173956325169851	0.0520575775010687	STRIP2	7	129434433	129488399	+	5876	protein_coding	striatin interacting protein 2 [Source:HGNC Symbol;Acc:HGNC:22209]	-	418	431	351	697	698	725	3.5190732273614	3.73980276008134	3.26496313263914	4.21052065829596	4.36066353695999	4.63200606816022
ENSG00000261824	630.675699405287	637.249088615535	728.277082830711	526.208508045731	562.989762025884	472.948584903827	0.352802218138354	0.0017437445023932	0.0520578651802986	LINC00662	19	27684580	27793940	-	7958	lincRNA	long intergenic non-protein coding RNA 662 [Source:HGNC Symbol;Acc:HGNC:27122]	-	555	545	583	645	668	549	3.45002989005871	3.49177122903937	4.00421669719981	2.87700483228392	3.08142406913555	2.58988994694971
ENSG00000224578	1952.25378662754	2180.67807388619	2954.33156242647	1647.15500425478	1703.29686984178	1884.04108412508	0.436865803841186	0.0017758443676599	0.0528896464535271	HNRNPA1P48	16	51553436	51647132	+	1924	protein_coding	heterogeneous nuclear ribonucleoprotein A1 pseudogene 48 [Source:HGNC Symbol;Acc:HGNC:48778]	RRM_1	1718	1865	2365	2019	2021	2187	44.1724920419358	49.422758680212	67.186037759463	37.2491239143917	38.5602808768746	42.6733379918175
ENSG00000137720	221.588759250506	210.467588900544	304.802072402562	168.060391716931	158.446220450398	172.294566449482	0.561074355678126	0.00178322827893517	0.0529831087924572	C11orf1	11	111878935	111885975	+	3831	protein_coding	chromosome 11 open reading frame 1 [Source:HGNC Symbol;Acc:HGNC:1163]	-	195	180	244	206	188	200	2.5180031481875	2.39559593721195	3.48121324064412	1.90870969702285	1.80146006949686	1.95988569880985
ENSG00000115275	1634.07505539604	1559.79868662958	1396.59310223797	1969.40672623627	1715.93885551602	1913.33116042149	-0.286025442307049	0.00180626118831758	0.0535399842494421	MOGS	2	74461057	74465410	-	3234	protein_coding	mannosyl-oligosaccharide glucosidase [Source:HGNC Symbol;Acc:HGNC:24862]	-	1438	1334	1118	2414	2036	2221	21.9964542557374	21.0314409388138	18.8953412766592	26.4961065592476	23.110891622636	25.7822872774647
ENSG00000163931	19850.9437710107	19532.5615143532	22705.2560163482	18013.4633451934	17045.6106840921	17843.6867743406	0.230933334490884	0.00184390878853077	0.0545263928248234	TKT	3	53224707	53256052	-	9507	protein_coding	transketolase [Source:HGNC Symbol;Acc:HGNC:11834]	-	17469	16705	18176	22080	20225	20713	90.8988440315119	89.5893118709854	104.497950415794	82.4404562567711	78.0951348660529	81.7922982585291
ENSG00000108848	5087.45064186932	4047.99329318712	4158.54958618085	5236.79443898535	5624.84082598914	5452.26155529384	-0.295150335896076	0.00187837071308083	0.0554141563322357	LUC7L3	17	50719544	50756213	+	8151	protein_coding	LUC7 like 3 pre-mRNA splicing factor [Source:HGNC Symbol;Acc:HGNC:24309]	-	4477	3462	3329	6419	6674	6329	27.1712745403472	21.655558321923	22.3231693697532	27.9538283500992	30.0575966361929	29.1499022498697
ENSG00000247626	1113.62555931024	1075.72323215833	886.924063138602	1334.69320800437	1220.37301708605	1288.76335704212	-0.320608769707117	0.00188534061589515	0.0554885979852725	MARS2	2	197705369	197708387	+	3019	protein_coding	methionyl-tRNA synthetase 2, mitochondrial [Source:HGNC Symbol;Acc:HGNC:25133]	-	980	920	710	1636	1448	1496	16.0581966511108	15.5373850661041	12.8542927941132	19.2355672415251	17.6069605724016	18.6029312351147
ENSG00000178035	8344.23722654599	8064.41644803916	9866.09331080096	7378.34069265984	7232.9014037517	7289.78310647756	0.262550234148154	0.00189048348271949	0.055509043249074	IMPDH2	3	49024325	49029408	-	2773	protein_coding	inosine monophosphate dehydrogenase 2 [Source:HGNC Symbol;Acc:HGNC:6053]	CBS	7343	6897	7898	9044	8582	8462	130.995829113645	126.812939977883	155.675479522858	115.769856670984	113.610267783975	114.560803665585
ENSG00000167513	5460.17429845478	5359.90793066718	6410.83703102437	5013.25780145894	4547.74364654441	4750.16119701221	0.267661337073329	0.00190042719596691	0.0556700257710589	CDT1	16	88803213	88809258	+	3336	protein_coding	chromatin licensing and DNA replication factor 1 [Source:HGNC Symbol;Acc:HGNC:24576]	-	4805	4584	5132	6145	5396	5514	71.2526726952191	70.0602659781242	84.0840376599857	65.3853807084161	59.3779010848839	62.051690836845
ENSG00000158517	1305.66915066068	1317.76095939396	1420.32768984308	1207.42417350028	1049.28481096142	1091.48607845747	0.271767677771951	0.00192209760478956	0.0561729648950092	NCF1	7	74773962	74789315	+	3462	protein_coding	neutrophil cytosolic factor 1 [Source:HGNC Symbol;Acc:HGNC:7660]	PX	1149	1127	1137	1480	1245	1267	16.4182466037885	16.5977824249989	17.9509052033553	15.1746772685354	13.201437706915	13.7392318256529
ENSG00000111640	80968.532630135	79617.5503523101	92763.5126825485	73509.289006128	71788.7798497047	71577.1932129404	0.224248920249836	0.00192845695208036	0.0562271362266607	GAPDH	12	6533927	6538374	+	2981	protein_coding	glyceraldehyde-3-phosphate dehydrogenase [Source:HGNC Symbol;Acc:HGNC:4141]	-	71253	68092	74259	90104	85179	83087	1182.42876893059	1164.62827349225	1361.57031029266	1072.9189269725	1048.9372393453	1046.36692272966
ENSG00000186235	195.452649185062	189.420830010489	168.640490878467	259.433031873709	249.468517304883	244.658284358264	-0.443906848169808	0.00196344276543334	0.0569264202077694	AC016757.1	2	238224552	238231677	-	2906	processed_transcript	-	-	172	162	135	318	296	284	2.92797015977816	2.84231769852481	2.53916609764778	3.88433181111003	3.73916856497887	3.66889793504459
ENSG00000096717	1201.1247103989	1227.72760191984	1286.66448596163	1038.54795463909	1041.69961955687	1078.56398597375	0.233895798662073	0.00196483427157548	0.0569264202077694	SIRT1	10	67884669	67918390	+	4551	protein_coding	sirtuin 1 [Source:HGNC Symbol;Acc:HGNC:14929]	SIR2	1057	1050	1030	1273	1236	1252	11.4895220032414	11.7634762045362	12.3703885676854	9.92901986670159	9.96989485410701	10.3278612221489
ENSG00000214300	270.451921546772	252.561106680652	302.303694759918	212.930884651063	170.245407079683	208.476425403873	0.479192997814047	0.00196612606054561	0.0569264202077694	SPDYE3	7	100307702	100322196	+	4131	protein_coding	speedy/RINGO cell cycle regulator family member E3 [Source:HGNC Symbol;Acc:HGNC:35462]	-	238	216	242	261	202	242	2.85007029333942	2.66594859417836	3.2019395115576	2.24269453042221	1.79504407811846	2.19924225506901
ENSG00000147592	296.588031612216	271.269336805145	309.79882768785	219.457501805119	231.769737360955	203.307588410388	0.422442104904693	0.00198249542546112	0.0571661170599998	LACTB2	8	70635318	70669174	-	1931	protein_coding	lactamase beta 2 [Source:HGNC Symbol;Acc:HGNC:18512]	Lactamase_B	261	232	248	269	275	236	6.68639521397005	6.12574516435493	7.01976153818434	4.94486930776907	5.22792517303537	4.58820305143752
ENSG00000276345	121.589729434893	164.866277972092	167.391302057145	99.5309115993476	60.6815312363228	104.238212701936	0.778131150819713	0.00198481668363435	0.0571661170599998	AC004556.1	KI270721.1	2585	11802	+	740	protein_coding	-	-	107	141	134	122	72	121	7.15296116767552	9.71495084834624	9.89751186274712	5.85211595128531	3.57173903025775	6.13856064573653
ENSG00000147905	2986.3346631299	2872.88258849242	3658.87405765206	2561.69723296682	2630.3758192856	2519.80803432367	0.303273381750778	0.00198814767241285	0.0571661170599998	ZCCHC7	9	37120539	37358149	+	3992	protein_coding	zinc finger CCHC-type containing 7 [Source:HGNC Symbol;Acc:HGNC:26209]	-	2628	2457	2929	3140	3121	2925	32.5663163757467	31.3810765741521	40.1034551603765	27.9205472921387	28.7000186482044	27.5073173572283
ENSG00000188343	1542.03049386122	1282.68302791054	1385.35040284607	1684.6830528906	1702.45407079683	1675.56465872121	-0.265803360336194	0.00202750822178466	0.0581638508037948	FAM92A	8	93698561	93731527	+	7423	protein_coding	family with sequence similarity 92 member A [Source:HGNC Symbol;Acc:HGNC:30452]	-	1357	1097	1109	2065	2020	1945	9.0434511393061	7.53495012116883	8.16591843954354	9.87473402910215	9.98966332575421	9.83678196693612
ENSG00000129355	1065.89874962551	965.812380176939	870.684608461416	805.221391381608	791.388303207043	744.31252706176	0.310781070960942	0.00204541076320145	0.0585428461330067	CDKN2D	19	10566462	10569059	-	1503	protein_coding	cyclin dependent kinase inhibitor 2D [Source:HGNC Symbol;Acc:HGNC:1790]	-	938	826	697	987	939	864	30.8729171296468	28.0203968259375	25.3470107971505	23.3100381122987	22.9343034538784	21.5808060708231
ENSG00000086730	12858.9661521986	12092.532246719	12193.3320849238	11145.8304448384	11176.3581350677	10646.9427337457	0.172069413756906	0.0020682677358393	0.0590615859852141	LAT2	7	74199652	74229834	+	4545	protein_coding	linker for activation of T cells family member 2 [Source:HGNC Symbol;Acc:HGNC:12749]	-	11316	10342	9761	13662	13261	12359	123.166573813944	116.017595578434	117.38520899838	106.700192994608	107.107857069379	102.085096792019
ENSG00000132471	2718.15544680621	2824.94274879841	2964.32507299705	2564.14471439959	2274.71462231716	2413.84687595724	0.229911921462659	0.00210613246604991	0.05981686954605	WBP2	17	75845699	75856507	-	5399	protein_coding	WW domain binding protein 2 [Source:HGNC Symbol;Acc:HGNC:12738]	GRAM	2392	2416	2373	3143	2699	2802	21.9170277356296	22.8158586298583	24.0235598925467	20.6640700339444	18.3513703555509	19.4835326525447
ENSG00000229140	407.95058754324	378.841660020979	464.698241531775	327.962511991293	302.564857136665	327.359676254015	0.384695549162353	0.00210673873696402	0.05981686954605	CCDC26	8	128634199	129683679	-	30265	lincRNA	CCDC26 long non-coding RNA [Source:HGNC Symbol;Acc:HGNC:28416]	-	359	324	372	402	359	380	0.586796587713416	0.545830182184907	0.671823535283362	0.471487503334847	0.435444403499768	0.471363357444805
ENSG00000085721	89.7718563117436	132.12687525423	116.174560382944	55.4762458094725	73.3235169105567	72.3637179087822	0.74903311947261	0.00211020732187826	0.05981686954605	RRN3	16	15060022	15094317	-	4156	protein_coding	RRN3 homolog, RNA polymerase I transcription factor [Source:HGNC Symbol;Acc:HGNC:30346]	RRN3	79	113	93	68	87	84	0.940340977265862	1.38629647632187	1.22309548215537	0.580788736546563	0.768462459790378	0.758781349157611
ENSG00000226084	395.450708816288	529.676765399701	880.678119031992	311.645969106154	350.604402698754	416.091377975498	0.743114163826494	0.00211389049361392	0.05981686954605	AC113935.1	1	77129114	77129668	+	555	processed_pseudogene	-	-	348	453	705	382	416	483	31.0184484280508	41.6158178184477	69.4303070968827	24.4317846272239	27.5156191960597	32.671347569044
ENSG00000021355	2793.15471916792	2698.66219545808	2781.94350508404	2395.2684955384	2498.05636922862	2355.26672336441	0.190808860302105	0.00213378307981278	0.0602431652782437	SERPINB1	6	2832332	2842006	-	3094	protein_coding	serpin family B member 1 [Source:HGNC Symbol;Acc:HGNC:3311]	Serpin	2458	2308	2227	2936	2964	2734	39.3002559282916	38.0337116746379	39.3416762331764	33.6837591541548	35.1671223847507	33.1734852207373
ENSG00000121691	14768.0385395876	15229.6685857199	18032.0406357827	13395.0658815548	13327.1812977774	13503.5866454781	0.25573115364687	0.00214331035255469	0.060375552798036	CAT	11	34438925	34472062	+	3347	protein_coding	catalase [Source:HGNC Symbol;Acc:HGNC:1516]	Catalase	12996	13025	14435	16419	15813	15675	192.082500071154	198.415334896679	235.729550559152	174.130882892616	173.4353022244	175.818567534812
ENSG00000186834	1569.3029565382	1538.75192773953	1545.24657197528	1847.84848174199	1746.27962113418	1774.63403442966	-0.206361586308366	0.00215557244323163	0.0605842083763231	HEXIM1	17	45148502	45152101	+	3600	protein_coding	hexamethylene bisacetamide inducible 1 [Source:HGNC Symbol;Acc:HGNC:24953]	-	1381	1316	1237	2265	2072	2060	18.9768876835263	18.6383131090494	18.7810622075486	22.3331774725622	21.128379708	21.4821438208466
ENSG00000180353	5111.31404671168	4903.89482138267	5166.64496498769	4557.21042781931	4433.12297643136	4504.64143982169	0.169852897151227	0.00217435508384379	0.0609747799804196	HCLS1	3	121631399	121660927	-	5093	protein_coding	hematopoietic cell-specific Lyn substrate 1 [Source:HGNC Symbol;Acc:HGNC:4844]	SH3_1	4498	4194	4136	5586	5260	5229	43.6897524838588	41.986334817631	44.3874101526507	38.9324797791746	37.9132496710498	38.5440961362487
ENSG00000185198	14099.8632040015	13779.7807510717	14143.3158350074	12978.9940379838	12341.1064151872	12321.6459196347	0.158809245220583	0.00218337135644585	0.0610903389172371	PRSS57	19	685546	695498	-	1090	protein_coding	serine protease 57 [Source:HGNC Symbol;Acc:HGNC:31397]	Trypsin	12408	11785	11322	15909	14643	14303	563.130559930577	551.259775218574	567.740145758023	518.085211122414	493.153940097446	492.621702614432
ENSG00000115232	2072.70716345089	2320.98979981988	2327.23877412284	2529.06414719654	2675.0441686679	2667.98136147022	-0.228314653957437	0.00219525941358649	0.0612855530696775	ITGA4	2	181457202	181536187	+	7901	protein_coding	integrin subunit alpha 4 [Source:HGNC Symbol;Acc:HGNC:6140]	FG-GAP	1824	1985	1863	3100	3174	3097	11.4202755189887	12.8094848404464	12.8879471181812	13.9272202442195	14.7470041849629	14.7153990515753
ENSG00000172500	1645.43858151145	1659.18615916595	1896.26863076676	1497.0428097115	1455.5139506268	1395.5859882408	0.257766407846283	0.00223443555266294	0.0622400028162517	FIBP	11	65883741	65888539	-	3353	protein_coding	FGF1 intracellular binding protein [Source:HGNC Symbol;Acc:HGNC:3705]	-	1448	1419	1518	1835	1727	1620	21.3633235417235	21.5775462808038	24.7452115184466	19.4261763389045	18.9076575118832	18.1382073093762
ENSG00000237991	168.180186508077	206.959795752201	234.847498408531	147.664713110508	135.690646236777	134.389761830596	0.543940835745134	0.00228372196596653	0.0634711946844016	RPL35P1	1	236981339	236981708	+	370	processed_pseudogene	ribosomal protein L35 pseudogene 1 [Source:HGNC Symbol;Acc:HGNC:36695]	-	148	177	188	181	161	156	19.7876308937566	24.3907276618054	27.7721228387531	17.3644751997154	15.9736106630972	15.8283547228909
ENSG00000108518	20215.7129593154	19112.7956009349	22758.9711356651	17987.3568765772	17781.3742503325	17034.7637848602	0.233613381687806	0.00231013892535085	0.063986261183012	PFN1	17	4945652	4949061	-	1987	protein_coding	profilin 1 [Source:HGNC Symbol;Acc:HGNC:8881]	-	17790	16346	18219	22048	21098	19774	442.906333165487	419.437100228185	501.163716336292	393.872939869457	389.782524217691	373.602318685121
ENSG00000150991	14175.9988289747	14111.8518357815	16070.8141863072	12841.9350777486	12653.7848608632	12871.2655866085	0.209271376055175	0.00231250931913923	0.063986261183012	UBC	12	124911604	124917368	-	3898	protein_coding	ubiquitin C [Source:HGNC Symbol;Acc:HGNC:12468]	-	12475	12069	12865	15741	15014	14941	158.318814391748	157.863841656625	180.393509653896	143.34260596017	141.394826592749	143.896665825413
ENSG00000122515	1702.25621208851	1749.21951664007	1833.80918970066	2173.36351230051	2060.64366490013	1953.82038353712	-0.227883241769047	0.00232614925728869	0.0642212756232423	ZMIZ2	7	44748581	44769881	+	7339	protein_coding	zinc finger MIZ-type containing 2 [Source:HGNC Symbol;Acc:HGNC:22229]	zf-MIZ	1498	1496	1468	2664	2445	2268	10.0973808008064	10.3931673563206	10.933069785362	12.8849323976843	12.2298440361337	11.601631387338
ENSG00000042493	2906.78998032203	2649.55309138129	2801.93052622519	2512.7476043114	2384.27849816052	2230.35316268854	0.229740142884786	0.00236002277129516	0.0649517956617636	CAPG	2	85394748	85418432	-	2607	protein_coding	capping actin protein, gelsolin like [Source:HGNC Symbol;Acc:HGNC:1474]	-	2558	2266	2243	3080	2829	2589	48.5392786979568	44.3171771051232	47.0263416519958	41.9367235631983	39.8355537989782	37.2824049641962
ENSG00000227706	21720.2438169958	24262.2359427016	31036.0962657445	20428.311692194	19816.7339438841	20140.3733451121	0.350962718815469	0.00236689788577682	0.0649517956617636	AL713998.1	6	67887646	67889339	-	1605	lincRNA	-	-	19114	20750	24845	25040	23513	23379	589.128935986391	659.16824761431	846.090690706117	553.788712174742	537.789043489559	546.844431961788
ENSG00000010310	159.089365615748	123.942024574765	89.9415951351822	173.77118172673	213.228158372079	205.89200690713	-0.665148900060402	0.00236822397837186	0.0649517956617636	GIPR	19	45668244	45683724	+	4736	protein_coding	gastric inhibitory polypeptide receptor [Source:HGNC Symbol;Acc:HGNC:4271]	7tm_2	140	106	72	213	253	239	1.46234603311123	1.14116222287755	0.830947824297799	1.5964404426534	1.96104595194273	1.89451962077871
ENSG00000100448	48693.8457571459	48544.3493799104	56755.6449079426	44737.5131096183	43751.3840213887	42942.6977418688	0.228534797640648	0.00244465261725802	0.0669009210762342	CTSG	14	24573522	24576260	-	1374	protein_coding	cathepsin G [Source:HGNC Symbol;Acc:HGNC:2532]	Trypsin	42851	41517	45434	54837	51912	49848	1542.79434393807	1540.60905486071	1807.37051608398	1416.68001164047	1386.94733784842	1361.98995868261
ENSG00000246100	129.544197715681	144.988783464819	163.643735593179	103.610047320632	98.6074882590246	90.4546473859778	0.579993086421201	0.00245368742073896	0.0669822867554688	LINC00900	11	115754248	115760627	-	4766	lincRNA	long intergenic non-protein coding RNA 900 [Source:HGNC Symbol;Acc:HGNC:27444]	-	114	124	131	127	117	105	1.18327209498964	1.32654156338522	1.50234684734329	0.945876627996453	0.901178385204564	0.827081223011705
ENSG00000237973	362.496483081598	242.037727235625	134.912392702773	394.860337820363	474.495862306246	425.567579130219	-0.806390582954614	0.00245836103325625	0.0669822867554688	MTCO1P12	1	631074	632616	+	1543	unprocessed_pseudogene	mitochondrially encoded cytochrome c oxidase I pseudogene 12 [Source:HGNC Symbol;Acc:HGNC:52014]	-	319	207	108	484	563	494	10.2272427982961	6.84002413530645	3.8256988618351	11.1343340581598	13.3943428637033	12.0191546448394
novel.426	127.271492492599	137.973197168134	182.381567913008	102.794220176375	88.4938997196374	97.3464300439571	0.630440798799031	0.00248141400017566	0.0673404254127125	-	CHR_HSCHR20_1_CTG2	61960855	62005009	-	3516	-	PF07531:NHR1 homology to TAF|PF05236:Transcription initiation factor TFIID component TAF4 family	-	112	118	146	126	105	113	1.57580678334808	1.71114319963368	2.26963981638565	1.27205675995879	1.09627465969468	1.20654209139915
ENSG00000255112	857.946221713499	968.150908942501	983.111602380394	801.95808280458	761.047537588882	751.20430971974	0.278925524254126	0.00248229791568617	0.0673404254127125	CHMP1B	18	11851396	11854449	+	3054	protein_coding	charged multivesicular body protein 1B [Source:HGNC Symbol;Acc:HGNC:24287]	ESCRT-III	755	828	787	983	903	872	12.2295852364	13.8233886585172	14.0850583981533	11.425344308684	10.8541960216057	10.7191501011568
ENSG00000187961	395.450708816288	342.594464154774	278.5691071548	500.102039429509	453.425886182523	429.874943291456	-0.442995073037193	0.00250725559660771	0.067869940542446	KLHL17	1	960587	965715	+	3395	protein_coding	kelch like family member 17 [Source:HGNC Symbol;Acc:HGNC:24023]	BACK	348	293	223	613	538	499	5.07076255598475	4.4002875378653	3.59019499173616	6.40922484324113	5.8172997166021	5.51789798815631
ENSG00000068784	956.808898917571	1034.79897876101	1181.73262497059	778.299095621128	907.694571409995	844.24337560246	0.326204756180395	0.00255954275703577	0.0691353551191544	SRBD1	2	45388680	45612165	-	5045	protein_coding	S1 RNA binding domain 1 [Source:HGNC Symbol;Acc:HGNC:25521]	S1	842	885	946	954	1077	980	8.25628603198366	8.94407258163331	10.2490336292731	6.71231015446129	7.83670458191506	7.29252296322868
ENSG00000278996	30.6815205116086	10.5233794450272	1.24918882132197	54.6604186652155	60.6815312363228	43.0736416123704	-1.88814295072102	0.00261406842453345	0.0704556368677169	FP671120.1	21	8197620	8227646	+	2498	lincRNA	-	-	27	9	1	67	72	50	0.534693789162758	0.183697518724159	0.0218806650646872	0.952066272246406	1.05808121793064	0.751433357900375
ENSG00000171867	1893.1634508274	1980.73386443067	1997.45292529384	1763.00245873926	1672.95610422362	1647.13605525704	0.20765833027587	0.00264449564165968	0.0711221144661015	PRNP	20	4686236	4701590	+	2851	protein_coding	prion protein [Source:HGNC Symbol;Acc:HGNC:9449]	-	1666	1694	1599	2161	1985	1912	28.907570211328	30.2948916404917	30.6552031670326	26.9055801597898	25.5589045829223	25.1769762862377
ENSG00000180921	31.8178731231496	43.2627821628895	43.7216087462691	86.4776772912365	117.99186629285	48.2424786058548	-1.09121790666687	0.00270968537090092	0.0727186317063926	FAM83H	8	143723933	143733801	-	5654	protein_coding	family with sequence similarity 83 member H [Source:HGNC Symbol;Acc:HGNC:24797]	-	28	37	35	106	140	56	0.24498304962203	0.333656150328168	0.338349230032826	0.665479792659223	0.908973400185472	0.371830596285701
novel.353	2.27270522308212	5.84632191390399	78.6988957432844	3.26330857702779	1.68559808989786	4.30736416123704	3.22654761622709	0.00273251770397244	1	-	CHR_HSCHR17_3_CTG1	18315198	18363574	-	15209	-	PF11704:Vesicle coat protein involved in Golgi to plasma membrane transport|PF00464:Serine hydroxymethyltransferase	SHMT	2	5	63	4	2	5	0.0065052373245304	0.0167618735168851	0.22640855966139	0.00933564100624443	0.00482734433995722	0.0123419062925579
ENSG00000196912	47.7268096847244	45.6013109284511	51.216741674201	99.5309115993476	69.1095216858121	82.7013918957511	-0.799722927284224	0.00275827388983411	0.0736400611438105	ANKRD36B	2	97492663	97589965	-	6771	protein_coding	ankyrin repeat domain 36B [Source:HGNC Symbol;Acc:HGNC:29333]	-	42	39	41	122	82	96	0.306852938095472	0.293673668244393	0.330966467965608	0.639575513801673	0.444569824652605	0.532269179416255
ENSG00000110721	768.174365401755	744.821411831368	747.014915150541	931.674598741434	894.209786690813	864.05725074415	-0.251284322032777	0.00276104392451667	0.0736400611438105	CHKA	11	68052859	68121444	-	3877	protein_coding	choline kinase alpha [Source:HGNC Symbol;Acc:HGNC:1937]	Choline_kinase	676	637	598	1142	1061	1003	8.62550843705148	8.37716068923191	8.43059711021149	10.4557481661759	10.0461238006784	9.71220928356586
ENSG00000118816	5457.9015932317	5627.66947432398	6734.37693574676	5037.73261578665	4955.6583842997	4834.58553457245	0.264964429575675	0.00276199525037716	0.0736400611438105	CCNI	4	77047158	77076005	-	3741	protein_coding	cyclin I [Source:HGNC Symbol;Acc:HGNC:1595]	-	4803	4813	5391	6175	5880	5612	63.5124239392628	65.5966058312753	78.7652355195386	58.5914256278417	57.6990364595679	56.3174334313456
ENSG00000240342	14818.0380544954	15482.2296924005	14608.0140765392	13776.8729850671	13102.996751821	13239.9759588104	0.162672428617075	0.00276762470361785	0.0736400611438105	RPS2P5	12	118246084	118246962	+	879	processed_pseudogene	ribosomal protein S2 pseudogene 5 [Source:HGNC Symbol;Acc:HGNC:31386]	-	13040	13241	11694	16887	15547	15369	733.875730530676	768.042274791509	727.155288022294	681.943571600764	649.286938448502	656.4016071757
ENSG00000196365	9957.85793493429	9839.35978110041	8494.48398498943	8266.77645275565	7911.35463493559	7975.5154809465	0.228243402135288	0.00278646876553111	0.0739837100533248	LONP1	19	5691834	5720572	-	5085	protein_coding	lon peptidase 1, mitochondrial [Source:HGNC Symbol;Acc:HGNC:9479]	AAA	8763	8415	6800	10133	9387	9258	85.2502505024527	84.3755035708374	73.0921787718392	70.7345991770021	67.7664606276682	68.3500945075685
ENSG00000164754	19044.1334168166	19120.9804516144	18279.3800224045	17015.7067477672	17222.5984835313	16590.2438034206	0.151222916618952	0.00279244091185826	0.0739848622910387	RAD21	8	116845935	116874866	-	6192	protein_coding	RAD21 cohesin complex component [Source:HGNC Symbol;Acc:HGNC:9811]	Rad21_Rec8_N	16759	16353	14633	20857	20435	19258	133.890869730485	134.654137923361	129.168131489847	119.565450625091	121.149782070177	116.759744214795
ENSG00000186716	752.265428840181	802.115366587627	757.008425721117	937.385388751233	874.825408656987	952.788952465633	-0.258437431609864	0.00280154346569903	0.0740687731111404	BCR	22	23179704	23318037	+	12389	protein_coding	BCR, RhoGEF and GTPase activating protein [Source:HGNC Symbol;Acc:HGNC:1014]	RhoGAP	662	686	606	1149	1038	1106	2.64335532562492	2.82319630869897	2.67355623593048	3.29206640789215	3.07567217325583	3.3514425119168
ENSG00000179967	938.627257132914	970.489437708062	1081.79751926483	806.037218525864	863.869021072651	800.308261157842	0.275278698416944	0.00281479255920321	0.0742617258906909	PPP1R14BP3	4	139114930	139115374	-	445	processed_pseudogene	protein phosphatase 1 regulatory inhibitor subunit 14B pseudogene 3 [Source:HGNC Symbol;Acc:HGNC:16330]	-	826	830	866	988	1025	929	91.8235006642861	95.0979808917724	106.367960793608	78.8100757838224	84.5556820989547	78.3733847435794
ENSG00000263826	14.7725839500338	18.7082301244928	19.9870211411516	49.7654557996738	32.8691627530082	38.7662774511333	-1.18697297610049	0.00284146626288962	0.0748072942924041	AC112907.3	3	186781780	186784179	-	2400	antisense	-	-	13	16	16	61	39	45	0.267957501686287	0.339908445757741	0.364386008877257	0.902201209156486	0.596530025539576	0.703905198013176
ENSG00000121039	4394.27554882927	4394.09555049024	3939.94154244951	3786.25377649649	3602.96591715667	3638.86124341305	0.207043807573173	0.00286691908099023	0.0752523556551009	RDH10	8	73294612	73325281	+	5321	protein_coding	retinol dehydrogenase 10 [Source:HGNC Symbol;Acc:HGNC:19975]	adh_short	3867	3758	3154	4641	4275	4224	35.9513102171381	36.0094701886184	32.3982373237794	30.9601546241727	29.4931936932814	29.8018723939877
ENSG00000181019	15048.7176346382	14683.6221189613	17092.6506421486	13322.457265716	13505.8546953066	13525.9849391165	0.21448748224547	0.00287043202915522	0.0752523556551009	NQO1	16	69706996	69726951	-	3254	protein_coding	NAD(P)H quinone dehydrogenase 1 [Source:HGNC Symbol;Acc:HGNC:2874]	Flavodoxin_2	13243	12558	13683	16330	16025	15701	201.327286359879	196.768758227983	229.835299299363	178.136718436129	180.783767373112	181.143462634786
ENSG00000155090	331.814962569989	439.64340792558	357.268002898085	289.618636211216	275.595287698299	279.11719764816	0.41870690399825	0.00290201770045488	0.0759209200921939	KLF10	8	102648779	102655902	-	4003	protein_coding	Kruppel like factor 10 [Source:HGNC Symbol;Acc:HGNC:11810]	-	292	376	286	355	327	324	3.60853623593362	4.78911724724871	3.90511111187468	3.14794817903509	2.99875583084135	3.03859151178308
ENSG00000133318	6835.16095841947	6642.59095857771	7741.22312573228	6125.23019908116	6154.11862621707	5919.17983037194	0.221371866383694	0.0029144087215724	0.0760855783190417	RTN3	11	63681446	63759891	+	5792	protein_coding	reticulon 3 [Source:HGNC Symbol;Acc:HGNC:10469]	-	6015	5681	6197	7508	7302	6871	51.3737050353703	50.0091474538085	58.4798022361627	46.0129970904825	46.2798793719718	44.5352911192314
ENSG00000161204	1082.94403879863	1108.4626348762	1014.34132291344	1262.90041930976	1251.55658174916	1238.79793277177	-0.227069297798555	0.00293860070952991	0.076556990092325	ABCF3	3	184186023	184194012	+	5207	protein_coding	ATP binding cassette subfamily F member 3 [Source:HGNC Symbol;Acc:HGNC:72]	ABC_tran	953	948	812	1548	1485	1438	9.05397169279336	9.28269271879215	8.52356748247549	10.5528117328129	10.4693041961415	10.3677426514866
ENSG00000116001	1187.48847906041	1002.05957604314	834.458132643079	1268.61120931955	1315.60930916528	1306.85428651932	-0.362833099050781	0.00295932545055778	0.0769362964531469	TIA1	2	70209444	70248660	-	6607	protein_coding	TIA1 cytotoxic granule associated RNA binding protein [Source:HGNC Symbol;Acc:HGNC:11802]	RRM_1	1045	857	668	1555	1561	1517	7.82430538972893	6.61347520843916	5.52618103367658	8.35431599513681	8.67316361311224	8.61974015749751
ENSG00000184465	676.12980386693	619.710122873823	368.510702289982	791.352329929239	820.043470735307	822.706554796274	-0.547230970910069	0.00296733520281728	0.0769841496797439	WDR27	6	169457212	169702048	-	10244	protein_coding	WD repeat domain 27 [Source:HGNC Symbol;Acc:HGNC:21248]	WD40	595	530	295	970	973	955	2.87330153792102	2.63790720790125	1.5740024299901	3.36114289198683	3.48676127023703	3.49982800521975
ENSG00000146828	1886.34533515816	1633.46234274477	1357.86824877699	2195.39084519545	2031.14569832692	1977.0801500078	-0.346429550906809	0.00299416699894041	0.0775191078418617	SLC12A9	7	100826820	100867009	+	8894	protein_coding	solute carrier family 12 member 9 [Source:HGNC Symbol;Acc:HGNC:17435]	-	1660	1397	1087	2691	2410	2295	9.23304117484706	8.00852426450805	6.68013703029422	10.739928353276	9.94715442770669	9.68720443409183
ENSG00000167468	4523.81974654495	4450.22024086372	6190.97979847171	3909.44367527929	4045.43541575485	3886.10394626806	0.356763012615054	0.00302428645811654	0.0781367923619799	GPX4	19	1103926	1106791	+	2019	protein_coding	glutathione peroxidase 4 [Source:HGNC Symbol;Acc:HGNC:4556]	GSHPx	3981	3806	4956	4792	4800	4511	97.5415534770244	96.1137848851383	134.167686478134	84.2491061657444	87.2737950269354	83.8782591576672
ENSG00000165801	411.359645377863	448.997522987826	362.264758183373	515.602755170391	505.679426969357	528.082846167661	-0.340595414560044	0.00303662583930101	0.0782934996872671	ARHGEF40	14	21070270	21090240	+	8189	protein_coding	Rho guanine nucleotide exchange factor 40 [Source:HGNC Symbol;Acc:HGNC:25516]	RhoGEF	362	384	290	632	600	613	2.18681230417019	2.39085681715055	1.93561990306029	2.73949819539718	2.68967200145596	2.81023412794124
ENSG00000133624	286.360858108347	252.561106680652	182.381567913008	332.857474856835	335.434019889673	352.34238838919	-0.498342660926453	0.00304746241348964	0.0784108937277056	ZNF767P	7	149547154	149624752	-	4012	transcribed_unprocessed_pseudogene	zinc finger family member 767, pseudogene [Source:HGNC Symbol;Acc:HGNC:21884]	-	252	216	146	408	398	409	3.10723017524094	2.74502334061585	1.98904625982351	3.60980756094843	3.64167421067185	3.82714823512648
ENSG00000102317	10270.3549031081	9807.78964276533	9968.52679414936	8661.63679057601	9229.49234123571	8942.08799872809	0.163232571848393	0.0030572914784681	0.0785019348967149	RBM3	X	48574449	48579066	+	3731	protein_coding	RNA binding motif protein 3 [Source:HGNC Symbol;Acc:HGNC:9900]	RRM_1	9038	8388	7980	10617	10951	10380	119.834232121262	114.626857800158	116.904329302084	101.009304279495	107.747567114346	104.444362803563
ENSG00000223509	57.953983188594	21.0467588900544	49.967552852879	13.8690614523681	17.6987799439275	18.952402309443	1.35323541161282	0.00309075689982012	0.0791803176521374	AC135983.2	15	32519848	32536926	-	2846	transcribed_processed_pseudogene	-	-	51	18	40	17	21	22	0.88648030181095	0.322471118603619	0.768206624477703	0.212030743946549	0.270871518164898	0.290202189857857
ENSG00000038002	447.722928947177	441.981936691142	445.960409211945	335.304956289606	385.15916354166	335.974404576489	0.338421704066712	0.00309640155575311	0.0791803176521374	AGA	4	177430770	177442503	-	2675	protein_coding	aspartylglucosaminidase [Source:HGNC Symbol;Acc:HGNC:318]	Asparaginase_2	394	378	357	411	457	390	7.28628651601878	7.20478836428557	7.2945311309821	5.45384570376563	6.2714989888503	5.47335630604638
ENSG00000166224	1143.1707272103	1245.26656766155	1164.24398147208	1039.36378178335	988.603279725092	991.555229916766	0.234479311031993	0.00310616021038822	0.0792674299906638	SGPL1	10	70815961	70881173	+	7486	protein_coding	sphingosine-1-phosphate lyase 1 [Source:HGNC Symbol;Acc:HGNC:10817]	-	1006	1065	932	1274	1173	1151	6.64786156796657	7.25358992917433	6.80485760633723	6.04093853251068	5.75210933194618	5.77216053371211
ENSG00000137822	798.855885913364	734.298032386341	806.975978573996	919.43719157758	932.135743713514	928.667713162706	-0.248812822613005	0.00312187872544317	0.0795059686016434	TUBGCP4	15	43369221	43409771	+	11171	protein_coding	tubulin gamma complex associated protein 4 [Source:HGNC Symbol;Acc:HGNC:16691]	-	703	628	646	1127	1106	1078	3.1131287526432	2.86629447590898	3.16077381256881	3.58110187315585	3.63447777967276	3.62276037816109
ENSG00000147677	12427.152159813	12211.7972137627	13739.8278457204	11105.0390876256	11473.8661979347	10929.5058227229	0.195700859026005	0.00313240481886267	0.0796115676875505	EIF3H	8	116642130	116766925	-	6434	protein_coding	eukaryotic translation initiation factor 3 subunit H [Source:HGNC Symbol;Acc:HGNC:3273]	Mov34	10936	10444	10999	13612	13614	12687	84.0835916436594	82.7635329692379	93.4383364541719	75.0975373188833	77.6754239993859	74.0271080484357
ENSG00000111371	4938.58844975744	5127.2243184938	5160.39902088108	4448.70541763314	4637.92314435395	4494.30376583473	0.164897545850312	0.00313988886378086	0.0796395795347994	SLC38A1	12	46183063	46270017	-	10015	protein_coding	solute carrier family 38 member 1 [Source:HGNC Symbol;Acc:HGNC:13447]	Aa_trans	4346	4385	4131	5453	5503	5217	21.4670603755033	22.3239920316679	22.5453609985814	19.3272184583334	20.1710033752097	19.5561240434534
ENSG00000135426	88.6355037002025	101.726001301929	93.6891615991481	59.5553815307572	51.4107417418846	65.471935250803	0.687169803090127	0.0031663666307217	0.0801038732634856	TESPA1	12	54948018	54984746	-	5025	protein_coding	thymocyte expressed, positive selection associated 1 [Source:HGNC Symbol;Acc:HGNC:29109]	-	78	87	75	73	61	76	0.767878213787568	0.882747306893237	0.815789572113262	0.515669690381588	0.445628247169251	0.567793512957892
ENSG00000108298	60102.8259770181	57711.3821409118	70270.618765825	53793.1944108704	52057.1686093604	53388.9173057009	0.240168983060881	0.00317103240581472	0.0801038732634856	RPL19	17	39200283	39204727	+	1756	protein_coding	ribosomal protein L19 [Source:HGNC Symbol;Acc:HGNC:10312]	-	52891	49357	56253	65937	61767	61974	1490.01649430763	1433.10317402604	1750.95155102839	1332.87518865121	1291.25179910647	1324.94520096184
ENSG00000085999	992.035829875344	1014.92148425373	953.131070668667	1133.99973051716	1138.621509726	1201.75460098513	-0.230686569377179	0.00317863687658097	0.0801337567330382	RAD54L	1	46247688	46278473	+	3212	protein_coding	RAD54 like [Source:HGNC Symbol;Acc:HGNC:9826]	SNF2_N	873	868	763	1390	1351	1395	13.4453625235441	13.7783560515747	12.9838040834378	15.3611622080417	15.4404074049999	16.3046534035431
ENSG00000159556	237.497695812081	260.745957360118	229.850743123243	189.271897467612	165.18861280999	184.355186100945	0.434600590726998	0.0032108350542185	0.0806770767531248	ISL2	15	76336724	76342476	+	2221	protein_coding	ISL LIM homeobox 2 [Source:HGNC Symbol;Acc:HGNC:18524]	LIM	209	223	184	232	196	214	4.65512703376308	5.11928748788673	4.528164720852	3.7078677693428	3.23956319068353	3.61724658261611
ENSG00000167522	4890.86164007272	5262.85898689637	5171.64172027297	4505.81331773112	4490.43331148789	4606.29523402689	0.171974261218619	0.00321381837654149	0.0806770767531248	ANKRD11	16	89267619	89490561	-	19538	protein_coding	ankyrin repeat domain 11 [Source:HGNC Symbol;Acc:HGNC:21316]	-	4304	4501	4140	5523	5328	5347	10.8974771428407	11.7457870382505	11.581723385852	10.0341306035075	10.0106678931781	10.2740808510634
ENSG00000162511	9136.27499679011	8898.10195296187	10673.069289375	8301.04119281444	8002.37693179007	8037.54152486831	0.237914651255872	0.00322169494047066	0.0806770767531248	LAPTM5	1	30732469	30757820	-	3274	protein_coding	lysosomal protein transmembrane 5 [Source:HGNC Symbol;Acc:HGNC:29612]	-	8040	7610	8544	10175	9495	9330	121.481790154095	118.511145642169	142.638090707725	110.316520261982	106.462151073695	106.983270168405
ENSG00000162735	910.218441844388	1002.05957604314	1021.83645584138	793.79981136201	856.283829668111	793.416478499863	0.26350577914355	0.00322604866574319	0.0806770767531248	PEX19	1	160276812	160286348	-	4461	protein_coding	peroxisomal biogenesis factor 19 [Source:HGNC Symbol;Acc:HGNC:9713]	-	801	857	818	973	1016	921	8.88247721693511	9.794940753678	10.0224531022729	7.74221858519638	8.3606574027653	7.75068893216929
ENSG00000066135	870.446100440451	970.489437708062	933.144049527515	792.983984217753	757.676341409086	775.325549022667	0.253838528187339	0.00323578267305034	0.0807586639539904	KDM4A	1	43650158	43705515	+	5172	protein_coding	lysine demethylase 4A [Source:HGNC Symbol;Acc:HGNC:22978]	JmjC	766	830	747	972	899	900	7.32662667469912	8.18225086945837	7.89432565636053	6.6710248777156	6.3808732578985	6.53276285859096
ENSG00000120694	13111.2364319607	13082.8991789343	14533.0627472599	15255.1517704607	15522.6728098694	15500.4806706276	-0.184423227722744	0.00325881123772115	0.0811710687335774	HSPH1	13	31134974	31162388	-	8390	protein_coding	heat shock protein family H (Hsp110) member 1 [Source:HGNC Symbol;Acc:HGNC:16969]	HSP70	11538	11189	11634	18699	18418	17993	68.0302995387853	67.9958688840887	75.7914212266628	79.1117938686592	80.5859723875524	80.510869942637
ENSG00000223705	555.676427043578	432.627821628895	289.811806546698	641.240135385961	592.487728599096	661.611135166009	-0.566967436820442	0.00326546939589742	0.0811748856402469	NSUN5P1	7	75410322	75416787	+	4822	transcribed_unprocessed_pseudogene	NOP2/Sun RNA methyltransferase family member 5 pseudogene 1 [Source:HGNC Symbol;Acc:HGNC:19146]	-	489	370	232	786	703	768	5.01666917619606	3.91226021143812	2.62974556385909	5.78602294453969	5.35188856145643	5.97925278113225
ENSG00000197405	67.0448040809224	88.8640930913406	71.2037628153525	36.7122214915627	48.0395455620889	45.6580601091126	0.801492853677746	0.00328598244581322	0.0815224153902648	C5AR1	19	47290023	47322066	+	2951	protein_coding	complement C5a receptor 1 [Source:HGNC Symbol;Acc:HGNC:1338]	-	59	76	57	45	57	53	0.989046274764179	1.31309938381506	1.05574394303644	0.541287646804364	0.709062616703717	0.674247834536511
ENSG00000160949	3253.37752684205	3333.57275530805	3080.49963337999	3984.49977255093	3506.04402698754	3743.09945611499	-0.21653354100687	0.00330476994239923	0.0818258414904762	TONSL	8	144428775	144444444	-	7111	protein_coding	tonsoku like, DNA repair protein [Source:HGNC Symbol;Acc:HGNC:7801]	-	2863	2851	2466	4884	4160	4345	19.917025470688	20.4418291138093	18.9546315122623	24.3797803293643	21.4754164728071	22.9388690600834
ENSG00000092621	10065.8114330307	9365.80770607419	7818.67283265424	7775.64851191297	7302.01092543751	7396.60573767624	0.278105267782001	0.00331227048849469	0.0818491552988619	PHGDH	1	119648411	119744226	+	9217	protein_coding	phosphoglycerate dehydrogenase [Source:HGNC Symbol;Acc:HGNC:8923]	2-Hacid_dh_C	8858	8010	6259	9531	8664	8586	47.5422682154974	44.3094279676603	37.1166110919402	36.7057154522543	34.5070472873696	34.971494876228
ENSG00000196123	444.313871112554	350.779314834239	263.578841298937	473.995570813287	498.094235564816	534.97462882564	-0.507615429279345	0.0033293662783915	0.0821090153913982	KIAA0895L	16	67175602	67184040	-	4780	protein_coding	KIAA0895 like [Source:HGNC Symbol;Acc:HGNC:34408]	-	391	300	211	581	591	621	4.04652912105587	3.19997490776116	2.41272325961615	4.31452557119077	4.5387736735615	4.87726781552226
ENSG00000004478	7564.69933502882	7361.6885539879	7440.16861979368	8533.55192892767	8405.23487527566	8029.78826937809	-0.158788008555993	0.00335142274257507	0.0824899495159651	FKBP4	12	2794953	2805423	+	5180	protein_coding	FK506 binding protein 4 [Source:HGNC Symbol;Acc:HGNC:3720]	FKBP_C	6657	6296	5956	10460	9973	9321	63.5744492566301	61.9709529292684	62.8460348129231	71.678141511059	70.6764947396044	67.5531567637664
ENSG00000007314	82.9537406424973	81.8485067946558	42.4724199249471	32.6330857702779	37.9259570227018	35.3203861221437	0.972851834861099	0.00338237694829711	0.0829655939958246	SCN4A	17	63938554	63972918	-	8243	protein_coding	sodium voltage-gated channel alpha subunit 4 [Source:HGNC Symbol;Acc:HGNC:10591]	Ion_trans	73	70	34	40	45	41	0.43809809997702	0.4329781245246	0.2254480947803	0.172250108048006	0.200403894394542	0.186728864853671
ENSG00000116754	4435.18424284475	3856.23393441107	3525.21085377061	4644.5039322548	4734.00223547813	4788.92747446334	-0.261483447193068	0.00338437903820472	0.0829655939958246	SRSF11	1	70205682	70253052	+	8473	protein_coding	serine and arginine rich splicing factor 11 [Source:HGNC Symbol;Acc:HGNC:10782]	RRM_1	3903	3298	2822	5693	5617	5559	22.7874198567013	19.8457108599498	18.204248502035	23.85002227122	24.3358298556014	24.6304512105448
ENSG00000175591	189.770886127357	196.436416307174	172.388057342432	256.169723296682	223.341746911466	304.099909783335	-0.487196398780351	0.00339069259859529	0.0829655939958246	P2RY2	11	73218298	73236352	+	2861	protein_coding	purinergic receptor P2Y2 [Source:HGNC Symbol;Acc:HGNC:8541]	7tm_1	167	168	138	314	265	353	2.88756934573344	2.99395065819471	2.63641747073024	3.89579953828094	3.40021954169844	4.63201276753864
ENSG00000105127	2269.29616524749	2313.9742135232	1994.95454765119	2628.59505879589	2664.93058012851	2464.67377305983	-0.237700488597228	0.00341945655255394	0.0835056718577703	AKAP8	19	15353385	15379798	-	4296	protein_coding	A-kinase anchoring protein 8 [Source:HGNC Symbol;Acc:HGNC:378]	-	1997	1979	1597	3222	3162	2861	22.9957512190595	23.4873887623802	20.3185913469616	26.6223307619947	27.0194519518141	25.0015241653097
ENSG00000101384	2603.38383304056	2715.03189681701	2261.03176659277	2141.54625367449	2123.8535932713	2134.72967830908	0.244339600922773	0.00343418963547415	0.0837016649630506	JAG1	20	10637684	10673999	-	9298	protein_coding	jagged 1 [Source:HGNC Symbol;Acc:HGNC:6188]	EGF	2291	2322	1810	2625	2520	2478	12.1890359156798	12.7328577820414	10.6400087556652	10.021311859215	9.94924079196342	10.0051743352787
ENSG00000165819	1094.30756491404	885.133137765064	637.086298874207	1166.63281628744	1250.71378270421	1212.0922749721	-0.471208725350876	0.00348226138965572	0.0847078750126973	METTL3	14	21498133	21511375	-	5894	protein_coding	methyltransferase like 3 [Source:HGNC Symbol;Acc:HGNC:17563]	-	963	757	510	1430	1484	1407	8.08257912737003	6.54845673834263	4.72947568359521	8.61213278806749	9.24278205111567	8.96183339988272
ENSG00000244560	107.953498096401	97.0489437708062	52.4659304955229	139.506441667938	149.17543095596	143.865962985317	-0.744081965228253	0.00351735390957133	0.0852655707300566	AC004890.2	7	149285281	149297312	+	4288	transcribed_unprocessed_pseudogene	-	zf-C2H2	95	83	42	171	177	167	1.09598002268358	0.98690768416135	0.535361906699328	1.41555303491949	1.51529584558704	1.46209164263931
ENSG00000063177	31904.2359216268	31655.4946350245	32477.66016555	29829.0878754668	28477.3369297793	28731.8419011155	0.141926017082964	0.00351885318743322	0.0852655707300566	RPL18	19	48615328	48619536	-	4209	protein_coding	ribosomal protein L18 [Source:HGNC Symbol;Acc:HGNC:10310]	-	28076	27073	25999	36563	33789	33352	329.981898891132	327.952293371323	337.621947426935	308.352666397659	294.696756517452	297.478687436578
ENSG00000170345	45.4541044616423	60.8017479046015	52.4659304955229	31.817258626021	22.7555742136211	27.567130631917	0.948898893244599	0.00356236434933388	0.0861526060374757	FOS	14	75278774	75282230	+	3238	protein_coding	Fos proto-oncogene, AP-1 transcription factor subunit [Source:HGNC Symbol;Acc:HGNC:3796]	bZIP_1	40	52	42	39	27	32	0.611106574853508	0.818803544444218	0.708965983918073	0.427535886233392	0.306101785329378	0.371010357610404
novel.390	123.862434657975	146.1580478476	209.863721982092	110.952491618945	97.7646892140756	90.4546473859778	0.678617835406566	0.00360289866922447	0.0869643568534857	-	CHR_HSCHR19LRC_PGF1_CTG3_1	54232762	54306477	-	12245	-	PF13895:Immunoglobulin domain	-	109	125	168	136	116	105	0.440353566235089	0.520480470229288	0.749900157101419	0.394243852852187	0.347758811257799	0.32191662791946
ENSG00000236287	549.994663985872	487.583247619593	382.251779324524	658.372505415357	621.985695172309	596.139199915206	-0.400991931206497	0.00363325563061813	0.0875186859652474	ZBED5	11	10812074	10858796	-	9029	protein_coding	zinc finger BED-type containing 5 [Source:HGNC Symbol;Acc:HGNC:30803]	-	484	417	306	807	738	692	2.65179237805354	2.35477608618304	1.85239980146928	3.1726246428072	3.0005139599629	2.87726154701587
ENSG00000164296	164.771128673453	169.543335503216	194.873456126228	108.505010186174	118.834665337799	139.55859882408	0.528130156988933	0.00363989085791838	0.0875186859652474	TIGD6	5	149993118	150001167	-	4640	protein_coding	tigger transposable element derived 6 [Source:HGNC Symbol;Acc:HGNC:18332]	DDE	145	145	156	133	141	162	1.54590866357473	1.59332083948941	1.83763633787237	1.01746264119118	1.11552697083661	1.3107200238866
ENSG00000119655	579.53983188594	508.630006509647	604.607389519836	460.126509360919	466.910670901706	425.567579130219	0.323008971017857	0.00368468466666649	0.0884253460679444	NPC2	14	74476192	74494177	-	2749	protein_coding	NPC intracellular cholesterol transporter 2 [Source:HGNC Symbol;Acc:HGNC:14537]	-	510	435	484	564	554	494	9.17760254257535	8.06803422542473	9.62329001254596	7.28264559222262	7.39799388082772	6.74629160312373
ENSG00000118971	1537.48508341505	1212.52716494369	1329.13690588658	1124.20980478607	1116.70873455733	1094.07049695421	0.290846493061795	0.0037126611254244	0.0889257162843974	CCND2	12	4273772	4305350	+	7157	protein_coding	cyclin D2 [Source:HGNC Symbol;Acc:HGNC:1583]	Cyclin_C	1353	1037	1064	1378	1325	1270	9.35191581642191	7.38755885672999	8.12575199340648	6.83444120721506	6.79616327287917	6.66170817550544
ENSG00000108984	146.589486888797	149.665840995942	173.637246163754	205.588440352751	223.341746911466	213.645262397357	-0.4530800922217	0.00373446776793414	0.0892766729426249	MAP2K6	17	69414698	69553861	+	16655	protein_coding	mitogen-activated protein kinase kinase 6 [Source:HGNC Symbol;Acc:HGNC:6846]	Pkinase	129	128	139	252	265	248	0.383158869002491	0.3918488236895	0.456166213454867	0.537082145663777	0.584090549912894	0.559010472473988
ENSG00000189362	671.584393420765	730.790239237999	673.312774692544	584.132235287975	574.788948655169	565.987650786547	0.267095327089365	0.0037744618355415	0.0900346651149016	NEMP2	2	190504342	190534722	-	6521	protein_coding	nuclear envelope integral membrane protein 2 [Source:HGNC Symbol;Acc:HGNC:33700]	-	591	625	539	716	682	657	4.48339589718223	4.8867377380445	4.51780536999329	3.89747765180968	3.8392740841352	3.78237051654374
ENSG00000264538	552.267369208954	453.67458051895	475.940940923672	620.844456779537	599.230120958688	625.429276211618	-0.315847092048534	0.00378060457730655	0.0900346651149016	SUZ12P1	17	30709299	30790908	+	3776	transcribed_unprocessed_pseudogene	SUZ12 polycomb repressive complex 2 subunit pseudogene 1 [Source:HGNC Symbol;Acc:HGNC:32421]	-	486	388	381	761	711	726	6.36704754658746	5.23905496374484	5.51500540448497	7.15381133823373	6.91220417468447	7.21801092877918
ENSG00000102543	374.996361808549	392.872832614348	356.018814076763	467.468953659231	477.867058486042	450.550291265394	-0.312220964469541	0.00382232603979284	0.0907175341861224	CDADC1	13	49247925	49293485	+	3863	protein_coding	cytidine and dCMP deaminase domain containing 1 [Source:HGNC Symbol;Acc:HGNC:20299]	-	330	336	285	573	567	523	4.22593722167983	4.43473612896457	4.03248819039677	5.26519821438362	5.38812042423688	5.08264621362866
novel.3	544.312900928167	514.476328423551	648.328998266105	456.863200783891	449.211890957779	441.93556294292	0.339596198667215	0.0038238178525443	0.0907175341861224	-	1	50977577	51013713	+	4921	-	-	-	479	440	519	560	533	513	4.8152180441523	4.55882085348728	5.76457037006593	4.03942429769478	3.97605869491935	3.91360418972577
ENSG00000224940	110.226203319483	98.218208153587	79.9480845646064	139.506441667938	138.219043371624	152.480691307791	-0.573873671250255	0.00383542760797656	0.0908203057304355	PRRT4	7	128350325	128361685	-	3683	protein_coding	proline rich transmembrane protein 4 [Source:HGNC Symbol;Acc:HGNC:37280]	-	97	84	64	171	164	177	1.30287822202986	1.16286897001019	0.94979790530048	1.64808346829617	1.63463604817963	1.80419904133706
ENSG00000121281	721.583908328572	895.656517210091	625.843599482309	1055.68032466849	898.423781915557	985.524920091034	-0.389663522429022	0.00386004192587336	0.0909898205617147	ADCY7	16	50246137	50318135	+	8630	protein_coding	adenylate cyclase 7 [Source:HGNC Symbol;Acc:HGNC:238]	Guanylate_cyc	635	766	501	1294	1066	1144	3.63996107112845	4.5255481364501	3.17307167637611	5.32240957991828	4.53445766806445	4.97654721685329
ENSG00000178115	19.317994396198	56.1246903734783	16.2394546771857	40.7913572128474	93.550693989331	117.160305185647	-1.45314331286035	0.00386473089706419	0.0909898205617147	GOLGA8Q	15	30552078	30562501	+	2137	protein_coding	golgin A8 family member Q [Source:HGNC Symbol;Acc:HGNC:44408]	-	17	48	13	50	111	136	0.393530328958659	1.14522265299754	0.332500101689589	0.830520379410222	1.90676600078883	2.38917128509854
ENSG00000084623	8236.28372844959	7865.64150296643	8408.28995631821	7412.60543271863	7375.33444234807	7108.01233887336	0.162639906948872	0.00386828728000249	0.0909898205617147	EIF3I	1	32221928	32231604	+	1725	protein_coding	eukaryotic translation initiation factor 3 subunit I [Source:HGNC Symbol;Acc:HGNC:3272]	WD40	7248	6727	6731	9086	8751	8251	207.856157562243	198.831662140202	213.276715282854	186.968500331195	186.229092655405	179.568596368903
ENSG00000274615	6.81811566924635	7.01558629668479	4.9967552852879	54.6604186652155	10.1135885393871	17.2294566449482	-2.12144584495919	0.00386947844726435	1	AC233968.1	17	38078262	38124770	+	1300	unprocessed_pseudogene	-	-	6	6	4	67	12	20	0.228318818004883	0.235321231678436	0.168178157943349	1.82943196005502	0.338857292614197	0.577563239395427
ENSG00000107816	1232.94258352205	1290.86787859	1083.04670808615	1488.88453826893	1422.64478787379	1399.89335240204	-0.256919787708548	0.00387175212102496	0.0909898205617147	LZTS2	10	100996618	101007836	+	6547	protein_coding	leucine zipper tumor suppressor 2 [Source:HGNC Symbol;Acc:HGNC:29381]	Fez1	1085	1104	867	1825	1688	1625	8.19825092398269	8.59765367610843	7.23818549785967	9.8947617006548	9.46474775867566	9.31802614344615
ENSG00000167702	498.858796466525	429.120028480553	266.077218941581	612.686185336968	580.688541969811	559.095868128568	-0.55204113096532	0.00388267118219003	0.0910749129371229	KIFC2	8	144466043	144474202	+	4447	protein_coding	kinesin family member C2 [Source:HGNC Symbol;Acc:HGNC:29530]	Kinesin	439	367	213	751	689	649	4.88350009127453	4.20777151764417	2.61797458592947	5.99456424623581	5.68762605866383	5.47886333570858
ENSG00000155111	1582.93918787669	1725.83422898446	1818.81892384479	1448.90900820034	1473.21273057073	1461.91939632385	0.225561982878306	0.00389448223626949	0.0911805700307823	CDK19	6	110609978	110815958	-	7492	protein_coding	cyclin dependent kinase 19 [Source:HGNC Symbol;Acc:HGNC:19338]	Pkinase	1393	1476	1456	1776	1748	1697	9.19786767051619	10.0448117846722	10.6222509795506	8.41453273417023	8.56490603017109	8.50348546736686
ENSG00000198237	2.27270522308212	64.3095410529439	3.74756646396592	0.815827144256948	1.68559808989786	4.30736416123704	3.37590918385662	0.00390497632038617	1	AC131392.1	5	69875271	69920867	+	633	unprocessed_pseudogene	-	-	2	55	3	1	2	5	0.156300402004396	4.43008637835918	0.259042186405633	0.0560765260916159	0.11598590847774	0.296537208220401
ENSG00000177508	1690.89268597309	1732.84981528114	2044.92210050407	2416.48000128908	2074.12844961931	2176.08037425695	-0.286308383915474	0.00391923775381521	0.0915883294566667	IRX3	16	54283304	54286763	-	2911	protein_coding	iroquois homeobox 3 [Source:HGNC Symbol;Acc:HGNC:14360]	Coprinus_mating	1488	1482	1637	2962	2461	2526	25.286838517614	25.9572818591363	30.7368548539369	36.1183298829855	31.0347571355949	32.576471410627
ENSG00000196352	744.310960559393	789.253458377039	865.687853176128	652.661715405558	682.667226408632	645.243151353308	0.275861074844927	0.00392680296785685	0.09159359670259	CD55	1	207321376	207386804	+	5908	protein_coding	CD55 molecule (Cromer blood group) [Source:HGNC Symbol;Acc:HGNC:2665]	-	655	675	693	800	810	749	5.48446946318998	5.82527591959567	6.41129411353941	4.80655937928136	5.03295995715907	4.75942219193743
ENSG00000114779	1696.5744490308	1680.23291805601	1916.25565190791	1491.3320197017	1543.16505130149	1472.25707031082	0.231531626425665	0.00394520676170243	0.0915940851891784	ABHD14B	3	51968510	51983409	-	3161	protein_coding	abhydrolase domain containing 14B [Source:HGNC Symbol;Acc:HGNC:28235]	-	1493	1437	1534	1828	1831	1709	23.3651794719856	23.1785085362483	26.5249037148551	20.5275210937156	21.2638936415052	20.2969352889089
ENSG00000136908	1517.03073640731	1456.90342094487	1476.54118680257	1344.48313373545	1261.67017028855	1223.29142179132	0.216703462198032	0.0039503767053416	0.0915940851891784	DPM2	9	127935099	127938484	-	3133	protein_coding	dolichyl-phosphate mannosyltransferase subunit 2, regulatory [Source:HGNC Symbol;Acc:HGNC:3006]	-	1335	1246	1182	1648	1497	1420	21.0792269734799	20.2773343479482	20.6210148017675	18.6716038283933	17.540434545071	17.0153485465043
ENSG00000244716	1963.61731274295	2211.07894783849	2117.37505214075	1769.52907589332	1883.65586546085	1742.75953963651	0.221497627644747	0.00395659729907904	0.0915940851891784	BX679664.3	1	108992282	108992836	+	555	processed_pseudogene	-	-	1728	1891	1695	2169	2235	2023	154.022640470321	173.720775926456	166.928185147824	138.723928943583	147.830309863446	136.8408615573
ENSG00000213442	7323.79258138212	8019.98440149349	11558.7441636922	6831.73650600768	6283.90967913921	7045.1248221193	0.416088692881612	0.00396091724492536	0.0915940851891784	RPL18AP3	12	104265309	104265836	+	528	processed_pseudogene	ribosomal protein L18a pseudogene 3 [Source:HGNC Symbol;Acc:HGNC:31387]	-	6445	6859	9253	8374	7456	8178	603.841293135706	662.338644730779	957.859017085585	562.968176265008	518.383201681012	581.468354479975
ENSG00000113749	1996.57153847764	2237.97202864245	2121.12261860471	2462.16632136747	2402.82007714939	2442.2754794214	-0.201427179956395	0.00396352319914707	0.0915940851891784	HRH2	5	175658030	175710756	+	5679	protein_coding	histamine receptor H2 [Source:HGNC Symbol;Acc:HGNC:5183]	7tm_1	1757	1914	1698	3018	2851	2835	15.3050129777823	17.1839610454389	16.3425103822922	18.863930090908	18.4291069967717	18.7410575699229
ENSG00000188211	1369.30489690698	1785.46671250628	1741.36921692283	1942.48443047579	2063.17206203498	2048.58239508434	-0.306639283277221	0.00399047254891965	0.0920007105150831	NCR3LG1	11	17351726	17377341	+	6438	protein_coding	natural killer cell cytotoxicity receptor 3 ligand 1 [Source:HGNC Symbol;Acc:HGNC:42400]	C1-set	1205	1527	1394	2381	2448	2378	9.25912365135783	12.0932012272151	11.8349043889771	13.1278387789809	13.9585203481338	13.8667210179172
ENSG00000188895	3590.87425246974	3865.58804947332	3351.57360760686	4194.98317576923	4168.4840763174	4092.85742600743	-0.20459585225855	0.00401375239113794	0.0920007105150831	MSL1	17	40122298	40136916	+	7397	protein_coding	male specific lethal 1 homolog [Source:HGNC Symbol;Acc:HGNC:27905]	-	3160	3306	2683	5142	4946	4751	21.1332004948867	22.7876974788784	19.8252195853254	24.6752331626653	24.545813844022	24.1125039575367
ENSG00000146830	2560.202433802	2325.66685735101	1976.21671533136	2890.47557210237	2786.29364260116	2686.07229094742	-0.284954908663853	0.00401643374584037	0.0920007105150831	GIGYF1	7	100679507	100694037	-	6917	protein_coding	GRB10 interacting GYF protein 1 [Source:HGNC Symbol;Acc:HGNC:9126]	-	2253	1989	1582	3543	3306	3118	16.1130303612959	14.661223766347	12.5009107859727	18.181854925497	17.5454300057503	16.9227615625663
ENSG00000140961	339.769430850776	374.164602489855	374.756646396592	258.617204729452	292.451268597278	296.346654293108	0.361396913996521	0.00401771449359464	0.0920007105150831	OSGIN1	16	83948282	83966332	+	3460	protein_coding	oxidative stress induced growth inhibitor 1 [Source:HGNC Symbol;Acc:HGNC:30093]	-	299	320	300	317	347	344	4.27492892863672	4.71549288912473	4.7391243929123	3.25213057863287	3.68156369697169	3.73246070314501
ENSG00000069869	703.402266543915	823.162125477682	910.658650743719	620.02862963528	650.640862700572	671.087336320731	0.327136322134044	0.00401798118685153	0.0920007105150831	NEDD4	15	55826922	55993746	-	9097	protein_coding	neural precursor cell expressed, developmentally down-regulated 4, E3 ubiquitin protein ligase [Source:HGNC Symbol;Acc:HGNC:7727]	HECT	619	704	729	760	772	779	3.36609418578524	3.94573286490243	4.38008245253689	2.96551557350276	3.11528689739849	3.21478670185637
ENSG00000145425	29841.7559316797	26057.0567702701	35473.2149590801	24943.0991085119	25385.9500329067	23957.5594648004	0.298620263718264	0.00404930318890113	0.0925480851543904	RPS3A	4	151099573	151104652	+	2341	protein_coding	ribosomal protein S3A [Source:HGNC Symbol;Acc:HGNC:10421]	-	26261	22285	28397	30574	30121	27810	554.936965934367	485.360511344164	663.015986378949	463.591707656115	472.331505912071	445.97701396546
ENSG00000088448	1543.16684647276	1417.14843193033	1081.79751926483	1727.92189153622	1726.89524310035	1697.96295235964	-0.349578777192782	0.00407585648350969	0.0929846673815675	ANKRD10	13	110878540	110915069	-	4563	protein_coding	ankyrin repeat domain 10 [Source:HGNC Symbol;Acc:HGNC:20265]	-	1358	1212	866	2118	2049	1971	14.7225524620433	13.542703361551	10.3733821067621	16.4763230488435	16.4842970694798	16.2161986445639
ENSG00000184293	232.952285365917	210.467588900544	213.611288446058	272.486266181821	300.879259046767	286.008980306139	-0.386515789244199	0.00409504785164224	0.0932520112055538	CLECL1	12	9715860	9733299	-	1721	protein_coding	C-type lectin like 1 [Source:HGNC Symbol;Acc:HGNC:24462]	-	205	180	171	334	357	332	5.8925978111855	5.33267172310227	5.43085480982083	6.8889083668458	7.61493654378505	7.24219332141389
ENSG00000108306	681.811566924635	707.404951582383	800.730034467386	610.238703904197	560.461364891037	612.507183727907	0.295564448090907	0.00411271239703036	0.0933364809035082	FBXL20	17	39252644	39402523	-	11079	protein_coding	F-box and leucine rich repeat protein 20 [Source:HGNC Symbol;Acc:HGNC:24679]	-	600	605	641	748	665	711	2.67907269073336	2.78424870949679	3.16235352951965	2.39654642837464	2.20343389494369	2.40925039341634
ENSG00000163479	4176.09584741339	4036.30064935931	5531.4081008137	3638.58906338599	3710.00139586518	3589.75729197495	0.329168105239664	0.00411885547286974	0.0933364809035082	SSR2	1	156009048	156020959	-	6651	protein_coding	signal sequence receptor subunit 2 [Source:HGNC Symbol;Acc:HGNC:11324]	-	3675	3452	4428	4460	4402	4167	27.3340638755659	26.4628767423482	36.3892929027626	23.8030562218205	24.2964058376435	23.520657225447
ENSG00000100316	74474.2774551779	71229.2476702406	64598.0523282019	62223.1362924774	61761.9996119473	59759.5089001704	0.194772526704635	0.00412119568698077	0.0933364809035082	RPL3	22	39312882	39320389	-	4787	protein_coding	ribosomal protein L3 [Source:HGNC Symbol;Acc:HGNC:10332]	-	65538	60918	51712	76270	73282	69369	677.272693500636	648.836725464906	590.446917413642	565.555370020843	561.969607836496	544.020050759429
ENSG00000065308	1238.62434657975	1445.21077711707	1366.61257052624	1612.07443705173	1538.95105607674	1629.9065986121	-0.239457995629634	0.00413036612348824	0.0933747080706698	TRAM2	6	52497402	52576915	-	6908	protein_coding	translocation associated membrane protein 2 [Source:HGNC Symbol;Acc:HGNC:16855]	LAG1	1090	1236	1094	1976	1826	1892	7.80563031058	9.12261520606328	8.65601390514735	10.1535853282574	9.703477142535	10.2820971599377
ENSG00000035681	3945.41626727055	3849.21834811439	4131.06743211177	3543.95311465218	3511.10082125723	3556.1598515173	0.168325122564459	0.00413996262882794	0.0934224116548714	NSMAF	8	58583504	58659844	-	6165	protein_coding	neutral sphingomyelinase activation associated factor [Source:HGNC Symbol;Acc:HGNC:8017]	Beach	3472	3292	3307	4344	4166	4128	27.8599572032128	27.2257567745616	29.3193316631895	25.011604180612	24.8064791205727	25.1373509155849
ENSG00000100644	1505.6672102919	1604.23073317525	1675.16220939277	1388.53779952533	1360.27765854757	1380.07947726035	0.212326493903702	0.00418995100066211	0.0943797807531814	HIF1A	14	61695513	61748259	+	5151	protein_coding	hypoxia inducible factor 1 alpha subunit [Source:HGNC Symbol;Acc:HGNC:4910]	-	1325	1372	1341	1702	1614	1602	12.7250101602735	13.5805005119284	14.2295177025161	11.7287793844341	11.5024650773816	11.6757251248778
ENSG00000183506	204.54347007739	144.988783464819	151.151847379959	244.748143277084	251.996914439729	216.229680894099	-0.508431916651484	0.00421026318258306	0.0946664400999172	PI4KAP2	22	21473000	21517533	-	7474	transcribed_unitary_pseudogene	phosphatidylinositol 4-kinase alpha pseudogene 2 [Source:HGNC Symbol;Acc:HGNC:33577]	PI3_PI4_kinase	180	124	121	300	299	251	1.19138799868751	0.845905417593521	0.884881731485445	1.4247969366869	1.46857806662138	1.26076321256842
ENSG00000265972	3140.87861829948	2971.10079664601	3147.95582973138	2662.85979885468	2740.78249417391	2786.00313948812	0.177213332899122	0.00424175103955486	0.0950706877643009	TXNIP	1	145992435	145996600	-	3625	protein_coding	thioredoxin interacting protein [Source:HGNC Symbol;Acc:HGNC:16952]	-	2764	2541	2520	3264	3252	3234	37.7193184760987	35.7396149242932	37.9966652015457	31.961485096883	32.9322549484087	33.4922947733276
ENSG00000256663	860.218926936581	995.043989746459	762.005181006404	1026.31054747524	1087.21076798412	1159.54243220501	-0.321881126552917	0.00424347889131466	0.0950706877643009	AC112777.1	12	20551590	20553012	+	1423	processed_pseudogene	-	-	757	851	610	1258	1290	1346	26.3162975870937	30.4914357701866	23.4303020465699	31.3805501040893	33.278500803116	35.5101952316977
ENSG00000134440	8161.28445608788	7943.98221661274	8690.60662993698	7236.38676955913	7488.26951437122	7320.79612843847	0.169524789843999	0.00428345382707292	0.0957943016273172	NARS	18	57600656	57622213	-	4089	protein_coding	asparaginyl-tRNA synthetase [Source:HGNC Symbol;Acc:HGNC:7643]	tRNA-synt_2	7182	6794	6957	8870	8885	8498	86.8884599406699	84.7152597387414	92.9946244959309	77.000105603291	79.7662663719794	78.0211803729156
ENSG00000161960	167.043833896536	133.296139637011	61.2102522447768	226.799946103431	202.271770787743	210.199371068367	-0.81899871387563	0.00431901090066578	0.0964167030937537	EIF4A1	17	7572706	7579005	+	5316	protein_coding	eukaryotic translation initiation factor 4A1 [Source:HGNC Symbol;Acc:HGNC:3282]	DEAD	147	114	49	278	240	244	1.36793723729412	1.09338495531553	0.503806840716298	1.8562849139289	1.65731557711985	1.72312885192089
ENSG00000033100	1607.9389453306	1598.38441126135	1446.56065509085	1867.42833320415	1825.50273135938	1731.56039281729	-0.221015139892713	0.00434822819497458	0.0968956065090853	CHPF2	7	151232489	151238827	+	4205	protein_coding	chondroitin polymerizing factor 2 [Source:HGNC Symbol;Acc:HGNC:29270]	-	1415	1367	1158	2289	2166	2010	16.6465503654373	16.575083662931	15.052045122944	19.3225573093003	18.9091233559861	17.944979126519
ENSG00000225178	1831.80040980419	2172.49322320672	1929.99672894245	1617.78522706153	1526.30907040251	1777.2184529264	0.270101108021324	0.00436591855677245	0.0969712520816645	RPSAP58	19	23827162	23828049	+	888	processed_pseudogene	ribosomal protein SA pseudogene 58 [Source:HGNC Symbol;Acc:HGNC:36809]	-	1612	1858	1545	1983	1811	2063	89.801973538107	106.680725036804	95.0973621140814	79.2673902417949	74.8659650902407	87.216602012083
ENSG00000176974	11.3635261154106	33.9086671006431	44.9707975675911	42.4230115013613	185.415789888764	299.792545622098	-2.54909747660216	0.00436716432966547	0.0969712520816645	SHMT1	17	18327860	18363563	-	7281	protein_coding	serine hydroxymethyltransferase 1 [Source:HGNC Symbol;Acc:HGNC:10850]	SHMT	10	29	36	52	220	348	0.0679426963801558	0.203076739327863	0.270249203122811	0.253511184292217	1.10920186887859	1.79432502061867
ENSG00000150764	389.768945758583	417.427384652745	407.235555750964	487.864632265655	481.238254665838	530.667264664403	-0.304463293179385	0.00440031962650639	0.097466482373988	DIXDC1	11	111927144	112022584	+	8509	protein_coding	DIX domain containing 1 [Source:HGNC Symbol;Acc:HGNC:23695]	DIX	343	357	326	598	571	616	1.99411135167426	2.13915821722024	2.0940740197553	2.49463764573554	2.46340902091431	2.71778494598577
ENSG00000064607	5310.17575373137	4755.39824476951	3836.25887027978	5870.692130073	5677.09436677598	5687.44363849739	-0.30986909090116	0.00440508823294569	0.097466482373988	SUGP2	19	18990888	19034023	-	8468	protein_coding	SURP and G-patch domain containing 2 [Source:HGNC Symbol;Acc:HGNC:18641]	G-patch	4673	4067	3071	7196	6736	6602	27.2991258758043	24.487617776867	19.822202998265	30.16442956437	29.2011645800268	29.268978852357
ENSG00000137133	799.992238524905	784.576400845915	815.720300323249	651.030061117044	708.793996802048	657.303771004772	0.250800787764849	0.00444418124964424	0.0981574120607265	HINT2	9	35812960	35815354	-	2395	protein_coding	histidine triad nucleotide binding protein 2 [Source:HGNC Symbol;Acc:HGNC:18344]	-	704	671	653	798	841	763	14.5412235377919	14.2846701734934	14.9025509684874	11.8272066516753	12.8904898404698	11.9600203999233
novel.109	2.27270522308212	1.1692643827808	0	53.8445915209586	1.68559808989786	2.58441849674222	-4.05585782941128	0.00444710157829319	1	-	CHR_HG2023_PATCH	189940806	189961325	+	1319	-	PF06229:FRG1-like domain	-	2	1	0	66	2	3	0.0750099730620037	0.0386552440209713	0	1.77616763233929	0.0556626839017509	0.0853865289477697
ENSG00000047936	179.543712623487	208.129060134982	193.624267304906	279.828710480133	247.782919214985	247.242702855006	-0.415412849636184	0.0044554819422522	0.098233143387571	ROS1	6	117288300	117425855	-	7856	protein_coding	ROS proto-oncogene 1, receptor tyrosine kinase [Source:HGNC Symbol;Acc:HGNC:10261]	Pkinase_Tyr	158	178	155	343	294	287	0.994922887351559	1.15523873494548	1.07840818564107	1.54980642419623	1.37380406947075	1.37149213733728
ENSG00000012061	2869.29034414117	2785.18775978386	3681.35945643586	2551.09148009148	2490.47117782408	2507.7474146722	0.306107982326075	0.00448025962535077	0.0986052202200215	ERCC1	19	45407333	45478828	-	5576	protein_coding	ERCC excision repair 1, endonuclease non-catalytic subunit [Source:HGNC Symbol;Acc:HGNC:3433]	-	2525	2382	2947	3127	2955	2911	22.4012589700212	21.7807187355166	28.8875242511104	19.9062717103676	19.4542128404089	19.5989290427198
ENSG00000115956	3657.91905655067	3749.83087557802	4282.21927949173	3304.09993424064	3433.56330912193	3277.90412670139	0.222750513338152	0.00450032239480471	0.0988723999379717	PLEK	2	68365173	68397453	+	3314	protein_coding	pleckstrin [Source:HGNC Symbol;Acc:HGNC:9070]	PH	3219	3207	3428	4050	4074	3805	48.0509835900742	49.3400596957638	56.5381067485472	43.3797785500215	45.1281430583211	43.1037502062384
ENSG00000150593	1473.84933716875	1289.69861420722	1459.05254330407	1193.55511204791	1212.78782568151	1184.52514434019	0.233696864521145	0.00451296875931762	0.0989759879569852	PDCD4	10	110871795	110900006	+	4547	protein_coding	programmed cell death 4 [Source:HGNC Symbol;Acc:HGNC:8763]	-	1297	1103	1168	1463	1439	1375	14.1107088570499	12.3681223555351	14.0401206851321	11.4210013649434	11.617556214599	11.3524773523128
ENSG00000167315	1163.62507421804	1151.72541703909	1160.49641500811	974.097610242796	1037.48562433213	982.079028762045	0.215496384930743	0.00452304022611791	0.0990228403188166	ACAA2	18	49782167	49813960	-	5072	protein_coding	acetyl-CoA acyltransferase 2 [Source:HGNC Symbol;Acc:HGNC:83]	Thiolase_N	1024	985	929	1194	1231	1140	9.9874477697194	9.9017099488774	10.0112756973671	8.35622053885952	8.90959065080343	8.4379802916406
ENSG00000157045	104.544440261777	129.788346488669	143.656714452027	88.9251587240073	83.4371054499439	75.8096092377719	0.604395858323575	0.0045621116086445	0.0997033113209714	NTAN1	16	15037853	15056079	-	3540	protein_coding	N-terminal asparagine amidase [Source:HGNC Symbol;Acc:HGNC:29909]	-	92	111	115	109	99	88	1.28563703547006	1.5987219270809	1.77560978902053	1.09296951150938	1.02662272974217	0.933237776650237
ENSG00000131408	2290.88686486677	2276.55775327421	2414.68199161538	2091.78079787481	2026.93170310217	2034.79882976838	0.181961986302705	0.00457090816565818	0.0997209143343505	NR1H2	19	50329653	50382982	+	3753	protein_coding	nuclear receptor subfamily 1 group H member 2 [Source:HGNC Symbol;Acc:HGNC:7965]	Hormone_recep	2016	1947	1933	2564	2405	2362	26.5733172673949	26.4509090283901	28.1518047625794	24.2506993778326	23.5242322887976	23.6273072593605
ENSG00000177189	1270.4422197029	1432.34886890648	1404.0882351659	1594.94206702233	1622.38816152669	1564.43466336129	-0.219872122728614	0.00459345144485643	0.0999937007824207	RPS6KA3	X	20149911	20267519	-	9925	protein_coding	ribosomal protein S6 kinase A3 [Source:HGNC Symbol;Acc:HGNC:10432]	Pkinase	1118	1225	1124	1955	1925	1816	5.57243610559694	6.29301530559041	6.18997290646907	6.99199417493865	7.11998635404726	6.86907453684999
ENSG00000107798	1872.70910381966	1977.22607128233	2204.81826963329	1725.47441010344	1731.1092383251	1704.85473501762	0.229795327465001	0.00459943779542507	0.0999937007824207	LIPA	10	89213569	89414557	-	4910	protein_coding	lipase A, lysosomal acid type [Source:HGNC Symbol;Acc:HGNC:6617]	Abhydrolase_1	1648	1691	1765	2115	2054	1979	16.6038776542316	17.5596287711713	19.6479013951637	15.2902184824491	15.3566996391451	15.1313334622466
ENSG00000110237	303.406147281463	319.209176499158	284.81505126141	385.886239233536	396.115551125996	364.403008040654	-0.336733570920063	0.00462755906021311	0.100351471220704	ARHGEF17	11	73308289	73369388	+	9908	protein_coding	Rho guanine nucleotide exchange factor 17 [Source:HGNC Symbol;Acc:HGNC:21726]	RhoGEF	267	273	228	473	470	423	1.33308877892436	1.40484970264226	1.25777164953595	1.69457171987935	1.74136897614112	1.60275547710711
ENSG00000130175	13899.8651443702	13735.348704526	15723.5396939797	12926.7811007513	12251.7697164226	12541.3214918578	0.200914174689965	0.00463731327224685	0.100351471220704	PRKCSH	19	11435288	11450968	+	5166	protein_coding	protein kinase C substrate 80K-H [Source:HGNC Symbol;Acc:HGNC:9411]	-	12232	11747	12587	15845	14537	14558	117.132356316507	115.937993969692	133.174410387283	108.873617479366	103.299764510781	105.793799175902
ENSG00000161040	404.541529708617	478.229132557346	484.685262672926	362.227252050085	345.54760842906	373.017736363128	0.338585319813006	0.00464001914370911	0.100351471220704	FBXL13	7	102813230	103074843	-	4009	protein_coding	F-box and leucine rich repeat protein 13 [Source:HGNC Symbol;Acc:HGNC:21658]	-	356	409	388	444	410	433	4.3928639300183	5.20164209210212	5.28991412238871	3.93125961863328	3.75428072177948	4.05475614187685
ENSG00000105701	10694.2144272129	10550.2725258311	11708.6468222509	10048.5429358128	9452.83408814717	9455.52580674755	0.186398903083123	0.00464993126352583	0.100391855082247	FKBP8	19	18531751	18544077	-	2902	protein_coding	FK506 binding protein 8 [Source:HGNC Symbol;Acc:HGNC:3724]	FKBP_C	9411	9023	9373	12317	11216	10976	160.425046813528	158.528285978916	176.536357402129	150.658050997238	141.879462788568	141.990598729936
ENSG00000183323	51.1358675193476	94.7104150052446	112.426993918978	43.2388386456182	37.9259570227018	53.4113155993393	0.938313570857233	0.00466466773704325	0.100536077185773	CCDC125	5	69280175	69332809	-	7932	protein_coding	coiled-coil domain containing 125 [Source:HGNC Symbol;Acc:HGNC:28924]	-	45	81	90	53	45	62	0.280649076594505	0.520661575385344	0.620172859284288	0.237179951317149	0.208261384454641	0.293441736606602
ENSG00000131368	2472.70328271334	2328.00538611657	1450.30822155481	2774.62811761788	2905.9711069839	2878.18073253859	-0.452929289000705	0.00468676731635682	0.100838223001408	MRPS25	3	15042460	15065335	-	5383	protein_coding	mitochondrial ribosomal protein S25 [Source:HGNC Symbol;Acc:HGNC:14511]	-	2176	1991	1161	3401	3448	3341	19.9971599595088	18.8581938186047	11.7885609225291	22.4267872738978	23.5137458730243	23.3004868815359
ENSG00000084207	5795.3983188594	5776.16605093714	6485.78836030369	5192.73977319547	5141.91697323341	5419.52558766844	0.19670646897847	0.00470685906976218	0.101056052361551	GSTP1	11	67583595	67586656	+	1911	protein_coding	glutathione S-transferase pi 1 [Source:HGNC Symbol;Acc:HGNC:4638]	GST_N	5100	4940	5192	6365	6101	6291	132.021085240919	131.801234069328	148.500169394876	118.228596057977	117.19775182762	123.586746225736
ENSG00000173200	430.677639774061	375.333866872636	357.268002898085	475.627225101801	482.923852755736	499.654242703496	-0.324666625405447	0.00471308778543334	0.101056052361551	PARP15	3	122577602	122639047	+	5507	protein_coding	poly(ADP-ribose) polymerase family member 15 [Source:HGNC Symbol;Acc:HGNC:26876]	A1pp	379	321	286	583	573	580	3.4045360943952	2.97196144238882	2.83859810801422	3.75784004218701	3.81960530942914	3.95390123936945
ENSG00000255031	26.1361100654443	25.7238164211776	7.49513292793185	62.818690107785	56.4675360115782	31.8744947931541	-1.34173032637857	0.00473942219763871	0.101446397263008	AP002807.1	11	68050740	68053762	+	1209	antisense	-	-	23	22	6	77	67	37	0.941099070629448	0.927789802316414	0.271255093457015	2.2607328025074	2.03435829795262	1.148916121378
ENSG00000141510	4546.54679877577	4675.88826674041	4870.58721433438	4274.11840876215	4119.60173171036	4174.69734507094	0.164984864622296	0.00476891005656709	0.101902788691611	TP53	17	7661779	7687550	-	4576	protein_coding	tumor protein p53 [Source:HGNC Symbol;Acc:HGNC:11998]	P53	4001	3999	3899	5239	4888	4846	43.2530109298077	44.5572729868402	46.5714941634318	40.6393912768328	39.2124632172868	39.7566968481568
ENSG00000185946	279.5427424391	201.113473838297	234.847498408531	349.174017741974	324.477632305337	297.208127125356	-0.439888148577197	0.00485465988145305	0.103557778907098	RNPC3	1	103525691	103555239	+	6867	protein_coding	RNA binding region (RNP1, RRM) containing 3 [Source:HGNC Symbol;Acc:HGNC:18666]	RRM_1	246	172	188	428	385	345	1.77215567200528	1.27706973941309	1.49638640604902	2.21238921724843	2.0581291557862	1.88610101113185
ENSG00000100650	4246.54970932894	3802.44777280315	3481.48924502434	4447.88959048888	4566.28522553329	4529.62415195687	-0.23189159589495	0.00486489966217603	0.103599117549991	SRSF5	14	69726900	69772005	+	5357	protein_coding	serine and arginine rich splicing factor 5 [Source:HGNC Symbol;Acc:HGNC:10787]	RRM_1	3737	3252	2787	5452	5418	5258	34.5092293494345	30.9515288110185	28.4359848816758	36.1259280229967	37.1275504759946	36.8478230965419
ENSG00000134470	835.219169482678	806.792424118751	834.458132643079	611.870358192711	723.12158056618	708.130668107369	0.277826650594619	0.00491120732211475	0.1044070803623	IL15RA	10	5943639	5978187	-	3634	protein_coding	interleukin 15 receptor subunit alpha [Source:HGNC Symbol;Acc:HGNC:5978]	-	735	690	668	750	858	822	10.0054407725035	9.68093674626477	10.0471871462579	7.32590279636617	8.66724968312868	8.49180073772638
ENSG00000115084	664.766277751519	695.712307754575	619.597655375699	774.219959899844	793.073901296941	793.416478499863	-0.253002568947776	0.0049242480366356	0.104506277634652	SLC35F5	2	113705011	113756823	-	7445	protein_coding	solute carrier family 35 member F5 [Source:HGNC Symbol;Acc:HGNC:23617]	DUF6	585	595	496	949	941	921	3.88709337570436	4.07479231482584	3.64141290268206	4.52466387161548	4.63984918351184	4.6441670015322
ENSG00000106153	17489.6030442284	16801.1599161773	17945.8466071115	15840.9156600372	15911.2031695908	15280.8050984045	0.1513488641877	0.00496228648553018	0.105006333647031	CHCHD2	7	56101569	56106576	-	1132	protein_coding	coiled-coil-helix-coiled-coil-helix domain containing 2 [Source:HGNC Symbol;Acc:HGNC:21645]	-	15391	14369	14366	19417	18879	17738	672.595907875016	647.192286717267	693.653189513782	608.864306720436	612.225623928332	588.262445340764
ENSG00000230383	464.768218120293	479.398396940127	514.665794384654	394.044510676106	412.971532024975	372.15626353088	0.306194437448672	0.00496463954257137	0.105006333647031	AC009245.1	7	137721985	137722846	+	862	processed_pseudogene	-	-	409	410	412	483	490	432	23.4719867620256	24.2510086010453	26.124194139924	19.8895371354113	20.8673719446291	18.814357032742
ENSG00000182885	13.6362313384927	22.2160232728352	17.4886434985076	5.71079000979864	6.74239235959142	3.44589132898963	1.74315296071941	0.00503802906000854	1	ADGRG3	16	57668187	57689378	+	3330	protein_coding	adhesion G protein-coupled receptor G3 [Source:HGNC Symbol;Acc:HGNC:13728]	7tm_2	12	19	14	7	8	4	0.178266944988798	0.290912633756625	0.229792978571243	0.0746171432768619	0.0881910871668582	0.0450950277005438
ENSG00000147403	40635.9693887082	37669.0213556662	46699.6748963007	36105.2460962355	35968.1348412854	33723.215491157	0.240662170444191	0.0050387515061511	0.1063935364556	RPL10	X	154389955	154409168	+	4825	protein_coding	ribosomal protein L10 [Source:HGNC Symbol;Acc:HGNC:10298]	-	35760	32216	37384	44256	42677	39146	366.635067751676	340.429756120146	423.488286710903	325.581449451561	324.694930569342	304.581116478605
ENSG00000135124	447.722928947177	513.30706404077	527.157682597873	380.991276367995	408.75753680023	404.030758324034	0.317361670890897	0.0050590875107564	0.10664248825461	P2RX4	12	121209857	121234106	+	8159	protein_coding	purinergic receptor P2X 4 [Source:HGNC Symbol;Acc:HGNC:8535]	-	394	439	422	467	485	469	2.38887319896436	2.74334736525888	2.82701732588925	2.03172422533015	2.18214571836062	2.15798692890913
ENSG00000035403	1953.39013923908	2131.56896980939	2197.32313670535	2417.29582843334	2368.26531630649	2425.9074956087	-0.199378346304799	0.00511867582388794	0.107716619909439	VCL	10	73995193	74121363	+	9992	protein_coding	vinculin [Source:HGNC Symbol;Acc:HGNC:12665]	-	1719	1823	1759	2963	2810	2816	8.51054281084056	9.30223823983729	9.62202246219618	10.5260162860675	10.3236396610594	10.5801816792373
ENSG00000161677	965.8997198099	964.643115794158	1196.72289082645	849.276057171483	839.427848769132	858.026940918418	0.295460669760598	0.00514961494515532	0.108185260775409	JOSD2	19	50505998	50511353	-	1514	protein_coding	Josephin domain containing 2 [Source:HGNC Symbol;Acc:HGNC:28853]	-	850	825	958	1041	996	996	27.7732600060982	27.7831374917572	34.5853827448229	24.4067338821985	24.1497370363751	24.6971229316116
ENSG00000171163	923.85467318288	783.407136463135	579.623613093396	1057.311978957	977.646892140756	1019.12236054868	-0.416379383226509	0.00516944437252792	0.108333040056156	ZNF692	1	248850006	248859144	-	3929	protein_coding	zinc finger protein 692 [Source:HGNC Symbol;Acc:HGNC:26049]	-	813	670	464	1296	1160	1183	10.2362839886893	8.69452756392286	6.45489086735991	11.7086758861611	10.838143659587	11.3035696852409
ENSG00000163285	218.179701415883	244.376256001187	172.388057342432	164.797083139903	125.57705769739	149.034799978802	0.532050715710524	0.00517401168951588	0.108333040056156	GABRG1	4	46035769	46124081	-	6785	protein_coding	gamma-aminobutyric acid type A receptor gamma1 subunit [Source:HGNC Symbol;Acc:HGNC:4086]	Neur_chan_LBD	192	209	138	202	149	173	1.39986187605058	1.57054233964704	1.11168612877807	1.05678424248055	0.80614907368423	0.957214241267734
ENSG00000072274	15077.1264499268	16350.9931288067	13676.119215833	16872.9369975222	17848.7981739284	17612.8120552983	-0.214438805401981	0.00519914482536145	0.108602283083483	TFRC	3	196027183	196082189	-	7887	protein_coding	transferrin receptor [Source:HGNC Symbol;Acc:HGNC:11763]	TFR_dimer	13268	13984	10948	20682	21178	20445	83.2199463352232	90.400907293196	75.8710160743288	93.0819567760574	98.5716544723227	97.3168794108745
ENSG00000144560	863.627984771204	924.888126779611	994.354301772292	785.641539919441	768.632728993422	786.524695841883	0.248855484205398	0.00520427640707774	0.108602283083483	VGLL4	3	11556070	11771350	-	7236	protein_coding	vestigial like family member 4 [Source:HGNC Symbol;Acc:HGNC:28966]	-	760	791	796	963	912	913	5.195757144574	5.57354022790988	6.01267129076071	4.72402884168064	4.62674136405233	4.73680077970171
ENSG00000270419	9.09082089232847	10.5233794450272	4.9967552852879	22.0273328949376	22.7555742136211	24.9827121351748	-1.49519262937569	0.00521700510238964	1	CAHM	6	163413065	163413960	-	896	lincRNA	colon adenocarcinoma hypermethylated (non-protein coding) [Source:HGNC Symbol;Acc:HGNC:42860]	-	8	9	4	27	27	29	0.441688189592781	0.512138841264453	0.244008488087449	1.06964721811586	1.10620265725059	1.21507444895132
novel.86	44.3177518501013	56.1246903734783	32.4789093543713	70.1611344060975	74.1663159555057	88.731701721483	-0.806156101849692	0.00522406724292627	0.108833280675254	-	8	143406496	143410848	+	2326	-	-	-	39	48	26	86	88	103	0.829447124738291	1.05216715797753	0.610965363121798	1.31242215278392	1.38883900383578	1.66241869636818
ENSG00000135390	7210.15732022802	6798.10312148756	7796.18743387044	6307.15965225046	6569.61855537689	6113.87269045985	0.1992131052017	0.00525298221336136	0.109188562453327	ATP5MC2	12	53632726	53677408	-	3991	protein_coding	ATP synthase membrane subunit c locus 2 [Source:HGNC Symbol;Acc:HGNC:842]	Ribosomal_L31e	6345	5814	6241	7731	7795	7097	78.647280143376	74.2756591193499	85.4723032348895	68.7604574028166	71.6990389774068	66.7584089574812
ENSG00000217094	219.316054027424	272.438601187926	312.297205330494	193.351033188897	182.887392753917	205.89200690713	0.464380056133963	0.00526602727607338	0.109188562453327	PPIAP31	10	32188323	32188817	-	495	processed_pseudogene	peptidylprolyl isomerase A pseudogene 31 [Source:HGNC Symbol;Acc:HGNC:44962]	Pro_isomerase	193	233	250	237	217	239	19.2879432449243	23.9995963216829	27.6050006725195	16.9952656985663	16.0928690650615	18.1261513616322
ENSG00000260257	94.3172667579078	33.9086671006431	43.7216087462691	29.3697771932501	24.4411723035189	20.6753479739378	1.20843980457949	0.00526977715466932	0.109188562453327	AL035071.1	20	32856621	32858751	+	2131	lincRNA	-	-	83	29	35	36	29	24	1.92676368392984	0.69385346740787	0.897713067388831	0.599658318430663	0.499566710916441	0.422805562391772
ENSG00000144468	821.582938144185	882.794608999502	996.852679414936	761.982552735989	734.920767195465	733.113380242544	0.275619794684464	0.00528187481206156	0.109188562453327	RHBDD1	2	226835581	226999215	+	6926	protein_coding	rhomboid domain containing 1 [Source:HGNC Symbol;Acc:HGNC:23081]	Rhomboid	723	755	798	934	872	851	5.16404025995741	5.55798895207394	6.29757511732712	4.78684318639003	4.62181907435092	4.61275059011811
ENSG00000184575	10893.0761342326	11326.6640759976	11341.3853087822	9810.3214096898	10326.8166977592	10152.4573280357	0.147947811434017	0.0052862200893635	0.109188562453327	XPOT	12	64404350	64451127	+	7364	protein_coding	exportin for tRNA [Source:HGNC Symbol;Acc:HGNC:12826]	-	9586	9687	9079	12025	12253	11785	64.3957868507436	67.0700661472413	67.3871654249718	57.9637022294017	61.0812050552495	60.0798316754321
ENSG00000123684	1301.12374021451	1281.51376352775	1447.80984391217	1183.76518631683	1107.43794506289	1139.72855706332	0.23174144253814	0.00529361970384348	0.109188562453327	LPGAT1	1	211743457	211830772	-	8799	protein_coding	lysophosphatidylglycerol acyltransferase 1 [Source:HGNC Symbol;Acc:HGNC:28985]	Acyltransferase	1145	1096	1159	1451	1314	1323	6.43733304163862	6.35082946727726	7.19951217675999	5.85354425664344	5.48202473049562	5.64468130148991
ENSG00000160211	1956.7991970737	1995.93430140682	2273.52365480599	1857.63840747307	1654.41452523475	1743.62101246875	0.244008744397487	0.00534028081174537	0.109969247936915	G6PD	X	154531391	154547572	-	3994	protein_coding	glucose-6-phosphate dehydrogenase [Source:HGNC Symbol;Acc:HGNC:4057]	G6PD_C	1722	1707	1820	2277	1963	2024	21.328430394998	21.7910759980645	24.9067051636182	20.2367041045107	18.04227017656	19.0245918314628
ENSG00000112701	1930.66308700826	1896.54682887045	2051.16804461068	1689.57801575614	1771.56359248265	1666.94993039873	0.196701994159668	0.00537423688850106	0.110486164961458	SENP6	6	75601509	75718278	+	11414	protein_coding	SUMO1/sentrin specific peptidase 6 [Source:HGNC Symbol;Acc:HGNC:20944]	Peptidase_C48	1699	1622	1642	2071	2102	1935	7.36358526557132	7.24546389108624	7.86299929792083	6.44061059612066	6.76042168825971	6.36437852067284
ENSG00000116044	2701.1101576331	2708.01631052033	2850.64889025675	2466.24545708875	2333.71055546358	2486.21059386602	0.180749103752986	0.00538574516706653	0.110540647927341	NFE2L2	2	177227595	177392697	-	5979	protein_coding	nuclear factor, erythroid 2 like 2 [Source:HGNC Symbol;Acc:HGNC:7782]	bZIP_Maf	2377	2316	2282	3023	2769	2886	19.6668333477418	19.7498233912425	20.8612361329127	17.9471050662898	17.0009560715745	18.120937962567
ENSG00000178209	4340.86697608684	4907.40261453101	3964.92531887595	5258.82177188029	5017.18271458097	5347.16186975966	-0.241554696350528	0.0054070008254828	0.110794685223645	PLEC	8	143915147	143976734	-	16991	protein_coding	plectin [Source:HGNC Symbol;Acc:HGNC:9069]	CH	3820	4197	3174	6446	5953	6207	11.1218807036299	12.5942770894465	10.2103571788866	13.466544570013	12.8616262620015	13.7143650609312
ENSG00000141337	239.770401035163	266.592279274022	248.588575443073	191.719378900383	194.686579383202	192.108441591172	0.383961100796032	0.00542778406900301	0.111038225241129	ARSG	17	68259182	68422731	+	6587	protein_coding	arylsulfatase G [Source:HGNC Symbol;Acc:HGNC:24102]	Sulfatase	211	228	199	235	231	223	1.58463265469206	1.76481992483904	1.65127104372038	1.26638282051895	1.28736962921972	1.2709547829113
ENSG00000076554	1780.66454228484	1735.1883440467	1933.74429540642	1561.4931541078	1605.53218062771	1560.9887720323	0.20453473367758	0.00544403713952741	0.111188444294865	TPD52	8	80034745	80231232	-	8197	protein_coding	tumor protein D52 [Source:HGNC Symbol;Acc:HGNC:12005]	-	1567	1484	1548	1914	1905	1812	9.45687983729308	9.23064780110688	10.322121661742	8.28842114244362	8.5313741323966	8.29881643723232
ENSG00000167524	145.453134277255	129.788346488669	68.7053851727086	202.325131775723	178.673397529173	177.463403442966	-0.6959387523334	0.00548791617824343	0.111901480373039	SGK494	17	28607964	28614200	-	4663	protein_coding	uncharacterized serine/threonine-protein kinase SgK494 [Source:NCBI gene;Acc:124923]	Pkinase	128	111	55	248	212	206	1.35793306583789	1.21369839628273	0.644688949868619	1.88786561697753	1.6689732976709	1.65849705672416
ENSG00000166986	7411.29173247078	7339.47253071507	6740.62287985337	6557.61858553735	6206.3721670039	6231.89446847775	0.178170775048539	0.00552202082477876	0.112413210232323	MARS	12	57475445	57517569	+	7028	protein_coding	methionyl-tRNA synthetase [Source:HGNC Symbol;Acc:HGNC:6898]	-	6522	6277	5396	8038	7364	7234	45.907416295205	45.5379620237906	41.9655713695577	40.5976654647909	38.4645778037165	38.6420049510705
ENSG00000156509	357.951072635433	253.730371063433	271.073974226868	390.781202099078	405.386340620434	381.632464685602	-0.414753809299448	0.0055442524035031	0.112616618413685	FBXO43	8	100133360	100145800	-	3950	protein_coding	F-box protein 43 [Source:HGNC Symbol;Acc:HGNC:28521]	-	315	217	217	479	481	443	3.94500236172995	2.80101769858594	3.0027252123936	4.30450512573686	4.47019968505607	4.21036290592185
ENSG00000173575	1332.94161333766	1287.36008544166	1227.9526113595	1100.55081760262	1133.56471545631	1094.93196978646	0.209510594102992	0.00555006172965914	0.112616618413685	CHD2	15	92900189	93028005	+	16960	protein_coding	chromodomain helicase DNA binding protein 2 [Source:HGNC Symbol;Acc:HGNC:1917]	SNF2_N	1173	1101	983	1349	1345	1271	3.42141672145879	3.30989857410913	3.16796680477309	2.82339026713292	2.91122236702007	2.81340725369417
ENSG00000129675	3305.64974697294	3463.36110179672	4034.87989286998	2941.87268219055	3117.51366726608	3073.73506545875	0.242104881306436	0.0055803368295253	0.113047115739685	ARHGEF6	X	136665547	136782088	-	6434	protein_coding	Rac/Cdc42 guanine nucleotide exchange factor 6 [Source:HGNC Symbol;Acc:HGNC:685]	RhoGEF	2909	2962	3230	3606	3699	3568	22.3664199059442	23.4723845897053	27.4393878304369	19.8943373179469	21.1048474639142	20.8188477588728
ENSG00000086619	51.1358675193476	57.2939547562591	46.2199863889131	96.2676030223198	78.3803111802503	77.5325549022667	-0.704842109758588	0.00561644208335024	0.113435326932391	ERO1B	1	236215555	236281985	-	5361	protein_coding	endoplasmic reticulum oxidoreductase 1 beta [Source:HGNC Symbol;Acc:HGNC:14355]	-	45	49	37	118	93	90	0.415241275050851	0.466018854004737	0.37723229794232	0.781305733983801	0.636819105220675	0.630245280817617
ENSG00000196227	1199.98835778736	1290.86787859	1182.98181379191	1382.01118237127	1473.21273057073	1405.06218939552	-0.213440782120795	0.00561768026638493	0.113435326932391	FAM217B	20	59933764	59948680	+	5323	protein_coding	family with sequence similarity 217 member B [Source:HGNC Symbol;Acc:HGNC:16170]	-	1056	1104	947	1694	1748	1631	9.81389170759296	10.5746456166601	9.72403392091196	11.2964439378343	12.0549081303855	11.5029808049044
ENSG00000188747	30.6815205116086	14.0311725933696	9.9935105705758	46.502147222646	35.397559887855	49.1039514381022	-1.25079015085572	0.00565872634453526	0.114079557436923	NOXA1	9	137423350	137434406	+	1678	protein_coding	NADPH oxidase activator 1 [Source:HGNC Symbol;Acc:HGNC:10668]	SH3_1	27	12	8	57	42	57	0.79598634405755	0.364621693899841	0.260585941986119	1.20577898564457	0.91883234886448	1.27525137184747
ENSG00000133250	851.128106044253	879.28681585116	850.697587320265	766.877515601531	712.165192981844	713.299505100854	0.235346638135806	0.00580451616486129	0.116829931002103	ZNF414	19	8509678	8514164	-	2758	protein_coding	zinc finger protein 414 [Source:HGNC Symbol;Acc:HGNC:20630]	-	749	752	681	940	845	828	13.4344955941114	13.9019842935001	13.4960227725931	12.0981343564298	11.2471215837774	11.2706503061138
ENSG00000167393	40.9086940154781	19.8774945072736	6.24594410660987	4.89496286554169	5.05679426969357	6.89178265797926	1.99968908719386	0.00582316890142137	1	PPP2R3B	X	333963	386955	-	9015	protein_coding	protein phosphatase 2 regulatory subunit B''beta [Source:HGNC Symbol;Acc:HGNC:13417]	-	36	17	5	6	6	8	0.19754706383118	0.0961471477184957	0.0303149757801379	0.0236249191454195	0.0244323061785056	0.0333147958386713
ENSG00000166289	299.997089446839	353.117843599801	328.536660007679	273.302093326078	235.9837325857	249.827121351748	0.370194462079998	0.00586346094930254	0.117826294986065	PLEKHF1	19	29665056	29675457	+	2681	protein_coding	pleckstrin homology and FYVE domain containing 1 [Source:HGNC Symbol;Acc:HGNC:20764]	FYVE	264	302	263	335	280	290	4.87125564710158	5.74332435390737	5.36181575912264	4.43540012695174	3.83389452043913	4.06082322364931
ENSG00000188051	49.9995149078066	53.7861616079167	43.7216087462691	87.2935044354934	69.952320730761	84.424337560246	-0.710803448631739	0.00588501120731138	0.118023288012581	TMEM221	19	17435509	17448567	-	2317	protein_coding	transmembrane protein 221 [Source:HGNC Symbol;Acc:HGNC:21943]	-	44	46	35	107	83	98	0.939421406263799	1.01224353721554	0.825648056368407	1.63924004691896	1.31501589242814	1.5878626823258
ENSG00000131389	1768.16466355789	1967.87195622008	1924.99997365716	2197.02249948396	2156.72275602431	2129.56084131559	-0.19595846085551	0.00589217953616778	0.118023288012581	SLC6A6	3	14402576	14489349	+	8254	protein_coding	solute carrier family 6 member 6 [Source:HGNC Symbol;Acc:HGNC:11052]	SNF	1556	1683	1541	2693	2559	2472	9.32564625353926	10.3961578787911	10.2044858192365	11.581283699548	11.381113756357	11.2433803375402
ENSG00000236540	59.090335800135	60.8017479046015	54.9643081381669	84.0301958584656	86.8083016297396	105.961158366431	-0.661057628240735	0.00590293689092705	0.11804927798378	AC006547.1	22	20058030	20070569	-	2267	antisense	-	-	52	52	44	103	103	123	1.13471196126526	1.16951295849598	1.06085031256722	1.61276286927537	1.66787941041909	2.03688491352732
ENSG00000168906	10916.9395390749	10029.9498754937	8925.45412834551	11391.3944152598	11801.7150264198	11665.2036214621	-0.222570275508584	0.00591243533132753	0.118050048799418	MAT2A	2	85539165	85545280	+	4487	protein_coding	methionine adenosyltransferase 2A [Source:HGNC Symbol;Acc:HGNC:6904]	-	9607	8578	7145	13963	14003	13541	105.916965676576	97.4727428474448	87.0360385589927	110.460620883956	114.562890368836	113.294171741136
ENSG00000144713	22139.5579306544	21168.3623858636	28663.886694054	19738.1219281526	19501.5271010732	19386.5846168957	0.295840645329514	0.00593796781796184	0.118370447923875	RPL32	3	12834485	12841588	-	3720	protein_coding	ribosomal protein L32 [Source:HGNC Symbol;Acc:HGNC:10336]	-	19483	18104	22946	24194	23139	22504	259.087642945604	248.133165403151	337.145216116836	230.860455360466	228.339259900087	227.10656023066
ENSG00000133740	377.269067031631	307.51653267135	308.549638866528	442.178312187266	395.272752081047	435.043780284941	-0.356245885221337	0.00598033166191872	0.11890448347653	E2F5	8	85177225	85217158	+	5928	protein_coding	E2F transcription factor 5 [Source:HGNC Symbol;Acc:HGNC:3119]	E2F_TDP	332	263	247	542	469	505	2.77053536467914	2.26204254135339	2.27741255548286	3.24545732636102	2.90431414905078	3.19812977954704
ENSG00000164983	1212.48823651431	1310.74537309727	1121.77156154713	1415.4600952858	1426.01598405359	1425.73753736946	-0.226894835659709	0.00600073569216402	0.11890448347653	TMEM65	8	124306189	124372692	-	9029	protein_coding	transmembrane protein 65 [Source:HGNC Symbol;Acc:HGNC:25203]	-	1067	1121	898	1735	1692	1655	5.84599683343622	6.3302254019453	5.43612752195886	6.8209464129746	6.87922712771983	6.88131193686599
novel.243	23.8634048423622	37.4164602489855	32.4789093543713	42.4230115013613	62.3671293262207	80.9784462312563	-0.986725180488522	0.00600676862576667	0.11890448347653	-	CHR_HSCHR15_4_CTG8	28730906	28826773	+	6499	-	PF00569:Zinc finger, ZZ type|PF06701:Mib_herc2|PF00173:Cytochrome b5-like Heme/Steroid binding domain|PF11515:Mouse development and cellular proliferation protein Cullin-7	ZZ	21	32	26	52	74	94	0.159847764567198	0.251047936549801	0.218665246133452	0.284015222777601	0.417988300116502	0.542992982413611
ENSG00000176871	1167.03413205267	1241.75877451321	1451.55741037613	1058.94363324552	1067.82638995029	1076.84104030926	0.268343530531143	0.00600825867416665	0.11890448347653	WSB2	12	118032694	118062430	-	4616	protein_coding	WD repeat and SOCS box containing 2 [Source:HGNC Symbol;Acc:HGNC:19222]	SOCS_box	1027	1062	1162	1298	1267	1250	11.006226672383	11.7303759552011	13.759203064841	9.98145156818864	10.0760370931695	10.1661640383185
ENSG00000161835	205.679822688932	204.62126698664	211.112910803414	267.591303316279	273.066890563453	260.164795338717	-0.366299875551279	0.00601612897245945	0.11890448347653	GRASP	12	52006940	52015889	+	2829	protein_coding	general receptor for phosphoinositides 1 associated scaffold protein [Source:HGNC Symbol;Acc:HGNC:18707]	PDZ	181	175	169	328	324	302	3.16504170357895	3.15397550411477	3.26517685579302	4.1155293931586	4.20427393805526	4.00762332602765
ENSG00000160796	2037.48023249312	2014.64253153131	1587.71899190023	2241.07716527384	2330.33935928379	2280.31858695889	-0.280293859870155	0.00602192752281166	0.11890448347653	NBEAL2	3	46979683	47009703	+	9819	protein_coding	neurobeachin like 2 [Source:HGNC Symbol;Acc:HGNC:31928]	Beach	1793	1723	1271	2747	2765	2647	9.03330843072246	8.9468721668284	7.07507817419789	9.93061650584911	10.3372928192088	10.1204443583033
ENSG00000143612	6706.75311331533	6661.29918870221	6886.77797194805	6008.56691745242	6186.98778897008	6160.39222340121	0.141977383469382	0.00608579666714942	0.119808133717098	C1orf43	1	154206706	154220637	-	2590	protein_coding	chromosome 1 open reading frame 43 [Source:HGNC Symbol;Acc:HGNC:29876]	-	5902	5697	5513	7365	7341	7151	112.728375998988	112.150101282733	116.343247120096	100.938721267486	104.048159607628	103.652531706404
ENSG00000164758	1435.21334837636	1434.68739767204	1698.89679699789	1276.76948076212	1290.32533781681	1283.59452004864	0.246109277027022	0.00608689452493312	0.119808133717098	MED30	8	117520713	117540262	+	1440	protein_coding	mediator complex subunit 30 [Source:HGNC Symbol;Acc:HGNC:23032]	-	1263	1227	1360	1565	1531	1490	43.3885031576641	43.4445482234112	51.6213512576114	38.5777292986311	39.0293790214142	38.8451387051716
ENSG00000115756	2032.93482204695	1956.17931239227	1993.70535882987	1807.8729516734	1668.74210899888	1772.91108876517	0.188631187248413	0.00612421539436116	0.120172319467688	HPCAL1	2	10302889	10427617	+	6237	protein_coding	hippocalcin like 1 [Source:HGNC Symbol;Acc:HGNC:5145]	-	1789	1673	1596	2216	1980	2058	14.1895429168392	13.6764509320034	13.9865336740765	12.611850776245	11.6538222327634	12.3874674577403
ENSG00000100994	2189.75148243962	2275.38848889143	1896.26863076676	1804.60964309637	1731.1092383251	1853.88953499642	0.239576785004072	0.0061246570383404	0.120172319467688	PYGB	20	25248069	25298014	+	4474	protein_coding	glycogen phosphorylase B [Source:HGNC Symbol;Acc:HGNC:9723]	-	1927	1946	1518	2212	2054	2152	21.3068645128905	22.1768608217891	18.545081408438	17.5498720445633	16.853239881136	18.0575650260689
ENSG00000054793	621.584878512959	681.681135161205	658.322508836681	806.853045670121	752.619547139393	770.156712029183	-0.24846880215179	0.00613878491993732	0.120260434875821	ATP9A	20	51596514	51768634	-	8317	protein_coding	ATPase phospholipid transporting 9A (putative) [Source:HGNC Symbol;Acc:HGNC:13540]	E1-E2_ATPase	547	583	527	989	893	894	3.25352714286547	3.57400427816694	3.46335385376304	4.22099076167091	3.94151968854777	4.03537331264497
ENSG00000182087	2996.56183663377	2815.58863373616	2358.46849465589	3525.18909033427	3058.51773411966	3321.839241146	-0.277496048823988	0.00622305608884952	0.121720245976102	TMEM259	19	1009648	1021179	-	4031	protein_coding	transmembrane protein 259 [Source:HGNC Symbol;Acc:HGNC:17039]	-	2637	2408	1888	4321	3629	3856	32.3616860995014	30.4576855886122	25.6001284331529	38.0501418085103	33.0486035178615	35.9117961602753
ENSG00000103222	138.635018608009	163.697013589312	156.148602665247	105.241701609146	108.721076798412	112.85294102441	0.488027931649091	0.00626366740823295	0.122322856944192	ABCC1	16	15949577	16143074	+	7575	protein_coding	ATP binding cassette subfamily C member 1 [Source:HGNC Symbol;Acc:HGNC:51]	ABC_membrane	122	140	125	129	129	131	0.796729692751915	0.942320443684826	0.901945566527864	0.604493847005027	0.625152562941704	0.649234453260998
ENSG00000175832	1762.48290050018	1656.84763040039	1791.33676977571	1564.75646268483	1500.18230000909	1484.31768996228	0.195580305340432	0.00628721956382549	0.122590329693932	ETV4	17	43527844	43579620	-	3607	protein_coding	ETS variant 4 [Source:HGNC Symbol;Acc:HGNC:3493]	-	1551	1417	1434	1918	1780	1723	21.2715660633604	20.0298142904929	21.7298116189348	18.8750135482879	18.1156033432504	17.9329622944527
ENSG00000067842	105.680792873318	88.8640930913406	102.433483348402	67.7136529733267	64.8955264610674	62.8875167540608	0.602792102545685	0.00629701108532817	0.122590329693932	ATP2B3	X	153517676	153582939	+	7534	protein_coding	ATPase plasma membrane Ca2+ transporting 3 [Source:HGNC Symbol;Acc:HGNC:816]	Cation_ATPase_C	93	76	82	83	77	73	0.610648285478949	0.514329211791644	0.59489619182244	0.391054500176189	0.375183777881174	0.363755982337576
ENSG00000278619	35.2269309577728	18.7082301244928	127.417259774841	20.3956786064237	20.2271770787743	18.0909294771956	1.62344748382994	0.00639013996985051	0.124058568814313	MRM1	17	36601572	36608971	+	1857	protein_coding	mitochondrial rRNA methyltransferase 1 [Source:HGNC Symbol;Acc:HGNC:26202]	SpoU_methylase	31	16	102	25	24	21	0.825816582803519	0.439300091447807	3.00221105860099	0.477873465481864	0.474436704791014	0.424541638004716
ENSG00000170629	404.541529708617	401.057683293814	283.565862440088	439.730830754495	495.56583842997	525.498427670919	-0.421730870575349	0.00639231186373937	0.124058568814313	DPY19L2P2	7	103175133	103280410	-	5580	transcribed_unprocessed_pseudogene	DPY19L2 pseudogene 2 [Source:HGNC Symbol;Acc:HGNC:21764]	-	356	343	227	539	588	610	3.15609166585006	3.13410206706734	2.22353827997681	3.4287780838029	3.86831712177856	4.10401119032772
ENSG00000189007	773.856128459461	658.295847505589	570.879291344142	837.038650007628	859.655025847906	813.230353641553	-0.32434959045563	0.00641761215538922	0.124356183365065	ADAT2	6	143422832	143450673	-	7175	protein_coding	adenosine deaminase, tRNA specific 2 [Source:HGNC Symbol;Acc:HGNC:21172]	-	681	563	457	1026	1020	944	4.69525318419799	4.00073425006846	3.48134646808864	5.07586738430783	5.21863844374478	4.93927252533845
ENSG00000229419	79.5446828078741	71.3251273496287	92.4399727778261	50.5812829439308	52.2535407868335	49.1039514381022	0.677604719381529	0.00642966229786124	0.124396520643427	RALGAPA1P1	9	105520128	105526359	+	6232	processed_pseudogene	Ral GTPase activating protein catalytic alpha subunit 1 pseudogene 1 [Source:HGNC Symbol;Acc:HGNC:23203]	-	70	61	74	62	62	57	0.555653948396566	0.49906326679771	0.649018725696013	0.353141743098774	0.365210443205823	0.34336838927472
ENSG00000105875	423.859524104815	347.271521685897	316.04477179446	490.312113698426	439.94110146334	473.810057736074	-0.367603033975855	0.00645940413490643	0.124778489472906	WDR91	7	135183839	135211534	-	6032	protein_coding	WD repeat domain 91 [Source:HGNC Symbol;Acc:HGNC:24997]	-	373	297	253	601	522	550	3.0590128992752	2.51043124312124	2.29251476075794	3.53669778690513	3.1767871182581	3.42305799210652
ENSG00000117280	453.404692004882	434.966350394457	422.225821606827	534.366779488301	522.535407868335	525.498427670919	-0.271393907076188	0.00656506344318131	0.12662353432374	RAB29	1	205767986	205775460	-	3882	protein_coding	RAB29, member RAS oncogene family [Source:HGNC Symbol;Acc:HGNC:9789]	Ras	399	372	338	655	620	610	5.08453421342663	4.88585555725964	4.75898265071533	5.98922433422858	5.86293529639024	5.89911963988374
ENSG00000089351	1996.57153847764	1951.50225486115	2164.84422735098	1851.92761746327	1710.88206124632	1735.00628414628	0.206037444464661	0.00658642772135427	0.126839554837623	GRAMD1A	19	34994784	35026471	+	5942	protein_coding	GRAM domain containing 1A [Source:HGNC Symbol;Acc:HGNC:29305]	GRAM	1757	1669	1733	2270	2030	2014	14.6275948671871	14.3211173671239	15.9411213409026	13.5605723840969	12.5412935488734	12.7244704929746
ENSG00000177156	10603.3062182896	10323.4352355717	12403.1958069059	9780.13580535229	9124.14246061709	9614.89828071332	0.224785901981843	0.00660146236280168	0.126877839787184	TALDO1	11	747329	765024	+	3005	protein_coding	transaldolase 1 [Source:HGNC Symbol;Acc:HGNC:11559]	-	9331	8829	9929	11988	10826	11161	153.609304384062	149.802911859988	180.598436712593	141.607765357645	132.252073344251	139.434913633279
ENSG00000175390	5498.81028724718	5639.36211815179	7265.2821848086	5182.94984746439	4884.86326452399	4988.78917154474	0.28939514799147	0.00660875036955444	0.126877839787184	EIF3F	11	7970251	8001862	+	9431	protein_coding	eukaryotic translation initiation factor 3 subunit F [Source:HGNC Symbol;Acc:HGNC:3275]	Mov34	4839	4823	5816	6353	5796	5791	25.3823417174446	26.0743044304355	33.7069615252379	23.9114505115685	22.560544378375	23.0520058060682
ENSG00000105329	5591.99120139355	5625.33094555842	7437.67024215104	5339.58865916172	4766.02859918619	4963.80645940956	0.307759201455804	0.00661973641019318	0.126893534044241	TGFB1	19	41301587	41353911	-	3238	protein_coding	transforming growth factor beta 1 [Source:HGNC Symbol;Acc:HGNC:11766]	-	4921	4811	5954	6545	5655	5762	75.1813863713528	75.7550740830987	100.504368291624	71.7492916768602	64.1113183717642	66.8050525172233
ENSG00000114850	4684.04546477224	4438.52759703591	5101.68714627894	4139.50692995975	4226.63721041887	4085.96564334946	0.191775532881842	0.00664784451513123	0.126991072759779	SSR3	3	156540140	156555184	-	4627	protein_coding	signal sequence receptor subunit 3 [Source:HGNC Symbol;Acc:HGNC:11325]	-	4122	3796	4084	5074	5015	4743	44.0699235703828	41.8292347124395	48.2435420441339	38.9256411746591	39.78784163962	38.4827877435516
ENSG00000155846	1093.1712123025	1221.88128000593	1033.07915523327	1290.63854221449	1324.03729961477	1330.11405299	-0.236146146422998	0.00664950669057356	0.126991072759779	PPARGC1B	5	149730298	149855022	+	12889	protein_coding	PPARG coactivator 1 beta [Source:HGNC Symbol;Acc:HGNC:30022]	RRM_1	962	1045	827	1582	1571	1544	3.69223774532427	4.13380781073209	3.5070280395084	4.35684457190633	4.47441131136353	4.49718726865738
ENSG00000006634	2427.2491782517	2446.10108877743	2945.58724067722	2074.64842784542	2292.41340226108	2179.52626558594	0.255912411425765	0.00665535392137958	0.126991072759779	DBF4	7	87876216	87909541	+	4583	protein_coding	DBF4 zinc finger [Source:HGNC Symbol;Acc:HGNC:17364]	-	2136	2092	2358	2543	2720	2530	23.0560656715383	23.2736788738335	28.1220448046881	19.6961487025245	21.7870279053713	20.7244762641453
ENSG00000246451	55.6812779655119	65.4788054357247	24.9837764264395	97.8992573108337	71.6379188206589	111.129995359916	-0.936777911947843	0.0066690170177677	0.127057501320188	AL049840.1	14	103682362	103684015	-	1404	antisense	-	-	49	56	20	120	85	129	1.72648488923446	2.03364027376426	0.778602583071062	3.03388384752076	2.22244366297892	3.44933601305602
ENSG00000210127	0	1.1692643827808	0	4.89496286554169	7.58519140454035	8.61472832247408	-4.0498063034191	0.00671690534556706	1	MT-TA	MT	5587	5655	-	69	Mt_tRNA	mitochondrially encoded tRNA alanine [Source:HGNC Symbol;Acc:HGNC:7475]	-	0	1	0	6	9	10	0	0.738931403821176	0	3.08664704486895	4.78820087389627	5.44081312473953
ENSG00000245648	136.362313384927	112.249380746957	162.394546771857	90.5568130125212	96.9218901691267	90.4546473859778	0.562765075981442	0.00673446162585783	0.128108760105305	AC022075.1	12	10363769	10398506	+	2830	antisense	-	-	120	96	130	111	115	105	2.09762871665264	1.72956947664716	2.51078698696343	1.39226323419619	1.49173042537758	1.39288661090947
ENSG00000204084	856.809869101958	927.226655545173	870.684608461416	717.927886946114	766.104331858575	771.879657693677	0.235077001659297	0.00678681136422234	0.128908095911919	INPP5B	1	37860697	37947057	-	8930	protein_coding	inositol polyphosphate-5-phosphatase B [Source:HGNC Symbol;Acc:HGNC:6077]	RhoGAP	754	793	697	880	909	896	4.17689633087695	4.52767185026688	4.26613182845657	3.49796955140803	3.73672697538444	3.76677301930455
ENSG00000130844	79.5446828078741	78.3407136463135	36.2264758183373	119.110763061514	113.777871068105	102.515267037442	-0.784508940335762	0.00680303522543109	0.12901987321908	ZNF331	19	53520981	53580269	+	7728	protein_coding	zinc finger protein 331 [Source:HGNC Symbol;Acc:HGNC:15489]	KRAB	70	67	29	146	135	119	0.448089467702821	0.442039321928739	0.20510858418945	0.670610816295932	0.641276902753964	0.578086394503575
ENSG00000160959	1101.12568058329	1131.84792253181	894.419196066534	1332.2457265716	1207.73103141181	1275.84126455841	-0.286362115639787	0.00684046883700386	0.129434642328131	LRRC14	8	144517992	144525178	+	6136	protein_coding	leucine rich repeat containing 14 [Source:HGNC Symbol;Acc:HGNC:20419]	-	969	968	716	1633	1433	1481	7.81217989571794	8.04346582855671	6.37794285420753	9.44682010741792	8.57313736433871	9.06113514348122
ENSG00000205707	447.722928947177	374.164602489855	575.87604662943	332.041647712578	347.233206518958	356.649752550427	0.431199855558552	0.00684650478667455	0.129434642328131	ETFRF1	12	25195216	25209645	+	2466	protein_coding	electron transfer flavoprotein regulatory factor 1 [Source:HGNC Symbol;Acc:HGNC:27052]	-	394	320	461	407	412	414	7.90381850379166	6.61622278847184	10.2178801759377	5.8584961449753	6.13314294147621	6.30260615252674
novel.440	144.316781665714	528.507501016921	888.173251959924	151.743848831792	131.476651012033	145.588908649812	1.86382616209605	0.00686711651752048	0.129434642328131	-	CHR_HSCHR22_1_CTG7	23765827	23768021	-	756	-	PF06747:CHCH domain	-	127	452	711	186	156	169	8.31028149307898	30.483852675099	51.4044548237559	8.73325136107761	7.57498445129621	8.39223833962799
ENSG00000183718	279.5427424391	259.576692977337	151.151847379959	349.989844886231	352.290000788652	314.437583770304	-0.556543974260544	0.00687434752669132	0.129434642328131	TRIM52	5	181254417	181261139	-	6562	protein_coding	tripartite motif containing 52 [Source:HGNC Symbol;Acc:HGNC:19024]	zf-B_box	246	222	121	429	418	365	1.8545249923286	1.724923993254	1.00786437993328	2.32062986831163	2.33840105667168	2.08818772548865
ENSG00000172062	24.9997574539033	25.7238164211776	32.4789093543713	19.5798514621667	72.4807178656078	146.450381482059	-1.51952557438561	0.0068767663966304	0.129434642328131	SMN1	5	70925030	70953942	+	3097	protein_coding	survival of motor neuron 1, telomeric [Source:HGNC Symbol;Acc:HGNC:11117]	-	22	22	26	24	86	170	0.351410945804524	0.362188527930431	0.458865171011076	0.275077360149767	1.01938018820007	2.0607277350079
novel.208	661.357219916896	491.091040767935	905.661895458432	418.519325003814	486.295048935531	525.498427670919	0.524492775295859	0.00692323090360425	0.130112949466984	-	CHR_HG926_PATCH	22297693	22330670	-	4071	-	PF05193:Peptidase M16 inactive domain|PF00675:Insulinase (Peptidase family M16)	-	582	420	725	513	577	610	7.07221885296384	5.26018965432023	9.73396670729592	4.47302241247957	5.20299793641835	5.62524746795104
ENSG00000104886	1280.66939320677	1225.38907315428	1048.06942108914	1481.54209397062	1377.9764384915	1388.69420558282	-0.256732015550687	0.00694555332663113	0.130336180395534	PLEKHJ1	19	2230084	2237704	-	4655	protein_coding	pleckstrin homology domain containing J1 [Source:HGNC Symbol;Acc:HGNC:18211]	PH	1127	1048	839	1816	1635	1612	11.9767239620106	11.4787556762872	9.851338177702	13.8478059903422	12.8936837710612	13.0004460201617
ENSG00000099985	623.857583736041	592.817042069865	637.086298874207	534.366779488301	524.221005958233	481.563313226301	0.266847322312928	0.00702218856144125	0.131576413000338	OSM	22	30262829	30266840	-	2114	protein_coding	oncostatin M [Source:HGNC Symbol;Acc:HGNC:8506]	-	549	507	510	655	622	559	12.8469836337185	12.2280214285129	13.1861540582356	10.9981877320129	10.8010094137433	9.92703893256047
ENSG00000224888	14.7725839500338	17.538965741712	6.24594410660987	35.0805672030488	29.4979665732125	29.2900762964119	-1.27549358380644	0.00704546369839045	0.131814604935854	AC138028.2	16	88731180	88741425	+	4797	antisense	-	-	13	15	5	43	35	34	0.1340625399306	0.159431728779428	0.0569709207125167	0.318187818154616	0.267841130115106	0.266086045249926
ENSG00000169180	5245.40365487352	5304.95250467648	5279.07195890666	5825.00580999461	5753.78907986633	5802.01952518629	-0.134903717060112	0.00708449782709558	0.132256969631985	XPO6	16	28097979	28211920	-	7065	protein_coding	exportin 6 [Source:HGNC Symbol;Acc:HGNC:19733]	-	4616	4537	4226	7140	6827	6735	32.3211975249754	32.7423485860482	32.6941671659297	35.8732609843155	35.4728987695242	35.7880746109459
ENSG00000171703	751.12907622864	760.021848807519	733.273838115999	924.332154443122	822.571867870154	906.269419524273	-0.241269744315758	0.00709744937594409	0.132256969631985	TCEA2	20	64049836	64072347	+	4802	protein_coding	transcription elongation factor A2 [Source:HGNC Symbol;Acc:HGNC:11614]	-	661	650	587	1133	976	1052	6.80946689961115	6.90151467334022	6.68142192454029	8.37514945254476	7.46116432161762	8.22444279672205
ENSG00000005810	3584.0561368005	4858.29351045421	4213.51389431902	4965.12399994778	5231.253671998	5194.68117845187	-0.282342885897666	0.00710090308946467	0.132256969631985	MYCBP2	13	77044655	77327050	-	15945	protein_coding	MYC binding protein 2, E3 ubiquitin protein ligase [Source:HGNC Symbol;Acc:HGNC:23386]	SH3_3	3154	4155	3373	6086	6207	6030	9.78522857304927	13.2861673765138	11.5623142798023	13.5485318296226	14.290129506811	14.1972976908772
ENSG00000029364	2401.11306818626	2385.29934087283	2670.76569998638	2158.67862370388	2177.79273214803	2185.55657541167	0.192963325004948	0.00714647496780857	0.132732868978032	SLC39A9	14	69398015	69462388	+	7136	protein_coding	solute carrier family 39 member 9 [Source:HGNC Symbol;Acc:HGNC:20182]	-	2113	2040	2138	2646	2584	2537	14.648004511809	14.5756704599031	16.3759239135281	13.1619370695512	13.2928042945349	13.3468422074696
ENSG00000113758	3105.65168734171	3331.23422654249	3468.99735681112	2953.29426221015	2748.36768557845	2960.88212443434	0.193255810633398	0.00715285238754547	0.132732868978032	DBN1	5	177456608	177474401	-	5119	protein_coding	drebrin 1 [Source:HGNC Symbol;Acc:HGNC:2695]	Cofilin_ADF	2733	2849	2777	3620	3261	3437	26.4112107992951	28.3766115050929	29.6512975186211	25.1019957956426	23.3853897339872	25.2061956431208
ENSG00000134830	98.8626772040721	92.371886239683	101.18429452708	137.058960235167	137.376244326675	137.835653159585	-0.495984964041604	0.00715836371682151	0.132732868978032	C5AR2	19	47332147	47347327	+	6802	protein_coding	complement component 5a receptor 2 [Source:HGNC Symbol;Acc:HGNC:4527]	7tm_1	87	79	81	168	163	160	0.632727097823001	0.592166286714088	0.650880624501422	0.876713038913085	0.879690535932427	0.88307228605005
ENSG00000168710	3373.8309036654	3402.55935389212	3556.44057430366	3114.01220962877	3018.06337996211	3120.25459840011	0.159166268677163	0.00721201491391317	0.13340633274025	AHCYL1	1	109984686	110023741	+	5113	protein_coding	adenosylhomocysteinase like 1 [Source:HGNC Symbol;Acc:HGNC:344]	-	2969	2910	2847	3817	3581	3622	28.7255408388242	29.0181960831711	30.4343917643326	26.4991033362106	25.7103193543724	26.5941156758978
ENSG00000161016	76966.2987322874	74588.5442419699	70721.5759303223	67262.5005625526	66134.4410571424	67529.1323742098	0.145705240576154	0.0072240789232124	0.13340633274025	RPL8	8	144789765	144792587	-	2159	protein_coding	ribosomal protein L8 [Source:HGNC Symbol;Acc:HGNC:10368]	Ribosomal_L2_C	67731	63791	56614	82447	78470	78388	1551.91758692106	1506.46824895776	1433.25726076265	1355.52342401369	1334.22770097525	1363.04389468845
ENSG00000105327	455.677397227964	459.520902432854	334.782604114289	335.304956289606	316.049641855848	296.346654293108	0.400470611903954	0.00723733790950533	0.13340633274025	BBC3	19	47220822	47232766	-	3180	protein_coding	BCL2 binding component 3 [Source:HGNC Symbol;Acc:HGNC:17868]	-	401	393	268	411	375	344	6.23808175188395	6.30113298032038	4.6063891688257	4.58774756527455	4.32895519259489	4.06110504178671
ENSG00000145416	135.225960773386	104.064530067491	74.9513292793185	136.24313309091	206.485766012487	161.095419630265	-0.677747699772726	0.00723744589030765	0.13340633274025	MARCH1	4	163524298	164384050	-	10421	protein_coding	membrane associated ring-CH-type finger 1 [Source:HGNC Symbol;Acc:HGNC:26077]	-	119	89	60	167	245	187	0.564899740033834	0.435445518747322	0.314698597053576	0.568842303969946	0.863049353050106	0.673666747418809
ENSG00000237506	2423.84012041708	2408.68462852844	3682.60864525718	2158.67862370388	2182.84952641772	2136.45262397357	0.394170747037699	0.00725405571960046	0.133515282190109	RPSAP15	X	87703343	87704203	-	861	processed_pseudogene	ribosomal protein SA pseudogene 15 [Source:HGNC Symbol;Acc:HGNC:31464]	-	2133	2060	2948	2646	2590	2480	122.552313287987	121.988048477517	187.144591318842	109.086623610124	110.4270716446	108.133791162071
ENSG00000131584	959.081604140653	885.133137765064	658.322508836681	1111.97239762222	1020.62964343315	1075.11809464476	-0.357235538426009	0.00727384806011235	0.133682400503891	ACAP3	1	1292376	1309609	-	8809	protein_coding	ArfGAP with coiled-coil, ankyrin repeat and PH domains 3 [Source:HGNC Symbol;Acc:HGNC:16754]	PH	844	757	527	1363	1211	1248	4.73968681868843	4.38149665294488	3.26991871968977	5.49229754850701	5.04657202636064	5.31864343055477
ENSG00000115504	515.90408563964	534.353822930825	607.10576716248	433.204213600439	439.098302418391	475.533003400569	0.297528174453826	0.00737194920733236	0.135106017919475	EHBP1	2	62673851	63046487	+	8219	protein_coding	EH domain binding protein 1 [Source:HGNC Symbol;Acc:HGNC:29144]	CH	454	457	486	531	521	552	2.73256613510326	2.83498283935918	3.23199173222436	2.29329725994552	2.32700697862266	2.52134919448934
ENSG00000164935	69.3175093040046	79.5099780290943	52.4659304955229	39.9755300685904	32.0263637080593	43.9351144446178	0.798376119153513	0.00737296243314069	0.135106017919475	DCSTAMP	8	104339087	104356689	+	2778	protein_coding	dendrocyte expressed seven transmembrane protein [Source:HGNC Symbol;Acc:HGNC:18549]	DC_STAMP	61	68	42	49	38	51	1.08625403574438	1.24804396930488	0.826361359224881	0.626107130951638	0.502146335947365	0.689208833187847
ENSG00000114956	1005.67206121384	1037.13750752657	1155.49965972283	961.044375934685	872.29701152214	839.074538608975	0.258334896420868	0.00739155839315879	0.13524817769535	DGUOK	2	73926826	73958961	+	1455	protein_coding	deoxyguanosine kinase [Source:HGNC Symbol;Acc:HGNC:2858]	-	885	887	925	1178	1035	974	30.0894387301968	31.0823496275377	34.7481503310786	28.7386993242884	26.1129717761972	25.130947550601
ENSG00000054523	819.310232921103	906.179896655118	838.205699107045	709.769615503545	749.248350959597	717.606869262091	0.236192645493029	0.00740413189282176	0.135279885637661	KIF1B	1	10210805	10381603	+	17720	protein_coding	kinesin family member 1B [Source:HGNC Symbol;Acc:HGNC:16636]	Kinesin	721	775	671	870	889	833	2.01282193487563	2.22992984307773	2.06972075584063	1.74277108825699	1.84169193507443	1.76479467252062
ENSG00000096093	174.998302177323	168.374071120435	109.928616276334	203.14095891998	209.856962192283	246.381230022759	-0.5375529062311	0.00745724084907516	0.135890852525868	EFHC1	6	52362123	52529886	+	22736	protein_coding	EF-hand domain containing 1 [Source:HGNC Symbol;Acc:HGNC:16406]	-	154	144	88	249	249	286	0.33507379900142	0.322924983654433	0.211554157159562	0.388749727875714	0.402035339033602	0.47224228625796
ENSG00000021762	1373.85030735314	1475.61165106937	1357.86824877699	1712.42117579533	1557.49263506562	1594.58621248995	-0.209375824174327	0.00746175621247544	0.135890852525868	OSBPL5	11	3087116	3166739	-	7466	protein_coding	oxysterol binding protein like 5 [Source:HGNC Symbol;Acc:HGNC:16392]	PH	1209	1262	1087	2099	1848	1851	8.01073056206526	8.61835906535498	7.95782731682785	9.97951107588656	9.08642244593655	9.30746332009922
ENSG00000181788	1348.85054989924	1349.33109772904	1541.49900551132	1263.71624645401	1118.39433264723	1197.4472368239	0.243578132988947	0.00747281036854853	0.135890852525868	SIAH2	3	150741127	150763477	-	2617	protein_coding	siah E3 ubiquitin protein ligase 2 [Source:HGNC Symbol;Acc:HGNC:10858]	-	1187	1154	1234	1549	1327	1390	22.4378275419269	22.4830538634562	25.7729653202829	21.0103122406469	18.6142757447698	19.9399459989976
ENSG00000159399	3115.87886084558	3203.78440881939	2834.40943557956	3425.65817873492	3487.50244799866	3494.13380759549	-0.184804927605007	0.00748112955246986	0.135890852525868	HK2	2	74833981	74893359	+	6064	protein_coding	hexokinase 2 [Source:HGNC Symbol;Acc:HGNC:4923]	-	2742	2740	2269	4199	4138	4056	22.368768103018	23.0379899746754	20.4516454685644	24.5794122404608	25.0501445675134	25.1102856916574
ENSG00000149639	1512.48532596115	1776.11259744403	1590.21736954287	1844.58517316496	1865.11428647198	2013.26200896219	-0.23016782574578	0.0075518149486242	0.136975434220758	SOGA1	20	36777442	36863686	-	15128	protein_coding	suppressor of glucose, autophagy associated 1 [Source:HGNC Symbol;Acc:HGNC:16111]	-	1331	1519	1273	2261	2213	2337	4.35241550760015	5.11952269737581	4.59938580084031	5.30522561721046	5.37005632558713	5.79949391065324
ENSG00000008988	27280.4171452662	25682.8921677802	31393.3642686425	24444.6287233709	24677.9988351496	23262.3508891768	0.220771991991773	0.00758009664801215	0.137288862221399	RPS20	8	56067295	56074581	-	3002	protein_coding	ribosomal protein S20 [Source:HGNC Symbol;Acc:HGNC:10405]	Ribosomal_S10	24007	21965	25131	29963	29281	27003	395.604309515668	373.05574672229	457.564196656946	354.290427102663	358.058641476438	337.686912048853
ENSG00000123609	2594.29301214824	2434.40844494962	2644.53273473862	2167.65272229071	2362.36572299184	2189.00246674066	0.191498631710207	0.00763329721269364	0.137990775972587	NMI	2	151270465	151290057	-	3480	protein_coding	N-myc and STAT interactor [Source:HGNC Symbol;Acc:HGNC:7854]	-	2283	2082	2117	2657	2803	2541	32.4534204960102	30.5038527615352	33.2502233100497	27.1017367182451	29.5680576761703	27.411848400789
ENSG00000279390	56.8176305770529	77.1714492635327	44.9707975675911	97.8992573108337	91.8650958994331	98.2079028762045	-0.68360451503326	0.00764096692019053	0.137990775972587	AF127577.6	21	15050189	15052379	+	2191	TEC	-	-	50	66	36	120	109	114	1.12891550055663	1.53587111501672	0.898075968935275	1.9441227393515	1.82626191858481	1.95332889270658
ENSG00000009950	59.090335800135	52.6168972251359	44.9707975675911	33.4489129145349	23.59837325857	29.2900762964119	0.860837114577596	0.00770002928421874	0.138511602856604	MLXIPL	7	73593194	73624543	-	4815	protein_coding	MLX interacting protein like [Source:HGNC Symbol;Acc:HGNC:12744]	HLH	52	45	36	41	28	34	0.534245486228111	0.476507166950104	0.408657206217484	0.302254222566087	0.213471883889872	0.265091331062075
ENSG00000269404	114.771613765647	105.233794450272	107.43023863369	142.769750244966	181.20179466402	143.00449015307	-0.511595370209097	0.00770128933739702	0.138511602856604	SPIB	19	50418938	50431313	+	4281	protein_coding	Spi-B transcription factor [Source:HGNC Symbol;Acc:HGNC:11242]	Ets	101	90	86	175	215	166	1.16710506906646	1.07189068388916	1.09800969738767	1.45103414571333	1.84362324390073	1.45571300001791
ENSG00000168404	640.902872909157	687.527457075109	658.322508836681	765.245861313017	775.375121353014	791.693532835368	-0.231333343579095	0.00770310540768357	0.138511602856604	MLKL	16	74671855	74700960	-	5692	protein_coding	mixed lineage kinase domain like pseudokinase [Source:HGNC Symbol;Acc:HGNC:26617]	Pkinase_Tyr	564	588	527	938	920	919	4.90171461001349	5.26702827052578	5.06056113874687	5.84955405358421	5.93337611218347	6.06126846544023
ENSG00000235552	2362.47707939386	2206.40189030737	2493.38088735866	1955.5376647839	2147.45196652987	2017.56937312343	0.206302303306653	0.00773362197287229	0.13886024258917	RPL6P27	18	6462144	6463015	-	872	transcribed_processed_pseudogene	ribosomal protein L6 pseudogene 27 [Source:HGNC Symbol;Acc:HGNC:36133]	-	2079	1887	1996	2397	2548	2342	117.942903176949	110.333813729046	125.11143469937	97.5745058662098	107.265949546566	100.828499923355
ENSG00000184787	3712.46398190464	3401.39008950934	3715.08755461155	4101.97888132393	4102.74575081138	3981.72743064752	-0.170472931667566	0.00774738964312798	0.138907579535336	UBE2G2	21	44768580	44802019	-	7388	protein_coding	ubiquitin conjugating enzyme E2 G2 [Source:HGNC Symbol;Acc:HGNC:12483]	UQ_con	3267	2909	2974	5028	4868	4622	21.875402723979	20.0756700468855	22.0022466919524	24.157567058529	24.1881484680076	23.4863730389237
ENSG00000111678	228.406874919753	190.59009439327	413.481499857574	181.929453169299	169.402608034734	167.125729455997	0.681413324426636	0.00788020737567051	0.141086237935426	C12orf57	12	6942978	6946003	+	1806	protein_coding	chromosome 12 open reading frame 57 [Source:HGNC Symbol;Acc:HGNC:29521]	-	201	163	331	223	201	194	5.50569464236582	4.60175055303254	10.0175887822568	4.38300462157609	4.08561325950949	4.0327089971076
ENSG00000160953	836.355522094219	798.607573439285	757.008425721117	1035.28464606207	872.29701152214	960.54220795586	-0.261603711672381	0.00793464895050534	0.141857427297072	MUM1	19	1354711	1378431	+	9876	protein_coding	melanoma associated antigen (mutated) 1 [Source:HGNC Symbol;Acc:HGNC:29641]	-	736	683	606	1269	1035	1115	3.68663840061888	3.52608548682468	3.35385664306831	4.561055452541	3.8471419536621	4.23844631178448
ENSG00000075826	177.271007400405	139.142461550915	67.4561963513866	225.984118959175	217.442153596823	199.861697081399	-0.74176812379533	0.00799952321686	0.142812661263514	SEC31B	10	100486642	100519864	-	7938	protein_coding	SEC31 homolog B, COPII coat complex component [Source:HGNC Symbol;Acc:HGNC:23197]	-	156	119	54	277	258	232	0.972181412013739	0.764344388608676	0.371822458038017	1.23866391552406	1.19312941906863	1.09721008441459
ENSG00000013275	864.764337382745	187.082301244928	427.222576892115	181.929453169299	96.9218901691267	166.26425662375	1.73250762316501	0.00803941276396185	0.142862652036107	PSMC4	19	39971005	39981441	+	2387	protein_coding	proteasome 26S subunit, ATPase 4 [Source:HGNC Symbol;Acc:HGNC:9551]	AAA	761	160	342	223	115	193	15.7712474970138	3.41759643828478	7.83116977603824	3.31617358465287	1.76857859397509	3.03541300302289
ENSG00000210184	21.5906996192801	15.2004369761504	34.9772869970153	48.1338015111599	55.6247369666292	41.3506959478756	-1.02248683751584	0.00805564858654352	0.142862652036107	MT-TS2	MT	12207	12265	+	59	Mt_tRNA	mitochondrially encoded tRNA serine 2 (AGU/C) [Source:HGNC Symbol;Acc:HGNC:7498]	-	19	13	28	59	66	48	15.9307197873464	11.2342621902982	25.9393430048217	35.4964410159929	41.0649091896866	30.542327235826
ENSG00000147872	615.903115455254	536.692351696386	649.578187087427	500.917866573766	493.037441295123	483.286258890796	0.286211658091795	0.00805802702914841	0.142862652036107	PLIN2	9	19108375	19149290	-	5086	protein_coding	perilipin 2 [Source:HGNC Symbol;Acc:HGNC:248]	Perilipin	542	459	520	614	585	561	5.27177346854899	4.60139529894228	5.58830292812152	4.28525654420362	4.22239105769264	4.14094446019548
ENSG00000005100	1939.75390790059	2233.29497111132	1984.96103708062	2349.58217546001	2369.10811535144	2367.32734301588	-0.202458438667347	0.00805884787394695	0.142862652036107	DHX33	17	5440912	5469060	-	5872	protein_coding	DEAH-box helicase 33 [Source:HGNC Symbol;Acc:HGNC:16718]	HA2	1707	1910	1589	2880	2811	2748	14.3807416279132	16.5844294464565	14.7907706430338	17.4096985909502	17.5733169334704	17.5688599831082
ENSG00000164111	796.583180690282	823.162125477682	880.678119031992	713.848751224829	709.636795846997	708.130668107369	0.229578850558353	0.00806473583541531	0.142862652036107	ANXA5	4	121667955	121697113	-	3034	protein_coding	annexin A5 [Source:HGNC Symbol;Acc:HGNC:543]	-	701	704	705	875	842	822	11.4297373570562	11.8306960685621	12.7006659323566	10.2371080715207	10.1876838193666	10.1711285039214
ENSG00000105640	53392.6638058682	53490.3377190732	78128.0164519403	50458.9088722922	46117.9637396053	48432.0026289493	0.351453117937737	0.00807643255051297	0.142862652036107	RPL18A	19	17859876	17864153	+	3527	protein_coding	ribosomal protein L18a [Source:HGNC Symbol;Acc:HGNC:10311]	-	46986	45747	62543	61850	54720	56220	659.017312995496	661.318046558521	969.228557692527	622.470903555191	569.533890166419	598.409227593623
ENSG00000126216	2607.92924348673	2806.23451867391	3210.41527079747	2419.74330986611	2430.63244563271	2491.3794308595	0.231979809411255	0.00808246112168373	0.142862652036107	TUBGCP3	13	112485005	112588167	-	7014	protein_coding	tubulin gamma complex associated protein 3 [Source:HGNC Symbol;Acc:HGNC:18598]	-	2295	2400	2570	2966	2884	2892	16.1864174868732	17.4461135547172	20.0272036530058	15.0103284935037	15.0941422092618	15.4790900686559
ENSG00000174839	1079.53498096401	1059.3535307994	1257.93314307123	970.834301665768	933.821341803412	956.234843794623	0.246993171179235	0.00812052596451539	0.143157638580937	DENND6A	3	57625457	57693089	-	5124	protein_coding	DENN domain containing 6A [Source:HGNC Symbol;Acc:HGNC:26635]	-	950	906	1007	1190	1108	1110	9.17166732487741	9.01513617846935	10.7417069947131	8.24370897912403	7.93797235690687	8.13255029710773
ENSG00000005189	706.811324378538	666.480698185055	749.513292793185	608.607049615683	605.972513318279	564.264705122052	0.254357882534124	0.0081220937667524	0.143157638580937	REXO5	16	20806429	20849668	+	4114	protein_coding	RNA exonuclease 5 [Source:HGNC Symbol;Acc:HGNC:24661]	Exonuc_X-T	622	570	600	746	719	655	7.47928197369749	7.0642129587474	7.97149752040669	6.43664195379939	6.41569258237097	5.97709161819647
ENSG00000104081	727.265671386277	733.12876800356	680.807907620476	832.143687142087	812.458279330766	869.226087737634	-0.230871682510869	0.00815555988653104	0.143544755746151	BMF	15	40087890	40108892	-	5447	protein_coding	Bcl2 modifying factor [Source:HGNC Symbol;Acc:HGNC:24132]	-	640	627	545	1020	964	1009	5.81241223242345	5.86899014567937	5.46880048204806	6.64702952750371	6.49678659666043	6.95419222613348
ENSG00000151366	498.858796466525	447.828258605046	910.658650743719	389.965374954821	467.753469946655	350.619442724695	0.619303613463275	0.00816792010850889	0.143559823991665	NDUFC2	11	78068304	78080219	-	2652	protein_coding	NADH:ubiquinone oxidoreductase subunit C2 [Source:HGNC Symbol;Acc:HGNC:7706]	-	439	383	729	478	555	407	8.18888571112286	7.36340128536282	15.0247398456742	6.39792564315407	7.68242636441501	5.76147643220438
ENSG00000125347	1544.3031990843	1508.35105378723	1857.54377730578	1316.74501083071	1404.10320888491	1385.24831425383	0.257541281919875	0.00822381931854629	0.144339017266019	IRF1	5	132481609	132490798	-	7799	protein_coding	interferon regulatory factor 1 [Source:HGNC Symbol;Acc:HGNC:6116]	IRF	1359	1290	1487	1614	1666	1608	8.62014052590562	8.43342534352132	10.4213744428865	7.34597458646141	7.84178660024606	7.74033975914989
ENSG00000142669	4344.27603392147	4327.44748067173	6222.20951900475	4094.63643702562	3869.29041536053	3743.09945611499	0.347140043159634	0.00826931183255495	0.14493362690794	SH3BGRL3	1	26279176	26281522	+	1786	protein_coding	SH3 domain binding glutamate rich protein like 3 [Source:HGNC Symbol;Acc:HGNC:15568]	-	3823	3701	4981	5019	4591	4345	105.890415603067	105.655192420162	152.436173870461	99.7517566961188	94.3636608580307	91.3316337549011
ENSG00000167280	2051.11646383161	1929.28623158832	1415.3309345578	2330.00232399784	2190.43471782226	2276.8726956299	-0.332658775534374	0.00829684841597267	0.145212302079836	ENGASE	17	79074939	79088599	+	6173	protein_coding	endo-beta-N-acetylglucosaminidase [Source:HGNC Symbol;Acc:HGNC:24622]	-	1805	1650	1133	2856	2599	2643	14.4648767873119	13.6282747975119	10.0319783263713	16.42278236541	15.4557094680543	16.0736233131277
ENSG00000184897	1003.39935599075	1155.23321018743	1592.71574718552	943.912005905289	917.808159949382	983.80197442654	0.398077204309333	0.0083140587767808	0.145309719153288	H1FX	3	129314771	129316277	-	1507	protein_coding	H1 histone family member X [Source:HGNC Symbol;Acc:HGNC:4722]	-	883	988	1275	1157	1089	1142	28.9855309873707	33.4269619517566	46.2434135353519	27.2524102558087	26.5273318488122	28.4489178900614
ENSG00000119950	656.811809470732	693.373778989013	732.024649294677	571.89482812412	603.444116183432	577.186797605763	0.248074384543854	0.00833046633578671	0.145392852313682	MXI1	10	110207605	110287365	+	4607	protein_coding	MAX interactor 1, dimerization protein [Source:HGNC Symbol;Acc:HGNC:7534]	HLH	578	593	586	701	716	670	6.20645249435169	6.56280795531822	6.9523616627547	5.40112983551357	5.70523782586815	5.45970893763205
ENSG00000125875	1197.71565256428	1120.155278704	1166.74235911472	986.33501740665	1017.25844725336	1026.87561603891	0.201632472528018	0.00837064135087674	0.145767797606673	TBC1D20	20	435480	462553	-	5831	protein_coding	TBC1 domain family member 20 [Source:HGNC Symbol;Acc:HGNC:16133]	TBC	1054	958	934	1209	1207	1192	8.94193232808242	8.37675247048317	8.7550128354834	7.35983488052399	7.59876776197532	7.6744297356127
ENSG00000072210	2042.02564293928	2244.98761493913	2201.07070316932	2401.79511269245	2602.56345080229	2412.98540312499	-0.193275787352205	0.00837531139386043	0.145767797606673	ALDH3A2	17	19648136	19677598	+	6457	protein_coding	aldehyde dehydrogenase 3 family member A2 [Source:HGNC Symbol;Acc:HGNC:403]	Aldedh	1797	1920	1762	2944	3088	2801	13.7673736704664	15.1608537057812	14.91516526967	16.1842221389319	17.5559949856801	16.285279724412
ENSG00000148841	640.902872909157	654.788054357247	614.600900090412	551.499149517697	520.007010733489	539.281992986877	0.246278097457755	0.00843996798681582	0.146688524383669	ITPRIP	10	104309698	104338404	-	7026	protein_coding	inositol 1,4,5-trisphosphate receptor interacting protein [Source:HGNC Symbol;Acc:HGNC:29370]	-	564	560	492	676	617	626	3.97104462855064	4.06380720803447	3.82745338103353	3.41525677865232	3.22370996306395	3.34486880315968
ENSG00000101336	1492.03097895341	1543.42898527065	1705.1427411045	1449.7248353446	1264.19856742339	1303.40839519033	0.238249396742792	0.00845845624651694	0.14680539012557	HCK	20	32052188	32101856	+	3092	protein_coding	HCK proto-oncogene, Src family tyrosine kinase [Source:HGNC Symbol;Acc:HGNC:4840]	Pkinase_Tyr	1313	1320	1365	1777	1500	1513	21.0067588644101	21.7664528654698	24.1293775283371	20.4001215023995	17.8086384378419	18.3701347924784
ENSG00000251333	69.3175093040046	54.9554259906975	116.174560382944	24.4748143277084	54.7819379216803	40.4892231156282	1.00457011039117	0.00848011851817976	0.146976943039396	RTN3P1	4	145375543	145376253	+	711	processed_pseudogene	reticulon 3 pseudogene 1 [Source:HGNC Symbol;Acc:HGNC:19212]	-	61	47	93	30	65	47	4.24418243501811	3.37040020055144	7.14934574379428	1.49774012725708	3.35600576956161	2.48165358136853
ENSG00000104231	1755.66478483094	1746.88098787451	1836.3075673433	1517.43848831792	1600.47538635801	1591.14032116096	0.180967102505066	0.00850369493368549	0.147108647653402	ZFAND1	8	81701334	81732903	-	4214	protein_coding	zinc finger AN1-type containing 1 [Source:HGNC Symbol;Acc:HGNC:25858]	-	1545	1494	1470	1860	1899	1847	18.1370964231454	18.0762892013075	19.0667097668332	15.667627026518	16.5428136030033	16.4545217621305
ENSG00000233276	5069.26900008466	4846.60086662641	5321.54437883161	4645.31975939906	4390.14022513897	4536.51593461485	0.16683709908599	0.00851129446315863	0.147108647653402	GPX1	3	49357171	49358600	-	1430	polymorphic_pseudogene	glutathione peroxidase 1 [Source:HGNC Symbol;Acc:HGNC:4553]	GSHPx	4461	4145	4260	5694	5209	5266	154.322764715119	147.788864440472	162.827034736061	141.340374227317	133.720275547527	138.247637211651
ENSG00000074319	1559.07578303433	1433.51813328926	1981.21347061665	1311.03422082092	1377.13363944655	1316.33048767404	0.312239052530518	0.00855108643350789	0.147188127127904	TSG101	11	18468336	18527232	-	3839	protein_coding	tumor susceptibility 101 [Source:HGNC Symbol;Acc:HGNC:15971]	-	1372	1226	1586	1607	1634	1528	17.6794930881962	16.2826681882908	22.5807323552747	14.8587602794219	15.6247430097047	14.9423237657603
ENSG00000159618	171.5892443427	213.975382048886	182.381567913008	249.643106142626	277.280885788197	230.013246210058	-0.414608661915372	0.00855742646823948	0.147188127127904	ADGRG5	16	57542421	57591681	+	5852	protein_coding	adhesion G protein-coupled receptor G5 [Source:HGNC Symbol;Acc:HGNC:19010]	7tm_2	151	183	146	306	329	267	1.27645773451694	1.59440991730177	1.36364552194326	1.8561023497768	2.06381385354141	1.71285201977232
ENSG00000175175	579.53983188594	660.634376271151	690.801418191052	514.786928026134	536.862991632467	542.727884315867	0.275634006483316	0.00855756995186764	0.147188127127904	PPM1E	17	58755869	58985176	+	6542	protein_coding	protein phosphatase, Mg2+/Mn2+ dependent 1E [Source:HGNC Symbol;Acc:HGNC:19322]	PP2C	510	565	553	631	637	630	3.85650097669514	4.40343026260601	4.62027200189062	3.42376250093114	3.57443855107787	3.61528808517926
ENSG00000146701	13381.6883535075	13003.3892009053	16524.2697284471	12342.6488654634	11876.7241414203	11906.4160144914	0.24818131555419	0.00856307238519577	0.147188127127904	MDH2	7	76048051	76067508	+	3641	protein_coding	malate dehydrogenase 2 [Source:HGNC Symbol;Acc:HGNC:6971]	-	11776	11121	13228	15129	14092	13821	159.996663969292	155.731467671182	198.575863448023	147.494000585267	142.079329345762	142.505520340421
ENSG00000196924	14649.8578679873	16078.5545276188	13864.7467278526	13488.0701760001	12604.0597172112	13025.4692235808	0.189037499756148	0.00861163974528584	0.147819329272933	FLNA	X	154348524	154374638	-	10585	protein_coding	filamin A [Source:HGNC Symbol;Acc:HGNC:3754]	CH	12892	13751	11099	16533	14955	15120	60.2508591124964	66.2363869288809	57.3120497760322	55.4428586979131	51.8650138116747	53.6258055434885
ENSG00000134444	624.993936347582	606.848214663234	528.406871419195	678.768184021781	704.580001577304	743.451054229513	-0.27170202639284	0.00863449965040849	0.14800813343056	KIAA1468	18	62187255	62310217	+	10690	protein_coding	KIAA1468 [Source:HGNC Symbol;Acc:HGNC:29289]	-	550	519	423	832	836	863	2.54518170990788	2.47538564099533	2.16279628281216	2.76267903884996	2.87083025891105	3.03072122674335
ENSG00000181929	1174.98860033345	1259.29774025492	1179.23424732794	1053.23284323572	1082.99677275937	941.589805646417	0.231365140583355	0.00864822540354189	0.14804006146886	PRKAG1	12	49002274	49019197	-	4556	protein_coding	protein kinase AMP-activated non-catalytic subunit gamma 1 [Source:HGNC Symbol;Acc:HGNC:9385]	CBS	1034	1077	944	1291	1285	1093	11.2271786348465	12.0527237515722	11.3250787658076	10.058363773408	10.353766229734	9.0063609180966
ENSG00000263731	69.3175093040046	40.9242533973279	38.7248534609812	25.2906414719654	25.2839713484678	26.7056577996696	0.950320647583901	0.00866190144943477	0.148071052311639	AC145207.5	17	81878425	81881106	-	2682	lincRNA	-	-	61	35	31	31	30	31	1.12513561196789	0.66536888151683	0.631765451632828	0.410286976694921	0.410621253167838	0.433926147420501
ENSG00000117281	5.68176305770529	5.84632191390399	3.74756646396592	15.500715740882	18.5415789888764	15.5065109804533	-1.69163715591599	0.00867465780736077	1	CD160	1	145719471	145739288	+	3971	protein_coding	CD160 molecule [Source:HGNC Symbol;Acc:HGNC:17013]	-	5	5	3	19	22	18	0.0622879340649603	0.0641982710446501	0.0412927987899183	0.16983943069853	0.203376953092547	0.170170987180219
ENSG00000099326	609.084999786007	521.491914720236	333.533415292967	668.978258290697	679.296030228836	690.901211462421	-0.47659094781611	0.00870146685500811	0.148476404669629	MZF1	19	58561931	58573575	-	6691	protein_coding	myeloid zinc finger 1 [Source:HGNC Symbol;Acc:HGNC:13108]	SCAN	536	446	267	820	806	802	3.96284940930112	3.39857644913957	2.18108797721329	4.35018407310031	4.42204293330788	4.49983136596676
ENSG00000106245	2046.57105338545	1828.72949466917	3196.67419376293	1750.76505157541	1754.70761158367	1689.34822403717	0.444706040182209	0.00870941006636499	0.148476404669629	BUD31	7	99408641	99419616	+	2374	protein_coding	BUD31 homolog [Source:HGNC Symbol;Acc:HGNC:29629]	-	1801	1564	2559	2146	2082	1961	37.5289840350206	33.5899416068938	58.9172575853139	32.0873472705647	32.194297535439	31.0105721607153
ENSG00000110719	2887.47198592583	2393.48419155229	1780.09407038381	3087.90574101255	3017.22058091716	3045.30646199459	-0.373588978416625	0.00880833802241652	0.149958049361167	TCIRG1	11	68039016	68050895	+	4384	protein_coding	T cell immune regulator 1, ATPase H+ transporting V0 subunit a3 [Source:HGNC Symbol;Acc:HGNC:11647]	-	2541	2047	1425	3785	3580	3535	28.672656307616	23.8067719593783	17.7663114501628	30.6464482768095	29.9772247533925	30.2713488439973
ENSG00000068654	3460.19370214252	3727.61485230518	3455.25627977658	3956.7616496462	3980.53988929379	3949.85293585436	-0.159428483314166	0.00883201975642725	0.150084018461188	POLR1A	2	86020216	86106155	-	13519	protein_coding	RNA polymerase I subunit A [Source:HGNC Symbol;Acc:HGNC:17264]	-	3045	3188	2766	4850	4723	4585	11.1423433818124	12.0233906917192	11.1830575547876	12.734502472636	12.824850771272	12.732323723709
ENSG00000138050	439.76846066639	415.088855887183	442.212842747979	509.891965160592	535.177393542569	513.437808019455	-0.265040573148519	0.00883979113462404	0.150084018461188	THUMPD2	2	39736060	39779267	-	3823	protein_coding	THUMP domain containing 2 [Source:HGNC Symbol;Acc:HGNC:14890]	-	387	355	354	625	635	596	5.00772505616256	4.73453432817151	5.06118155149944	5.80310636541866	6.09745171882945	5.85268111278546
ENSG00000112039	1782.93724750792	1770.26627553013	1457.80335448274	1482.35792111487	1352.69246714303	1352.51234662843	0.259377807468536	0.0088625993018201	0.150224995558308	FANCE	6	35452361	35467103	+	2554	protein_coding	Fanconi anemia complementation group E [Source:HGNC Symbol;Acc:HGNC:3586]	-	1569	1514	1167	1817	1605	1570	30.3903610731246	30.2244354078242	24.9748515481456	25.2533411613387	23.0692293474133	23.077654103486
ENSG00000135776	3476.1026387041	3777.89322076476	2939.34129657061	3997.55300685904	4136.45771260934	3969.66681099606	-0.247570023869302	0.00887217098537327	0.150224995558308	ABCB10	1	229516582	229558695	-	4256	protein_coding	ATP binding cassette subfamily B member 10 [Source:HGNC Symbol;Acc:HGNC:41]	ABC_membrane	3059	3231	2353	4900	4908	4608	35.5558992622188	38.7069145292502	30.2185248668299	40.8676130118339	42.3332759593441	40.6465557950466
novel.522	622.7212311245	173.051128651558	624.594410660987	147.664713110508	200.586172697845	163.679838127007	1.47220880208728	0.0089113439437129	0.150683822592945	-	CHR_HSCHR6_MHC_DBB_CTG1	31617751	31619876	+	1626	-	-	-	548	148	500	181	238	190	16.6722351318859	4.64081641809461	16.8074727341908	3.9513258449537	5.37322910695124	4.38678106182873
ENSG00000160190	795.446828078741	811.469481649874	825.713810893825	709.769615503545	691.095216858121	690.039738630174	0.218053171897817	0.0089395065552982	0.150770270127276	SLC37A1	21	42496008	42581440	+	6814	protein_coding	solute carrier family 37 member 1 [Source:HGNC Symbol;Acc:HGNC:11024]	MFS_1	700	694	661	870	820	801	5.08194218727238	5.19290713287068	5.30215332846786	4.53212557732812	4.41764350267506	4.41309510700365
ENSG00000182578	595.448768447515	578.785869476495	519.662549669941	457.679027928148	450.054690002727	491.039514381022	0.277214203237464	0.00894062023352706	0.150770270127276	CSF1R	5	150053291	150113372	-	5151	protein_coding	colony stimulating factor 1 receptor [Source:HGNC Symbol;Acc:HGNC:2433]	Pkinase_Tyr	524	495	416	561	534	570	5.03238137659117	4.89967037420156	4.41422771383049	3.86594902154378	3.80564829697754	4.15428422046215
ENSG00000215252	409.086940154781	321.547705264719	161.145357950535	506.628656583565	425.613517699209	484.147731723043	-0.665842923277813	0.00896910978507032	0.151046587055186	GOLGA8B	15	34525207	34588503	-	7670	protein_coding	golgin A8 family member B [Source:HGNC Symbol;Acc:HGNC:31973]	-	360	275	129	621	505	562	2.32188628479543	1.82806041558107	0.919278914181867	2.87396217352432	2.41699057584985	2.75076729271381
ENSG00000179262	6711.29852376149	6567.75803807974	8044.77600931352	6155.41580341867	5910.54970222683	6138.85540259503	0.227991675530046	0.00898337626868959	0.15108295479377	RAD23A	19	12945855	12953642	+	2449	protein_coding	RAD23 homolog A, nucleotide excision repair protein [Source:HGNC Symbol;Acc:HGNC:9812]	ubiquitin	5906	5617	6440	7545	7013	7126	119.299456980937	116.941552051117	143.730863444439	109.359186388594	105.122092385816	109.237042407337
ENSG00000104946	471.586333789539	485.244718854031	502.173906171434	424.230115013613	380.945168316915	397.138975666055	0.278484483059054	0.00903782657399105	0.1517941289594	TBC1D17	19	49877425	49888749	+	4745	protein_coding	TBC1 domain family member 17 [Source:HGNC Symbol;Acc:HGNC:25699]	TBC	415	415	402	520	452	461	4.32658947360852	4.45928361399776	4.63065886939907	3.89002093325949	3.49688347629263	3.64735141590811
ENSG00000214826	512.495027805017	480.567661322908	309.79882768785	611.054531048454	590.802130509198	569.433542115537	-0.44168923450983	0.00905880014270908	0.151941891103315	DDX12P	12	9418673	9448229	-	2947	unprocessed_pseudogene	DEAD/H-box helicase 12, pseudogene [Source:HGNC Symbol;Acc:HGNC:2737]	-	451	411	248	749	701	661	7.57059851805583	7.11074166303519	4.59964693933965	9.02166078078679	8.73206228818341	8.42042910777893
ENSG00000108256	5923.80616396354	6435.63116282551	6132.26792386957	6704.4674715036	7141.87910689722	6820.28041290273	-0.160435564259954	0.00909427241363552	0.152332114697661	NUFIP2	17	29255836	29294118	-	10850	protein_coding	NUFIP2, FMR1 interacting protein 2 [Source:HGNC Symbol;Acc:HGNC:17634]	-	5213	5504	4909	8218	8474	7917	23.7679538822933	25.8643698449392	24.7295518559233	26.8856914534036	28.6706582710946	27.3932655123579
ENSG00000168297	4886.31622962655	4997.43597200513	6229.70465193269	4479.7068491149	4591.56919688176	4436.58508607415	0.25425953684331	0.00913186425987676	0.152756748121987	PXK	3	58332880	58426126	+	5354	protein_coding	PX domain containing serine/threonine kinase like [Source:HGNC Symbol;Acc:HGNC:23326]	PX	4300	4274	4987	5491	5448	5150	39.7304878796943	40.7014016763705	50.9112726822249	36.4047362007503	37.354048207116	36.1111868486401
ENSG00000247679	80.6810354194151	59.6324835218207	49.967552852879	108.505010186174	84.2799044948928	112.85294102441	-0.680069421572923	0.00916134516489038	0.153044747406515	AC139795.2	5	177611253	177619754	+	1751	antisense	-	-	71	51	40	133	100	131	2.00588491355899	1.48503689894159	1.24860996759768	2.69618883787953	2.09649000760735	2.80865276039524
ENSG00000130487	11.3635261154106	14.0311725933696	14.9902658558637	5.71079000979864	2.52839713484678	2.58441849674222	1.89178775790924	0.00916232586531548	1	KLHDC7B	22	50548033	50551022	+	2990	protein_coding	kelch domain containing 7B [Source:HGNC Symbol;Acc:HGNC:25145]	Kelch_1	10	12	12	7	3	3	0.165448418844119	0.204627157981249	0.219362814708717	0.0831020358233947	0.0368323144145867	0.0376671677866583
novel.263	0	1.1692643827808	1.24918882132197	7.34244429831253	3.37119617979571	17.2294566449482	-3.55157717348198	0.00919503237059758	1	-	CHR_HSCHR15_4_CTG8	30513228	30523828	-	827	-	PF02932:Neurotransmitter-gated ion-channel transmembrane region|PF02931:Neurotransmitter-gated ion-channel ligand binding domain	Neur_chan_memb	0	1	1	9	4	20	0	0.0616520760141005	0.0660917791192123	0.386297423390491	0.177555211768826	0.907898683451094
ENSG00000124279	742.038255336311	721.436124175752	688.303040548408	816.642971401205	841.956245903979	852.858103924934	-0.222356060514306	0.00919743163172433	0.153442178251722	FASTKD3	5	7859159	7869037	-	2857	protein_coding	FAST kinase domains 3 [Source:HGNC Symbol;Acc:HGNC:28758]	-	653	617	551	1001	999	990	11.3067229380671	11.0110348809517	10.5413033369637	12.4367999499506	12.836132479234	13.0088185002085
ENSG00000031003	1099.98932797174	1135.35571568015	1133.01426093903	1249.03135785739	1377.13363944655	1259.47328074571	-0.206193198006995	0.00933399186459082	0.15551252934343	FAM13B	5	137937960	138051961	-	6808	protein_coding	family with sequence similarity 13 member B [Source:HGNC Symbol;Acc:HGNC:1335]	RhoGAP	968	971	907	1531	1634	1462	7.03379359031887	7.27198371395636	7.28183262452274	7.98252808394317	8.81072097741723	8.06196160983364
ENSG00000198034	25714.5232465626	24689.0174424165	31126.0378608796	22861.9240635124	23777.8894551441	22532.6834002632	0.237084820820194	0.00935853978624361	0.155713623990045	RPS4X	X	72255679	72277300	-	2982	protein_coding	ribosomal protein S4, X-linked [Source:HGNC Symbol;Acc:HGNC:10424]	-	22629	21115	24917	28023	28213	26156	375.397635391363	361.024488539975	456.710572595302	333.57369771669	347.312626746078	329.288519726942
ENSG00000149930	1563.6211934805	1612.41558385472	1456.55416566142	1767.89742160481	1799.37596096596	1718.63830033358	-0.189990867181566	0.00941173254787076	0.156390160405964	TAOK2	16	29973641	29992261	+	9058	protein_coding	TAO kinase 2 [Source:HGNC Symbol;Acc:HGNC:16835]	Pkinase	1376	1379	1166	2167	2135	1995	7.51484326280885	7.76220600629153	7.03589235511506	8.49202778556597	8.65255773580173	8.26843818377147
ENSG00000121350	601.13053150522	612.694536577138	572.128480165464	472.363916524773	525.063805003182	496.208351374507	0.258426454144019	0.00942622216493206	0.156422641484291	PYROXD1	12	21437615	21471252	+	5725	protein_coding	pyridine nucleotide-disulphide oxidoreductase domain 1 [Source:HGNC Symbol;Acc:HGNC:26162]	Pyr_redox_2	529	524	458	579	623	576	4.5710291453263	4.66669062647309	4.37263210652708	3.58994573768731	3.99476741322035	3.77711225903315
ENSG00000093010	6863.56977370799	6773.54856944916	7140.36330267641	6365.08337949271	6210.58616222865	6300.81229505754	0.138327302505314	0.0095101778270268	0.157139567706515	COMT	22	19941607	19969975	+	5195	protein_coding	catechol-O-methyltransferase [Source:HGNC Symbol;Acc:HGNC:2228]	-	6040	5793	5716	7802	7369	7314	57.5155392677044	56.8553308837707	60.1394733419365	53.3095732063092	52.0717229075429	52.8545408356073
ENSG00000099860	580.676184497481	576.447340710933	672.063585871222	500.102039429509	478.709857530991	527.221373335414	0.279672536344221	0.0095381934671913	0.157139567706515	GADD45B	19	2476122	2478259	+	2138	protein_coding	growth arrest and DNA damage inducible beta [Source:HGNC Symbol;Acc:HGNC:4096]	-	511	493	538	613	568	612	11.8235259432994	11.7568894124345	13.7539527204839	10.1774173726865	9.75258126232941	10.7462421249533
ENSG00000261770	79.5446828078741	87.6948287085598	69.9545739940306	53.0287643767016	55.6247369666292	31.8744947931541	0.754602149613322	0.0095386424324332	0.157139567706515	AC006504.1	19	27757184	27760849	-	3666	lincRNA	-	-	70	75	56	65	66	37	0.944581398365357	1.04309056595051	0.834927025250671	0.629369521560157	0.660891882758186	0.378897869816149
ENSG00000178458	136.362313384927	114.587909512518	232.349120765887	82.3985415699517	103.664282528718	108.545576863173	0.712444590869845	0.00954263095300712	0.157139567706515	H3F3AP6	4	139698144	139698554	-	411	processed_pseudogene	H3 histone, family 3A, pseudogene 6 [Source:HGNC Symbol;Acc:HGNC:42982]	Histone	120	98	186	101	123	126	14.4435261998223	12.157309373817	24.7356925734196	8.72296969006151	10.9860667252656	11.5091068872227
ENSG00000112511	10.2271735038695	93.5411506224638	24.9837764264395	11.4215800195973	11.799186629285	14.6450381482059	1.76651164312755	0.00954394797442387	0.157139567706515	PHF1	6	33410399	33416453	+	3596	protein_coding	PHD finger protein 1 [Source:HGNC Symbol;Acc:HGNC:8919]	PHD	9	80	20	14	14	17	0.12381026004158	1.13428847305141	0.303992777150103	0.138195265357036	0.142918120262755	0.177477024341476
ENSG00000148384	501.131501689607	480.567661322908	449.707975675911	586.579716720746	578.160144834965	551.342612638341	-0.26105196229576	0.00954497895035966	0.157139567706515	INPP5E	9	136428619	136439823	-	6490	protein_coding	inositol polyphosphate-5-phosphatase E [Source:HGNC Symbol;Acc:HGNC:21474]	Exo_endo_phos	441	411	360	719	686	640	3.36145809866974	3.22886836378501	3.03187126030383	3.93250247927564	3.8802379757748	3.70210027100921
ENSG00000183087	104.544440261777	119.264967043641	96.187539241792	141.138095956452	142.433038596369	167.987202288245	-0.495240226581417	0.00957218430553666	0.157379826019489	GAS6	13	113820549	113864067	-	6006	protein_coding	growth arrest specific 6 [Source:HGNC Symbol;Acc:HGNC:4168]	Laminin_G_2	92	102	77	173	169	195	0.757768082844491	0.865900636046192	0.700742324763956	1.02245825770342	1.03295242517676	1.21888345976308
ENSG00000241343	190.907238738898	139.142461550915	101.18429452708	212.115057506806	218.284952641772	208.476425403873	-0.563928693986817	0.00959360994131419	0.157524550602184	RPL36A	X	101390824	101396154	+	3964	protein_coding	ribosomal protein L36a [Source:HGNC Symbol;Acc:HGNC:10359]	-	168	119	81	260	259	242	2.0965703772396	1.53061699212303	1.11687437130643	2.32822267007017	2.39852948249244	2.29189448932645
ENSG00000083535	646.584635966862	576.447340710933	627.092788303631	512.339446593363	540.234187812263	490.178041548775	0.262047114898355	0.00968731130044276	0.158854083729599	PIBF1	13	72782059	73016461	+	4253	protein_coding	progesterone immunomodulatory binding factor 1 [Source:HGNC Symbol;Acc:HGNC:23352]	-	569	493	502	628	641	569	6.61836467114242	5.9102350255784	6.45150869232482	5.2414213397704	5.53275691542069	5.02261378063481
ENSG00000165912	496.586091243442	519.153385954674	468.44580799574	612.686185336968	557.93296775619	613.368656560154	-0.264940698102933	0.00970412311271213	0.158920934807788	PACSIN3	11	47177525	47186443	-	2752	protein_coding	protein kinase C and casein kinase substrate in neurons 3 [Source:HGNC Symbol;Acc:HGNC:8572]	-	437	444	375	751	662	712	7.85537309281579	8.22598200852672	7.44793350266922	9.68671046621026	8.83056522601072	9.71280040669344
ENSG00000245532	1570.43930914974	1072.21543900999	846.950020856299	1554.96653695374	1630.81615197618	1604.06241364467	-0.456300289205722	0.00976722161873874	0.159744637719844	NEAT1	11	65422774	65445540	+	22767	lincRNA	nuclear paraspeckle assembly transcript 1 (non-protein coding) [Source:HGNC Symbol;Acc:HGNC:30815]	-	1382	917	678	1906	1935	1862	3.00286663758637	2.05360419528165	1.62770927670826	2.97167903441307	3.11999648457202	3.07034211200547
ENSG00000075240	1495.44003678803	1525.89001952894	1366.61257052624	1660.20823856289	1678.85569753826	1673.84171305671	-0.191612160066186	0.00979663828296523	0.159862077452838	GRAMD4	22	46576012	46679790	+	4885	protein_coding	GRAM domain containing 4 [Source:HGNC Symbol;Acc:HGNC:29113]	-	1316	1305	1094	2035	1992	1943	13.3267769990704	13.6206915572319	12.2406845561429	14.7871560834279	14.9693764065801	14.9321083560789
ENSG00000147065	27562.2325929284	29390.6295255781	34305.2234111441	26404.2455238761	25486.2431192556	26405.0037812153	0.220982914960509	0.00980080460747183	0.159862077452838	MSN	X	65588377	65741931	+	5971	protein_coding	moesin [Source:HGNC Symbol;Acc:HGNC:7373]	-	24255	25136	27462	32365	30240	30651	200.95000306819	214.635874038685	251.384238212709	192.403669985364	185.914669335808	192.712762568431
ENSG00000105298	921.581967959798	976.335759621966	898.1667625305	1129.10476765162	1086.36796893917	1032.04445303239	-0.215873534310623	0.00981373511038506	0.159862077452838	CACTIN	19	3610641	3626815	-	5952	protein_coding	cactin, spliceosome C complex subunit [Source:HGNC Symbol;Acc:HGNC:29938]	-	811	835	719	1384	1289	1198	6.74049422666187	7.15281129555729	6.60265978787167	8.253876741622	7.95003311538993	7.55625830842101
ENSG00000100577	664.766277751519	576.447340710933	634.587921231563	534.366779488301	476.181460396144	537.559047322382	0.277064425936822	0.00982564415468601	0.159862077452838	GSTZ1	14	77320884	77331597	+	8477	protein_coding	glutathione S-transferase zeta 1 [Source:HGNC Symbol;Acc:HGNC:4643]	-	585	493	508	655	565	624	3.41387403351645	2.96522703359501	3.27547645115571	2.74273550377201	2.44672527058637	2.76347351538026
ENSG00000112062	2836.33611840648	2921.99169256921	2488.38413207337	3152.35608540885	3156.28242333373	3165.05118567698	-0.199762404791484	0.00984006716267766	0.159888278806061	MAPK14	6	36027677	36111236	+	6860	protein_coding	mitogen-activated protein kinase 14 [Source:HGNC Symbol;Acc:HGNC:6876]	Pkinase	2496	2499	1992	3864	3745	3674	17.9992444281401	18.5735686431908	15.8715072088228	19.9939137151307	20.0404121609842	20.1061045481081
ENSG00000169189	1107.94379625253	1088.58514036892	1356.61905995566	953.701931636372	1001.24526539933	995.001121245756	0.267763563470022	0.00988514093851447	0.160411799443072	NSMCE1	16	27224991	27268794	-	3770	protein_coding	NSE1 homolog, SMC5-SMC6 complex component [Source:HGNC Symbol;Acc:HGNC:29897]	-	975	931	1086	1169	1188	1155	12.7937268709633	12.591038315668	15.7449551315929	11.0067213654365	11.567886885795	11.5014748534779
ENSG00000181619	45.4541044616423	52.6168972251359	28.7313428904054	59.5553815307572	91.0222968544842	73.2251907410297	-0.81521712420525	0.00993587348989373	0.161025669195304	GPR135	14	59429022	59465342	-	4977	protein_coding	G protein-coupled receptor 135 [Source:HGNC Symbol;Acc:HGNC:19991]	7tm_1	40	45	23	73	108	85	0.397581492741743	0.46099698791737	0.252588252084898	0.520642996617938	0.796590380467372	0.641156700353573
ENSG00000087253	543.176548316626	523.830443485797	485.934451494248	643.687616818732	648.112465565726	578.048270438011	-0.267422858190836	0.00998661732436629	0.161638129170904	LPCAT2	16	55508998	55586670	+	7439	protein_coding	lysophosphatidylcholine acyltransferase 2 [Source:HGNC Symbol;Acc:HGNC:26032]	Acyltransferase	478	448	389	789	769	671	3.17868247318714	3.0705535091975	2.85816959510525	3.76484634515639	3.79481600827187	3.38626437508153
ENSG00000236871	2.27270522308212	0	1.24918882132197	6.52661715405558	13.4847847191828	7.75325549022667	-2.97055069889888	0.0100015560304344	1	LINC00106	X	1396427	1399402	+	592	lincRNA	long intergenic non-protein coding RNA 106 [Source:HGNC Symbol;Acc:HGNC:31843]	-	2	0	1	8	16	9	0.167125260926998	0	0.0923275360330888	0.479681635351255	0.992149730627154	0.570733944335008
ENSG00000164087	1411.34994353399	1445.21077711707	1409.08499045119	1256.3738021557	1253.24217983906	1264.64211773919	0.176631807353845	0.0100043380596175	0.161676724233379	POC1A	3	52075253	52154690	-	2247	protein_coding	POC1 centriolar protein A [Source:HGNC Symbol;Acc:HGNC:24488]	WD40	1242	1236	1128	1540	1487	1468	27.343388484697	28.0458503976347	27.4384124174597	24.3277788894655	24.2933182151203	24.5265172688525
ENSG00000172197	122.726082046434	161.35848482375	146.155092094671	182.745280313556	198.057775562998	202.446115578141	-0.439587717576478	0.0100149136815772	0.161676724233379	MBOAT1	6	20102145	20212399	-	1794	protein_coding	membrane bound O-acyltransferase domain containing 1 [Source:HGNC Symbol;Acc:HGNC:21579]	MBOAT	108	138	117	224	235	235	2.97807153919413	3.92202052797393	3.56464573901664	4.43210857724772	4.80866327079326	4.91765801659149
ENSG00000124596	1088.62580185633	1021.93707055042	1200.47045729042	912.094747279268	956.576916017033	951.927479633386	0.230824317521172	0.0100532016588679	0.162085146642135	OARD1	6	41033627	41097787	-	6523	protein_coding	O-acyl-ADP-ribose deacylase 1 [Source:HGNC Symbol;Acc:HGNC:21257]	-	958	874	961	1118	1135	1105	7.26527303243093	6.83151881631762	8.05246714389952	6.08386034890082	6.38744871036139	6.35957069899993
ENSG00000125977	9359.00010865216	8694.64995035801	11844.808403775	8158.27144256948	8476.87279409632	8007.38997573965	0.278821272426205	0.010107718359331	0.162716713630932	EIF2S2	20	34088298	34112332	-	2656	protein_coding	eukaryotic translation initiation factor 2 subunit beta [Source:HGNC Symbol;Acc:HGNC:3266]	-	8236	7436	9482	10000	10058	9295	153.398840400018	142.746189908955	195.1303540761	133.646238765033	139.01526869502	131.381502319929
ENSG00000119718	788.628712409494	836.02403368827	1088.04346337144	702.427171205232	718.064786296487	739.143690068276	0.328085126425268	0.010118452582547	0.162716713630932	EIF2B2	14	75002911	75012366	+	5446	protein_coding	eukaryotic translation initiation factor 2B subunit beta [Source:HGNC Symbol;Acc:HGNC:3258]	-	694	715	871	861	852	858	6.30399184734992	6.69393698265106	8.74165113107118	5.61190519918653	5.74302756303533	5.914561487529
ENSG00000100225	3179.51460709188	3059.96488973735	3325.3406423591	2813.78782054221	2866.3595518713	2876.45778687409	0.160545643348998	0.0102329521828459	0.164346216589104	FBXO7	22	32474676	32498829	+	8521	protein_coding	F-box protein 7 [Source:HGNC Symbol;Acc:HGNC:13586]	-	2798	2617	2662	3449	3401	3339	16.2439241992521	15.6590846593359	17.0753823899412	14.3677062626639	14.6519358822825	14.7108834247373
ENSG00000127957	195.452649185062	215.144646431667	188.627512019618	279.828710480133	231.769737360955	270.502469325686	-0.383914474615596	0.0103060207595683	0.165306983365877	PMS2P3	7	75502930	75528148	-	1727	transcribed_unprocessed_pseudogene	PMS1 homolog 2, mismatch repair system component pseudogene 3 [Source:HGNC Symbol;Acc:HGNC:9128]	KRAB	172	184	151	343	275	314	4.92685656300829	5.43223688645839	4.77900584891133	7.04995904370907	5.84546815815361	6.82574737467322
ENSG00000249931	35.2269309577728	25.7238164211776	26.2329652477615	83.2143687142087	46.353947472191	42.212168780123	-0.977932195722499	0.0103655722193146	0.166048749325837	GOLGA8K	15	32392782	32403292	-	3231	protein_coding	golgin A8 family member K [Source:HGNC Symbol;Acc:HGNC:38652]	-	31	22	21	102	55	49	0.474633672010565	0.347167400495371	0.35525098358507	1.12059330969708	0.624891582118929	0.569340426330682
ENSG00000175183	0	0	0	2.44748143277084	8.42799044948928	3.44589132898963	-4.45350444155524	0.0103857705547977	1	CSRP2	12	76858715	76879060	-	5873	protein_coding	cysteine and glycine rich protein 2 [Source:HGNC Symbol;Acc:HGNC:2470]	LIM	0	0	0	3	10	4	0	0	0	0.0181320148217229	0.0625056019635701	0.0255689498114781
ENSG00000105698	3047.69770415312	3017.87137195724	3616.40163772712	2795.83962336856	2782.92244642136	2741.20655221125	0.21838449039044	0.0104350507470903	0.166947433683256	USF2	19	35268978	35279821	+	4952	protein_coding	upstream transcription factor 2, c-fos interacting [Source:HGNC Symbol;Acc:HGNC:12594]	HLH	2682	2581	2895	3427	3302	3182	26.7924202630529	26.5742235006279	31.9536802009186	24.5650854930952	24.4779687378114	24.1230623594822
ENSG00000166012	3036.33417803771	2480.00975587807	2342.2290399787	3016.11295231794	3312.20024664929	3110.77839724539	-0.26403852621636	0.0104648652903039	0.16721005628387	TAF1D	11	93729948	93784391	-	8420	protein_coding	TATA-box binding protein associated factor, RNA polymerase I subunit D [Source:HGNC Symbol;Acc:HGNC:28759]	-	2672	2121	1875	3697	3930	3611	15.6985005190373	12.8434527337085	12.1714447739583	15.5855513582097	17.1340252173984	16.1000897547147
ENSG00000063046	15381.6689498198	15781.5613743924	16092.0503962697	14331.6354431618	14529.8555349195	14497.7262938916	0.124097682128356	0.0105234960249887	0.167931850250427	EIF4B	12	53006158	53042209	+	6146	protein_coding	eukaryotic translation initiation factor 4B [Source:HGNC Symbol;Acc:HGNC:3285]	RRM_1	13536	13497	12882	17567	17240	16829	108.951094930804	111.969027637298	114.562818899044	101.458831651147	102.973067063529	102.796577306552
ENSG00000185022	137.498665996468	150.835105378723	149.902658558637	113.399973051716	98.6074882590246	105.961158366431	0.461893902951706	0.0105880387359724	0.168539516828526	MAFF	22	38200767	38216511	+	5615	protein_coding	MAF bZIP transcription factor F [Source:HGNC Symbol;Acc:HGNC:6780]	bZIP_Maf	121	129	120	139	117	123	1.06602998136445	1.17136748449017	1.16811187173475	0.878718664509886	0.764918287423856	0.822371878711743
ENSG00000184402	695.447798263128	598.663363983768	438.465276284013	784.825712775184	766.947130903524	720.191287758833	-0.389844737347711	0.0105917097352702	0.168539516828526	SS18L1	20	62143795	62182484	+	5094	protein_coding	SS18L1, nBAF chromatin remodeling complex subunit [Source:HGNC Symbol;Acc:HGNC:15592]	SSXT	612	512	351	962	910	836	5.94328136384915	5.12465030117677	3.76618048044515	6.70348964612979	6.55784872992075	6.16112807788525
ENSG00000172493	2411.34024169013	2729.06306941038	2806.92728151048	3033.24532234733	3035.76215990604	3021.18522269166	-0.194173623975068	0.0106020931733627	0.168539516828526	AFF1	4	86935002	87141054	+	10733	protein_coding	AF4/FMR2 family member 1 [Source:HGNC Symbol;Acc:HGNC:7135]	AF-4	2122	2334	2247	3718	3602	3507	9.78043248778334	11.0874822379377	11.4428681908208	12.2962608494793	12.3197394204419	12.2666941429595
ENSG00000137802	423.859524104815	380.010924403759	427.222576892115	537.630088065329	500.622632699663	466.918275078095	-0.290595550140252	0.0106285695066528	0.168745443859441	MAPKBP1	15	41774434	41827855	+	10357	protein_coding	mitogen-activated protein kinase binding protein 1 [Source:HGNC Symbol;Acc:HGNC:29536]	-	373	325	342	659	594	542	1.78159368624389	1.59993595932122	1.80486649178365	2.25858401366605	2.10538445300025	1.96461841497546
ENSG00000145819	843.173637763465	848.885941898859	871.933797282738	708.953788359288	696.152011127814	782.217331680646	0.229275291932159	0.0106461479653462	0.168809759160807	ARHGAP26	5	142770377	143229011	+	17158	protein_coding	Rho GTPase activating protein 26 [Source:HGNC Symbol;Acc:HGNC:17073]	RhoGAP	742	726	698	869	826	908	2.13929684741336	2.15736273126343	2.22352343684863	1.79778571179029	1.76722695345769	1.98669905519979
ENSG00000242125	2502.24845061341	1883.68492065987	1757.60867160002	2537.22241863911	2613.51983838663	2490.51795802726	-0.314349574730853	0.0106636672782517	0.168872974575258	SNHG3	1	28505980	28510892	+	4088	processed_transcript	small nucleolar RNA host gene 3 [Source:HGNC Symbol;Acc:HGNC:10118]	-	2202	1611	1407	3110	3101	2891	26.6465039310494	20.0926800189232	18.8120516569337	27.0043863893684	27.8464490320371	26.5491184273463
ENSG00000198746	338.633078239235	301.670210757446	273.572351869512	380.175449223738	380.102369271966	380.770991853354	-0.318752450094765	0.0107703196711227	0.170345778423245	GPATCH3	1	26890488	26900466	-	2225	protein_coding	G-patch domain containing 3 [Source:HGNC Symbol;Acc:HGNC:25720]	G-patch	298	258	219	466	451	442	6.62552135543759	5.91211543857284	5.3798114119631	7.434310792563	7.44090002470801	7.45770421026095
ENSG00000197217	943.172667579078	965.812380176939	874.432174925382	1023.86306604247	1112.49473933258	1100.96227961219	-0.217302989852611	0.0107849933704858	0.170348538761677	ENTPD4	8	23385783	23457695	-	7064	protein_coding	ectonucleoside triphosphate diphosphohydrolase 4 [Source:HGNC Symbol;Acc:HGNC:14573]	-	830	826	700	1255	1320	1278	5.81247651536592	5.96187095546207	5.41626995075198	6.30634675468163	6.85965357358865	6.79192784492895
ENSG00000128692	849.991753432712	924.888126779611	1294.15961888957	791.352329929239	740.820360510108	824.429500460769	0.38032564746089	0.0108117770557234	0.170348538761677	EIF2S2P4	2	170751805	170752788	+	984	processed_pseudogene	eukaryotic translation initiation factor 2 subunit 2 beta pseudogene 4 [Source:HGNC Symbol;Acc:HGNC:37626]	-	748	791	1036	970	879	957	37.6045424505333	40.9859116759715	57.5463270117131	34.9914103511312	32.7923635052713	36.5115053928786
ENSG00000087266	2113.61585746637	2190.03218894843	2027.43345700556	1838.87438315516	1903.88304253963	1884.90255695733	0.170188103546611	0.0108329007378476	0.170348538761677	SH3BP2	4	2793023	2841098	+	13968	protein_coding	SH3 domain binding protein 2 [Source:HGNC Symbol;Acc:HGNC:10825]	PH	1860	1873	1623	2254	2259	2188	6.58737712313632	6.83686124252844	6.35092882740322	5.72801961984879	5.93691659042164	5.88065892803677
ENSG00000172409	548.858311374331	553.062053055317	468.44580799574	631.450209654878	627.885288486951	628.01369470836	-0.264164999583406	0.0108349469863797	0.170348538761677	CLP1	11	57648992	57661868	+	2793	protein_coding	cleavage and polyadenylation factor I subunit 1 [Source:HGNC Symbol;Acc:HGNC:16999]	-	483	473	375	774	745	729	8.55480283000754	8.63462378321221	7.33860114548718	9.83682253719244	9.79183935722789	9.79872327202015
ENSG00000151116	453.404692004882	492.260305150716	549.643081381669	409.545226416988	402.857943485587	410.922540982014	0.288492728004721	0.0108439677945068	0.170348538761677	UEVLD	11	18529609	18588747	-	5515	protein_coding	UEV and lactate/malate dehyrogenase domains [Source:HGNC Symbol;Acc:HGNC:30866]	-	399	421	440	502	478	477	3.57899579628689	3.89215201262037	4.36073918148666	3.23104503898974	3.18171534648628	3.24702597234002
ENSG00000213699	714.765792659326	714.420537879068	793.234901539454	601.264605317371	643.055671296032	636.628423030834	0.240169568852018	0.0108523990957234	0.170348538761677	SLC35F6	2	26764284	26781231	+	3902	protein_coding	solute carrier family 35 member F6 [Source:HGNC Symbol;Acc:HGNC:26055]	-	629	611	635	737	763	739	7.97438482327837	7.9837542423621	8.89486605473058	6.70447899251326	7.17821092909667	7.11000774073791
ENSG00000196372	178.407360011946	157.850691675408	134.912392702773	208.035921785522	204.800167922589	217.091153726347	-0.416549854652659	0.0109121930780715	0.171071931433737	ASB13	10	5638867	5666595	-	3003	protein_coding	ankyrin repeat and SOCS box containing 13 [Source:HGNC Symbol;Acc:HGNC:19765]	-	157	135	108	255	243	252	2.58629541318663	2.2920899189458	1.96571872920798	3.01418330305634	2.97050224044913	3.15034494215687
ENSG00000171848	5795.3983188594	5625.33094555842	7141.61249149773	5196.0030817725	5339.97474879641	5152.46900967175	0.242504263456964	0.010978798449112	0.171642548470163	RRM2	2	10120698	10131419	+	5323	protein_coding	ribonucleotide reductase regulatory subunit M2 [Source:HGNC Symbol;Acc:HGNC:10452]	-	5100	4811	5717	6369	6336	5981	47.3966360878069	46.082083389268	58.7035923187473	42.4716950649744	43.6955937723812	42.1822980957285
ENSG00000104805	3268.15011079208	3190.9225006088	3227.90391429598	3024.27122376051	2791.35043687085	2857.50538456465	0.15942936987658	0.0109810290576878	0.171642548470163	NUCB1	19	48900050	48923372	+	3937	protein_coding	nucleobindin 1 [Source:HGNC Symbol;Acc:HGNC:8043]	-	2876	2729	2584	3707	3312	3317	36.137431070894	35.3420173408512	35.8740200764097	33.4227347844261	30.8818888976312	31.629545905474
ENSG00000245958	153.407602558043	150.835105378723	122.420504489554	186.008588890584	212.38535932713	180.909294771956	-0.439289497096066	0.0109965597368182	0.171642548470163	AC093752.1	4	119454791	119552025	+	5577	transcribed_unprocessed_pseudogene	-	-	135	129	98	228	252	210	1.19747631820743	1.17934883009006	0.960458011564583	1.45117241377916	1.65874199181775	1.4136163201986
ENSG00000113532	1626.12058711525	1763.25068923344	1772.59893745588	1497.0428097115	1511.98148663838	1539.45195122612	0.182280266382366	0.0110036091654884	0.171642548470163	ST8SIA4	5	100806935	100903266	-	7794	protein_coding	ST8 alpha-N-acetyl-neuraminide alpha-2,8-sialyltransferase 4 [Source:HGNC Symbol;Acc:HGNC:10871]	Glyco_transf_29	1431	1508	1419	1835	1794	1787	9.08265967698411	9.86493333723389	9.95118834866874	8.35719390099396	8.4496939722311	8.60750039414624
ENSG00000155368	2543.15714462889	2385.29934087283	3206.66770433351	2194.57501805119	2332.86775641863	2157.12797194751	0.282996213165138	0.0110422974604804	0.171781670299574	DBI	2	119366921	119372560	+	2509	protein_coding	diazepam binding inhibitor, acyl-CoA binding protein [Source:HGNC Symbol;Acc:HGNC:2690]	-	2238	2040	2567	2690	2768	2504	44.1258648268505	41.4555537671856	55.9214159897122	38.0571647401438	40.4990063020768	37.4667966695893
ENSG00000127554	830.673759036514	853.562999429982	914.406217207685	736.691911264024	779.589116577758	687.455320133431	0.23717002398991	0.0110426226030523	0.171781670299574	GFER	16	1984207	1987749	+	2687	protein_coding	growth factor, augmenter of liver regeneration [Source:HGNC Symbol;Acc:HGNC:4236]	Evr1_Alr	731	730	732	903	925	798	13.4580928389803	13.8518700448354	14.8900572291488	11.9290235345893	12.6372625719071	11.1493134452701
ENSG00000215030	1640.89317106529	1741.03466596061	2365.96362758382	1461.14641536419	1571.82021882975	1533.42164140039	0.331531571276961	0.0110538249259202	0.171781670299574	RPL13P12	17	17383377	17384012	-	636	processed_pseudogene	ribosomal protein L13 pseudogene 12 [Source:HGNC Symbol;Acc:HGNC:35701]	-	1444	1489	1894	1791	1865	1780	112.316584161103	119.368791446527	162.770542644699	99.9593173893762	107.646685789193	105.069287418319
ENSG00000075884	681.811566924635	679.342606395644	767.001936291692	527.840162334245	600.915719048586	628.01369470836	0.276465002543435	0.0110908786653737	0.172143127941789	ARHGAP15	2	143091362	143768352	+	6226	protein_coding	Rho GTPase activating protein 15 [Source:HGNC Symbol;Acc:HGNC:21030]	RhoGAP	600	581	614	647	713	729	4.76733799239236	4.75795391066288	5.39029094404037	3.688756398546	4.20396756242771	4.39573307079221
ENSG00000109674	1517.03073640731	1545.76751403621	1395.34391341665	1339.58817086991	1264.19856742339	1288.76335704212	0.196048115532013	0.0111597070539428	0.172996253821308	NEIL3	4	177309836	177362943	+	2959	protein_coding	nei like DNA glycosylase 3 [Source:HGNC Symbol;Acc:HGNC:24573]	zf-GRF	1335	1322	1117	1642	1500	1496	22.3187624562057	22.7792648846772	20.6329421383523	19.6975857209396	18.6090943054434	18.9801451161917
ENSG00000185905	999.990298156131	1067.53838147887	1375.35689227549	942.280351616775	895.052585735761	934.698022988437	0.311892359551246	0.0112140901153639	0.173623611103755	C16orf54	16	29742463	29746006	-	2585	protein_coding	chromosome 16 open reading frame 54 [Source:HGNC Symbol;Acc:HGNC:26649]	-	880	913	1101	1155	1062	1085	16.8405369308567	18.0079155305697	23.2798256735315	15.860111943316	15.0814435262141	15.7573104287669
ENSG00000108389	2029.52576421233	2028.67370412468	1891.27187548147	2208.44407950356	2254.48744523838	2217.43107020483	-0.166820654392656	0.0112584520774483	0.173797616368315	MTMR4	17	58489529	58517905	-	7475	protein_coding	myotubularin related protein 4 [Source:HGNC Symbol;Acc:HGNC:7452]	FYVE	1786	1735	1514	2707	2675	2574	11.8196350422238	11.8342706365822	11.0705100489666	12.8546977699388	13.1368588078692	12.9273719843811
ENSG00000134686	1856.80016725809	1866.14595491815	2061.16155518126	1709.15786721831	1660.31411854939	1711.7465176756	0.186493645711011	0.0112617490101036	0.173797616368315	PHC2	1	33323623	33431052	-	4975	protein_coding	polyhomeotic homolog 2 [Source:HGNC Symbol;Acc:HGNC:3183]	-	1634	1596	1650	2095	1970	1987	16.2477331057278	16.3565993797795	18.1277461702756	14.9477475233176	14.5362399729474	14.9940060671591
ENSG00000214193	12.4998787269516	10.5233794450272	9.9935105705758	25.2906414719654	22.7555742136211	28.4286034641645	-1.20888354390875	0.0112635880601151	1	SH3D21	1	36306387	36324886	+	4474	protein_coding	SH3 domain containing 21 [Source:HGNC Symbol;Acc:HGNC:26236]	-	11	9	8	31	27	33	0.121627145636635	0.102565132269323	0.097734289372532	0.245952094657081	0.221537233101593	0.276905039897897
ENSG00000197912	1605.66624010752	1522.3822263806	1232.94936664479	1774.42403875886	1708.35366411148	1751.37426795898	-0.26266191939168	0.0112671104769586	0.173797616368315	SPG7	16	89490719	89557768	+	36008	protein_coding	SPG7, paraplegin matrix AAA peptidase subunit [Source:HGNC Symbol;Acc:HGNC:11237]	AAA	1413	1302	987	2175	2027	2033	1.9412298970283	1.84359363076224	1.49820452716835	2.14410017801001	2.06649182535286	2.1195871547964
ENSG00000095015	920.445615348257	1064.03058833053	999.35105705758	1117.68318763202	1273.46935691783	1135.42119290208	-0.241261886484336	0.0112954515177597	0.174019678382868	MAP3K1	5	56815574	56896152	+	7716	protein_coding	mitogen-activated protein kinase kinase kinase 1 [Source:HGNC Symbol;Acc:HGNC:6848]	Pkinase	810	910	800	1370	1511	1318	5.19309908759164	6.01315485302379	5.66696747865096	6.30250443129993	7.18871371049408	6.41262865720661
ENSG00000115107	471.586333789539	533.184558548044	487.18364031557	586.579716720746	576.474546745067	621.983384882628	-0.258624706161392	0.0113122324908215	0.174063315971593	STEAP3	2	119223831	119265652	+	4562	protein_coding	STEAP3 metalloreductase [Source:HGNC Symbol;Acc:HGNC:24592]	F420_oxidored	415	456	390	719	684	722	4.50014621926182	5.09639142696832	4.67263952637429	5.59446319388402	5.50401696245331	5.94148242543344
ENSG00000125484	1693.16539119618	1883.68492065987	1733.8740839949	2007.75060201635	2039.57368877641	1977.94162284005	-0.182121493940594	0.011344207122274	0.174340345663618	GTF3C4	9	132670035	132694955	+	9043	protein_coding	general transcription factor IIIC subunit 4 [Source:HGNC Symbol;Acc:HGNC:4667]	-	1490	1611	1388	2461	2420	2296	8.15093719774889	9.08314452254319	8.389380410068	9.66015054078939	9.8238512529421	9.53174144060306
ENSG00000089639	1268.16951447982	1269.82111969995	1020.58726702005	1483.98957540339	1383.87603180614	1390.41715124732	-0.258342162635671	0.0113660227137913	0.174460759465439	GMIP	19	19629476	19643667	-	3740	protein_coding	GEM interacting protein [Source:HGNC Symbol;Acc:HGNC:24852]	RhoGAP	1116	1086	817	1819	1642	1614	14.7613610143264	14.8051031588064	11.9399747026492	17.2641781305056	16.1168622284818	16.2011121510626
ENSG00000174695	3709.05492407001	3609.51914964432	3011.79424820728	3984.49977255093	4020.99424345134	4042.03052890484	-0.221524685389925	0.0113991998218832	0.174755054763244	TMEM167A	5	83052846	83077863	-	4908	protein_coding	transmembrane protein 167A [Source:HGNC Symbol;Acc:HGNC:28330]	-	3264	3087	2411	4884	4771	4692	32.8987506302065	32.0689905884519	26.8500815220986	35.3228642873083	35.6848442335818	35.8894125409163
ENSG00000198467	29.5451679000675	28.0623451867391	9.9935105705758	46.502147222646	42.9827512923953	49.9654242703497	-1.03618438728524	0.0114270475737646	0.174907802967468	TPM2	9	35681992	35690121	-	3248	protein_coding	tropomyosin 2 [Source:HGNC Symbol;Acc:HGNC:12011]	-	26	24	8	57	51	58	0.395996307910769	0.376745814263506	0.134625372737903	0.622936310933373	0.576412112590345	0.670385902869692
ENSG00000115268	21533.8819887031	21907.337475781	30984.8795240703	20768.5116113491	18880.3842049459	19862.9790931285	0.322588291772202	0.0114371958667725	0.174907802967468	RPS15	19	1438358	1440494	+	2137	protein_coding	ribosomal protein S15 [Source:HGNC Symbol;Acc:HGNC:10388]	-	18950	18736	24804	25457	22402	23057	438.670572574505	447.018575553371	634.410194023735	422.85114597292	384.823170717759	405.052370003801
ENSG00000198556	597.721473670597	461.859431198415	321.041527079747	575.973963845405	684.352824498529	669.364390656236	-0.481624189487763	0.01148712159679	0.175456291807029	ZNF789	7	99472841	99503650	+	6683	protein_coding	zinc finger protein 789 [Source:HGNC Symbol;Acc:HGNC:27801]	-	526	395	257	706	812	777	3.89357094497829	3.01355310656085	2.10191241092597	3.74988588317985	4.46029425511929	4.36478099740626
ENSG00000168675	763.628954955591	799.776837822066	896.917573709178	1067.91773183234	948.148925567544	925.221821833716	-0.258561874330429	0.0115093029512996	0.175580185243604	LDLRAD4	18	13217498	13652755	+	16759	protein_coding	low density lipoprotein receptor class A domain containing 4 [Source:HGNC Symbol;Acc:HGNC:1224]	Ldl_recept_a	672	684	718	1309	1125	1074	1.98360402777678	2.08094794049431	2.34168942992306	2.77253065755324	2.46424205127724	2.40585295913806
ENSG00000112851	2997.69818924531	3272.77100740345	3450.25952449129	2839.89428915844	2841.91837956778	2881.62662386758	0.18259018561745	0.01154831916094	0.175960286702528	ERBIN	5	65926475	66082549	+	10216	protein_coding	erbb2 interacting protein [Source:HGNC Symbol;Acc:HGNC:15842]	PDZ	2638	2799	2762	3481	3372	3345	12.7740236633051	13.9693188088672	14.7773221885129	12.0950578677243	12.1167354142489	12.292158117223
ENSG00000114391	14163.4989502478	12716.919427124	14904.0718271925	12128.902153668	12678.2260331667	11897.8012861689	0.18694691628831	0.0115628860219695	0.175967383741655	RPL24	3	101681091	101686782	-	2682	protein_coding	ribosomal protein L24 [Source:HGNC Symbol;Acc:HGNC:10325]	-	12464	10876	11931	14867	15043	13811	229.896561763406	206.758627296487	243.148180755848	196.765692984626	205.89918371346	193.321097484663
ENSG00000229619	318.178731231496	385.857246317663	390.996101073778	291.25029049973	281.494881012942	298.069599957603	0.329542165867205	0.0116099087422625	0.176355097320926	MBNL1-AS1	3	152262616	152269555	-	6585	antisense	MBNL1 antisense RNA 1 [Source:HGNC Symbol;Acc:HGNC:44584]	-	280	330	313	357	334	346	2.10346873585871	2.55512043508097	2.59801414074217	1.92440841954586	1.86195692803195	1.97257361488279
ENSG00000155657	403.405177097076	425.61223533221	281.067484797444	457.679027928148	500.622632699663	503.961606864734	-0.395849881578486	0.0116166271334082	0.176355097320926	TTN	2	178525989	178830802	-	118976	protein_coding	titin [Source:HGNC Symbol;Acc:HGNC:12403]	Pkinase	355	364	225	561	594	585	0.147605587834597	0.155989452817145	0.103365618272655	0.167374120914907	0.183276179899506	0.184590523954504
ENSG00000152926	863.627984771204	707.404951582383	568.380913701498	842.749440017427	936.349738938259	979.494610265303	-0.365590331902644	0.0116753059800881	0.177030550820801	ZNF117	7	64971776	65006684	-	10691	protein_coding	zinc finger protein 117 [Source:HGNC Symbol;Acc:HGNC:12897]	-	760	605	455	1033	1111	1137	3.51664939651459	2.88529524389814	2.3261944725351	3.42978426428965	3.81482545850626	3.99259294804219
ENSG00000221983	32629.2288877899	32303.2671030851	48302.3841540568	31025.9062960917	29635.3428175391	28482.0147797638	0.345092937006068	0.0117051351623995	0.177267453509204	UBA52	19	18571730	18577550	+	4306	protein_coding	ubiquitin A-52 residue ribosomal protein fusion product 1 [Source:HGNC Symbol;Acc:HGNC:12458]	ubiquitin	28714	27627	38667	38030	35163	33062	329.878096541643	327.124383335431	490.816783740951	313.499686910871	299.771843053316	288.249124096134
ENSG00000142207	2457.93069876331	2684.63102286471	2383.45227108233	2817.05112911924	2821.69120248901	2865.25864005488	-0.176062277967113	0.0117329398583962	0.177473159385365	URB1	21	32311018	32393026	-	11461	protein_coding	URB1 ribosome biogenesis 1 homolog (S. cerevisiae) [Source:HGNC Symbol;Acc:HGNC:17344]	-	2163	2296	1908	3453	3348	3326	9.33614990471937	10.2141583386237	9.09931731442902	10.694460416039	10.7236314484922	10.8946336903322
ENSG00000182841	488.631622962655	463.028695581196	301.054505938596	543.340878075127	582.374140059709	553.065558302836	-0.420790657162542	0.0117551278397304	0.177593511273602	RRP7BP	22	42555223	42582038	-	5092	transcribed_unprocessed_pseudogene	ribosomal RNA processing 7 homolog B, pseudogene [Source:HGNC Symbol;Acc:HGNC:30454]	-	430	396	241	666	691	642	4.17747510031192	3.96515351099957	2.58691166946442	4.64270025857252	4.98159704692546	4.73325097799905
ENSG00000168944	1369.30489690698	1203.17304988144	1335.38284999319	1113.60405191073	1132.72191641136	1142.31297556006	0.205704371021097	0.0117805349673957	0.177762147349614	CEP120	5	123344885	123423592	-	6057	protein_coding	centrosomal protein 120 [Source:HGNC Symbol;Acc:HGNC:26690]	-	1205	1029	1069	1365	1344	1326	9.84154500040312	8.66185712443574	9.64657363768667	7.99944559795778	8.14555420251397	8.21861905291263
ENSG00000100075	2064.7526951701	2054.39752054586	2166.0934161723	1960.43262764945	1794.31916669627	1774.63403442966	0.18449877254872	0.0118124057786767	0.178027791922834	SLC25A1	22	19175575	19178830	-	2096	protein_coding	solute carrier family 25 member 1 [Source:HGNC Symbol;Acc:HGNC:10979]	Mito_carr	1817	1757	1734	2403	2129	2060	42.8842143773326	42.7399193127159	45.2179393649688	40.6955857640414	37.2875051196053	36.8968119060342
ENSG00000106089	392.041650981665	356.625636748143	372.258268753948	302.671870519328	327.006029440184	259.30332250647	0.334284117845514	0.0118618334842143	0.178335281822408	STX1A	7	73699206	73719672	-	3693	protein_coding	syntaxin 1A [Source:HGNC Symbol;Acc:HGNC:11433]	-	345	305	298	371	388	301	4.62140039151504	4.21088854411498	4.41052114725518	3.56598419088366	3.85683767475858	3.0598496557735
ENSG00000117691	828.401053813431	846.547413133298	881.927307853314	751.376799860649	739.13476242021	717.606869262091	0.211028131715745	0.0118747350166488	0.178335281822408	NENF	1	212432887	212446379	+	1297	protein_coding	neudesin neurotrophic factor [Source:HGNC Symbol;Acc:HGNC:30384]	-	729	724	706	921	877	833	27.8049015450049	28.4611081027684	29.7521035775648	25.2060309758901	24.8221022429611	24.1111500362879
ENSG00000108448	1559.07578303433	1672.04806737654	1547.74494961793	1448.09318105608	1399.88921366017	1347.34350963495	0.187857310543857	0.0118756806790945	0.178335281822408	TRIM16L	17	18697998	18736118	+	4329	protein_coding	tripartite motif containing 16 like [Source:HGNC Symbol;Acc:HGNC:32670]	SPRY	1372	1430	1239	1775	1661	1564	15.6783492643994	16.8423103753835	15.6435989258116	14.5544427820253	14.0851342100146	13.5631967930097
ENSG00000132436	962.490661975276	933.072977459077	864.438664354806	1089.94506472728	1025.68643770285	1080.28693163825	-0.210975043486359	0.0119098089380152	0.178505292083776	FIGNL1	7	50444128	50542535	-	5034	protein_coding	fidgetin like 1 [Source:HGNC Symbol;Acc:HGNC:13286]	AAA	847	798	692	1336	1217	1254	8.32346214094747	8.08244754811314	7.51356132726644	9.42058903404181	8.87475371879422	9.35184339354812
ENSG00000065978	74103.8265038155	74078.7449710775	87797.9871177937	70618.8134340257	67217.4378299017	67509.3184990681	0.200597517162574	0.0119191028823222	0.178505292083776	YBX1	1	42682427	42702349	+	1930	protein_coding	Y-box binding protein 1 [Source:HGNC Symbol;Acc:HGNC:8014]	CSD	65212	63355	70284	86561	79755	78365	1671.49091430525	1673.69685862552	1990.45385346599	1592.02457553646	1516.97894577629	1524.32555004636
ENSG00000140931	2092.02515784709	1998.27283017238	2217.3101578465	1869.05998749267	1830.55952562907	1881.45666562834	0.176269763239506	0.0119299153456101	0.178505292083776	CMTM3	16	66603874	66613892	+	3163	protein_coding	CKLF like MARVEL transmembrane domain containing 3 [Source:HGNC Symbol;Acc:HGNC:19174]	-	1841	1709	1775	2291	2172	2184	28.7930987001311	27.5483813057214	30.67270782914	25.7105110235977	25.2080685906167	25.9218708392585
ENSG00000243323	5.68176305770529	7.01558629668479	3.74756646396592	19.5798514621667	16.8559808989786	13.7835653159585	-1.6056753270173	0.0120267336500395	1	PTPRVP	1	202168051	202189455	+	6596	transcribed_unitary_pseudogene	protein tyrosine phosphatase, receptor type V, pseudogene [Source:HGNC Symbol;Acc:HGNC:13421]	-	5	6	3	24	20	16	0.0374993005112124	0.0463792603368658	0.0248595670095157	0.129156243842303	0.111308490094617	0.0910651559992789
ENSG00000116273	718.174850493949	634.910559849973	637.086298874207	867.224254345136	778.746317532809	741.728108565018	-0.262506984701795	0.0120537370648776	0.180030919756964	PHF13	1	6613685	6624033	+	3681	protein_coding	PHD finger protein 13 [Source:HGNC Symbol;Acc:HGNC:22983]	PHD	632	543	510	1063	924	861	8.49346829995528	7.52120155038521	7.57281436541977	10.2506701439827	9.21478266522172	8.78112651256861
ENSG00000231313	294.315326389134	260.745957360118	356.018814076763	232.51073611323	238.512129720547	229.15177337781	0.378426165628331	0.0120607299396444	0.180030919756964	CLIC1P1	12	120914400	120915123	+	724	processed_pseudogene	chloride intracellular channel 1 pseudogene 1 [Source:HGNC Symbol;Acc:HGNC:32691]	-	259	223	285	285	283	266	17.6968107786014	15.7043335781719	21.5158865738988	13.9730465325386	14.3491710350786	13.79291216733
ENSG00000093009	2701.1101576331	2599.27472292171	2572.07978310195	2316.13326254547	2399.4488809696	2360.4355603579	0.154085030739041	0.0120803462928548	0.180108293176266	CDC45	22	19479459	19520612	+	2846	protein_coding	cell division cycle 45 [Source:HGNC Symbol;Acc:HGNC:1739]	-	2377	2223	2059	2839	2847	2740	41.3169348510711	39.825183147547	39.5434359949897	35.4091342390737	36.7224386769268	36.1433636459331
ENSG00000135763	1280.66939320677	1355.17741964294	1021.83645584138	1455.43562535439	1525.46627135756	1446.4128853434	-0.274854353243046	0.0121468689096401	0.180711730773395	URB2	1	229626234	229660199	+	6001	protein_coding	URB2 ribosome biogenesis 2 homolog (S. cerevisiae) [Source:HGNC Symbol;Acc:HGNC:28967]	-	1127	1159	818	1784	1810	1679	9.29039327498069	9.84720601482806	7.45045213951665	10.5525163760259	11.0721992101484	10.5036434146675
ENSG00000250571	628.402994182205	550.723524289756	598.361445413226	718.743714090371	675.082035004091	708.992140939617	-0.242394256494914	0.0121497830049586	0.180711730773395	GLI4	8	143267433	143276931	+	3057	protein_coding	GLI family zinc finger 4 [Source:HGNC Symbol;Acc:HGNC:4320]	zf-C2H2	553	471	479	881	801	823	8.94877321250195	7.85558773071128	8.56432277979421	10.2297561449427	9.61869204010369	10.1068843609612
ENSG00000131469	25658.8419685971	24918.1932614416	30908.6790059696	23301.6548942669	24120.0658673934	22326.7913933561	0.224342484516527	0.0122647040978508	0.182203860044143	RPL27	17	42998273	43002959	+	2029	protein_coding	ribosomal protein L27 [Source:HGNC Symbol;Acc:HGNC:10328]	KOW	22580	21311	24743	28562	28619	25917	550.523294210231	535.519139049523	666.535462122965	499.679323952089	517.787248009012	479.529778660292
ENSG00000070614	2042.02564293928	2226.27938481464	2042.42372286143	2424.63827273165	2337.92455068833	2347.51346787419	-0.17202055527676	0.0123229837374939	0.182851978668474	NDST1	5	150485818	150558211	+	9529	protein_coding	N-deacetylase and N-sulfotransferase 1 [Source:HGNC Symbol;Acc:HGNC:7680]	Sulfotransfer_1	1797	1904	1635	2972	2774	2725	9.32898853921727	10.1876222172747	9.37828404629523	11.0709856962463	10.6865635483377	10.7357423421046
ENSG00000151876	482.94985990495	444.320465456703	499.67552852879	401.386954974418	385.15916354166	398.000448498302	0.26813487507175	0.0123661029276797	0.18327386987472	FBXO4	5	41925254	41941743	+	3014	protein_coding	F-box protein 4 [Source:HGNC Symbol;Acc:HGNC:13583]	F-box	425	380	400	492	457	462	6.975566630596	6.42826191379934	7.25386878985913	5.79437590572943	5.5661114118031	5.75455344361137
ENSG00000127564	2246.56911301667	2215.75600536961	1991.20698118723	2533.14328291782	2360.68012490195	2464.67377305983	-0.188970481558428	0.0124377373933957	0.183851437939391	PKMYT1	16	2968024	2980539	-	5034	protein_coding	protein kinase, membrane associated tyrosine/threonine 1 [Source:HGNC Symbol;Acc:HGNC:29650]	Pkinase	1977	1895	1594	3105	2801	2861	19.4279629901454	19.1932808316722	17.3072496469114	21.8944078972304	20.425788961662	21.3362232447697
ENSG00000122952	4581.77372973355	4387.07996419355	4033.63070404866	4845.19740974201	4950.60159003	4827.69375191447	-0.169256235485045	0.0124604330780766	0.183851437939391	ZWINT	10	56357228	56361275	-	2378	protein_coding	ZW10 interacting kinetochore protein [Source:HGNC Symbol;Acc:HGNC:13195]	-	4032	3752	3229	5939	5874	5604	83.8769215345106	80.4459517546074	74.2179829267029	88.6515404516323	90.6778125126343	88.4706415400244
ENSG00000106615	2521.56644500961	2561.85826267273	2649.52949002391	2374.05698978772	2299.99859366562	2263.95060314619	0.156223942532706	0.0124674900815827	0.183851437939391	RHEB	7	151466012	151520120	-	3535	protein_coding	Ras homolog, mTORC1 binding [Source:HGNC Symbol;Acc:HGNC:10011]	Ras	2219	2191	2121	2910	2729	2628	31.0528663035685	31.6013891650018	32.7947407989531	29.220549747253	28.3395572137527	27.909293508777
ENSG00000183207	10386.2628694853	9916.53123036395	9997.25813703976	9427.69847903329	9194.9375803928	9038.5729559398	0.131471805154319	0.0124805467628692	0.183851437939391	RUVBL2	19	48993448	49015995	+	3670	protein_coding	RuvB like AAA ATPase 2 [Source:HGNC Symbol;Acc:HGNC:10475]	-	9140	8481	8003	11556	10910	10492	123.200917145051	117.824122417087	119.189968489565	111.7702649539	109.128360153205	107.326043052559
ENSG00000090686	2506.79386105957	2522.10327365818	2389.69821518894	2799.10293194559	2668.30177630831	2817.01616144902	-0.159052463276302	0.0124843311883581	0.183851437939391	USP48	1	21678298	21783606	-	9497	protein_coding	ubiquitin specific peptidase 48 [Source:HGNC Symbol;Acc:HGNC:18533]	UCH	2206	2157	1913	3431	3166	3270	11.4908691564776	11.5802229783002	11.0098520845876	12.8238695510026	12.2378018053202	12.9262995191637
ENSG00000187581	118.18067160027	21.0467588900544	6.24594410660987	9.78992573108337	8.42799044948928	18.0909294771956	2.00614656175032	0.0124937158386521	0.183851437939391	COX8C	14	93347191	93348356	+	533	protein_coding	cytochrome c oxidase subunit 8C [Source:HGNC Symbol;Acc:HGNC:24382]	-	104	18	5	12	10	21	9.65250287500321	1.72186267081782	0.512738286412651	0.799169403737175	0.688734334581702	1.47912536918341
ENSG00000185112	436.359402831766	479.398396940127	427.222576892115	380.991276367995	337.96241702452	379.909519021107	0.289672102486582	0.0125096647841243	0.183851437939391	FAM43A	3	194686544	194689037	+	2494	protein_coding	family with sequence similarity 43 member A [Source:HGNC Symbol;Acc:HGNC:26888]	-	384	410	342	467	401	441	7.61673041620141	8.38186423981598	7.49518935661719	6.64668723114221	5.90237592354254	6.63827195560141
ENSG00000187109	12585.1051728172	11744.0914606503	15241.3528089494	11330.2073794405	11431.7262456873	10655.5574620682	0.243741698063385	0.0125276114221246	0.183851437939391	NAP1L1	12	76036587	76085033	-	17355	protein_coding	nucleosome assembly protein 1 like 1 [Source:HGNC Symbol;Acc:HGNC:7637]	-	11075	10044	12201	13888	13564	12369	31.568425835257	29.5076960172061	38.4258746267192	28.4053340726078	28.6907635269599	26.7561037755881
ENSG00000139239	1667.02928113073	1659.18615916595	2478.3906215028	1560.67732696354	1486.69751528991	1471.39559747857	0.36079292153012	0.0125376691791347	0.183851437939391	RPL14P1	12	62965325	62965969	+	645	processed_pseudogene	ribosomal protein L14 pseudogene 1 [Source:HGNC Symbol;Acc:HGNC:31384]	-	1467	1419	1984	1913	1764	1708	112.513389616825	112.169787100054	168.12600967732	105.278591726503	100.396323439648	99.4125129266361
ENSG00000210100	26.1361100654443	10.5233794450272	16.2394546771857	36.7122214915627	38.7687560676507	35.3203861221437	-1.06275266984026	0.012570793440942	0.184120811443093	MT-TI	MT	4263	4331	+	69	Mt_tRNA	mitochondrially encoded tRNA isoleucine [Source:HGNC Symbol;Acc:HGNC:7488]	-	23	9	13	45	46	41	16.4896924114638	6.65038263439058	10.2978654682703	23.1498528365171	24.4730266888031	22.3073338114321
ENSG00000215068	142.044076442632	185.913036862147	116.174560382944	198.245996054438	197.214976518049	230.013246210058	-0.49198275836477	0.0126063204545341	0.184233134698713	AC025171.2	5	43041575	43045390	+	2773	antisense	-	-	125	159	93	243	234	267	2.22994397919182	2.92348230484029	1.83309946766597	3.11057885571088	3.09773976479261	3.61471692019749
ENSG00000103326	2413.61294691321	2690.47734477862	2106.13235274885	2919.84534929562	2715.49852282545	2879.04220537084	-0.239575469987592	0.0126079891844459	0.184233134698713	CAPN15	16	527717	554636	+	7987	protein_coding	calpain 15 [Source:HGNC Symbol;Acc:HGNC:11182]	Peptidase_C2	2124	2301	1686	3579	3222	3342	13.1554175592647	14.6887942973938	11.5379017960509	15.9060676594765	14.8088315997227	15.7085341797757
ENSG00000196312	688.629682593881	790.422722759819	627.092788303631	834.591168574858	818.357872645409	883.009653053593	-0.267220731383219	0.0126467588383047	0.184256832350605	MFSD14C	9	96887373	97013708	-	12153	protein_coding	major facilitator superfamily domain containing 14C [Source:HGNC Symbol;Acc:HGNC:23672]	-	606	676	502	1023	971	1025	2.46673749724687	2.8360665185415	2.25773607080206	2.98797491642892	2.93301763945049	3.1663087982161
ENSG00000141627	1253.39693052979	1258.12847587214	1593.96493600684	1125.84145907459	1142.83550495075	1140.59002989557	0.267440289044447	0.0126517848923809	0.184256832350605	DYM	18	49041474	49461347	-	7256	protein_coding	dymeclin [Source:HGNC Symbol;Acc:HGNC:21317]	-	1103	1076	1276	1380	1356	1324	7.51989969536022	7.5608080409729	9.61183601145355	6.75097692972301	6.86027236563197	6.85020567562988
ENSG00000125652	1482.94015806108	1460.41121409322	1351.62230467038	1302.06012223409	1222.90141422089	1232.76762294604	0.19309394046382	0.0126539069897002	0.184256832350605	ALKBH7	19	6372433	6375251	+	1455	protein_coding	alkB homolog 7 [Source:HGNC Symbol;Acc:HGNC:21306]	-	1305	1249	1082	1596	1451	1431	44.3691723648665	43.7675926547854	40.6459444953806	38.9363023103262	36.6086203355189	36.9223674999076
ENSG00000253352	2819.29082923337	2971.10079664601	2964.32507299705	3177.64672688081	3354.34019889673	3211.57071861834	-0.154505417341314	0.0126885705698154	0.184410360621645	TUG1	22	30969245	30979395	+	10151	bidirectional_promoter_lncRNA	taurine up-regulated 1 (non-protein coding) [Source:HGNC Symbol;Acc:HGNC:26066]	-	2481	2541	2373	3895	3980	3728	12.090708365533	12.7628907595865	12.7773815249591	13.6201987742382	14.3930617015225	13.7873238272387
ENSG00000101191	3017.01618364151	3276.2788005518	3246.64174661581	3703.03940778229	3423.44972058255	3593.20318330394	-0.168400034409968	0.0127029137542867	0.184410360621645	DIDO1	20	62877738	62937952	-	13281	protein_coding	death inducer-obliterator 1 [Source:HGNC Symbol;Acc:HGNC:2680]	PHD	2655	2802	2599	4539	4062	4171	9.8893456861162	10.7569851481047	10.6961738996159	12.1314920391229	11.2276298181521	11.7902309802493
ENSG00000120798	581.812537109022	502.783684595743	488.432829136892	596.369642451829	660.754451239959	644.381678521061	-0.272504710143121	0.0127313442344712	0.184410360621645	NR2C1	12	95020229	95073703	-	6529	protein_coding	nuclear receptor subfamily 2 group C member 1 [Source:HGNC Symbol;Acc:HGNC:7971]	Hormone_recep	512	430	391	731	784	748	3.87933336560092	3.35795600419272	3.2732791270717	3.97425308357954	4.40806852290282	4.30098402502767
ENSG00000104980	6551.0728055342	6598.15891203204	6434.57161862949	6033.04173178013	6048.76874559846	5783.9285957091	0.132474738224718	0.0127326740343933	0.184410360621645	TIMM44	19	7926718	7943920	-	4888	protein_coding	translocase of inner mitochondrial membrane 44 [Source:HGNC Symbol;Acc:HGNC:17316]	-	5765	5643	5151	7395	7177	6714	58.3447688740316	58.8616006365875	57.5987826839224	53.7021647531234	53.9002391199489	51.5659519853842
ENSG00000198105	170.452891731159	155.512162909846	133.663203881451	213.74671179532	185.415789888764	216.229680894099	-0.419106348396721	0.0127383388777833	0.184410360621645	ZNF248	10	37776526	37858106	-	7289	protein_coding	zinc finger protein 248 [Source:HGNC Symbol;Acc:HGNC:13041]	KRAB	150	133	107	262	220	251	1.01802189397156	0.930329742470425	0.802359094866233	1.27590445139116	1.10798447075114	1.29276227887727
ENSG00000030582	4662.45476515296	5038.36022540246	6074.80523808876	4542.52553922269	4284.79034452035	4467.59810803506	0.246606005450661	0.0127753659349273	0.184732087487784	GRN	17	44345086	44353102	+	3680	protein_coding	granulin precursor [Source:HGNC Symbol;Acc:HGNC:4601]	-	4103	4309	4863	5568	5084	5186	55.1553325795402	59.7010391074771	72.2286342868248	53.7076585807197	50.7150275893513	52.905106621686
ENSG00000110025	5.68176305770529	5.84632191390399	9.9935105705758	21.2115057506806	18.5415789888764	18.0909294771956	-1.43540633936037	0.0128000179966774	1	SNX15	11	65027408	65040572	+	4915	protein_coding	sorting nexin 15 [Source:HGNC Symbol;Acc:HGNC:14978]	PX	5	5	8	26	22	21	0.0503245953554338	0.0518680232590652	0.0889650479456172	0.187773645252455	0.164315336872941	0.160401591408903
ENSG00000074935	1223.85176262972	1109.63189925898	1161.74560382944	887.619932951559	1005.45926062407	1066.50336632229	0.240418306497114	0.0128328293217136	0.185348237390814	TUBE1	6	112070777	112087529	-	6973	protein_coding	tubulin epsilon 1 [Source:HGNC Symbol;Acc:HGNC:20775]	Tubulin	1077	949	930	1088	1193	1238	7.64064193050904	6.93904592766591	7.28981044577332	5.53852399618532	6.28057955824081	6.6652106516779
ENSG00000126934	3693.14598750844	3945.09802750241	4933.04665540048	3584.74447186503	3380.46696929015	3494.99528042773	0.264956411566451	0.0128652242247835	0.185601309943437	MAP2K2	19	4090321	4124129	-	5236	protein_coding	mitogen-activated protein kinase kinase 2 [Source:HGNC Symbol;Acc:HGNC:6842]	Pkinase	3250	3374	3949	4394	4011	4057	30.7055960679473	32.8547869362094	41.2230810463031	29.7882662002049	28.1210781270405	29.0882952721106
ENSG00000125037	1340.89608161845	1245.26656766155	1387.84878048871	1172.34360629723	1084.68237084927	1187.10956283693	0.206215915714363	0.0129245031568053	0.186241195027452	EMC3	3	9962537	10011116	-	4270	protein_coding	ER membrane protein complex subunit 3 [Source:HGNC Symbol;Acc:HGNC:23999]	-	1180	1065	1111	1437	1287	1378	13.6706115073962	12.7167152716157	14.2212947024344	11.9457577845391	11.0644445018113	12.1153019561237
ENSG00000056972	403.405177097076	362.471958662047	425.973388070793	341.831573443661	322.792034215439	295.485181460861	0.310943234533067	0.0130068592166156	0.187211760281598	TRAF3IP2	6	111556454	111606278	-	6553	protein_coding	TRAF3 interacting protein 2 [Source:HGNC Symbol;Acc:HGNC:1343]	-	355	310	341	419	383	343	2.67992101605508	2.4119857664787	2.84424604823313	2.26964883041371	2.14554461051692	1.96501944488342
ENSG00000214954	45.4541044616423	35.0779314834239	21.2362099624736	57.9237272422433	63.2099283711696	59.4416254250711	-0.820772943551674	0.0130437958792705	0.187527106886425	LRRC69	8	91101832	91219236	+	3056	protein_coding	leucine rich repeat containing 69 [Source:HGNC Symbol;Acc:HGNC:34303]	-	40	30	17	71	75	69	0.647501010921354	0.500519635441699	0.304052461595879	0.82468825658884	0.900921303170927	0.847634531638903
ENSG00000114770	693.175093040046	679.342606395644	468.44580799574	792.168157073496	763.575934723729	803.754152486831	-0.356831766387938	0.0131355272802966	0.18862859025411	ABCC5	3	183919934	184018015	-	11441	protein_coding	ATP binding cassette subfamily C member 5 [Source:HGNC Symbol;Acc:HGNC:56]	ABC_membrane	610	581	375	971	906	933	2.63754366864599	2.58919858821669	1.79151411584177	3.01259017800272	2.90698743729425	3.06147387930562
ENSG00000108106	14980.5364779458	14224.1012165284	19944.5487212266	13771.9780222015	13196.5474458103	13280.465181926	0.28815069842103	0.0131953723757915	0.189196454585758	UBE2S	19	55399745	55407777	-	2788	protein_coding	ubiquitin conjugating enzyme E2 S [Source:HGNC Symbol;Acc:HGNC:17895]	UQ_con	13183	12165	15966	16881	15658	15416	233.913502575675	222.470565421965	313.00862720952	214.926621517567	206.168571678594	207.583023100356
ENSG00000250067	155.680307781125	125.111288957545	119.92212684691	208.035921785522	164.345813765041	180.047821939708	-0.461868872073075	0.013205394017485	0.189196454585758	YJEFN3	19	19528861	19537581	+	2959	protein_coding	YjeF N-terminal domain containing 3 [Source:HGNC Symbol;Acc:HGNC:24785]	-	137	107	96	255	195	209	2.29038985505631	1.8437075209232	1.77328777554326	3.05900387261851	2.41918225970764	2.65163792064443
ENSG00000235119	11.3635261154106	5.84632191390399	8.74432174925382	1.6316542885139	1.68559808989786	1.72294566449482	2.36596419147429	0.0132278404369729	1	AL138895.1	9	114396724	114398503	-	173	lincRNA	-	-	10	5	7	2	2	2	2.85948423320182	1.47359152785148	2.21159138335907	0.410363479953675	0.424387746048609	0.434007058505234
ENSG00000006652	2076.11622128551	1868.48448368371	2138.61126210322	1692.02549718891	1817.07474090989	1796.17085523585	0.197312400482482	0.0132745914323872	0.189969755143073	IFRD1	7	112422968	112481017	+	7489	protein_coding	interferon related developmental regulator 1 [Source:HGNC Symbol;Acc:HGNC:5456]	-	1827	1598	1712	2074	2156	2085	12.0683674866114	10.8794304243731	12.4949028013993	9.83036702726255	10.5682692364253	10.4518971850801
ENSG00000207523	4.54541044616423	4.67705753112319	2.49837764264395	13.0532343081112	9.27078949443821	20.6753479739378	-1.86624935736392	0.013276697748603	1	SNORA66	1	92840719	92840851	+	133	snoRNA	small nucleolar RNA, H/ACA box 66 [Source:HGNC Symbol;Acc:HGNC:10223]	-	4	4	2	16	11	24	1.48779179652305	1.53342155980936	0.821923328294565	4.27024854327734	3.03612737116731	6.77442596584109
ENSG00000160072	1922.70861872747	1640.47792904146	1475.29199798125	2182.33761088734	1905.56864062953	1979.66456850454	-0.267720411832219	0.0132971866415927	0.190003039971357	ATAD3B	1	1471769	1497848	+	7682	protein_coding	ATPase family, AAA domain containing 3B [Source:HGNC Symbol;Acc:HGNC:24007]	AAA	1692	1403	1181	2675	2261	2298	10.8958186254348	9.31186310983032	8.40288746063604	12.360450366803	10.8045131495803	11.2302292460941
ENSG00000145604	2820.42718184491	2884.57523232023	3231.65148075995	3447.68551162986	3326.52783041342	3361.46699142938	-0.182006697839956	0.0133073689346074	0.190003039971357	SKP2	5	36151989	36184319	+	3837	protein_coding	S-phase kinase associated protein 2 [Source:HGNC Symbol;Acc:HGNC:10901]	-	2482	2467	2587	4226	3947	3902	31.9995438352253	32.7816315748376	36.8517046507218	39.09511590659	37.761937584326	38.177577380209
ENSG00000101608	3772.69067031631	3552.22519488806	4974.2698865041	3367.73445149268	3505.20122794259	3108.19397874865	0.301050685448786	0.0133402306829156	0.190063995445038	MYL12A	18	3247481	3256236	+	3245	protein_coding	myosin light chain 12A [Source:HGNC Symbol;Acc:HGNC:16701]	-	3320	3038	3982	4128	4159	3608	50.6124303291771	47.7338301176587	67.0717297696104	45.1554109442276	47.0492995371644	41.7411805556288
ENSG00000163993	69.3175093040046	65.4788054357247	47.469175210235	26.9222957604793	37.9259570227018	41.3506959478756	0.783507638493979	0.0133420995279953	0.190063995445038	S100P	4	6693069	6697170	+	1280	protein_coding	S100 calcium binding protein P [Source:HGNC Symbol;Acc:HGNC:10504]	-	61	56	38	33	45	48	2.35751071195147	2.23064917528517	1.62265644578154	0.915142619943566	1.29056976679235	1.40781039602635
ENSG00000137817	526.13125914351	494.598833916277	418.478255142861	567.815692402836	586.588135284454	597.000672747454	-0.281776542274528	0.0133778897206157	0.190356540277724	PARP6	15	72241181	72272999	-	7696	protein_coding	poly(ADP-ribose) polymerase family member 6 [Source:HGNC Symbol;Acc:HGNC:26921]	-	463	423	335	696	696	693	2.97611522343077	2.80238966779218	2.37920958239113	3.21017709811994	3.31988563709855	3.38050105490735
ENSG00000025772	1857.93651986963	1933.96328911944	2077.40100985844	1709.15786721831	1742.06562590943	1735.00628414628	0.178105160228892	0.0134536281723799	0.191010071235905	TOMM34	20	44942130	44960486	-	2062	protein_coding	translocase of outer mitochondrial membrane 34 [Source:HGNC Symbol;Acc:HGNC:15746]	TPR_1	1635	1654	1663	2095	2067	2014	39.2249957702376	40.8978105686205	44.0815179022462	36.0645217887997	36.798554436777	36.667703040376
ENSG00000149150	2414.74929952475	2447.27035316021	2068.65668810919	2090.96497073056	1940.96620051738	1940.03681822116	0.215079099694535	0.0134582242130705	0.191010071235905	SLC43A1	11	57484534	57515786	-	3532	protein_coding	solute carrier family 43 member 1 [Source:HGNC Symbol;Acc:HGNC:9225]	MFS_1	2125	2093	1656	2563	2303	2252	29.7626809521749	30.2135494183586	25.6266943955579	25.7580346330662	23.9360336060222	23.9364968807199
ENSG00000013374	2231.79652906664	2229.78717796298	3099.23746569982	2071.38511926839	2000.80493270875	2032.21441127163	0.308306366796685	0.013469738175142	0.191010071235905	NUB1	7	151341699	151378449	+	5411	protein_coding	negative regulator of ubiquitin like proteins 1 [Source:HGNC Symbol;Acc:HGNC:17623]	UBA	1964	1907	2481	2539	2374	2359	17.955510568905	17.9691019975978	25.0612184815508	16.655971860951	16.1057933910235	16.3667823531136
ENSG00000182054	7026.06819715836	7468.09161282096	7146.60924678302	6702.83581721508	6362.28999031946	6569.59181871873	0.140323014594554	0.0135236361393811	0.191556703045785	IDH2	15	90083045	90102504	-	2814	protein_coding	isocitrate dehydrogenase (NADP(+)) 2, mitochondrial [Source:HGNC Symbol;Acc:HGNC:5383]	-	6183	6387	5721	8216	7549	7626	108.694848806056	115.724693126583	111.122193858571	103.638507244988	98.4791463079823	101.738565080284
novel.547	2.27270522308212	5.84632191390399	3.74756646396592	37.5280486358196	21.9127751686721	1.72294566449482	-2.36907592890751	0.013633711439928	1	-	CHR_HSCHR6_MHC_MCF_CTG1	31236762	31238694	+	1933	-	-	-	2	5	3	46	26	2	0.0511837322652782	0.131883773573878	0.0848286104473697	0.844716133851874	0.493765153059142	0.0388428458982956
ENSG00000089009	41820.048809934	39627.539196824	41892.7963118537	37797.2715934244	38353.2561384909	36461.8376248715	0.131270016821205	0.013658803439017	0.193251936638881	RPL6	12	112405190	112418838	-	4447	protein_coding	ribosomal protein L6 [Source:HGNC Symbol;Acc:HGNC:10362]	-	36802	33891	33536	46330	45507	42325	409.39082086352	388.571074944083	412.189651238173	369.811133858995	375.655731569833	357.307997972058
ENSG00000091490	1245.442462249	1204.34231426422	1367.86175934756	1133.1839033729	1034.95722719728	1123.36057325062	0.213443289297447	0.0137774970315974	0.194710515806686	SEL1L3	4	25747427	25863760	-	7489	protein_coding	SEL1L family member 3 [Source:HGNC Symbol;Acc:HGNC:29108]	-	1096	1030	1095	1389	1228	1304	7.23969937894151	7.012398834233	7.99177486421277	6.58359681816185	6.01940381369681	6.53682202846259
ENSG00000126860	639.766520297616	560.077639352002	803.22841211003	479.706360823085	539.391388767314	552.204085470588	0.349598450830633	0.0137980247330228	0.194780034664469	EVI2A	17	31317560	31321884	-	2071	protein_coding	ecotropic viral integration site 2A [Source:HGNC Symbol;Acc:HGNC:3499]	-	563	479	643	588	640	641	13.4481363993058	11.7925745184421	16.970077525935	10.0781783280559	11.3443291266301	11.6195907143459
ENSG00000164985	4106.77833810939	3782.57027829588	5040.47689403417	3499.89844886231	3634.14948181978	3685.38077635441	0.256885239812569	0.0138736025372957	0.195089388612471	PSIP1	9	15464066	15511019	-	6768	protein_coding	PC4 and SFRS1 interacting protein 1 [Source:HGNC Symbol;Acc:HGNC:9527]	PWWP	3614	3235	4035	4290	4312	4278	26.4156686059531	24.370652083916	32.5863817779196	22.4999603957756	23.388229406498	23.7297591576073
ENSG00000158710	17593.0111318787	17174.1552542844	16912.7674518782	16246.3817507329	15591.7823315552	15543.55431224	0.125288255307297	0.0138773562966778	0.195089388612471	TAGLN2	1	159918107	159925732	-	2487	protein_coding	transgelin 2 [Source:HGNC Symbol;Acc:HGNC:11554]	CH	15482	14688	13539	19914	18500	18043	307.953459486469	301.120340849801	297.55260399211	284.228438436865	273.070563174221	272.361592017193
ENSG00000013573	1381.80477563393	1344.65404019792	1073.05319751558	1528.04424119326	1521.25227613281	1490.34799978802	-0.256068561050741	0.0138825909960382	0.195089388612471	DDX11	12	31073845	31104791	+	8374	protein_coding	DEAD/H-box helicase 11 [Source:HGNC Symbol;Acc:HGNC:2736]	-	1216	1150	859	1873	1805	1730	7.18347240470742	7.00193538251854	5.60677540528237	7.93943563684675	7.9126725292494	7.75579009672985
ENSG00000249353	3339.74032531917	3423.60611278218	4081.09987925889	2883.13312780405	3098.12928923226	3251.19846890172	0.23197213119869	0.0139055841283746	0.195089388612471	NPM1P27	5	93682838	93683667	-	830	processed_pseudogene	nucleophosmin 1 pseudogene 27 [Source:HGNC Symbol;Acc:HGNC:45206]	-	2939	2928	3267	3534	3676	3774	175.168214448044	179.864806478072	215.141401988313	151.137858494601	162.58345682176	170.701250910954
ENSG00000157456	3804.50854343946	3684.35207014229	4908.06287897404	3360.39200719437	3413.33613204316	3525.14682955639	0.267272878155397	0.0139115322217189	0.195089388612471	CCNB2	15	59105078	59125045	+	2801	protein_coding	cyclin B2 [Source:HGNC Symbol;Acc:HGNC:1580]	Cyclin_C	3348	3151	3929	4119	4050	4092	59.1297645772019	57.3572748616195	76.6693660591972	52.1991576382987	53.0787708441553	54.8447948641184
ENSG00000078687	614.766762843713	702.727894051259	648.328998266105	763.614207024503	783.803111802503	755.511673880977	-0.228489185181185	0.0139137395516547	0.195089388612471	TNRC6C	17	77959240	78108835	+	11111	protein_coding	trinucleotide repeat containing 6C [Source:HGNC Symbol;Acc:HGNC:29318]	-	541	601	519	936	930	877	2.40867345727709	2.75787475340296	2.55309610215952	2.99025009368818	3.0726192269715	2.9631889534458
ENSG00000213801	40.9086940154781	45.6013109284511	33.7280981756933	58.7395543865002	69.1095216858121	67.1948809152978	-0.695037304376507	0.0140144052900302	0.196280318310087	ZNF321P	19	52927135	52942601	-	2341	transcribed_processed_pseudogene	zinc finger protein 321, pseudogene [Source:HGNC Symbol;Acc:HGNC:13827]	-	36	39	27	72	82	78	0.760737625133743	0.849408119471501	0.630398691137501	1.0917316331275	1.28585317502041	1.25085246635404
ENSG00000182158	2810.20000834104	3124.27443079029	3723.83187636081	2613.91017019926	2645.54620209468	2823.04647127476	0.256691077222539	0.0140698635404614	0.196836129059885	CREB3L2	7	137874979	138002067	-	8788	protein_coding	cAMP responsive element binding protein 3 like 2 [Source:HGNC Symbol;Acc:HGNC:23720]	bZIP_1	2473	2672	2981	3204	3139	3277	13.9209180701696	15.5024243354236	18.540646776225	12.9415790868504	13.1123402553743	13.9990734874173
ENSG00000101782	1371.57760213006	1342.31551143236	1361.61581524095	1206.60834635603	1233.85780180523	1169.01863335973	0.175132941438369	0.0140966648014569	0.19699023522663	RIOK3	18	23452823	23486603	+	5320	protein_coding	RIO kinase 3 [Source:HGNC Symbol;Acc:HGNC:11451]	-	1207	1148	1090	1479	1464	1357	11.2235293650208	11.0022996916321	11.1987053480134	9.86827749297997	10.1020237986112	9.57593337046496
ENSG00000138074	2449.97623048252	2396.99198470064	2072.40425457316	2679.99216888407	2647.23180018458	2616.29299153538	-0.198720433382073	0.0141225760743641	0.197131573637572	SLC5A6	2	27199587	27212958	-	5606	protein_coding	solute carrier family 5 member 6 [Source:HGNC Symbol;Acc:HGNC:11041]	-	2156	2050	1659	3285	3141	3037	19.0252105810467	18.6446391492161	16.1750728343035	20.8001799389113	20.5680815633778	20.3378293387182
ENSG00000121057	4209.05007314808	4224.55221498702	4494.58137911646	4723.63916524773	4774.45658963568	4758.77592533468	-0.141321390062491	0.0141440247858278	0.197171574628661	AKAP1	17	57085092	57121349	+	5399	protein_coding	A-kinase anchoring protein 1 [Source:HGNC Symbol;Acc:HGNC:367]	KH_1	3704	3613	3598	5790	5665	5524	33.9384074969783	34.119907793741	36.4251026099381	38.0671223342469	38.5181597125587	38.4107902828898
ENSG00000073008	2353.38625850153	2433.23918056684	2348.47498408531	2184.78509232011	2147.45196652987	2080.45688987749	0.15396010340053	0.0141570423004472	0.197171574628661	PVR	19	44643798	44663583	+	3519	protein_coding	poliovirus receptor [Source:HGNC Symbol;Acc:HGNC:9705]	V-set	2071	2081	1880	2678	2548	2415	29.1135149054915	30.151299046115	29.200583831596	27.0132051835263	26.5802523457248	25.763850384796
novel.311	236.36134320054	208.129060134982	288.562617725376	182.745280313556	185.415789888764	186.939604597687	0.39966674434372	0.0141910051452154	0.19725735605886	-	CHR_HSCHR16_1_CTG1	15950858	15973801	-	2406	-	PF09398:FOP N terminal dimerisation domain	-	208	178	231	224	220	217	4.27662845584099	3.77205133072805	5.24770374380588	3.30473931320964	3.35664954584582	3.38592248199189
ENSG00000172543	589.767005389809	524.999707868578	645.830620623461	512.339446593363	447.526292867881	483.286258890796	0.286025219911013	0.0142027904388485	0.19725735605886	CTSW	11	65879809	65883741	+	1719	protein_coding	cathepsin W [Source:HGNC Symbol;Acc:HGNC:2546]	Peptidase_C1	519	449	517	628	531	561	14.9356899852526	13.3175298556043	16.4387056360857	12.967867922073	11.3395961359114	12.2517996070705
ENSG00000178074	497.722443854984	501.614420212962	399.740422823032	579.237272422433	557.93296775619	571.156487780031	-0.286803286883839	0.0142106228942155	0.19725735605886	C2orf69	2	199911256	199955935	+	4296	protein_coding	chromosome 2 open reading frame 69 [Source:HGNC Symbol;Acc:HGNC:26799]	-	438	429	320	710	662	663	5.04363496942818	5.09150569937398	4.07135205449449	5.86649746772694	5.65682390642028	5.7937820767565
ENSG00000136444	1884.07262993507	1752.72730978842	1515.26604026356	1988.17075055418	1951.92258810172	2102.85518351592	-0.229511363362927	0.0142597410134021	0.197719231229161	RSAD1	17	50478800	50485975	+	4198	protein_coding	radical S-adenosyl methionine domain containing 1 [Source:HGNC Symbol;Acc:HGNC:25634]	Radical_SAM	1658	1499	1213	2437	2316	2441	19.5378108753266	18.2059109167766	15.7932430479316	20.6061997989458	20.2523331864941	21.8292213860589
ENSG00000072415	454.541044616423	466.536488729538	457.203108603843	533.550952344044	544.448183037007	547.035248477104	-0.237513364509381	0.0143103290439842	0.198200439666902	MPP5	14	67241109	67335819	+	8743	protein_coding	membrane palmitoylated protein 5 [Source:HGNC Symbol;Acc:HGNC:18669]	SH3_2	400	399	366	654	646	635	2.26325413402225	2.32683523717268	2.28809240390729	2.65522960362111	2.71238280469521	2.72662961295279
ENSG00000224861	610.221352397548	795.099780290943	1030.58077759063	594.737988163315	537.705790677416	677.97911897871	0.427427558941622	0.0143487350655011	0.198512045324156	YBX1P1	14	66012830	66013789	-	960	processed_pseudogene	Y-box binding protein 1 pseudogene 1 [Source:HGNC Symbol;Acc:HGNC:8015]	CSD	537	680	825	729	638	787	27.6717650779877	36.1152723617599	46.9716339568339	26.9551098965196	24.3965484804006	30.7762994909094
ENSG00000116183	28.4088152885265	43.2627821628895	33.7280981756933	16.316542885139	16.8559808989786	20.6753479739378	0.969674378050652	0.0144305018607363	0.199357655046369	PAPPA2	1	176463171	176845605	+	10930	protein_coding	pappalysin 2 [Source:HGNC Symbol;Acc:HGNC:14615]	-	25	37	27	20	20	24	0.113149764946001	0.172597609694004	0.135019518385443	0.064952316589191	0.0671720769134578	0.0824335456044708
novel.622	79.5446828078741	87.6948287085598	87.4432174925382	39.9755300685904	39.6115551125996	73.2251907410297	0.738517567916309	0.0144418078501417	0.199357655046369	-	KI270733.1	125571	126447	-	836	-	-	-	70	75	70	49	47	85	4.14214761531986	4.57412681193132	4.57661853254928	2.080533026057	2.06381385354141	3.81702978188963
ENSG00000100024	347.723899131564	307.51653267135	344.776114684865	275.749574758848	235.9837325857	283.424561809397	0.330599879923005	0.0144922624011653	0.199833085639936	UPB1	22	24494107	24528390	+	6793	protein_coding	beta-ureidopropionase 1 [Source:HGNC Symbol;Acc:HGNC:16297]	CN_hydrolase	306	263	276	338	280	329	2.22840241921445	1.97400091051713	2.22075383004835	1.76620006821811	1.51312692614417	1.81822315243209
ENSG00000233170	23.8634048423622	17.538965741712	24.9837764264395	3.26330857702779	8.42799044948928	12.9220924837111	1.43652587483816	0.0145137321962958	1	AC138356.2	8	37747338	37748004	-	667	processed_pseudogene	-	-	21	15	20	4	10	15	1.55749718429118	1.14661769558458	1.63891758115708	0.212872209990962	0.550367916539801	0.84426410556303
ENSG00000170791	1647.71128673453	1503.67399625611	1402.83904634458	1753.21253300818	1886.1842625957	1664.36551190199	-0.219381408331058	0.014516309578128	0.199943738659447	CHCHD7	8	56211686	56218798	+	5866	protein_coding	coiled-coil-helix-coiled-coil-helix domain containing 7 [Source:HGNC Symbol;Acc:HGNC:28314]	-	1450	1286	1123	2149	2238	1932	12.2281217166498	11.1776916445053	10.4638293889148	13.004066100131	14.0054467429785	12.3645399937398
ENSG00000246898	11.3635261154106	16.3697013589312	9.9935105705758	4.89496286554169	2.52839713484678	3.44589132898963	1.79384637731766	0.0145262815958143	1	LINC00920	16	66408524	66412135	+	2147	lincRNA	long intergenic non-protein coding RNA 920 [Source:HGNC Symbol;Acc:HGNC:48611]	-	10	14	8	6	3	4	0.230410233974809	0.332467506330347	0.203662417630512	0.0991982515584337	0.0512941872844034	0.0699424509747606
ENSG00000116898	2948.83502694905	2802.72672552557	3571.43084015953	2693.04540319218	2576.43668040887	2637.82981234156	0.237282339131801	0.0145612188454919	0.200213489178482	MRPS15	1	36455718	36464437	-	2916	protein_coding	mitochondrial ribosomal protein S15 [Source:HGNC Symbol;Acc:HGNC:14504]	-	2595	2397	2859	3301	3057	3062	44.0234072096179	41.9115506420424	53.5894855648188	40.1830424532896	38.4845898084728	39.4212659591467
[truncated: 884 more rows]
