# Supplementary material for: Stearoyl-CoA desaturase inhibition is toxic to acute myeloid leukemia displaying high levels of the de novo fatty acid biosynthesis and desaturation
Source: Leukemia. 2024 Aug 26;38(11):2395–409. doi: 10.1038/s41375-024-02390-9 (PMC11518998; doi:10.1038/s41375-024-02390-9)
Supplement: Supplementary file 8 — Supplementary Data 7. SCDi oleate vs SCDi DEG [file 41375_2024_2390_MOESM8_ESM.xls]

gene_id	SCDi_ol1	SCDi_ol2	SCDi_ol3	SCDi1	SCDi2	SCDi3	log2FoldChange	pvalue	padj	gene_name	gene_chr	gene_start	gene_end	gene_strand	gene_length	gene_biotype	gene_description	tf_family	SCDi_ol1_readcount	SCDi_ol2_readcount	SCDi_ol3_readcount	SCDi1_readcount	SCDi2_readcount	SCDi3_readcount	SCDi_ol1_fpkm	SCDi_ol2_fpkm	SCDi_ol3_fpkm	SCDi1_fpkm	SCDi2_fpkm	SCDi3_fpkm
ENSG00000101255	4797.84382330837	4644.19892654002	4688.49543403749	12218.5770717022	11785.6436147072	11584.0836846106	-1.33275305154172	2.34941539987964e-102	2.92925112056993e-98	TRIB3	20	362835	397559	+	3434	protein_coding	tribbles pseudokinase 3 [Source:HGNC Symbol;Acc:HGNC:16228]	-	5203	6344	6189	10202	9585	8838	57.8503703079068	56.0795420648491	56.6811053164278	146.966664515219	142.313153141582	140.67167500541
ENSG00000186480	4838.41755542937	4472.89650711846	4641.52714886859	11855.6846140737	11079.8575495177	11030.9626940126	-1.28382580577694	2.13040713849619e-77	1.32809581013852e-73	INSIG1	7	155297776	155310235	+	3650	protein_coding	insulin induced gene 1 [Source:HGNC Symbol;Acc:HGNC:6083]	-	5247	6110	6127	9899	9011	8416	54.8871660754826	50.8147649347772	52.7926101425227	134.162848094039	125.873219372178	126.027643179904
ENSG00000147872	2113.52259139396	1857.24033364313	1838.58109846647	649.134363150616	564.382933662037	681.570888888609	1.61603475482287	2.08486897590821e-52	8.66471546387451e-49	PLIN2	9	19108375	19149290	-	5086	protein_coding	perilipin 2 [Source:HGNC Symbol;Acc:HGNC:248]	Perilipin	2292	2537	2427	542	459	520	17.2064337104592	15.142085234918	15.0076101396456	5.27177346854899	4.60139529894228	5.58830292812152
ENSG00000120738	78.3810734155701	57.8328680953123	65.9071098337795	386.845755161714	414.372654998053	420.73895256393	-2.60387636246268	8.61267654013969e-52	2.68457127756154e-48	EGR1	5	138465490	138469315	+	3138	protein_coding	early growth response 1 [Source:HGNC Symbol;Acc:HGNC:3238]	-	85	79	87	323	337	321	1.03423348501906	0.764215298085295	0.87193564509564	5.09194134694341	5.47558060326762	5.59120023181642
ENSG00000099194	20924.0580808553	18237.8511754242	17868.4022948202	37258.1566480673	37289.8501724806	39937.4326623768	-1.00544677039709	5.51305344506456e-36	1.3747350070613e-32	SCD	10	100347124	100364834	+	5362	protein_coding	stearoyl-CoA desaturase [Source:HGNC Symbol;Acc:HGNC:10571]	-	22691	24913	23587	31109	30327	30470	161.576960578547	141.039510982399	138.345174726819	287.00737107137	288.373837220114	310.597958517998
ENSG00000110090	9702.6547585721	8339.64599166833	8390.65687952807	4084.03722941623	4421.61444324332	4341.08227692129	1.04079386539925	1.36319685391969e-35	2.83272306244511e-32	CPT1A	11	68754620	68844410	-	6565	protein_coding	carnitine palmitoyltransferase 1A [Source:HGNC Symbol;Acc:HGNC:2328]	-	10522	11392	11076	3410	3596	3312	61.195033270489	52.6752761395234	53.0598887964543	25.6952861187014	27.9278927100876	27.5745573816026
ENSG00000113739	863.113937846748	1001.4602981568	1057.54396928685	2208.49403256409	2205.8888518294	2087.9662038453	-1.15267968069306	8.04746965723951e-33	1.4333693098066e-29	STC2	5	173314713	173329503	-	6128	protein_coding	stanniocalcin 2 [Source:HGNC Symbol;Acc:HGNC:11374]	-	936	1368	1396	1844	1794	1593	5.83189505591777	6.7765541944339	7.16448174540254	14.8859298988606	14.9264625903081	14.2085569225229
ENSG00000173930	644.569062558629	629.572994455299	602.254624343157	1298.26872630123	1281.23533088419	1359.20963803363	-1.07016321739317	1.12020027107956e-32	1.7458321224775e-29	SLCO4C1	5	102233986	102296549	-	5334	protein_coding	solute carrier organic anion transporter family member 4C1 [Source:HGNC Symbol;Acc:HGNC:23612]	-	699	860	795	1084	1042	1037	5.00353304774448	4.89425975385234	4.68740237896242	10.0533332812299	9.9601968638798	10.6262174129841
ENSG00000188243	631.659238701947	588.577543653558	571.952504879351	1246.76913660478	1487.80686215918	1479.795256837	-1.23418870140685	2.00351731520652e-31	2.7755393206661e-28	COMMD6	13	75525219	75549439	-	2897	protein_coding	COMM domain containing 6 [Source:HGNC Symbol;Acc:HGNC:24015]	-	685	804	755	1041	1210	1129	9.02806515077671	8.42459687557574	8.19627601682335	17.7760819471873	21.2956102537211	21.3009218513509
ENSG00000128965	357.78654688519	338.944530735818	363.62543356568	806.028461993292	815.219793067386	844.099331623585	-1.21752647315642	2.72687729413204e-31	3.39987061032382e-28	CHAC1	15	40952962	40956519	+	2058	protein_coding	ChaC glutathione specific gamma-glutamylcyclotransferase 1 [Source:HGNC Symbol;Acc:HGNC:28680]	ChaC	388	463	480	673	663	644	7.19844951857338	6.82931579938946	7.33523421952379	16.1772055290308	16.4256049225497	17.1038330697488
ENSG00000168209	3919.97580105398	3983.14728236195	4136.99685979621	9301.06543215439	9306.78523940731	7442.22982136446	-1.11348913912854	3.49140425733879e-31	3.9573480255e-28	DDIT4	10	72273920	72276036	+	2058	protein_coding	DNA damage inducible transcript 4 [Source:HGNC Symbol;Acc:HGNC:24944]	-	4251	5441	5461	7766	7569	5678	78.867548720246	80.2555232494126	83.4535709850405	186.674856074968	187.519462532095	150.800565481419
ENSG00000139269	130.020368842299	144.948201049011	127.268901747988	392.834079545022	381.173658900286	416.806812820342	-1.5639854969662	2.20569478713007e-26	2.29171688382815e-23	INHBE	12	57452323	57459280	+	3015	protein_coding	inhibin beta E subunit [Source:HGNC Symbol;Acc:HGNC:24029]	-	141	198	168	328	310	318	1.78560093381938	1.99351472959065	1.75242759811708	5.38171055816928	5.24236906392535	5.76491297626705
ENSG00000157514	600.306809335719	587.845482032099	610.587707195704	1218.0251795649	1106.6332032589	1152.11694487132	-0.95099527815442	2.03307954686581e-24	1.94987967617869e-21	TSC22D3	X	107713221	107777342	-	4766	protein_coding	TSC22 domain family member 3 [Source:HGNC Symbol;Acc:HGNC:3051]	-	651	803	806	1017	900	879	5.21530316227533	5.11449881579304	5.31862196249766	10.5560326368813	9.62812425037662	10.080632662708
ENSG00000107731	601.228939611196	595.166098246695	646.192697565677	1161.7349303618	1220.98530092898	1132.45624615338	-0.931709842171039	3.71973471409829e-23	3.31268945824125e-20	UNC5B	10	71212570	71302864	+	6841	protein_coding	unc-5 netrin receptor B [Source:HGNC Symbol;Acc:HGNC:12568]	Death	652	813	853	970	993	864	3.63898791670524	3.60755142242402	3.92145792412303	7.01432610983185	7.4008716555497	6.9031467256969
ENSG00000128165	237.909611073142	297.217018312618	290.900346852544	646.739033397292	623.403371169178	661.910190170668	-1.22230041217755	7.69715186182336e-22	6.39787262754758e-19	ADM2	22	50481556	50486440	+	4276	protein_coding	adrenomedullin 2 [Source:HGNC Symbol;Acc:HGNC:28898]	-	258	406	384	540	507	505	2.30374612448514	2.88223848086172	2.82430533653507	6.24726419704663	6.04537822728629	6.45515439018995
ENSG00000134824	6111.87946586351	5569.52481606501	5278.62921059512	9766.95706917577	9191.20354928916	10572.2130572606	-0.800225952783276	4.05830252906316e-21	3.16243224577246e-18	FADS2	11	61792980	61867354	+	11026	protein_coding	fatty acid desaturase 2 [Source:HGNC Symbol;Acc:HGNC:3575]	-	6628	7608	6968	8155	7475	8066	22.9518194987894	20.9456619931941	19.8750519570596	36.5880940365012	34.5657849452083	39.9846392291487
ENSG00000230897	2573.66559885713	2769.38911398185	3531.71202350667	6238.63634253055	5890.97741868152	6190.49866965558	-1.04528756536218	6.91213818518323e-21	5.06944346428615e-18	RPS18P12	17	14705076	14705534	-	459	processed_pseudogene	ribosomal protein S18 pseudogene 12 [Source:HGNC Symbol;Acc:HGNC:35967]	-	2791	3783	4662	5209	4791	4723	232.166609526785	250.187283064357	319.431471745017	561.403972361536	532.189988112855	562.41670585859
ENSG00000196517	847.437723163634	887.258685209095	840.883815120635	1437.19785199398	1502.56197153597	1444.40599914471	-0.767108198202088	7.76522032823411e-20	5.37870928069016e-17	SLC6A9	1	43991500	44031467	-	5159	protein_coding	solute carrier family 6 member 9 [Source:HGNC Symbol;Acc:HGNC:11056]	SNF	919	1212	1110	1200	1222	1102	6.80146694465326	7.13146355449782	6.76667892130087	11.5066665402733	12.0769951749164	11.6753260840106
ENSG00000116852	2246.30935106269	2266.46278003907	2186.29791931365	3413.34489848571	3590.40994835108	3396.05802521228	-0.63460580699372	1.11846143042406e-19	7.33946163922486e-17	KIF21B	1	200969390	201023700	-	12150	protein_coding	kinesin family member 21B [Source:HGNC Symbol;Acc:HGNC:29442]	Kinesin	2436	3096	2886	2850	2920	2591	7.65514840059177	7.73510563764397	7.4703021434549	11.6038576228819	12.2534896495383	11.65585369137
ENSG00000130164	3080.83725036964	2824.29373559133	2817.33955714742	4593.04480199744	4496.61958257531	4503.61071965627	-0.640582294889905	3.17604718081913e-19	1.97994781252265e-16	LDLR	19	11089362	11133816	+	7718	protein_coding	low density lipoprotein receptor [Source:HGNC Symbol;Acc:HGNC:6547]	Ldl_recept_a	3341	3858	3719	3835	3657	3436	16.5281524358366	15.1739631202433	15.154427101267	24.5807088875215	24.1586911013745	24.3333180843921
ENSG00000112195	137.397411046117	140.555831320253	148.480385372653	360.497127875157	371.336919315763	331.610451709265	-1.31787160780131	6.09731999122922e-19	3.62006598336409e-16	TREML2	6	41190277	41201194	-	3302	protein_coding	triggering receptor expressed on myeloid cells like 2 [Source:HGNC Symbol;Acc:HGNC:21092]	-	149	192	196	301	302	253	1.72290688966573	1.76508544968986	1.86679711580158	4.50944647109383	4.6631897616068	4.18790098028222
ENSG00000143333	573.565031346877	555.634770687874	576.497822798922	1148.56061671852	1170.5720105583	969.927803418405	-0.948105485954713	6.8999774423583e-19	3.91040539778742e-16	RGS16	1	182598623	182604408	-	2427	protein_coding	regulator of G protein signaling 16 [Source:HGNC Symbol;Acc:HGNC:9997]	RGS	622	759	761	959	952	740	9.78527908318502	9.49322063751293	9.86127339144396	19.5471137485708	19.9995575007027	16.6653675259067
ENSG00000149485	2541.39103921542	2346.98955839964	2357.50489428416	3779.83035074417	3648.20079341016	3766.98987435743	-0.628103737202704	2.91880875781493e-18	1.58224815619289e-15	FADS1	11	61799625	61829318	-	10230	protein_coding	fatty acid desaturase 1 [Source:HGNC Symbol;Acc:HGNC:3574]	-	2756	3206	3112	3156	2967	2874	10.2862289770892	9.51326204002332	9.5671387703656	15.2614279327213	14.7875125889035	15.3555042450621
ENSG00000072310	4216.90174975767	4205.69401528569	4149.11770758173	6920.10765735103	6895.55444875098	6065.98091110862	-0.661424152979195	4.68247443979279e-18	2.43254547147235e-15	SREBF1	17	17810399	17837002	-	8030	protein_coding	sterol regulatory element binding transcription factor 1 [Source:HGNC Symbol;Acc:HGNC:11289]	HLH	4573	5745	5477	5778	5608	4628	21.7439411666564	21.7178116761118	21.4508899320887	35.5955576911972	35.60784365771	31.5014654249803
ENSG00000235823	128.176108291344	158.857371856744	153.025703292224	376.066771271759	349.204255250585	363.067569657971	-1.30233634160613	1.33203306510105e-17	6.64311530227198e-15	OLMALINC	10	100373513	100454043	+	7763	lincRNA	oligodendrocyte maturation-associated long intergenic non-coding RNA [Source:HGNC Symbol;Acc:HGNC:28060]	-	139	217	202	314	284	277	0.683656303222044	0.848538833789608	0.818351536348585	2.0009391023572	1.86527113091327	1.9503076991949
ENSG00000134594	305.225121182985	279.647539397586	317.414701383375	619.192741234074	590.204375071411	587.199535042494	-0.994487778357604	3.04391138790722e-17	1.45967258401643e-14	RAB33A	X	130171649	130184870	+	1258	protein_coding	RAB33A, member RAS oncogene family [Source:HGNC Symbol;Acc:HGNC:9773]	Ras	331	382	419	517	480	448	10.046156997593	9.21773666518698	10.4749389539676	20.3302964468842	19.4542194710313	19.4648170083877
ENSG00000103257	23182.3551254992	21407.6779963445	21478.8998289328	31272.2275945124	32491.9804401292	32438.8421713542	-0.542170665744331	3.26210480464495e-17	1.50636750756716e-14	SLC7A5	16	87830023	87869488	-	4745	protein_coding	solute carrier family 7 member 5 [Source:HGNC Symbol;Acc:HGNC:11063]	-	25140	29243	28353	26111	26425	24749	202.293377188083	187.079966132153	187.923425364521	272.220669266005	283.943540963592	285.085015817805
ENSG00000116761	362.397198262577	360.174317758148	340.14129098123	657.518017287247	683.653401124384	661.910190170668	-0.914996400645472	3.46350657418868e-17	1.54224999882087e-14	CTH	1	70411218	70439851	+	2414	protein_coding	cystathionine gamma-lyase [Source:HGNC Symbol;Acc:HGNC:2501]	Cys_Met_Meta_PP	393	492	449	549	556	505	6.21595544453429	6.18684751320197	5.84961379684238	11.2504239443583	11.7433158144969	11.4342337085552
ENSG00000242299	4276.84021766369	4330.14449093383	6050.5757039356	9690.30651706943	9477.69858968841	10856.6378320468	-1.03431764674872	2.08647511203373e-16	8.97040403339192e-14	AC073861.1	3	101576489	101576947	-	459	processed_pseudogene	-	-	4638	5915	7987	8091	7708	8283	385.807500890444	391.186301698564	547.254218109707	872.013733994468	856.213823496949	986.34291226481
ENSG00000167315	2278.5839107044	1949.48009794705	1944.63851658979	1226.40883370153	1211.14856134446	1217.65260726446	0.755184343492933	4.70469013283871e-16	1.95526921920777e-13	ACAA2	18	49782167	49813960	-	5072	protein_coding	acetyl-CoA acyltransferase 2 [Source:HGNC Symbol;Acc:HGNC:83]	Thiolase_N	2471	2663	2567	1024	985	929	18.6014204267276	15.9379880434602	15.9171292410305	9.9874477697194	9.9017099488774	10.0112756973671
ENSG00000167419	291.393167050825	273.058984804449	242.416955710453	538.949194497744	538.561492252662	541.324571367299	-1.00652174089449	1.01732120232117e-15	4.09160024210979e-13	LPO	17	58218548	58268518	+	6433	protein_coding	lactoperoxidase [Source:HGNC Symbol;Acc:HGNC:6678]	An_peroxidase	316	373	320	450	438	413	1.87553917322039	1.76009802464564	1.56442427315197	3.4604515397911	3.47147285656514	3.50904916056989
ENSG00000175197	325.511987243485	382.136166401937	399.987976922248	855.13272193642	724.229951910544	692.056594871511	-1.0346241187324	2.80817668448754e-15	1.09413584069346e-12	DDIT3	12	57516588	57521737	-	1307	protein_coding	DNA damage inducible transcript 3 [Source:HGNC Symbol;Acc:HGNC:2726]	-	353	522	528	714	589	528	10.3122094659922	12.1237365501675	12.7050522005799	27.0244232175635	22.9769787166767	22.0806211959287
ENSG00000141582	9042.40948133035	9950.18155887956	9835.31042496505	13555.1710740566	14416.9714535673	14037.7388846096	-0.543095952444771	3.44702957511738e-15	1.30235044674435e-12	CBX4	17	79833156	79839429	-	2880	protein_coding	chromobox 4 [Source:HGNC Symbol;Acc:HGNC:1554]	Chromo	9806	13592	12983	11318	11725	10710	130.002591391977	143.262476144881	141.775336953657	194.406602825987	207.574298255704	203.259070576845
ENSG00000112715	2327.45681530469	2947.28008799655	2845.36901765145	5334.399360651	4954.02797325566	4383.0251008529	-0.853044610771088	3.59482623806474e-15	1.31824392753503e-12	VEGFA	6	43770184	43786487	+	14431	protein_coding	vascular endothelial growth factor A [Source:HGNC Symbol;Acc:HGNC:12680]	-	2524	4026	3756	4454	4029	3344	6.67798642807212	8.46874232537971	8.18553888060968	15.268191393665	14.2348880322702	12.6655132737047
ENSG00000106948	1444.97814167292	1412.87892941712	1373.44356469704	2052.79759859807	2228.02151589458	2268.84463205035	-0.630367557506797	5.26566467366321e-15	1.87578020432094e-12	AKNA	9	114334156	114394405	-	10601	protein_coding	AT-hook transcription factor [Source:HGNC Symbol;Acc:HGNC:24108]	-	1567	1930	1813	1714	1812	1731	5.64384099976807	5.52652386317256	5.37859802909967	7.99830189413705	8.71494345410375	8.92489644420147
ENSG00000134294	5939.44110434926	5873.33038897077	5922.54924920101	8733.37228061677	8843.22888648664	7948.16513503947	-0.525393756768752	4.68322593149742e-14	1.62195724760861e-11	SLC38A2	12	46358189	46372867	-	6602	protein_coding	solute carrier family 38 member 2 [Source:HGNC Symbol;Acc:HGNC:13448]	Aa_trans	6441	8023	7818	7292	7192	6064	37.250352545664	36.8895066666742	37.2424518460037	54.6392776723996	55.5427493613224	50.2038039495233
ENSG00000051108	1072.43751038009	1048.31224193022	1039.36269760857	1590.49895620667	1555.43444680278	1722.2772076916	-0.623366190018595	1.65349264544011e-13	5.57182332522898e-11	HERPUD1	16	56932048	56944863	+	5155	protein_coding	homocysteine inducible ER protein with ubiquitin like domain 1 [Source:HGNC Symbol;Acc:HGNC:13744]	ubiquitin	1163	1432	1372	1328	1265	1314	8.61397591869946	8.43249172100542	8.37034889129733	12.7439252312845	12.5116639345357	13.9321983219607
ENSG00000141401	1642.31402062506	1686.66997584303	1690.85826608041	1004.84083151913	1111.55157305116	1127.21339316193	0.630679967198404	1.96888832420784e-13	6.4600262174272e-11	IMPA2	18	11981025	12030883	+	3825	protein_coding	inositol monophosphatase 2 [Source:HGNC Symbol;Acc:HGNC:6051]	-	1781	2304	2232	839	904	860	17.7780894976942	18.2849008780421	18.3518930485168	10.8508642613476	12.0500876456862	12.2890967699781
ENSG00000151012	2023.15382439718	1949.48009794705	1998.42477863805	3057.6384301172	3386.29760197222	2828.51918888773	-0.635294692618828	2.54809166997763e-13	8.14605306186693e-11	SLC7A11	4	138164097	138242349	-	9645	protein_coding	solute carrier family 7 member 11 [Source:HGNC Symbol;Acc:HGNC:11059]	-	2194	2663	2638	2553	2754	2158	8.68534350516466	8.38128308516642	8.60182649013555	13.0943031808607	14.5584426067934	12.2293158189288
novel.415	292.315297326302	380.672043159018	206.054412353885	889.865003359607	758.658540456376	677.638749145021	-1.40381318225646	2.79972800759881e-13	8.7267521996855e-11	-	CHR_HSCHR1_4_CTG3	23310991	23351816	-	8516	-	PF00076:RNA recognition motif. (a.k.a. RRM, RBD, or RNP domain)|PF18360:Heterogeneous nuclear ribonucleoprotein Q acidic domain	RRM_1	317	520	272	743	617	517	1.42126878441793	1.85357117028209	1.00450330516776	4.31605500060508	3.69404963068094	3.31824036970776
ENSG00000128272	14391.6872093741	13997.75026393	13807.1607336835	20973.5073200989	19524.6984828311	23969.0131636654	-0.611421423354402	6.25535252438892e-13	1.88691715911567e-10	ATF4	22	39519695	39522685	+	2514	protein_coding	activating transcription factor 4 [Source:HGNC Symbol;Acc:HGNC:786]	bZIP_1	15607	19121	18226	17512	15879	18287	237.031882250797	230.880313397852	228.004916256807	344.591281037654	322.04094332859	397.585139876993
ENSG00000132510	583.708464377128	622.984439862162	650.738015485248	956.93423645266	1036.54643371917	1055.12416452948	-0.7134811829171	6.35631381800273e-13	1.88691715911567e-10	KDM6B	17	7839904	7854796	+	7258	protein_coding	lysine demethylase 6B [Source:HGNC Symbol;Acc:HGNC:29012]	JmjC	633	851	859	799	843	805	3.32996258878891	3.55921457630044	3.72215383841594	5.44582429185433	5.92193758143653	6.06222245410978
ENSG00000010810	2074.79311982391	1978.76256280543	2125.69368038604	2947.45326146433	3054.30764099455	3434.0687094003	-0.610540908556139	8.20624478876737e-13	2.37942930293841e-10	FYN	6	111660332	111873452	-	7411	protein_coding	FYN proto-oncogene, Src family tyrosine kinase [Source:HGNC Symbol;Acc:HGNC:4037]	Pkinase_Tyr	2250	2703	2806	2461	2484	2620	11.5919984140856	11.0716107212741	11.9077298213035	16.4273915900469	17.089446348581	19.3231279839107
ENSG00000265972	2349.58794191615	2067.34201900205	2106.75485572116	3310.34571909281	3124.39441053428	3302.99738461403	-0.578547921876299	1.0410981316292e-12	2.95009352389838e-10	TXNIP	1	145992435	145996600	-	3625	protein_coding	thioredoxin interacting protein [Source:HGNC Symbol;Acc:HGNC:16952]	-	2548	2824	2781	2764	2541	2520	26.8376213368665	23.6482090881747	24.1274318035242	37.7193184760987	35.7396149242932	37.9966652015457
ENSG00000172216	582.78633410165	625.912686348	665.131522230556	952.143576946013	1090.64850143404	1115.41697393117	-0.751667909011346	2.23392764803021e-12	6.18946887014236e-10	CEBPB	20	50190734	50192689	+	1956	protein_coding	CCAAT/enhancer binding protein beta [Source:HGNC Symbol;Acc:HGNC:1834]	bZIP_2	632	855	878	795	887	851	12.3367520463464	13.269019716095	14.1170445178072	20.106296728702	23.1210729591347	23.7800991989682
ENSG00000100897	138.319541321594	100.292442139972	106.814971109918	285.044240645473	591.433967519476	309.328326495599	-1.78264844092844	5.91447721010681e-12	1.60308047512199e-09	DCAF11	14	24114195	24125242	+	6350	protein_coding	DDB1 and CUL4 associated factor 11 [Source:HGNC Symbol;Acc:HGNC:20258]	-	150	137	141	238	481	236	0.901924412039777	0.654920247062009	0.698334512911081	1.85411659555672	3.86210934825527	2.0313802699614
ENSG00000124762	207.479311982391	214.494055087677	179.540057823054	401.217733681653	376.255289108024	399.767540598126	-0.9692786904845	6.50908602356891e-12	1.72670818174164e-09	CDKN1A	6	36676460	36687339	+	3050	protein_coding	cyclin dependent kinase inhibitor 1A [Source:HGNC Symbol;Acc:HGNC:1784]	-	225	293	237	335	306	305	2.81666558186193	2.9161466212067	2.44380543007913	5.43348881099053	5.11534349517387	5.46579013315885
ENSG00000106070	2910.24314940634	2866.02124801453	2880.97400802142	3858.87623260384	4050.27752392756	3946.55758931462	-0.453661782197487	6.82205775640716e-12	1.77202950222676e-09	GRB10	7	50590063	50793462	-	9795	protein_coding	growth factor receptor bound protein 10 [Source:HGNC Symbol;Acc:HGNC:4564]	SH2	3156	3915	3803	3222	3294	3011	12.3022673962391	12.1330196562549	12.210684325854	16.2725234149269	17.1463770340888	16.8019337324567
ENSG00000133639	860.347547020316	763.540271182414	726.493314144765	1358.15197013431	1255.41388947481	1182.26334957216	-0.693193943065591	2.93260232400706e-11	7.46197668892245e-09	BTG1	12	92140278	92145897	-	4854	protein_coding	BTG anti-proliferation factor 1 [Source:HGNC Symbol;Acc:HGNC:1130]	-	933	1043	959	1134	1021	902	7.33895931238877	6.5226805829552	6.21350931826199	11.5570526542645	10.7245526303663	10.1568658840323
ENSG00000181577	134.631020219685	135.431399970035	132.571772654154	426.368696091548	291.413410191509	266.07478931613	-1.2903594079717	6.43875505894375e-11	1.60556796149821e-08	C6orf223	6	44000580	44005958	+	3917	protein_coding	chromosome 6 open reading frame 223 [Source:HGNC Symbol;Acc:HGNC:28692]	-	146	185	175	356	237	203	1.42315398247311	1.43370477599253	1.40508499497995	4.49604071877543	3.08494900349443	2.83266631869096
ENSG00000178537	620.593675396219	579.060742574583	596.194200450396	377.26443614842	346.745070354454	311.949752991325	0.791847768423317	6.76300027207515e-11	1.65020436951742e-08	SLC25A20	3	48856931	48898993	-	1982	protein_coding	solute carrier family 25 member 20 [Source:HGNC Symbol;Acc:HGNC:1421]	Mito_carr	673	791	787	315	282	238	12.9647462868234	12.1147486611452	12.4878939231362	7.86213891464848	7.25435280300324	6.56336050298591
ENSG00000237686	7.37704220381836	14.641232429193	9.090635839142	76.6505521063457	54.1020677148793	69.4678021367236	-2.66907021229247	6.88246929859687e-11	1.65020436951742e-08	AL109615.3	6	43995723	44074652	-	2296	antisense	-	-	8	20	12	64	44	53	0.133036469604009	0.264423279384252	0.164371864370426	1.37892898214332	0.977088737805352	1.26170242620827
ENSG00000135069	12877.5492970404	11362.3284266752	11576.1671881607	16222.3707543821	16733.5236257226	16560.8618867453	-0.467457998312554	7.54657362392792e-11	1.77529584798365e-08	PSAT1	9	78297143	78330093	+	2188	protein_coding	phosphoserine aminotransferase 1 [Source:HGNC Symbol;Acc:HGNC:19129]	Aminotran_5	13965	15521	15281	13545	13609	12635	243.694782235711	215.334668637238	219.645634936188	306.24252794325	317.126190926675	315.631893658419
ENSG00000135540	331.044768896349	283.307847504884	302.263641651471	536.55386474442	504.13290370683	559.674556837377	-0.805848275829468	8.89595838089293e-11	2.05397794616617e-08	NHSL1	6	138422043	138692571	-	8741	protein_coding	NHS like 1 [Source:HGNC Symbol;Acc:HGNC:21021]	-	359	387	399	448	410	427	1.56814398497996	1.34397571069349	1.43558824731348	2.53542461972399	2.39153065028041	2.67005192410346
ENSG00000140044	673.155101098425	655.195151206386	670.434393136722	1040.77077781898	975.066811315893	1212.40975427301	-0.691207886561365	1.58140516994028e-10	3.58490175614826e-08	JDP2	14	75427716	75474111	+	6235	protein_coding	Jun dimerization protein 2 [Source:HGNC Symbol;Acc:HGNC:17546]	bZIP_1	730	895	885	869	793	925	4.47032409731129	4.35740725960134	4.46400766541208	6.89472784549898	6.48470082163324	8.10883059049229
ENSG00000006459	287.704645948916	319.910928577867	295.445664772115	499.426253567909	638.158480545963	513.799593162182	-0.869919733663008	2.50972080610872e-10	5.5877141090292e-08	KDM7A	7	140084746	140177035	-	9430	protein_coding	lysine demethylase 7A [Source:HGNC Symbol;Acc:HGNC:22224]	JmjC	312	437	390	417	519	392	1.26326804180502	1.40673184632422	1.30068170936598	2.18755092330236	2.80613706280383	2.27209939787728
ENSG00000089041	505.327390961558	540.261476637221	488.621676353882	808.423791746615	832.434087340303	762.835110256097	-0.647665490998798	4.25903833484107e-10	9.31608595768394e-08	P2RX7	12	121132819	121188032	+	5546	protein_coding	purinergic receptor P2X 7 [Source:HGNC Symbol;Acc:HGNC:8537]	-	548	738	645	675	677	582	3.7727089421998	4.03941125952116	3.65761481823915	6.02084874381793	6.22389157351218	5.73582736656771
ENSG00000172893	1388.72819486881	1259.87805053206	1261.32572268095	1974.94938161506	1833.32234006557	1838.93068675138	-0.531377953757811	4.48332084609062e-10	9.63759384638928e-08	DHCR7	11	71428193	71452868	-	4160	protein_coding	7-dehydrocholesterol reductase [Source:HGNC Symbol;Acc:HGNC:2860]	-	1506	1721	1665	1649	1491	1403	13.8224252320154	12.5582497227332	12.5874867385785	19.6092568171903	18.2741643975285	18.4339027808218
ENSG00000140105	8372.02077105836	7431.88958105836	7208.11666745301	10802.9371874881	10497.0307291347	11949.7726807643	-0.531085053129287	4.9265170387458e-10	1.04108160066242e-07	WARS	14	100333788	100376805	-	6358	protein_coding	tryptophanyl-tRNA synthetase [Source:HGNC Symbol;Acc:HGNC:12729]	-	9079	10152	9515	9020	8537	9117	54.5217893775538	48.4699599227846	47.0659021791006	70.1810438273373	68.4601698985648	78.3762325322574
ENSG00000162772	372.540631292827	346.265146950414	331.050655142088	644.343703643969	558.234971421709	566.228123076691	-0.75443784110514	5.10930765271585e-10	1.06171413023435e-07	ATF3	1	212565334	212620777	+	4040	protein_coding	activating transcription factor 3 [Source:HGNC Symbol;Acc:HGNC:785]	bZIP_1	404	473	437	538	454	432	3.81814667763506	3.55403213858332	3.40187373885718	6.58771375052044	5.72964484061934	5.84460727110056
ENSG00000100219	10600.809646887	9613.43321300812	9896.67221687926	14000.7024081747	14019.8130928421	17374.8148136681	-0.592262866056095	7.38958016890791e-10	1.51038173026137e-07	XBP1	22	28794555	28800597	-	3028	protein_coding	X-box binding protein 1 [Source:HGNC Symbol;Acc:HGNC:12801]	bZIP_2	11496	13132	13064	11690	11402	13256	144.958435290927	131.648701043439	135.687056004143	190.982005571346	191.989899200616	239.281750347271
ENSG00000149635	31.352429366228	27.8183416154667	33.3323314101873	98.2085198862555	104.515358085562	94.3713538461151	-1.68506494128346	8.60566200589257e-10	1.73057086918498e-07	OCSTAMP	20	46540946	46550574	-	2043	protein_coding	osteoclast stimulatory transmembrane protein [Source:HGNC Symbol;Acc:HGNC:16116]	DC_STAMP	34	38	44	82	85	72	0.635423333527126	0.564620711691561	0.677333301768558	1.98554299227611	2.12130821508135	1.92626965045246
ENSG00000213024	3667.3121055732	3725.46159160816	3608.98242813937	2778.58251385503	2816.99629851792	2631.91220170832	0.419045580452737	1.56606364189798e-09	3.09931452177525e-07	NUP62	19	49906825	49929763	-	6020	protein_coding	nucleoporin 62 [Source:HGNC Symbol;Acc:HGNC:8066]	-	3977	5089	4764	2320	2291	2008	25.2238693304894	25.6612338698813	24.8881938265808	19.0644948810279	19.4035776386458	18.2314062913339
ENSG00000184602	498.872479033217	496.337779349642	499.98497115281	298.218554288751	318.464444048949	255.589083333228	0.776164768883401	2.04269284021775e-09	3.9794209893492e-07	SNN	16	11668414	11679159	+	3312	protein_coding	stannin [Source:HGNC Symbol;Acc:HGNC:11149]	-	541	678	660	249	259	195	6.23676736896306	6.21413867660193	6.26717362098353	3.71914258193341	3.98715069978509	3.21808295883447
ENSG00000115844	28.5860385397961	26.3542183725474	26.5143545308308	79.045881859669	89.7602487087771	103.546346581154	-1.74221403608775	2.93393820379345e-09	5.62774484998412e-07	DLX2	2	172099439	172102900	-	2970	protein_coding	distal-less homeobox 2 [Source:HGNC Symbol;Acc:HGNC:2915]	Homeobox	31	36	35	66	73	79	0.398527094298609	0.36794899967651	0.370620735712892	1.09931282743092	1.25319780506642	1.45386336875269
ENSG00000181852	1698.56396742918	1556.36300722321	1552.98362252009	2180.94774040087	2314.09298725916	2190.20183717859	-0.476285283220351	2.98903935544427e-09	5.64656707328473e-07	RNF41	12	56202175	56221933	-	6537	protein_coding	ring finger protein 41 [Source:HGNC Symbol;Acc:HGNC:18401]	-	1842	2126	2050	1821	1882	1671	10.7587978892516	9.87248199453289	9.8626471268513	13.7805093534996	14.6789282908689	13.9717535758122
ENSG00000180644	222.233396390028	229.86734913833	256.052909469166	445.531334118135	458.637983128409	369.621135897284	-0.846744805728954	4.23363733987867e-09	7.87835676919512e-07	PRF1	10	70597348	70602775	-	2534	protein_coding	perforin 1 [Source:HGNC Symbol;Acc:HGNC:9360]	C2	241	314	338	372	373	282	3.63130761369396	3.76153071689818	4.19496371352738	7.26223233275202	7.50508190218847	6.08268673066613
ENSG00000228626	103.278590853457	101.756565382891	106.057418123323	188.033385635879	229.933787788237	235.928384615288	-1.07063853396999	5.35968358884068e-09	9.827137497892e-07	AC245100.3	1	148288001	148288951	-	285	unprocessed_pseudogene	-	-	112	139	140	157	187	180	15.0046465928114	14.8051058027733	15.4490327728742	27.2513864063139	33.4541470298408	34.5207797883717
ENSG00000135842	823.462336001224	775.985318747228	749.21990374262	1070.71239973552	1197.62304441574	1296.29540213622	-0.602049318423165	6.10997664510528e-09	1.10404621465468e-06	FAM129A	1	184790724	184974550	-	8372	protein_coding	family with sequence similarity 129 member A [Source:HGNC Symbol;Acc:HGNC:16784]	-	893	1060	989	894	974	989	4.07262898128058	3.84342331840789	3.71522560109054	5.28253165880864	5.93175154386119	6.45683999246788
ENSG00000112033	1114.85550305205	1223.27496945907	1254.5077458016	1627.62656738319	1705.44472546676	1714.41292820442	-0.489492037423518	1.30090938425824e-08	2.31710545756167e-06	PPARD	6	35342558	35428191	+	4457	protein_coding	peroxisome proliferator activated receptor delta [Source:HGNC Symbol;Acc:HGNC:9235]	Hormone_recep	1209	1671	1656	1359	1387	1308	10.3570548199703	11.3808681227069	11.6851910437606	15.0837953694274	15.8667157594566	16.0405059326268
ENSG00000106105	12173.0417665758	10932.6082548784	10986.7909645897	15042.6708508704	14911.2676176896	17121.8471568306	-0.465588381209182	1.65335042708767e-08	2.90337649646888e-06	GARS	7	30594681	30634033	+	4152	protein_coding	glycyl-tRNA synthetase [Source:HGNC Symbol;Acc:HGNC:4162]	HGTP_anticodon	13201	14934	14503	12560	12127	13063	121.395361973652	109.18434604924	109.85469456531	149.646341537562	148.918703818791	171.964394290593
ENSG00000170006	1244.87587189435	1224.00703108053	1256.02285177479	1676.73082732631	1640.2763257193	1785.19144358901	-0.45371474627678	1.84366367286349e-08	3.19261092684194e-06	TMEM154	4	152618632	152680165	-	11587	protein_coding	transmembrane protein 154 [Source:HGNC Symbol;Acc:HGNC:26489]	-	1350	1672	1658	1400	1334	1362	4.44851817969045	4.38033011265883	4.50019816306838	5.97710435213153	5.86999913662932	6.42479171602862
ENSG00000182199	9654.70398424728	8723.97834293464	8995.18416283101	12020.962367053	11553.2506420229	12411.143744012	-0.394738496506806	1.87673978562686e-08	3.20536871879394e-06	SHMT2	12	57229327	57234935	+	4838	protein_coding	serine hydroxymethyltransferase 2 [Source:HGNC Symbol;Acc:HGNC:10852]	SHMT	10470	11917	11874	10037	9396	9469	82.6291767565916	74.7726289591691	77.1879131228311	102.629418809753	99.0216956285572	106.97719464837
ENSG00000164823	4093.33629284371	4019.75036343494	3867.30799656833	5042.16913074556	5174.12502145937	5417.17785341658	-0.383988449906185	1.97086878151844e-08	3.32064756323946e-06	OSGIN2	8	89901859	89927888	+	4681	protein_coding	oxidative stress induced growth inhibitor family member 2 [Source:HGNC Symbol;Acc:HGNC:1355]	-	4439	5491	5105	4210	4208	4133	36.2075477505277	35.6085572465193	34.2985076556811	44.4915221441546	45.834268524308	48.2591553521588
novel.119	212.089963359778	115.665736190625	262.870886348523	425.171031214887	516.428828187485	528.217438888672	-1.316458130437	2.07084186592829e-08	3.44256751791919e-06	-	CHR_HG2046_PATCH	7484328	7514617	+	6790	-	PF05000:RNA polymerase Rpb1, domain 4|PF00623:RNA polymerase Rpb1, domain 2|PF04992:RNA polymerase Rpb1, domain 6|PF04997:RNA polymerase Rpb1, domain 1|PF04990:RNA polymerase Rpb1, domain 7|PF04983:RNA polymerase Rpb1, domain 3|PF04998:RNA polymerase Rpb1, domain 5	-	230	158	347	355	420	403	1.29333392615031	0.706364537670591	1.60722921951756	2.58638032668762	3.15378970290687	3.24405511585128
ENSG00000137193	5646.20367674748	5338.19334368376	5328.6277077104	7455.46385721879	6842.68197348417	8184.09351965476	-0.462783906546924	2.30229470154475e-08	3.77697504458683e-06	PIM1	6	37170203	37175426	+	2977	protein_coding	Pim-1 proto-oncogene, serine/threonine kinase [Source:HGNC Symbol;Acc:HGNC:8986]	Pkinase	6123	7292	7034	6225	5565	6244	78.5304404002669	74.3548668845791	74.3090395639264	103.441385886492	95.3102368479254	114.640220327322
ENSG00000070159	5656.34710977773	5357.95900746318	5261.96304489003	4206.19904683572	4250.70109296222	4098.60032606669	0.374184361629638	2.65863259320398e-08	4.30491313922952e-06	PTPN3	9	109375466	109498313	-	9995	protein_coding	protein tyrosine phosphatase, non-receptor type 3 [Source:HGNC Symbol;Acc:HGNC:9655]	Y_phosphatase	6134	7319	6946	3512	3457	3127	23.4322278345307	22.2285187706024	21.8559706764165	17.3822310402384	17.6347698396875	17.1000757842799
ENSG00000144355	340.266071651122	370.423180458583	329.535549168897	519.786556471157	549.627824285251	572.781689316004	-0.657611873379798	3.04873968160584e-08	4.87329312182841e-06	DLX1	2	172084740	172089677	+	3656	protein_coding	distal-less homeobox 1 [Source:HGNC Symbol;Acc:HGNC:2914]	Homeobox	369	506	435	434	447	437	3.85365460625639	4.20132138717066	3.7419776453913	5.87242328220073	6.23382420351655	6.5332338298425
ENSG00000059728	599.384679060242	661.783705799523	675.737264042889	886.272008729623	975.066811315893	994.831355127797	-0.55873782863576	5.43643171726736e-08	8.57992793049233e-06	MXD1	2	69897688	69942945	+	6351	protein_coding	MAX dimerization protein 1 [Source:HGNC Symbol;Acc:HGNC:6761]	HLH	650	904	892	740	793	759	3.90772372927537	4.32083709587059	4.41713690928323	5.76399262375211	6.36625879749382	6.53209685257057
ENSG00000111981	184.426055095459	160.321495099663	149.237938359248	340.136824971909	261.903191437939	332.921164957128	-0.923003258127426	5.69668620470608e-08	8.87828545003442e-06	ULBP1	6	149964007	149973710	+	3142	protein_coding	UL16 binding protein 1 [Source:HGNC Symbol;Acc:HGNC:14893]	MHC_I	200	219	197	284	213	254	2.4303925382782	2.11582385475982	1.97186947584119	4.47142518604938	3.45642101908333	4.41855726868984
ENSG00000165175	1576.84277106617	1751.09139853148	1679.49497128148	2357.00447727013	2269.8276591288	2173.16256495637	-0.441042084860187	6.00945609307324e-08	9.25011093437495e-06	MID1IP1	X	38801432	38806537	+	3790	protein_coding	MID1 interacting protein 1 [Source:HGNC Symbol;Acc:HGNC:20715]	-	1710	2392	2217	1968	1846	1658	17.2269942447386	19.1585898670614	18.3968980632807	25.6873730863542	24.8339442296355	23.9110291313387
ENSG00000163393	347.64311385494	422.399555582218	432.56275534584	841.958408293141	759.888132904442	566.228123076691	-0.849571740497476	6.42448964864249e-08	9.76835816332617e-06	SLC22A15	1	115976498	116070054	+	5292	protein_coding	solute carrier family 22 member 15 [Source:HGNC Symbol;Acc:HGNC:20301]	Sugar_tr	377	577	571	703	618	432	2.72003268607032	3.30976800020807	3.39339481197183	6.57157242928518	5.9541785566407	4.46186949645621
ENSG00000140941	1572.23211968879	1375.54378672268	1368.89824677747	1955.78674358848	1943.98566039146	2107.62690256324	-0.477548093658312	1.23337713560354e-07	1.85274049719337e-05	MAP1LC3B	16	87383995	87404779	+	5313	protein_coding	microtubule associated protein 1 light chain 3 beta [Source:HGNC Symbol;Acc:HGNC:13352]	-	1705	1879	1807	1633	1581	1608	12.2528516570069	10.7356548197541	10.6963709403705	15.2047813144666	15.1720850576789	16.5424252477309
ENSG00000146733	3247.74283023103	2833.07847504884	2918.85165735118	4008.58434218655	3886.74172833485	4392.20009358794	-0.449559374798238	1.63410985138364e-07	2.42548590798228e-05	PSPH	7	56011051	56051604	-	2762	protein_coding	phosphoserine phosphatase [Source:HGNC Symbol;Acc:HGNC:9577]	Hydrolase	3522	3870	3853	3347	3161	3351	48.6875908712189	42.5332790991013	43.8726081852101	59.9467782416756	58.3517702954499	66.3137680529157
ENSG00000205300	111.577763332753	115.665736190625	127.268901747988	261.09094311224	221.326640651779	195.296273931544	-0.934900071077403	4.34642151006912e-07	6.3754333397108e-05	AL356414.1	20	4070152	4075165	-	686	lincRNA	-	-	121	158	168	218	180	149	6.73463189495396	6.99156736265789	7.70199593049998	15.7204939316288	13.378320751398	11.8717599102138
ENSG00000159363	1182.17101316189	1118.59015759034	1130.26905599999	1491.09277144376	1495.18441684757	1620.04157435831	-0.425148931530986	4.54824327619785e-07	6.59389501949242e-05	ATP13A2	1	16985958	17011928	-	5253	protein_coding	ATPase 13A2 [Source:HGNC Symbol;Acc:HGNC:30213]	E1-E2_ATPase	1282	1528	1492	1245	1216	1236	9.3182258532803	8.82993544626326	8.93263402638163	11.7245385792533	11.8026462033527	12.8606826662561
ENSG00000065911	7606.6526424122	6678.59817257638	6805.09847858438	10153.8028243375	9949.86208974554	8625.80388418449	-0.446215581192965	4.70650035838236e-07	6.74490189290934e-05	MTHFD2	2	74198562	74217565	+	4870	protein_coding	methylenetetrahydrofolate dehydrogenase (NADP+ dependent) 2, methenyltetrahydrofolate cyclohydrolase [Source:HGNC Symbol;Acc:HGNC:7434]	-	8249	9123	8983	8478	8092	6581	64.6732894123441	56.8656868037015	58.0110274254002	86.1188576577352	84.7188647763338	73.8611188220091
ENSG00000074935	635.347759803856	881.402192237418	840.883815120635	1289.8850721646	1166.8832332141	1218.96332051232	-0.638961642592095	5.12489202491367e-07	7.26104020075268e-05	TUBE1	6	112070777	112087529	-	6973	protein_coding	tubulin epsilon 1 [Source:HGNC Symbol;Acc:HGNC:20775]	Tubulin	689	1204	1110	1077	949	930	3.77269906911022	5.24141318483691	5.00635258210113	7.64064193050904	6.93904592766591	7.28981044577332
ENSG00000087074	814.241033246451	772.32501063993	783.309788139402	1091.07270263877	1079.58216940146	1418.19173418745	-0.598349800362996	6.62358105154003e-07	9.27896725287652e-05	PPP1R15A	19	48872392	48876057	+	3093	protein_coding	protein phosphatase 1 regulatory subunit 15A [Source:HGNC Symbol;Acc:HGNC:14375]	-	883	1055	1034	911	878	1082	10.9001730240923	10.3541419525846	10.5137764256577	14.5704265633788	14.4733082141269	19.1205461496213
ENSG00000091137	78.3810734155701	81.2588399820211	61.3617919142085	158.091763719338	180.75008986562	136.314177777722	-1.10663541940029	7.28803702893224e-07	0.000100963606307475	SLC26A4	7	107660635	107717809	+	5800	protein_coding	solute carrier family 26 member 4 [Source:HGNC Symbol;Acc:HGNC:8818]	Sulfate_transp	85	111	81	132	147	104	0.559555978618931	0.580947062851318	0.439212957588426	1.12584796464477	1.29223814292382	0.980072713531933
novel.363	77.4589431400928	97.3641956541334	74.9977456729215	197.614704649173	140.17353907946	347.339010683618	-1.45242906071126	7.41655992298823e-07	0.000101615021010788	-	CHR_HSCHR17_7_CTG4	37409282	37485263	+	8545	-	PF00249:Myb-like DNA-binding domain|PF04433:SWIRM domain	Myb_DNA-binding	84	133	99	165	114	265	0.375335659357922	0.47247751889415	0.364368853704461	0.95522501388819	0.680214677876813	1.69506657143019
ENSG00000183160	1820.28516379218	1687.40203746449	1692.3733720536	1038.37544806565	1083.27094674565	1384.11318974302	0.569304940159265	7.95868142997014e-07	0.000107857434857465	TMEM119	12	108589846	108598320	-	3189	protein_coding	transmembrane protein 119 [Source:HGNC Symbol;Acc:HGNC:27884]	-	1974	2305	2234	867	881	1056	23.6344356903468	21.9410792257712	22.0316370473532	13.4492599442513	14.0855757625856	18.0993238652109
novel.581	23.0532568869324	54.1725599880141	31.817225436997	0	4.91836979226176	0	4.46102993440681	9.29479345725344e-07	1	-	CHR_HSCHR6_MHC_QBL_CTG1	33124312	33124912	-	397	-	PF00104:Ligand-binding domain of nuclear hormone receptor	Hormone_recep	25	74	42	0	4	0	2.40437448213794	5.65825854666271	3.32718464000188	0	0.513715535150238	0
ENSG00000163171	1987.19074365357	2005.11678117798	1952.21404645574	2516.29390586613	2601.81762010647	3120.80824316111	-0.470539979392638	9.48291674493605e-07	0.000127132264490175	CDC42EP3	2	37641882	37738468	-	10406	protein_coding	CDC42 effector protein 3 [Source:HGNC Symbol;Acc:HGNC:16943]	-	2155	2739	2577	2101	2116	2381	7.90707869527536	7.99005531274282	7.78840838724473	9.98794265514668	10.367762894821	12.5062908966474
ENSG00000147852	1658.91236558365	1622.24855315458	1665.10146453618	2244.42397886394	2139.49085963386	2044.71266666583	-0.378538318410205	9.72941886707123e-07	0.000129049355781536	VLDLR	9	2621834	2660053	+	9339	protein_coding	very low density lipoprotein receptor [Source:HGNC Symbol;Acc:HGNC:12698]	Ldl_recept_a	1799	2216	2198	1874	1740	1560	7.35501217803348	7.20295921628221	7.40193780300094	9.92665710860366	9.49952932249388	9.13013449804884
ENSG00000160789	3217.31253114028	3015.3618187923	3009.000462756	2412.09706159657	2457.95530368281	2196.7554034179	0.386545717856972	1.07509573476655e-06	0.000141097827590204	LMNA	1	156082573	156140089	+	6985	protein_coding	lamin A/C [Source:HGNC Symbol;Acc:HGNC:6636]	Filament	3489	4119	3972	2014	1999	1676	19.0716016582229	17.9005739724513	17.8838471004695	14.26352491769	14.5914885412253	13.114766303757
ENSG00000077984	627.04858732456	557.098893930793	560.589210080423	837.167748786495	785.709574313816	1018.42419358933	-0.598575085657872	1.25730900781725e-06	0.000163293007390266	CST7	20	24949230	24959928	+	930	protein_coding	cystatin F [Source:HGNC Symbol;Acc:HGNC:2479]	-	680	761	740	699	639	777	27.9176316214176	24.839524808807	25.0245853440797	37.1815967600426	35.0324994901929	45.6657949834885
ENSG00000099954	222.233396390028	217.422301573516	208.327071313671	318.578857191999	356.581809938977	359.135429914382	-0.674749288196064	1.28829461109496e-06	0.000165592342382804	CECR2	22	17359949	17558149	+	10759	protein_coding	CECR2, histone acetyl-lysine reader [Source:HGNC Symbol;Acc:HGNC:1840]	Bromodomain	241	297	275	266	290	274	0.855259177721023	0.837965458181401	0.8038571983416	1.22304810338769	1.37429290737631	1.39197555208247
ENSG00000260916	1037.39655991196	1067.34584408817	1056.02886331366	1567.7433235501	1432.47520199624	1317.26681410202	-0.450215898555803	1.57662126994758e-06	0.000200584836670474	CCPG1	15	55340032	55408510	-	8790	protein_coding	cell cycle progression 1 [Source:HGNC Symbol;Acc:HGNC:24227]	-	1125	1458	1394	1309	1165	1005	4.88670649867968	5.03512462185313	4.98760460778092	7.36689671215226	6.7575655171974	6.24928223415773
ENSG00000164284	1445.9002719484	1434.84077806091	1518.13618513671	1952.19374895849	1838.24070985783	1904.46634914452	-0.372443409686267	1.80058917174303e-06	0.000226765109023152	GRPEL2	5	149345430	149354583	+	4419	protein_coding	GrpE like 2, mitochondrial [Source:HGNC Symbol;Acc:HGNC:21060]	-	1568	1960	2004	1630	1495	1453	13.5479836852948	13.4639857994324	14.2623744510707	18.247249579556	17.2492575155405	17.9719236557588
ENSG00000111912	484.11839462558	487.553039892127	461.349768836456	652.7273577806	655.372774818879	732.688705555255	-0.50964081883061	2.49683766908469e-06	0.000311305720581479	NCOA7	6	125781161	125932030	+	7820	protein_coding	nuclear receptor coactivator 7 [Source:HGNC Symbol;Acc:HGNC:21081]	LysM	525	666	609	545	533	559	2.56333376695448	2.5852887195941	2.44922485679934	3.44765308091347	3.47515092561782	3.9071313100202
ENSG00000033030	1096.4128975425	1183.74364190025	1168.90425831634	1568.94098842676	1584.94466555635	1432.60957991394	-0.410885311468905	2.54916704043939e-06	0.00031468331346731	ZCCHC8	12	122471600	122501073	-	9124	protein_coding	zinc finger CCHC-type containing 8 [Source:HGNC Symbol;Acc:HGNC:25265]	-	1189	1617	1543	1310	1289	1093	4.97564270024998	5.37980232675862	5.31861762309397	7.102640418353	7.20312340938833	6.54768590041936
ENSG00000123405	734.015699279927	696.190602008127	666.646628203747	503.019248197894	461.09716802454	509.867453418594	0.50801416268773	2.70139948020279e-06	0.000330206359991847	NFE2	12	54292111	54301121	-	2469	protein_coding	nuclear factor, erythroid 2 [Source:HGNC Symbol;Acc:HGNC:7780]	bZIP_Maf	796	951	880	420	375	389	12.3096182883658	11.6923283281166	11.2093311908721	8.41515287097789	7.74396519800442	8.61155270068365
ENSG00000104081	1011.57691219859	1011.70916085724	1005.27281321179	766.505521063457	770.954464937031	714.338720085177	0.427075576474991	2.86324444886038e-06	0.000346591570761079	BMF	15	40087890	40108892	-	5447	protein_coding	Bcl2 modifying factor [Source:HGNC Symbol;Acc:HGNC:24132]	-	1097	1382	1327	640	627	545	7.68956656024538	7.70180010980674	7.66181508764611	5.81241223242345	5.86899014567937	5.46880048204806
ENSG00000153879	4133.91002496471	4140.54053097578	3973.36541469165	5334.399360651	4952.79838080759	5001.6817538441	-0.320100807614481	2.93389087724412e-06	0.000351728379398843	CEBPG	19	33373330	33382686	+	4411	protein_coding	CCAAT/enhancer binding protein gamma [Source:HGNC Symbol;Acc:HGNC:1837]	bZIP_2	4483	5656	5245	4454	4028	3816	38.8046963405984	38.9236822101685	37.3961207609414	49.9513194291497	46.5592117267801	47.2850944188034
ENSG00000115902	2242.62082996078	1996.33204172046	1955.24425840213	2666.00201544884	2713.71053288043	2677.78716538352	-0.380140368279525	3.47479337090951e-06	0.000412606892842855	SLC1A4	2	64988477	65023865	+	6939	protein_coding	solute carrier family 1 member 4 [Source:HGNC Symbol;Acc:HGNC:10942]	SDF	2432	2727	2581	2226	2207	2043	13.3819465629175	11.9297083260876	11.6979358617284	15.8694575477382	16.2165572803142	16.0925338550851
ENSG00000169508	282.171864296052	273.791046425909	249.23493258981	154.498769089353	129.107207046871	178.257001709328	0.802764235691723	3.65677879506817e-06	0.000430119981291603	GPR183	13	99294530	99307405	-	1700	protein_coding	G protein-coupled receptor 183 [Source:HGNC Symbol;Acc:HGNC:3128]	7tm_1	306	374	329	129	105	136	6.8726640197431	6.67827434412866	6.0864645291956	3.75382997837441	3.14915177687318	4.37263210652708
ENSG00000124194	54.4056862531604	45.3878205304983	62.1193449008037	129.347806679458	137.714354183329	98.3034935897032	-1.17667531802857	3.92912823925905e-06	0.000457835241935344	GDAP1L1	20	44247099	44280917	+	3385	protein_coding	ganglioside induced differentiation associated protein 1 like 1 [Source:HGNC Symbol;Acc:HGNC:4213]	-	59	62	82	108	112	75	0.665496762128414	0.555999743972038	0.761856712179934	1.57833392653302	1.68699021823635	1.21103178725824
ENSG00000072778	5983.70335757217	6916.51819955077	7042.97011637526	5435.00321029058	4614.66045758959	4313.55729871618	0.473522824500445	4.10820623737517e-06	0.000474269586736978	ACADVL	17	7217125	7225273	+	4865	protein_coding	acyl-CoA dehydrogenase very long chain [Source:HGNC Symbol;Acc:HGNC:92]	-	6489	9448	9297	4538	3753	3291	50.9269348225568	58.9520097200108	60.1005027770993	46.144023122234	39.33226300911	36.9741322265689
ENSG00000076641	1194.1587067431	1150.80086893457	1102.23959549597	1612.05692398658	1647.65388040769	1398.53103546951	-0.435209535486804	4.65010883123787e-06	0.000531904191815355	PAG1	8	80967810	81112068	-	11023	protein_coding	phosphoprotein membrane anchor with glycosphingolipid microdomains 1 [Source:HGNC Symbol;Acc:HGNC:30043]	-	1295	1572	1455	1346	1340	1067	4.48562092673265	4.32906702059753	4.15127309462787	6.04058586206032	6.19809467452652	5.29075394364556
ENSG00000142405	121.721196363003	149.340570777769	115.90560694906	281.451246015488	196.73479169047	243.792664102464	-0.898329366462425	4.84332593080927e-06	0.000548968979139363	NLRP12	19	53793603	53824394	-	5088	protein_coding	NLR family pyrin domain containing 12 [Source:HGNC Symbol;Acc:HGNC:22938]	NACHT	132	204	153	235	160	186	0.990556921084566	1.2170954529394	0.945719724367112	2.28483355937146	1.60334172527236	1.99810724207458
ENSG00000244405	296.003818428212	294.288771826779	265.901098294903	417.985041954917	420.52061723838	436.467511538282	-0.574954647941958	5.18356788897106e-06	0.000582240760717939	ETV5	3	186046308	186110318	-	5802	protein_coding	ETS variant 5 [Source:HGNC Symbol;Acc:HGNC:3494]	ETS_PEA3_N	321	402	351	349	342	333	2.11241827563056	2.10324518687891	1.90260008055655	2.97564769989704	3.00539525463152	3.13703570207153
ENSG00000182557	647.335453385061	606.14702256859	625.738766927608	1039.57311294231	1091.87809388211	757.592257264646	-0.621546847097935	5.54971207858361e-06	0.00061780187674804	SPNS3	17	4433688	4488208	+	2684	protein_coding	sphingolipid transporter 3 (putative) [Source:HGNC Symbol;Acc:HGNC:28433]	MFS_1	702	828	826	868	888	578	9.98635979023774	9.36460363930791	9.67866937689569	15.9981963634321	16.8687797969192	11.7705912703644
ENSG00000262172	22.1311266114551	28.5504032369263	21.2114836246647	70.6622277230375	60.2500299552065	70.7785153845863	-1.48388462472327	5.99647350468036e-06	0.000661628598728803	AC116025.2	17	79991944	79992841	-	443	sense_intronic	-	-	24	39	28	59	49	54	2.06852190210477	2.67240610938865	1.98779879921858	6.58843240819209	5.63956450636432	6.66258842416655
ENSG00000197405	30.4302990907507	35.1389578300632	26.5143545308308	70.6622277230375	93.4490260529734	74.7106551281744	-1.37390048249245	6.08385670798312e-06	0.000662869893193958	C5AR1	19	47290023	47322066	+	2951	protein_coding	complement C5a receptor 1 [Source:HGNC Symbol;Acc:HGNC:1338]	-	33	48	35	59	76	57	0.426969977505784	0.493757383503552	0.373006975624293	0.989046274764179	1.31309938381506	1.05574394303644
ENSG00000185262	3153.68554213235	3398.23004681569	3471.86533756565	4112.78118645611	4158.48165935732	4592.73922051093	-0.359433639870215	6.11405499817975e-06	0.000662869893193958	UBALD2	17	76265202	76271299	+	1797	protein_coding	UBA like domain containing 2 [Source:HGNC Symbol;Acc:HGNC:28438]	-	3420	4642	4583	3434	3382	3504	72.6658967029042	78.4149074352336	80.2084084643197	94.5335621718977	95.9574593950483	106.578345167438
ENSG00000120053	1721.61722431611	1511.70724831418	1548.43830460052	2190.52905941416	2097.68471639964	1992.28413675132	-0.394357376015922	6.35751997033329e-06	0.000683323784397547	GOT1	10	99396870	99430624	-	2424	protein_coding	glutamic-oxaloacetic transaminase 1 [Source:HGNC Symbol;Acc:HGNC:4432]	Aminotran_1_2	1867	2065	2044	1829	1706	1520	29.4079201614878	25.8600294791211	26.5195649207631	37.3262963125833	35.8838990385338	34.2739315280588
ENSG00000164509	23.9753871624097	19.7656637794105	30.3021194638067	81.4412116129923	70.0867695397301	58.9820961538219	-1.5093059238543	6.53111798310269e-06	0.000695982726609609	IL31RA	5	55851379	55922853	+	4576	protein_coding	interleukin 31 receptor A [Source:HGNC Symbol;Acc:HGNC:18969]	fn3	26	27	40	68	57	45	0.216940152138355	0.179109789505994	0.274910985281541	0.735117406455117	0.635099915041233	0.537501215017807
ENSG00000065809	1788.01060415047	1665.4401888207	1646.92019285789	2085.13455026794	2191.13374245261	2293.74818375974	-0.365588652997138	6.67454985018968e-06	0.000705239724848856	FAM107B	10	14518557	14774897	-	7019	protein_coding	family with sequence similarity 107 member B [Source:HGNC Symbol;Acc:HGNC:23726]	-	1939	2275	2174	1741	1782	1750	10.5476369966297	9.83892689511113	9.74097471734389	12.2703609438774	12.9445116898481	13.6274864411284
ENSG00000169710	13326.6267411979	12639.0438945008	12755.6771882894	17501.4768426567	17611.4526336413	14894.9453487118	-0.369132100211551	6.79707250373921e-06	0.000712150419971601	FASN	17	82078333	82098332	-	9364	protein_coding	fatty acid synthase [Source:HGNC Symbol;Acc:HGNC:3594]	Acyl_transf_1	14452	17265	16838	14613	14323	11364	58.9276546189468	55.9688975920262	56.5519023779918	77.1990202505513	77.9876441999378	66.3319511674682
ENSG00000085063	1766.8016078145	1635.42566234086	1615.1029674209	1265.93177463137	1340.25576839133	1246.48829871744	0.380355924314391	7.08718026814855e-06	0.000736358029860635	CD59	11	33703010	33736491	-	10358	protein_coding	CD59 molecule (CD59 blood group) [Source:HGNC Symbol;Acc:HGNC:1689]	-	1916	2234	2132	1057	1090	951	7.06272353190651	6.54709793255254	6.4733548212933	5.04815742776132	5.36542101577434	5.01831088688364
ENSG00000035681	3436.77953670388	3408.47890951613	3302.17346856833	4158.29245176926	4047.81833903143	4334.52871068198	-0.305492939345578	7.4771183614873e-06	0.000770452163066311	NSMAF	8	58583504	58659844	-	6165	protein_coding	neutral sphingomyelinase activation associated factor [Source:HGNC Symbol;Acc:HGNC:8017]	Beach	3727	4656	4359	3472	3292	3307	23.0822914315423	22.9256398630561	22.2367803837716	27.8599572032128	27.2257567745616	29.3193316631895
ENSG00000160712	378.995543221168	396.04533720967	409.07861276139	283.846575768812	228.704195340172	262.142649572542	0.612510530704437	1.02448934789293e-05	0.00104699452373189	IL6R	1	154405193	154469450	+	6453	protein_coding	interleukin 6 receptor [Source:HGNC Symbol;Acc:HGNC:6019]	ig	411	541	540	237	186	200	2.43182749807533	2.5449378162191	2.63178382562412	1.81685592818081	1.46961810578661	1.69403072467344
ENSG00000150995	1127.76532690873	1076.86264516714	1031.78716774262	1355.75664038099	1410.34253793106	1427.36672692249	-0.374216317336729	1.08403414054571e-05	0.00109884046051414	ITPR1	3	4493348	4847840	+	12895	protein_coding	inositol 1,4,5-trisphosphate receptor type 1 [Source:HGNC Symbol;Acc:HGNC:6180]	Ion_trans	1223	1471	1362	1132	1147	1089	3.62124341740804	3.46284379435767	3.3218030529256	4.3426906110377	4.53518790947028	4.61593288484683
ENSG00000072274	22404.0771729964	19748.826362117	19889.5536630561	15890.6175835468	17194.6207937471	14349.6886376009	0.387202664972931	1.1164774210165e-05	0.00112260003913175	TFRC	3	196027183	196082189	-	7887	protein_coding	transferrin receptor [Source:HGNC Symbol;Acc:HGNC:11763]	TFR_dimer	24296	26977	26255	13268	13984	10948	117.618475567163	103.830127241352	104.693158093578	83.2199463352232	90.400907293196	75.8710160743288
ENSG00000155304	1263.31847740389	1213.7581683801	1081.0281118713	1709.06777899618	1758.31720073358	1443.09528589684	-0.465652134391116	1.18188549981395e-05	0.00117885987293442	HSPA13	21	14371115	14383484	-	4194	protein_coding	heat shock protein family A (Hsp70) member 13 [Source:HGNC Symbol;Acc:HGNC:11375]	HSP70	1370	1658	1427	1427	1430	1101	12.4722483270387	12.0004539629832	10.7007363981948	16.8317532697846	17.3844448295268	14.3486765298233
ENSG00000130707	13359.823431115	11920.1593822275	12490.5336429811	15724.1421656908	14948.1553911315	16322.3120756343	-0.315322912210382	1.46387148777772e-05	0.0014485356912391	ASS1	9	130444929	130501274	+	3050	protein_coding	argininosuccinate synthase 1 [Source:HGNC Symbol;Acc:HGNC:758]	-	14488	16283	16488	13129	12157	12453	181.368226444514	162.060120932112	170.014615743227	212.944103282074	203.226244675911	223.165523043368
ENSG00000068724	2402.14936761835	2344.0613119138	2330.23298676673	1840.81091542896	1980.87343383342	1776.01645085397	0.337842202014946	1.50453700355698e-05	0.001471501012677	TTC7A	2	46916157	47076137	+	6949	protein_coding	tetratricopeptide repeat domain 7A [Source:HGNC Symbol;Acc:HGNC:19750]	-	2605	3202	3076	1537	1611	1355	14.313242330176	13.9875158295503	13.9213751934173	10.9417141616434	11.8202440520014	10.6578581528713
ENSG00000125826	2442.72309973935	2543.91413457228	2788.55254365681	3455.26316916887	3389.98637931642	3136.53680213546	-0.360254972454846	1.51068438901713e-05	0.001471501012677	RBCK1	20	407498	430966	+	4024	protein_coding	RANBP2-type and C3HC4-type zinc finger containing 1 [Source:HGNC Symbol;Acc:HGNC:15864]	-	2649	3475	3681	2885	2757	2393	25.1348671696204	26.2143088580416	28.769079356949	35.4667713273408	34.9326883059428	32.504065081136
ENSG00000183087	199.180139503096	185.211590229291	201.509094434314	110.185168652872	125.418429702675	100.924920085429	0.798277433422131	1.71334114885079e-05	0.00165596414293579	GAS6	13	113820549	113864067	-	6006	protein_coding	growth arrest specific 6 [Source:HGNC Symbol;Acc:HGNC:4168]	Laminin_G_2	216	253	266	92	102	77	1.37315964430432	1.27872385876589	1.39288232542647	0.757768082844491	0.865900636046192	0.700742324763956
ENSG00000132530	371.61850101735	434.844603147032	434.835414305626	592.844113947518	713.163619877955	550.499564102338	-0.579602044708279	1.73953080923295e-05	0.00166834385611665	XAF1	17	6755447	6775647	+	6615	protein_coding	XIAP associated factor 1 [Source:HGNC Symbol;Acc:HGNC:30932]	-	403	594	574	495	580	420	2.3260969177429	2.72582626290966	2.72897880500431	3.70176768420616	4.47045121404738	3.47034294168816
ENSG00000076864	646.413323109584	590.041666896478	637.102061726535	809.621456623277	839.811642028695	862.449317093663	-0.423500943182249	1.77683286268095e-05	0.00169111084976382	RAP1GAP	1	21596215	21669363	-	5755	protein_coding	RAP1 GTPase activating protein [Source:HGNC Symbol;Acc:HGNC:9858]	-	701	806	841	676	683	658	4.6507746672844	4.25139335073667	4.59588112221219	5.81078995837508	6.05102002917125	6.24933085598354
ENSG00000108828	12145.3778583115	10875.5074484046	11120.1202902305	14757.6266102249	13973.0885798157	13630.1070645243	-0.311398908674688	1.79877715310401e-05	0.0016990267837046	VAT1	17	43014605	43025123	-	3501	protein_coding	vesicle amine transport 1 [Source:HGNC Symbol;Acc:HGNC:16919]	ADH_N	13171	14856	14679	12322	11364	10399	143.641273610772	128.810526416317	131.862856206004	174.109674287967	165.497839656854	162.35004739994
ENSG00000143641	2729.50561541279	2480.95683512675	2546.89314093295	2002.49567377828	2156.70515390678	1909.70920213597	0.353545463871863	2.21281933073824e-05	0.00207439333952213	GALNT2	1	230057990	230282124	+	7743	protein_coding	polypeptide N-acetylgalactosaminyltransferase 2 [Source:HGNC Symbol;Acc:HGNC:4124]	Glycos_transf_2	2960	3389	3362	1672	1754	1457	14.5960405085881	13.2862948071877	13.6554673640568	10.6822029104872	11.5497755493816	10.2849751052724
ENSG00000138061	13215.0489778651	12176.3809497383	11696.6181130294	10059.1872990812	10224.0612056641	9825.10650597887	0.300640652098752	2.28492298489381e-05	0.00212600147579523	CYP1B1	2	38066973	38109902	-	6014	protein_coding	cytochrome P450 family 1 subfamily B member 1 [Source:HGNC Symbol;Acc:HGNC:2597]	p450	14331	16633	15440	8399	8315	7496	90.9841370754705	83.9554200546392	80.7424626036341	69.0872596760315	70.4939822034157	68.1269751216474
ENSG00000173812	15364.5346500027	14599.5049167698	15037.4267839141	20442.9417797377	18877.9328551487	17260.782761104	-0.330451689267856	2.38879131275562e-05	0.0022061814879583	EIF1	17	41688885	41692668	+	3623	protein_coding	eukaryotic translation initiation factor 1 [Source:HGNC Symbol;Acc:HGNC:3249]	SUI1	16662	19943	19850	17069	15353	13169	175.594700366424	167.095106071008	172.309925977569	233.063118772793	216.061870040792	198.672344089343
ENSG00000136732	934.1179690585	843.334987921516	846.186686026801	1152.15361134851	1166.8832332141	1731.45220042664	-0.626326817207038	2.48860881380137e-05	0.00228146872724085	GYPC	2	126655933	126696670	+	3812	protein_coding	glycophorin C (Gerbich blood group) [Source:HGNC Symbol;Acc:HGNC:4704]	-	1013	1152	1117	962	949	1321	10.1463341669578	9.17362878521919	9.21548931584591	12.4840640869582	12.6930659112315	18.9409988612352
ENSG00000026559	141.085932148026	153.000878885067	137.117090573725	216.777342675759	241.000119820826	239.860524358876	-0.692808776511608	2.52287143584267e-05	0.00229599715781653	KCNG1	20	51003656	51023129	-	5437	protein_coding	potassium voltage-gated channel modifier subfamily G member 1 [Source:HGNC Symbol;Acc:HGNC:6248]	Ion_trans	153	209	181	181	196	183	1.07444627860615	1.16688626575726	1.04697752908473	1.64684623495031	1.83801881649394	1.83969026001116
ENSG00000140374	5273.66304545465	5090.7565156304	5062.7266094155	4251.71031214887	4074.86937288887	3338.38664230632	0.402960144275436	2.71141633591447e-05	0.00244970571566533	ETFA	15	76215355	76311472	-	5031	protein_coding	electron transfer flavoprotein alpha subunit [Source:HGNC Symbol;Acc:HGNC:3481]	-	5719	6954	6683	3550	3314	2547	43.4028639423472	41.958692279748	41.7768088082727	34.9066237690498	33.5854677770171	27.6711736616092
ENSG00000006652	1636.7812389722	1647.87070990567	1722.67549151741	2188.13372966084	1964.88873200857	2243.94108034096	-0.353037151907899	2.7512858365657e-05	0.00246784401512958	IFRD1	7	112422968	112481017	+	7489	protein_coding	interferon related developmental regulator 1 [Source:HGNC Symbol;Acc:HGNC:5456]	-	1775	2251	2274	1827	1598	1712	9.04955314835389	9.12416729301983	9.54959049441282	12.0683674866114	10.8794304243731	12.4949028013993
ENSG00000100336	2245.38722078721	2013.16945901404	2052.9685936729	1640.80088102646	1718.97024239548	1601.69158888823	0.346516057988156	3.03617677460783e-05	0.00270393228755789	APOL4	22	36189124	36204840	-	4377	protein_coding	apolipoprotein L4 [Source:HGNC Symbol;Acc:HGNC:14867]	-	2435	2750	2710	1370	1398	1222	21.2410033357125	19.0720651819987	19.4720135483035	15.4838098723135	16.2848528844867	15.2597567802607
ENSG00000154451	793.954167185951	708.635649572941	789.370212032164	994.061847629171	976.296403763959	1081.33842948674	-0.413388495441552	3.14044845645946e-05	0.00277695825213735	GBP5	1	89258950	89272804	-	8143	protein_coding	guanylate binding protein 5 [Source:HGNC Symbol;Acc:HGNC:19895]	-	861	968	1042	830	794	825	4.0371168972661	3.60854809212405	4.02440243378227	5.04228590255985	4.9715210474944	5.53761127330966
ENSG00000088826	157.684277106617	157.393248613825	202.266647420909	281.451246015488	287.724632847313	266.07478931613	-0.689820854564101	3.1924964489776e-05	0.00280310181167977	SMOX	20	4120980	4187747	+	2946	protein_coding	spermine oxidase [Source:HGNC Symbol;Acc:HGNC:15862]	-	171	215	267	235	234	203	2.21623585158043	2.21537521444742	2.85033980421847	3.94610765447454	4.04982567756168	3.76631159888407
ENSG00000059804	654.712495588879	628.108871212379	601.497071356562	776.086840076751	861.944306093873	918.809986751759	-0.440345070769063	3.36186759538515e-05	0.00293117239015818	SLC2A3	12	7919230	7936275	-	6159	protein_coding	solute carrier family 2 member 3 [Source:HGNC Symbol;Acc:HGNC:11007]	Sugar_tr	710	858	794	648	701	701	4.40150047267558	4.22881473325244	4.0544170275482	5.20473486733003	5.80311301695509	6.22100809115824
ENSG00000115993	2134.73158772994	1994.13585685609	2008.27296746379	2419.28305085654	2639.9349859965	3025.12617606713	-0.397488620377187	3.72440239199821e-05	0.00322471173773845	TRAK2	2	201377207	201451579	-	7595	protein_coding	trafficking kinesin protein 2 [Source:HGNC Symbol;Acc:HGNC:13206]	-	2315	2724	2651	2020	2147	2308	11.6379322695525	10.8873178008298	10.977414629976	13.1570159333075	14.4131026933878	16.6096690287434
ENSG00000123685	374.384891843782	405.562138288646	399.987976922248	550.92584326436	505.362496154896	626.520932478375	-0.510450625905392	4.03876225335951e-05	0.00347277846723355	BATF3	1	212686418	212699985	-	2713	protein_coding	basic leucine zipper ATF-like transcription factor 3 [Source:HGNC Symbol;Acc:HGNC:28915]	bZIP_1	406	554	528	460	411	478	5.7138501699957	6.19871324372094	6.1207162647099	8.38767988493183	7.72405296017866	9.63010572668608
ENSG00000136010	1457.8879655296	1278.91165269001	1206.02435465951	1601.27794009663	1795.20497417554	1997.52698974277	-0.452528793252765	4.07720151954022e-05	0.00348181839353613	ALDH1L2	12	105019784	105084577	-	8507	protein_coding	aldehyde dehydrogenase 1 family member L2 [Source:HGNC Symbol;Acc:HGNC:26777]	Aldedh	1581	1747	1592	1337	1460	1524	7.095909130529	6.23387439178044	5.88551877420989	7.77479208444591	8.75043489137713	9.79177637584823
ENSG00000121552	1351.84298384971	1275.25134458271	1365.11048184449	1779.73000671921	1663.63858223254	2620.11578247756	-0.602623454782028	4.35407827267676e-05	0.00369296924515196	CSTA	3	122325244	122341972	+	1373	protein_coding	cystatin A [Source:HGNC Symbol;Acc:HGNC:2481]	-	1466	1742	1802	1486	1353	1999	40.7676841180844	38.5140498823814	41.2764528205443	53.5404579536094	50.2435681475116	79.5784011375422
ENSG00000148411	1082.58094341034	1131.03520515516	1215.11499049865	849.144397553111	932.031075633603	804.777934187704	0.407134514655272	4.4722774387952e-05	0.00376759156127693	NACC2	9	136006537	136095285	-	7212	protein_coding	NACC family member 2 [Source:HGNC Symbol;Acc:HGNC:23846]	BTB	1174	1545	1604	709	758	614	6.21534137485241	6.50300878692002	6.99466250870744	4.86322459223288	5.35878955666322	4.65334878225116
ENSG00000274020	148.462974351844	158.125310235284	149.995491345843	263.486272865563	217.637863307583	245.103377350327	-0.668926537684267	4.53816943452778e-05	0.0037974427187713	LINC01138	1	148290889	148519604	-	7495	processed_transcript	long intergenic non-protein coding RNA 1138 [Source:HGNC Symbol;Acc:HGNC:49454]	-	161	216	198	220	177	187	0.820175603868237	0.874830043260229	0.830829047339458	1.45206097285739	1.20407861706044	1.36371281507766
ENSG00000161040	319.057075315144	355.04988640793	320.444913329755	426.368696091548	502.903311258765	508.556740170731	-0.53013046308433	4.5983125626566e-05	0.00382211740208017	FBXL13	7	102813230	103074843	-	4009	protein_coding	F-box and leucine rich repeat protein 13 [Source:HGNC Symbol;Acc:HGNC:21658]	-	346	485	423	356	409	388	3.29528249055058	3.67237698916347	3.31835182613023	4.3928639300183	5.20164209210212	5.28991412238871
ENSG00000175832	1529.81412701683	1413.61099103858	1377.23132963001	1857.57822370222	1742.33249890873	1879.56279743513	-0.343396429676355	4.63943145477719e-05	0.00383075704491139	ETV4	17	43527844	43579620	-	3607	protein_coding	ETS variant 4 [Source:HGNC Symbol;Acc:HGNC:3493]	-	1659	1931	1818	1551	1417	1434	17.5611459334532	16.2509108028738	15.8513354006284	21.2715660633604	20.0298142904929	21.7298116189348
ENSG00000198860	1308.50286090228	1284.03608404023	1327.23283251473	1649.1845351631	1559.12322414698	1769.46288461466	-0.344473017736878	4.88447196404665e-05	0.00400655239787721	TSEN15	1	184051651	184123978	+	10197	protein_coding	tRNA splicing endonuclease subunit 15 [Source:HGNC Symbol;Acc:HGNC:16791]	-	1419	1754	1752	1377	1268	1350	5.31327854816529	5.22154162971358	5.40355780001931	6.6802902178834	6.34015753487519	7.23626231221384
ENSG00000210082	41321.5797744131	49831.4345727583	45699.3839163534	64714.6239455357	52335.1433670093	66014.0727286054	-0.419697017292784	4.99467057765705e-05	0.00407016684720445	MT-RNR2	MT	1671	3229	+	1559	Mt_rRNA	mitochondrially encoded 16S RNA [Source:HGNC Symbol;Acc:HGNC:7471]	-	44811	68070	60325	54034	42563	50365	1097.4661370847	1325.41295295597	1216.94047043314	1714.56838953374	1392.00030565619	1765.77626720042
ENSG00000171492	2060.96116569175	1915.07320173844	1775.70420057907	2379.7601099267	2373.1134247663	2696.13715085359	-0.373298213263816	5.06079422670556e-05	0.0040972715856211	LRRC8D	1	89821014	89936611	+	4852	protein_coding	leucine rich repeat containing 8 VRAC subunit D [Source:HGNC Symbol;Acc:HGNC:16992]	-	2235	2616	2344	1987	1930	2057	17.5877119219175	16.3666020424947	15.1933986774098	20.2586678616521	20.281017116007	23.1721564383919
ENSG00000103226	42.4179926719556	24.1580335081684	15.1510597319033	88.6272008729623	188.127644554012	41.9428239316067	-1.97370415452676	5.31846774904743e-05	0.00427810683194344	NOMO3	16	16232495	16294814	+	8274	protein_coding	NODAL modulator 3 [Source:HGNC Symbol;Acc:HGNC:25242]	-	46	33	20	74	153	32	0.21227308094176	0.121070963454109	0.0760208284172305	0.442435546935577	0.942820743309179	0.21139144822466
ENSG00000133055	387.294715700464	377.743796673179	337.111079034849	202.405364155819	196.73479169047	287.046201281933	0.68535658876928	5.85752682408262e-05	0.00468151566940142	MYBPH	1	203167811	203175813	-	1805	protein_coding	myosin binding protein H [Source:HGNC Symbol;Acc:HGNC:7552]	I-set	420	516	445	169	160	219	8.88433021942783	8.67788859624878	7.75355592172447	4.63173077707044	4.51955828154337	6.63162348566088
ENSG00000115649	2293.33799511203	2258.41010220302	2056.75635860588	1716.25376825615	1759.54679318164	1309.40253461485	0.46508810933029	6.03708868758916e-05	0.00479244828862428	CNPPD1	2	219171897	219178106	-	2760	protein_coding	cyclin Pas1/PHO80 domain containing 1 [Source:HGNC Symbol;Acc:HGNC:25220]	-	2487	3085	2715	1433	1431	999	34.4048216930376	33.9302970217999	30.9370479654005	25.6844882887257	26.4352709717025	19.7837838515424
ENSG00000052802	785.654994706655	808.928091712913	751.492562702405	1085.08437825546	928.342298289407	1140.32052564056	-0.42648460572155	6.0732020340282e-05	0.00479244828862428	MSMO1	4	165327623	165343160	+	2892	protein_coding	methylsterol monooxygenase 1 [Source:HGNC Symbol;Acc:HGNC:10545]	-	852	1105	992	906	755	870	11.2484819133647	11.5985998212344	10.7877656232637	15.4975739883674	13.3107301113638	16.4427296536937
ENSG00000100364	7414.84954511293	6837.45554443313	6834.64304506159	5567.94401160002	5742.1967324656	6006.9988149548	0.284064375672574	6.37481947100195e-05	0.00499882070216682	KIAA0930	22	45190338	45240769	-	10019	protein_coding	KIAA0930 [Source:HGNC Symbol;Acc:HGNC:1314]	-	8041	9340	9022	4649	4670	4583	30.6434947947535	28.2985429384904	28.3202162305251	22.9545603416195	23.7654323039522	25.0022119775098
ENSG00000159314	31.352429366228	18.3015405364912	29.5445664772115	82.638876489654	36.8877734419632	163.839155982839	-1.84122013929036	6.60164752814614e-05	0.00514433383630788	ARHGAP27	17	45393902	45434421	-	10426	protein_coding	Rho GTPase activating protein 27 [Source:HGNC Symbol;Acc:HGNC:31813]	WW	34	25	39	69	30	125	0.124512744139259	0.072788683275734	0.117642705920979	0.327389826316229	0.146708997305758	0.65530766031542
ENSG00000119729	564.343728592104	581.256927438962	546.195703335115	773.691510323427	688.571770916646	899.149288033819	-0.48034046069458	6.6634898895063e-05	0.00516027279145122	RHOQ	2	46541806	46583121	+	4619	protein_coding	ras homolog family member Q [Source:HGNC Symbol;Acc:HGNC:17736]	Ras	612	794	721	646	560	686	5.05889968978708	5.21812063732622	4.90914004165104	6.91860227179408	6.18149154441442	8.11762725989819
ENSG00000221963	2221.4118336248	2005.84884279944	2069.634759378	2471.98030542965	2697.72583105557	2709.24428333222	-0.323711427852346	7.02151907693839e-05	0.00537632127094	APOL6	22	35648395	35668409	+	10121	protein_coding	apolipoprotein L6 [Source:HGNC Symbol;Acc:HGNC:14870]	-	2409	2740	2732	2064	2194	2067	9.0879511376572	8.21804874783867	8.48936856720492	10.0883485240375	11.0526498862635	11.1627193016889
ENSG00000276345	93.1351578232068	85.651209710779	87.1185934584442	128.150141802797	173.372535177227	175.635575213603	-0.8436494253493	7.02871645142139e-05	0.00537632127094	AC004556.1	KI270721.1	2585	11802	+	740	protein_coding	-	-	101	117	115	107	141	134	5.2112542492046	4.79949691807772	4.88747151670804	7.15296116767552	9.71495084834624	9.89751186274712
ENSG00000157557	2062.80542624271	1833.81436175642	1775.70420057907	1334.19867260108	1391.89865121008	1582.03089017029	0.396780880220418	7.22291482666633e-05	0.0054911769548095	ETS2	21	38805307	38824955	+	4595	protein_coding	ETS proto-oncogene 2, transcription factor [Source:HGNC Symbol;Acc:HGNC:3489]	Ets	2237	2505	2344	1114	1132	1207	18.5880176667456	16.5486964408372	16.0431709211735	11.9931560476849	12.5607081805581	14.3573638535859
ENSG00000175591	321.823466141576	280.379601019046	290.900346852544	200.010034402496	206.571531274994	180.878428205054	0.601832303646967	7.43916814293935e-05	0.00562130596401017	P2RY2	11	73218298	73236352	+	2861	protein_coding	purinergic receptor P2Y2 [Source:HGNC Symbol;Acc:HGNC:8541]	7tm_1	349	383	384	167	168	138	4.65757843584283	4.06370797528086	4.22115680497168	2.88756934573344	2.99395065819471	2.63641747073024
ENSG00000108176	483.196264350102	460.46675989812	486.349017394097	627.576395370706	665.209514403403	617.345939743336	-0.418222043529354	7.73761553465761e-05	0.00581160183651272	DNAJC12	10	67796665	67838166	-	2121	protein_coding	DnaJ heat shock protein family (Hsp40) member C12 [Source:HGNC Symbol;Acc:HGNC:28908]	DnaJ	524	629	642	524	541	471	9.43285647845719	9.00226000269369	9.51946361707011	12.2214976288643	13.0049836743237	12.1376103381321
ENSG00000187840	9913.8225916564	9727.63482595582	10308.781041587	12192.2284444156	12211.0826017379	16875.4330662324	-0.462752033247529	8.20240205228792e-05	0.00612380531664226	EIF4EBP1	8	38030341	38060365	+	1073	protein_coding	eukaryotic translation initiation factor 4E binding protein 1 [Source:HGNC Symbol;Acc:HGNC:3288]	-	10751	13288	13608	10180	9931	12875	382.561928529865	375.925228690933	398.852847972192	469.333836203266	471.896194056867	655.843876648838
ENSG00000155090	568.954379969491	612.735577161727	537.105067495973	349.718143985202	462.326760472605	374.863988888735	0.534345736810848	8.29064833970944e-05	0.00615284544639865	KLF10	8	102648779	102655902	-	4003	protein_coding	Kruppel like factor 10 [Source:HGNC Symbol;Acc:HGNC:11810]	-	617	837	709	292	376	286	5.88507744217045	6.34718918315319	5.57030228623324	3.60853623593362	4.78911724724871	3.90511111187468
ENSG00000112701	1629.40419676838	1655.19132612027	1718.88772658443	2034.83262544815	1994.39895076214	2152.19115299057	-0.304552995288135	8.40771442606225e-05	0.0062028037552748	SENP6	6	75601509	75718278	+	11414	protein_coding	SUMO1/sentrin specific peptidase 6 [Source:HGNC Symbol;Acc:HGNC:20944]	Peptidase_C48	1767	2261	2269	1699	1622	1642	5.91086838915467	6.01318089908522	6.2519392087854	7.36358526557132	7.24546389108624	7.86299929792083
ENSG00000160888	1085.34733423678	1062.95347435941	953.00165713672	1788.11366085585	1534.53137518567	1183.57406282003	-0.539842799972371	8.66632061856246e-05	0.00635598149836687	IER2	19	13150415	13154908	+	3072	protein_coding	immediate early response 2 [Source:HGNC Symbol;Acc:HGNC:28871]	-	1177	1452	1258	1493	1248	903	14.6287716132046	14.3478550362139	12.878863746416	24.0421003616362	20.7131709133623	16.066433887508
ENSG00000130522	7330.01355976902	8752.52874617157	8601.25660980152	9933.43248703174	10632.2858984219	14142.5959444386	-0.491533219491122	8.84290604480949e-05	0.0064475644775839	JUND	19	18279760	18281622	-	1863	protein_coding	JunD proto-oncogene, AP-1 transcription factor subunit [Source:HGNC Symbol;Acc:HGNC:6206]	Jun	7949	11956	11354	8294	8647	10790	162.911690501992	194.811516269951	191.670004828679	220.234313785315	236.649624031174	316.564012543124
ENSG00000102897	979.302352556887	953.144231140464	943.911021297578	1325.81501846445	1123.84749753181	1668.53796452923	-0.517403052000457	9.13701096299587e-05	0.00662327050503677	LYRM1	16	20899868	20925006	+	3593	protein_coding	LYR motif containing 1 [Source:HGNC Symbol;Acc:HGNC:25074]	-	1062	1302	1246	1107	914	1273	11.2854766814596	11.0000672975932	10.906337775785	15.241377260916	12.9700662158047	19.3652959630148
novel.431	200.102269778573	278.183416154667	181.055163796245	408.403722941623	526.265567772008	281.803348290483	-0.883149946538406	9.23901952925837e-05	0.00665850262952563	-	CHR_HSCHR21_5_CTG2	46157174	46222270	-	3736	-	PF13249:Squalene-hopene cyclase N-terminal domain|PF13243:Squalene-hopene cyclase C-terminal domain	-	217	380	239	341	428	215	2.21771367517882	3.0875806048872	2.01191279314073	4.51524500453091	5.8410391374858	3.14546273723007
ENSG00000182831	1298.35942787203	1222.54290783761	1246.17466294905	1542.59236114021	1552.97526190665	1571.54518418739	-0.309546788050527	9.34771207675411e-05	0.00669811920534312	C16orf72	16	9091648	9121640	+	15875	protein_coding	chromosome 16 open reading frame 72 [Source:HGNC Symbol;Acc:HGNC:30103]	-	1408	1670	1645	1288	1263	1199	3.38642552573868	3.19333375939724	3.25889439358504	4.01361710096984	4.05641921567269	4.12817787065037
ENSG00000128692	727.560787351586	739.382237674246	712.857360386052	895.853327742916	972.607626419763	1357.89892478577	-0.564914009813258	9.49161565333677e-05	0.00676236936947445	EIF2S2P4	2	170751805	170752788	+	984	processed_pseudogene	eukaryotic translation initiation factor 2 subunit 2 beta pseudogene 4 [Source:HGNC Symbol;Acc:HGNC:37626]	-	789	1010	941	748	791	1036	30.6150175676226	31.1578764207777	30.0754852946666	37.6045424505333	40.9859116759715	57.5463270117131
ENSG00000166750	302.458730356553	296.484956691158	291.657899839139	396.427074175007	399.617545621268	483.65318846134	-0.522215440338487	0.00010182480917713	0.00721336205011625	SLFN5	17	35243036	35273655	+	10709	protein_coding	schlafen family member 5 [Source:HGNC Symbol;Acc:HGNC:28286]	AAA_4	328	405	385	331	325	369	1.16943889276711	1.14801530971065	1.13065453690729	1.52901900873878	1.54734678594545	1.88334723983156
ENSG00000105202	700.819009362744	610.539392297348	510.590712965142	935.37626867275	741.44424618346	1371.00605726439	-0.742496055397858	0.000103358951581768	0.00723500290122796	FBL	19	39834458	39846414	-	2173	protein_coding	fibrillarin [Source:HGNC Symbol;Acc:HGNC:3599]	-	760	834	674	781	603	1046	13.3538494017609	11.6505894720397	9.75479818993298	17.7797281730601	14.1485130781351	26.3102461080725
ENSG00000214194	3049.48482100341	2932.63885556736	2949.91132980158	3794.20232926411	3380.14963973189	3913.78975811805	-0.312000335641322	0.000103618173828914	0.00723500290122796	SMIM30	7	113116718	113118613	-	1896	protein_coding	small integral membrane protein 30 [Source:HGNC Symbol;Acc:HGNC:48953]	-	3307	4006	3894	3168	2749	2986	66.5960499100165	64.1378189072196	64.5915539519594	82.6571923410085	73.9247086541162	86.0804289958457
ENSG00000114554	1598.97389767763	1773.05324717527	1690.85826608041	2231.24966522066	2296.87869298624	1952.96273931544	-0.356129326096379	0.000103871151693921	0.00723500290122796	PLXNA1	3	126988594	127037392	+	10944	protein_coding	plexin A1 [Source:HGNC Symbol;Acc:HGNC:9099]	Sema	1734	2422	2232	1863	1868	1490	6.04958547059502	6.7179942772626	6.41410735659511	8.42113403578867	8.7026997899597	7.44154541155582
ENSG00000166986	6409.72754484268	6212.27491970659	6111.9374958498	7811.1703255873	7718.15179650676	7072.60868546718	-0.270999648883191	0.000109739711228822	0.00760130399778309	MARS	12	57475445	57517569	+	7028	protein_coding	methionyl-tRNA synthetase [Source:HGNC Symbol;Acc:HGNC:6898]	-	6951	8486	8068	6522	6277	5396	37.7631439331834	36.6532804394602	36.1037452001093	45.907416295205	45.5379620237906	41.9655713695577
ENSG00000213741	9505.31887961996	9503.62396978917	9722.43502996237	11911.9748632768	10741.7196262997	12029.7261888839	-0.271577441695113	0.000111368881911262	0.00764578840689195	RPS29	14	49570984	49599164	-	9845	protein_coding	ribosomal protein S29 [Source:HGNC Symbol;Acc:HGNC:10419]	-	10308	12982	12834	9946	8736	9178	39.9771010188544	40.028328886596	40.9981663520383	49.9765812263339	45.2428671732802	50.9548215765688
ENSG00000055118	2986.77996227096	2978.75873771931	3077.18023154957	2473.17797030631	2466.56245081927	2574.24081880236	0.26737819664511	0.000111608396699899	0.00764578840689195	KCNH2	7	150944961	150978315	-	5877	protein_coding	potassium voltage-gated channel subfamily H member 2 [Source:HGNC Symbol;Acc:HGNC:6251]	Ion_trans	3239	4069	4062	2065	2006	1964	21.0430101903351	21.0171379230742	21.7371372300898	17.3819371259177	17.4031736138343	18.2658019763893
ENSG00000134830	159.528537657572	188.87189833659	166.661657050937	104.196844269564	97.1378033971697	106.167773076879	0.746174391547339	0.000123903616899234	0.00844169560382323	C5AR2	19	47332147	47347327	+	6802	protein_coding	complement component 5a receptor 2 [Source:HGNC Symbol;Acc:HGNC:4527]	7tm_1	173	258	220	87	79	81	0.971095817746052	1.15139583330116	1.01719489526107	0.632727097823001	0.592166286714088	0.650880624501422
ENSG00000221926	2503.58369792086	2435.56901459625	2495.37953784448	2062.37891761137	1952.59280752792	2102.38404957179	0.28134889817111	0.00012849628857344	0.00870702024963941	TRIM16	17	15627960	15684311	-	5640	protein_coding	tripartite motif containing 16 [Source:HGNC Symbol;Acc:HGNC:17241]	SPRY	2715	3327	3294	1722	1588	1604	18.3799082088283	17.9066882196293	18.3680312523387	15.1038565598621	14.3557077623216	15.5445520808277
ENSG00000111371	4663.21280308868	4363.81932552097	4365.77786174795	5205.05155397154	5391.76288476695	5414.55642692085	-0.257845913397403	0.000130027975521805	0.0087631826962479	SLC38A1	12	46183063	46270017	-	10015	protein_coding	solute carrier family 38 member 1 [Source:HGNC Symbol;Acc:HGNC:13447]	Aa_trans	5057	5961	5763	4346	4385	4131	19.2794485759366	18.0679859144696	18.0973832986029	21.4670603755033	22.3239920316679	22.5453609985814
ENSG00000112972	1693.03118577631	1617.12412180437	1541.62032772116	2055.1929283514	1967.3479169047	1960.82701880261	-0.303076427210258	0.00013195375882844	0.00884515841437091	HMGCS1	5	43289395	43313512	-	4702	protein_coding	3-hydroxy-3-methylglutaryl-CoA synthase 1 [Source:HGNC Symbol;Acc:HGNC:5007]	-	1836	2209	2035	1716	1600	1496	14.9087990219863	14.2611538863348	13.6113094465087	18.0537933930701	17.3496441901016	17.390093660582
ENSG00000117862	5762.39209145762	4962.64573187496	5041.51512579083	6421.87906865978	6300.43170388731	7543.15474144989	-0.362277663732598	0.00015067275706003	0.010045924786227	TXNDC12	1	52020131	52056171	-	3630	protein_coding	thioredoxin domain containing 12 [Source:HGNC Symbol;Acc:HGNC:24626]	-	6249	6779	6655	5362	5124	5755	65.7289217315192	56.6892333819787	57.6579973130485	73.0725047192305	71.9706973579613	86.6546066565543
ENSG00000143575	3788.11117166073	3344.78954844914	3509.74298689541	4428.96471389479	4149.87451222086	5265.1351166645	-0.379455621127307	0.00015777891527799	0.0104637633813084	HAX1	1	154272511	154275875	+	2155	protein_coding	HCLS1 associated protein X-1 [Source:HGNC Symbol;Acc:HGNC:16915]	-	4108	4569	4633	3698	3375	4017	72.7839747179806	64.3599145292635	67.613457469231	84.8893956439812	79.8508819790516	101.884357145704
ENSG00000168944	1047.53999294221	1110.53747975429	1086.33098277747	1443.18617637729	1265.25062905934	1401.15246196524	-0.340587014955338	0.000163230253004476	0.0107680147855016	CEP120	5	123344885	123423592	-	6057	protein_coding	centrosomal protein 120 [Source:HGNC Symbol;Acc:HGNC:26690]	-	1136	1517	1434	1205	1029	1069	7.16099492453925	7.60273025953681	7.44577136718551	9.84154500040312	8.66185712443574	9.64657363768667
ENSG00000129355	807.78612131811	745.238730645923	764.370963474523	1123.40965430863	1015.64336210205	913.567133760308	-0.398852751182317	0.000177126085603139	0.0116232001857891	CDKN2D	19	10566462	10569059	-	1503	protein_coding	cyclin dependent kinase inhibitor 2D [Source:HGNC Symbol;Acc:HGNC:1790]	-	876	1018	1009	938	826	697	22.2534696580726	20.5603438042793	21.1130173430833	30.8729171296468	28.0203968259375	25.3470107971505
ENSG00000067842	50.7171651512512	62.9572994455299	49.2409441286858	111.382833529534	93.4490260529734	107.478486324742	-0.936015533681757	0.00018622741696931	0.0121564577736825	ATP2B3	X	153517676	153582939	+	7534	protein_coding	ATPase plasma membrane Ca2+ transporting 3 [Source:HGNC Symbol;Acc:HGNC:816]	Cation_ATPase_C	55	86	65	93	76	82	0.278733829665421	0.346508913287077	0.271335026088869	0.610648285478949	0.514329211791644	0.59489619182244
ENSG00000072042	1096.4128975425	1021.22596193621	1054.51375734047	1286.29207753461	1288.61288557258	1525.67022051219	-0.370258049345516	0.000189127374373833	0.0122814588734008	RDH11	14	67676801	67695814	-	5518	protein_coding	retinol dehydrogenase 11 (all-trans/9-cis/11-cis) [Source:HGNC Symbol;Acc:HGNC:17964]	adh_short	1189	1395	1392	1074	1048	1164	8.22721348261704	7.67421719830924	7.93369787404166	9.62845033521863	9.68350990814006	11.5298653769426
ENSG00000139318	1532.58051784326	1420.93160725318	1446.16865141017	1919.85679728863	1684.54165384965	1934.61275384536	-0.33258479460807	0.00019370135648388	0.0125133083556529	DUSP6	12	89347232	89353271	-	4632	protein_coding	dual specificity phosphatase 6 [Source:HGNC Symbol;Acc:HGNC:3072]	DSPc	1662	1941	1909	1603	1370	1476	13.6998268096491	12.7203353175084	12.9615069324788	17.1198037147516	15.0801350611433	17.4168960201694
ENSG00000136603	205.635051431437	251.09713616066	259.083121415547	334.148500588601	357.811402387043	355.203290170794	-0.545486569958528	0.000197573679588845	0.0126976733871841	SKIL	3	170357678	170396835	+	7782	protein_coding	SKI like proto-oncogene [Source:HGNC Symbol;Acc:HGNC:10897]	-	223	343	342	279	291	271	1.0941232448119	1.33796412469109	1.38214306308702	1.77356367879661	1.90657975550313	1.9034041712748
ENSG00000080298	307.991512009416	281.111662640505	290.900346852544	419.182706831578	454.949205784213	369.621135897284	-0.501072578509699	0.000202824781092515	0.0129683044649306	RFX3	9	3218297	3526004	-	11169	protein_coding	regulatory factor X3 [Source:HGNC Symbol;Acc:HGNC:9984]	RFX1_trans_act	334	384	384	350	370	282	1.14178618527183	1.04365872591565	1.08127223735554	1.55019939404038	1.68904277370889	1.38002759204118
ENSG00000119471	1420.08062423503	1216.68641486594	1346.92921016621	1093.46803239209	981.214773556221	1023.66704658078	0.361696372121022	0.000215615134992059	0.0137128546573864	HSDL2	9	112379937	112472410	+	3455	protein_coding	hydroxysteroid dehydrogenase like 2 [Source:HGNC Symbol;Acc:HGNC:18572]	adh_short	1540	1662	1778	913	798	781	17.0186566817887	14.6024101564818	16.1845945358664	13.0724363285092	11.7762781352248	12.3553750911637
ENSG00000116717	71.0040312117517	84.9191480893193	68.179768793565	141.324455446075	141.403131527526	115.342765811918	-0.828129223542878	0.000216669262712955	0.0137128546573864	GADD45A	1	67685061	67688338	+	2069	protein_coding	growth arrest and DNA damage inducible alpha [Source:HGNC Symbol;Acc:HGNC:4095]	-	77	116	90	118	115	88	1.42096323913919	1.70191973267482	1.36804422641795	2.82133934927897	2.83393943418126	2.32474399090372
ENSG00000198380	3102.9683769811	2634.68977563328	2709.76703305091	3515.14641300195	3721.97634029409	3352.80448803281	-0.326759163554753	0.000230731194756844	0.0145290734152946	GFPT1	2	69319769	69387254	-	8866	protein_coding	glutamine--fructose-6-phosphate transaminase 1 [Source:HGNC Symbol;Acc:HGNC:4241]	SIS	3365	3599	3577	2935	3027	2558	14.4913868376291	12.3224111337074	12.688472185188	16.3762397567041	17.4075603199078	15.7697847514328
ENSG00000116584	3679.29979915441	3550.4988640793	3435.50279420908	4145.11813812598	4180.61432342249	4535.06783760497	-0.270093317135981	0.00023225454276132	0.0145515057243625	ARHGEF2	1	155946851	156007070	-	9135	protein_coding	Rho/Rac guanine nucleotide exchange factor 2 [Source:HGNC Symbol;Acc:HGNC:682]	-	3990	4850	4535	3461	3400	3460	16.6769625000152	16.1166495342708	15.6130179319107	18.7424714075784	18.9768261999395	20.7023906521397
ENSG00000121039	3684.83258080727	3734.97839268713	3649.13273642892	4631.37007805061	4620.80841982992	4133.98958375899	-0.274399320839263	0.00023349149550414	0.0145558598297281	RDH10	8	73294612	73325281	+	5321	protein_coding	retinol dehydrogenase 10 [Source:HGNC Symbol;Acc:HGNC:19975]	adh_short	3996	5102	4817	3867	3758	3154	28.6737720801159	29.10641856772	28.4709203386535	35.9513102171381	36.0094701886184	32.3982373237794
ENSG00000173846	204.712921155959	220.350548059355	199.236435474529	299.416219165413	308.627704464425	290.978341025522	-0.525704525492883	0.000235525955390973	0.0146096398597744	PLK3	1	44800225	44805990	+	3479	protein_coding	polo like kinase 3 [Source:HGNC Symbol;Acc:HGNC:2154]	Pkinase	222	301	263	250	251	222	2.43641437894505	2.62635629044753	2.37749404896889	3.55483452388556	3.67851479815434	3.48779939511718
ENSG00000159556	144.774453249935	171.302419421558	184.842928729221	250.311959222285	274.199115918593	241.171237606739	-0.609337730244332	0.000248631869614347	0.0153069999940537	ISL2	15	76336724	76342476	+	2221	protein_coding	ISL LIM homeobox 2 [Source:HGNC Symbol;Acc:HGNC:18524]	LIM	157	234	244	209	223	184	2.69900508054347	3.19822397062361	3.45509017503594	4.65512703376308	5.11928748788673	4.528164720852
ENSG00000070669	86.6802458948657	135.431399970035	124.238689801607	185.638055882556	179.520497417554	245.103377350327	-0.81068290362289	0.000249223692556376	0.0153069999940537	ASNS	7	97852118	97872542	-	4455	protein_coding	asparagine synthetase (glutamine-hydrolyzing) [Source:HGNC Symbol;Acc:HGNC:753]	-	94	185	164	155	146	187	0.805624663743424	1.26056601741027	1.15774858394122	1.7211463459777	1.67093040675522	2.29428227811606
ENSG00000173638	4004.81178639789	3846.98382077046	3739.28154183374	3076.80106814378	3407.20067358933	3023.81546281927	0.285558031041569	0.000253466598073569	0.0154134146793319	SLC19A1	21	45493572	45544411	-	9998	protein_coding	solute carrier family 19 member 1 [Source:HGNC Symbol;Acc:HGNC:10937]	-	4343	5255	4936	2569	2771	2307	16.5855281265944	15.9551599767209	15.526734878096	12.7111481711494	14.1311207720749	12.6121002572489
ENSG00000125977	7756.03774703953	8157.36264792487	8039.15229374791	9863.96792418537	9143.24944381461	12428.1830162342	-0.392078600112785	0.000253668451622181	0.0154134146793319	EIF2S2	20	34088298	34112332	-	2656	protein_coding	eukaryotic translation initiation factor 2 subunit beta [Source:HGNC Symbol;Acc:HGNC:3266]	-	8411	11143	10612	8236	7436	9482	120.91276997586	127.354892895375	125.657174319428	153.398840400018	142.746189908955	195.1303540761
ENSG00000164935	26.7417779888416	38.7992659373614	24.9992485576405	73.0575574763608	83.6122864684499	55.0499564102338	-1.22238466997821	0.000254665016357264	0.0154134146793319	DCSTAMP	8	104339087	104356689	+	2778	protein_coding	dendrocyte expressed seven transmembrane protein [Source:HGNC Symbol;Acc:HGNC:18549]	DC_STAMP	29	53	33	61	68	42	0.398582626534977	0.579142189015674	0.373593935073748	1.08625403574438	1.24804396930488	0.826361359224881
ENSG00000102879	6028.88774107055	5354.29869935588	5653.61793895973	7339.2903641826	6846.37075082837	6569.2947982879	-0.285120138235853	0.000261667835571631	0.0157607467338507	CORO1A	16	30182827	30189076	+	4871	protein_coding	coronin 1A [Source:HGNC Symbol;Acc:HGNC:2252]	-	6538	7314	7463	6128	5568	5012	51.2482918874523	45.5804282795739	48.1851739176888	62.234963106621	58.2819819127212	56.2400742093865
novel.469	154.917886280186	132.503153484197	110.602736042894	225.160996812391	174.602127625292	313.260466239188	-0.842186004482198	0.00026592212991785	0.0158897795331068	-	CHR_HSCHR5_2_CTG1_1	69234849	69277504	+	1551	-	PF00069:Protein kinase domain	Pkinase	168	181	146	188	142	239	4.13571013438226	3.54248770965151	2.96045985852122	5.99625178598684	4.66798832665369	8.42246190731764
ENSG00000154153	467.520049666988	418.00718585346	439.380732225197	633.564719754014	584.056412831084	553.120990598063	-0.420341546539765	0.000266358992815152	0.0158897795331068	RETREG1	5	16473038	16617058	-	4568	protein_coding	reticulophagy regulator 1 [Source:HGNC Symbol;Acc:HGNC:25964]	-	507	571	580	529	475	422	4.23774160586903	3.79447405916401	3.99319038866042	5.72879637850111	5.30176811739033	5.04939456259421
ENSG00000120889	640.88054145672	649.338658234709	612.102813168895	894.655662866254	794.316721450274	778.563669230449	-0.37595200583647	0.000278142987659036	0.0165137465244422	TNFRSF10B	8	23020133	23069179	-	5158	protein_coding	TNF receptor superfamily member 10b [Source:HGNC Symbol;Acc:HGNC:11905]	Death	695	887	808	747	646	594	5.14465285179598	5.2201605125684	4.92660952049172	7.16428861847429	6.38563947148605	6.29445393388205
ENSG00000276043	10231.0354064206	10222.5084820625	10183.7847987988	8592.04782517069	8971.10650108545	7581.16542563791	0.284945699895926	0.000285915452145954	0.0168947576177998	UHRF1	19	4903080	4962154	+	5145	protein_coding	ubiquitin like with PHD and ring finger domains 1 [Source:HGNC Symbol;Acc:HGNC:12556]	ubiquitin	11095	13964	13443	7174	7296	5784	82.3369045449192	82.3883937992867	82.1729613442153	68.9778736792078	72.3023912608885	61.4463170654826
ENSG00000171223	2215.87905197194	2283.30019733265	2275.68917173188	2818.10545478487	2648.54213313296	3878.40050042576	-0.46364935893359	0.000291493682692994	0.0171431284708314	JUNB	19	12791496	12793315	+	1820	protein_coding	JunB proto-oncogene, AP-1 transcription factor subunit [Source:HGNC Symbol;Acc:HGNC:6205]	Jun	2403	3119	3004	2353	2154	2959	50.4121234415222	52.0218223759673	51.9094777008185	63.9564498530346	60.3430872661132	88.8641373847091
ENSG00000119138	822.540205725747	836.01437170692	828.762967335112	1041.96844269564	1056.21991288821	1001.38492136711	-0.31754455110604	0.00029653694556802	0.0173578527574745	KLF9	9	70384597	70414624	-	5175	protein_coding	Kruppel like factor 9 [Source:HGNC Symbol;Acc:HGNC:1123]	-	892	1142	1094	870	859	764	6.58123060183666	6.69880483179177	6.64852164010277	8.31654052056435	8.46322767843186	8.0693017618036
ENSG00000256663	1248.56439299626	1215.95435324448	1171.17691727613	906.632311632871	1046.38317330369	799.535081196253	0.400667044487121	0.000300855877865302	0.0175283695571242	AC112777.1	12	20551590	20553012	+	1423	processed_pseudogene	-	-	1354	1661	1546	757	851	610	36.3300815285865	35.4328680942877	34.168247816766	26.3162975870937	30.4914357701866	23.4303020465699
ENSG00000167965	2394.77232541453	2412.875104331	2475.683160193	2856.43073083804	2834.21059279084	3300.3759581183	-0.303507637971366	0.000337754164604585	0.0195865996478603	MLST8	16	2204248	2209416	+	4323	protein_coding	MTOR associated protein, LST8 homolog [Source:HGNC Symbol;Acc:HGNC:24825]	-	2597	3296	3268	2385	2305	2518	22.9371430067505	23.1442729567515	23.7746937378137	27.2921002091195	27.1855991489102	31.836362607666
ENSG00000105443	1457.8879655296	1567.34393154511	1595.40658976942	1978.54237624505	1850.53663433849	1833.68783375993	-0.293018655872655	0.000369651194213476	0.0213370883771001	CYTH2	19	48469032	48482314	+	9509	protein_coding	cytohesin 2 [Source:HGNC Symbol;Acc:HGNC:9502]	Sec7	1581	2141	2106	1652	1505	1399	6.34818582115998	6.83476198184469	6.96532905713898	8.59427022728096	8.06965313174992	8.04147691270295
ENSG00000151062	817.929554348361	680.085246336014	724.978208171574	328.160176205293	542.250269596859	564.917409828828	0.631614020537799	0.000382382739222795	0.021970267247142	CACNA2D4	12	1791957	1918836	-	7639	protein_coding	calcium voltage-gated channel auxiliary subunit alpha2delta 4 [Source:HGNC Symbol;Acc:HGNC:20202]	-	887	929	957	274	441	431	4.43342859413836	3.69165220679499	3.93997572946869	1.77438501927258	2.9434407235076	3.08385331508243
ENSG00000021762	1731.76065734636	1856.50827202167	1820.39982678819	1447.97683588394	1551.74566945858	1424.74530042677	0.290046192065579	0.000386111213233717	0.0220576668345114	OSBPL5	11	3087116	3166739	-	7466	protein_coding	oxysterol binding protein like 5 [Source:HGNC Symbol;Acc:HGNC:16392]	PH	1878	2536	2403	1209	1262	1087	9.60417822207157	10.311048715821	10.1224095324201	8.01073056206526	8.61835906535498	7.95782731682785
ENSG00000105612	1922.64162437016	1805.99602014096	1681.76763024127	2283.94691979377	2207.11844427746	2146.94829999912	-0.295742117711457	0.000387442174908405	0.0220576668345114	DNASE2	19	12875211	12881468	-	2389	protein_coding	deoxyribonuclease 2, lysosomal [Source:HGNC Symbol;Acc:HGNC:2960]	-	2085	2467	2220	1907	1795	1638	33.322879124609	31.3468982970536	29.2250285098294	39.488292292166	38.3090619590924	37.4757816580754
ENSG00000260401	125.409717464912	128.110783755439	123.481136815012	67.0692330930525	72.5459544358609	79.9535081196253	0.781651349205499	0.000396829826266102	0.0224894285176626	AP002761.4	11	73238975	73242335	+	3361	sense_overlapping	-	-	136	175	163	56	59	61	1.54498050627304	1.58056045308825	1.52523657385955	0.824239311254365	0.895028189513837	0.992005945024368
ENSG00000163285	137.397411046117	154.465002127986	126.511348761393	229.951656319037	256.984821645677	180.878428205054	-0.675304806928766	0.000400755054619206	0.0225434520556918	GABRG1	4	46035769	46124081	-	6785	protein_coding	gamma-aminobutyric acid type A receptor gamma1 subunit [Source:HGNC Symbol;Acc:HGNC:4086]	Neur_chan_LBD	149	211	167	192	209	138	0.838472888677411	0.94400474751199	0.774078023818243	1.39986187605058	1.57054233964704	1.11168612877807
ENSG00000165118	860.347547020316	748.899038753221	796.945741898115	965.317890589292	1030.39847147884	1077.40628974315	-0.353711373274495	0.000401399290693261	0.0225434520556918	C9orf64	9	83938311	83956986	-	2729	protein_coding	chromosome 9 open reading frame 64 [Source:HGNC Symbol;Acc:HGNC:28144]	-	933	1023	1052	806	838	822	13.0536124962752	11.3792508978374	12.1235643772265	14.6105079702893	15.6564645041217	16.4634646004272
ENSG00000138413	1987.19074365357	1823.56549905599	1896.1551254477	2360.59747190012	2346.06239090886	2201.99825640935	-0.276383641638991	0.000410687299920544	0.0229616558538536	IDH1	2	208236227	208266074	-	4721	protein_coding	isocitrate dehydrogenase (NADP(+)) 1, cytosolic [Source:HGNC Symbol;Acc:HGNC:5382]	-	2155	2491	2503	1971	1908	1680	17.4287356286879	16.0170046708368	16.6741985258778	20.6531563713166	20.6061845320621	19.4503864090381
ENSG00000145860	2397.53871624097	2230.59176058755	2259.02300602679	1950.99608408183	1902.17951715723	1591.20588290533	0.338400722321139	0.000426070271324229	0.0235666756896788	RNF145	5	159157409	159210053	-	4614	protein_coding	ring finger protein 145 [Source:HGNC Symbol;Acc:HGNC:20853]	-	2600	3047	2982	1629	1547	1214	21.515347554944	20.0464021816606	20.3258243276404	17.465350415003	17.0948753441881	14.381164329551
ENSG00000105849	2514.64926122658	2462.65529459026	2482.50113707236	1977.34471136839	2140.72045208193	2111.55904230683	0.260051190095273	0.00042750677104594	0.0235666756896788	TWISTNB	7	19695462	19709087	-	3997	protein_coding	TWIST neighbor [Source:HGNC Symbol;Acc:HGNC:18027]	-	2727	3364	3277	1651	1741	1611	26.0497522889937	25.5483827571233	25.7846007953501	20.4336868936653	22.2084289741391	22.0299922554889
ENSG00000157873	12.9098238566821	10.2488627004351	9.090635839142	7.18598925996991	97.1378033971697	57.6713829059592	-2.33201005076779	0.000427644625398289	0.0235666756896788	TNFRSF14	1	2555639	2565382	+	6219	protein_coding	TNF receptor superfamily member 14 [Source:HGNC Symbol;Acc:HGNC:11912]	-	14	14	12	6	79	44	0.0859528115241852	0.0683359213099163	0.0606846439290077	0.0477270402647288	0.647678900503172	0.386709705513731
ENSG00000126351	2296.10438593846	2163.97415303472	2180.23749542089	1773.74168233591	1881.27644554012	1861.21281196505	0.26733491593579	0.000429611493473616	0.0235666756896788	THRA	17	40058290	40093867	+	6959	protein_coding	thyroid hormone receptor, alpha [Source:HGNC Symbol;Acc:HGNC:11796]	zf-C4	2490	2956	2878	1481	1530	1420	13.6617117794386	12.8943415075601	13.0065487152245	10.5279067946736	11.2097985775832	11.1530708278281
ENSG00000095015	1435.75683891815	1293.5528851192	1260.56816969436	970.108550095938	1118.92912773955	1048.57059829017	0.34609763603235	0.000430959420696724	0.0235666756896788	MAP3K1	5	56815574	56896152	+	7716	protein_coding	mitogen-activated protein kinase kinase kinase 1 [Source:HGNC Symbol;Acc:HGNC:6848]	Pkinase	1557	1767	1664	810	910	800	7.70458058200853	6.95161810528026	6.78233476098633	5.19309908759164	6.01315485302379	5.66696747865096
ENSG00000173575	1011.57691219859	1146.40849920581	1082.54321784449	1404.86090032412	1353.78128532005	1288.43112264904	-0.320040172849392	0.000442675333535988	0.0241016421769725	CHD2	15	92900189	93028005	+	16960	protein_coding	chromodomain helicase DNA binding protein 2 [Source:HGNC Symbol;Acc:HGNC:1917]	SNF2_N	1097	1566	1429	1173	1101	983	2.4696385055222	2.80289923426927	2.64986958062863	3.42141672145879	3.30989857410913	3.16796680477309
novel.470	165.983449585913	82.7229632249404	66.6646628203747	342.532154725233	185.668459657881	174.32486196574	-1.16216784544725	0.000450727184651603	0.02443333277494	-	CHR_HSCHR5_2_CTG1_1	69364750	69415042	+	8032	-	PF03215:Rad17 P-loop domain|PF02291:Transcription initiation factor IID, 31kD subunit	-	180	113	88	286	151	133	0.855660361023792	0.427067299487583	0.344569705058059	1.76147361666284	0.958531660409963	0.905067340276553
ENSG00000244716	1812.90812158836	1848.45559418561	1796.91568420374	2069.56490687134	2325.15931929175	2221.65895512729	-0.277415622515887	0.000470435248438031	0.0253912843182917	BX679664.3	1	108992282	108992836	+	555	processed_pseudogene	-	-	1966	2525	2372	1728	1891	1695	135.251826454604	138.105181973177	134.412550001524	154.022640470321	173.720775926456	166.928185147824
ENSG00000022267	589.241246029991	567.347756631228	536.347514509378	712.610601613683	740.214653735395	710.406580341589	-0.354551955984853	0.000480524027540458	0.0258240240317863	FHL1	X	136146702	136211359	+	5997	protein_coding	four and a half LIM domains 1 [Source:HGNC Symbol;Acc:HGNC:3702]	LIM	639	775	708	595	602	542	4.06836039187727	3.92291798679621	3.71293483993254	4.90813756119108	5.11818119925362	4.93990037047207
ENSG00000125753	7916.48841497258	7408.46360917165	7426.29192759242	8890.26637945944	8762.07578491432	8868.28583503909	-0.221339354772767	0.000487250823431958	0.0260731470667367	VASP	19	45506579	45526983	+	3601	protein_coding	vasodilator stimulated phosphoprotein [Source:HGNC Symbol;Acc:HGNC:12652]	-	8585	10120	9803	7423	7126	6766	91.0269070466452	85.3098083393275	85.6158159591751	101.974162818908	100.896455892932	102.697961791038
ENSG00000120699	3067.92742651296	3247.425352795	3239.29657068093	3891.21318427371	3574.42524652623	4268.99304828884	-0.296130038794712	0.00049452216737423	0.0263491554821449	EXOSC8	13	36998816	37009613	+	3630	protein_coding	exosome component 8 [Source:HGNC Symbol;Acc:HGNC:17035]	RNase_PH	3327	4436	4276	3249	2907	3257	34.994418723118	37.0959491492045	37.0466711511037	44.2768683015256	40.83115090156	49.0415384674887
ENSG00000186104	210.245702808823	253.293321025039	249.992485576405	376.066771271759	357.811402387043	300.15333376056	-0.533867714372622	0.000498398168821692	0.0264426739100803	CYP2R1	11	14877440	14892252	-	4516	protein_coding	cytochrome P450 family 2 subfamily R member 1 [Source:HGNC Symbol;Acc:HGNC:20580]	p450	228	346	330	314	291	229	1.92767369907173	2.32575380774269	2.29814869715428	3.43961254464103	3.28543039356186	2.77162520038392
ENSG00000122034	6438.31358338247	6111.25041594515	6363.4450873994	7354.86000757921	7296.40158682032	9022.94999828689	-0.323855864217253	0.000515603553473339	0.0272395979012949	GTF3A	13	27424544	27435823	+	3001	protein_coding	general transcription factor IIIA [Source:HGNC Symbol;Acc:HGNC:4662]	-	6982	8348	8400	6141	5934	6884	88.8313898808662	84.4419045542184	88.0301434242417	101.229457946151	100.817230112951	125.37987096523
ENSG00000238107	1.84426055095459	6.58855459313685	2.2726589597855	15.5696433966015	27.0510338574397	18.3499854700779	-2.48124638508224	0.00058096177921011	1	AC245100.6	1	148295180	148297556	+	1918	lincRNA	-	-	2	9	3	13	22	14	0.039813833969083	0.14244115342013	0.0491915798480838	0.335296143924447	0.584826835766707	0.398962783442252
ENSG00000164211	414.036493689305	492.677471242344	461.349768836456	798.842472733322	688.571770916646	509.867453418594	-0.545911211572982	0.000606217095625813	0.0318916234103908	STARD4	5	111496033	111512590	-	5684	protein_coding	StAR related lipid transfer domain containing 4 [Source:HGNC Symbol;Acc:HGNC:18058]	START	449	673	609	667	560	389	3.01609405041896	3.59420273302939	3.36962321959374	5.80504477750512	5.02327752351341	3.74066214250316
ENSG00000167522	4175.40588736119	4645.66304978294	4645.31491380156	5154.74962915175	5534.39560874254	5426.35284615162	-0.258717612524753	0.000620697945445362	0.0324428896444146	ANKRD11	16	89267619	89490561	-	19538	protein_coding	ankyrin repeat domain 11 [Source:HGNC Symbol;Acc:HGNC:21316]	-	4528	6346	6132	4304	4501	4140	8.8486887891962	9.85965088727805	9.87052288380536	10.8974771428407	11.7457870382505	11.581723385852
ENSG00000105329	5149.17545826521	5043.17251023553	4968.7900390777	5893.70885805199	5915.56926764283	7803.98667777457	-0.371324115417037	0.000621900114293799	0.0324428896444146	TGFB1	19	41301587	41353911	-	3238	protein_coding	transforming growth factor beta 1 [Source:HGNC Symbol;Acc:HGNC:11766]	-	5584	6889	6559	4921	4811	5954	65.8447530818843	64.5834015900701	63.7057899449073	75.1813863713528	75.7550740830987	100.504368291624
ENSG00000068137	382.684064323077	404.098015045727	368.928304471846	532.960870114435	549.627824285251	462.681776495536	-0.419591332293064	0.000633586289411632	0.0329148077349343	PLEKHH3	17	42667914	42676994	-	4803	protein_coding	pleckstrin homology, MyTH4 and FERM domain containing H3 [Source:HGNC Symbol;Acc:HGNC:26105]	Band_41	415	552	487	445	447	353	3.29904407915584	3.48873567463425	3.18885295456869	4.58333111998838	4.74513039518145	4.01712245889043
ENSG00000145555	1048.46212321768	920.933519796239	959.819634016076	709.017606983698	767.265687592834	816.574353418468	0.353065404154998	0.000644049726744781	0.033319551838398	MYO10	5	16661914	16936276	-	13963	protein_coding	myosin X [Source:HGNC Symbol;Acc:HGNC:7593]	Myosin_head	1137	1258	1267	592	624	623	3.10909745217436	2.73491276455107	2.85375046762414	2.09737833723123	2.27855264075947	2.43872180259111
ENSG00000112759	4986.88052978121	4655.17985086191	4646.83001977475	4155.89712201593	4004.78260334914	3985.8789867505	0.23402489130263	0.00068084735171472	0.0350777057073517	SLC29A1	6	44219505	44234151	+	4408	protein_coding	solute carrier family 29 member 1 (Augustine blood group) [Source:HGNC Symbol;Acc:HGNC:11003]	-	5408	6359	6134	3470	3257	3041	46.8433240305136	43.7913984432377	43.764332063798	38.9423089844234	37.6729290324284	37.7075040719965
ENSG00000105429	1434.83470864267	1442.89345589697	1491.62183060588	1882.72918611212	1856.68459657881	1630.52728034121	-0.297779322344788	0.000690008875885589	0.0353237868215897	MEGF8	19	42325609	42378769	+	11372	protein_coding	multiple EGF like domains 8 [Source:HGNC Symbol;Acc:HGNC:3233]	CUB	1556	1971	1969	1572	1510	1244	5.22426682237086	5.26127919142615	5.44536485351865	6.83832126384658	6.77007236758075	5.97910915023709
novel.462	74.6925523136609	63.6893610669895	62.1193449008037	105.394509146225	114.352097670086	124.517758546957	-0.782576117130829	0.000693230130565825	0.0353237868215897	-	CHR_HSCHR5_1_CTG1_1	70070263	70296763	+	3592	-	PF06003:Survival motor neuron protein (SMN)	-	81	87	82	88	93	95	0.860996327640422	0.735232167365856	0.717952386060434	1.21193730418331	1.32007873561261	1.44557367107486
ENSG00000157693	635.347759803856	658.123397692225	645.435144579082	786.865823966705	784.47998186575	896.527861538093	-0.347044142033686	0.000694123177036372	0.0353237868215897	TMEM268	9	114611206	114646422	+	4792	protein_coding	transmembrane protein 268 [Source:HGNC Symbol;Acc:HGNC:24513]	-	689	899	852	657	638	684	5.48978101187511	5.69487842936302	5.59166190363302	6.78238391965675	6.78823836790814	7.80175386285613
ENSG00000061337	798.564818563337	779.645626854527	775.734258273451	894.655662866254	1059.90869023241	1024.97775982864	-0.339893020329534	0.000730526762197832	0.0369713013372892	LZTS1	8	20246165	20303963	-	5706	protein_coding	leucine zipper tumor suppressor 1 [Source:HGNC Symbol;Acc:HGNC:13861]	Fez1	866	1065	1024	747	862	782	5.79480375540126	5.66577619770021	5.64399094241102	6.47623566317743	7.70244690439465	7.49079545063131
ENSG00000168675	1061.37194707437	1103.21686353969	1076.48279395173	804.83079711663	841.041234476761	941.092111965425	0.326198563362393	0.000732427929925444	0.0369713013372892	LDLRAD4	18	13217498	13652755	+	16759	protein_coding	low density lipoprotein receptor class A domain containing 4 [Source:HGNC Symbol;Acc:HGNC:1224]	Ldl_recept_a	1151	1507	1421	672	684	718	2.6222846386765	2.72964850273175	2.66663819760916	1.98360402777678	2.08094794049431	2.34168942992306
ENSG00000245848	5547.53573727141	5969.23046138198	6159.6633340053	4343.93050765181	4752.37481177292	5270.37796965595	0.299437991997826	0.000752133657619609	0.0378129130774246	CEBPA	19	33299934	33302564	-	2631	protein_coding	CCAAT/enhancer binding protein alpha [Source:HGNC Symbol;Acc:HGNC:1833]	bZIP_2	6016	8154	8131	3627	3865	4021	87.305094688911	94.0787274144382	97.1943974608473	68.1962535648566	74.9000081444508	83.5345576793301
ENSG00000128534	1942.00636015518	2571.73247618775	2525.68165730829	3233.69516698646	2792.40444955661	3199.45103803287	-0.389496838563931	0.000756646725072034	0.0378870336072214	LSM8	7	118184032	118192824	+	6210	protein_coding	LSM8 homolog, U6 small nuclear RNA associated [Source:HGNC Symbol;Acc:HGNC:20471]	LSM	2106	3513	3334	2700	2271	2441	12.9484974285015	17.1722864667867	16.8846520019063	21.5082944497354	18.6457024230877	21.4846919726904
ENSG00000115107	696.208357985358	683.013492821853	641.647379646106	497.030923814586	560.69415631784	511.178166666457	0.364737350302499	0.000760513219119289	0.0379283152639172	STEAP3	2	119223831	119265652	+	4562	protein_coding	STEAP3 metalloreductase [Source:HGNC Symbol;Acc:HGNC:24592]	F420_oxidored	755	933	847	415	456	390	6.31894068744951	6.20823199859715	5.83910450649461	4.50014621926182	5.09639142696832	4.67263952637429
ENSG00000181788	1254.09717464912	1141.28406785559	1196.17616583377	1421.62820859738	1418.94968506752	1617.42014786258	-0.311935154921593	0.000781107536284613	0.0388001942724962	SIAH2	3	150741127	150763477	-	2617	protein_coding	siah E3 ubiquitin protein ligase 2 [Source:HGNC Symbol;Acc:HGNC:10858]	-	1360	1559	1579	1187	1154	1234	19.8421073044848	18.0835615077927	18.9756440943419	22.4378275419269	22.4830538634562	25.7729653202829
ENSG00000122674	880.634413080817	834.550248464	896.942736128677	1035.98011831233	1046.38317330369	1241.24544572599	-0.347085588995331	0.000830475525956512	0.0410887653080389	CCZ1	7	5898725	5926550	+	6431	protein_coding	CCZ1 homolog, vacuolar protein trafficking and biogenesis associated [Source:HGNC Symbol;Acc:HGNC:21691]	-	955	1140	1184	865	851	947	5.66992703645075	5.38106101999313	5.79016995677042	6.6538255026821	6.74689987575425	8.04867556538864
ENSG00000139239	1609.11733070788	1393.11326563771	1349.20186912599	1756.97437406264	1744.79168380486	2600.45508375962	-0.487840673082075	0.000875003559699623	0.0431207287839324	RPL14P1	12	62965325	62965969	+	645	processed_pseudogene	ribosomal protein L14 pseudogene 1 [Source:HGNC Symbol;Acc:HGNC:31384]	-	1745	1903	1781	1467	1419	1984	103.297146549972	89.5613536073069	86.840501661344	112.513389616825	112.169787100054	168.12600967732
ENSG00000113163	1243.95374161887	1172.76271757836	1209.81211959248	1020.41047491573	1007.03621496559	917.499273503897	0.299432195850211	0.000882301179802953	0.0433091775975717	COL4A3BP	5	75356345	75512138	-	18138	protein_coding	collagen type IV alpha 3 binding protein [Source:HGNC Symbol;Acc:HGNC:2205]	START	1349	1602	1597	852	819	700	2.8397176470006	2.68111035076888	2.76906810540217	2.32372112711994	2.3022247525272	2.1094128863222
ENSG00000279095	217.622745012642	196.924576172646	212.872389233242	297.02088941209	284.035855503117	290.978341025522	-0.476295300103464	0.0008973901408271	0.0438770991209109	AC243964.3	19	44664131	44666158	+	2028	TEC	-	-	236	269	281	248	231	222	4.44320816529523	4.02648332116418	4.35769156669355	6.04947295568495	5.80760732026909	5.98326138836916
ENSG00000083720	2225.10035472671	1991.20761037025	2069.634759378	2468.38731079967	2480.08796774799	2568.99796581091	-0.258613278724618	0.000930524152682921	0.0453194341236354	OXCT1	5	41730065	41870519	-	4194	protein_coding	3-oxoacid CoA-transferase 1 [Source:HGNC Symbol;Acc:HGNC:8527]	-	2413	2720	2732	2061	2017	1960	21.9675439512003	19.6871138596588	20.486623573839	24.3099113447975	24.5205770777312	25.5435113519107
ENSG00000074416	1357.37576550258	1199.11693595091	1196.93371882036	929.387944289442	1057.44950533628	1005.3170611107	0.326356135978694	0.000951469110255106	0.0461592095979014	MGLL	3	127689062	127823250	-	10102	protein_coding	monoglyceride lipase [Source:HGNC Symbol;Acc:HGNC:17038]	-	1472	1638	1580	776	860	767	5.56356356115502	4.92207365583896	4.91889827871798	3.8000399855363	4.34054538732415	4.14993172850212
ENSG00000141560	1014.34330302502	1006.58472950702	1066.63460512599	852.737392183096	864.403490990004	749.72797777747	0.323247650518886	0.000957349952376088	0.046264493047384	FN3KRP	17	82716683	82730328	+	2971	protein_coding	fructosamine 3 kinase related protein [Source:HGNC Symbol;Acc:HGNC:25700]	Fructosamin_kin	1100	1375	1408	712	703	572	14.1365242187767	14.0488773647944	14.9045243811583	11.8552618616246	12.0644044446832	10.5231637703361
ENSG00000142669	4002.96752584694	3803.06012348288	3912.00362277744	4578.6728234775	4550.72165029019	6528.66268760416	-0.418032949346584	0.000974978939313058	0.0469345073951939	SH3BGRL3	1	26279176	26281522	+	1786	protein_coding	SH3 domain binding glutamate rich protein like 3 [Source:HGNC Symbol;Acc:HGNC:15568]	-	4341	5195	5164	3823	3701	4981	92.8027700314321	88.2969439523272	90.9332886464163	105.890415603067	105.655192420162	152.436173870461
ENSG00000133195	1200.61361867144	1115.66191110451	1149.96543365146	944.957587686044	934.490260529734	962.063523931229	0.286243285893967	0.000990868675707688	0.0473420482983061	SLC39A11	17	72645949	73092712	-	5583	protein_coding	solute carrier family 39 member 11 [Source:HGNC Symbol;Acc:HGNC:14463]	-	1302	1524	1518	789	760	734	8.90422169851485	8.28626683312335	8.5511054585714	6.99106250007789	6.94063457216236	7.18590356034139
ENSG00000123684	1229.19965721123	1090.77181597488	1087.08853576406	1371.32628377759	1347.63332307972	1519.11665427288	-0.315463437098184	0.000991039028381288	0.0473420482983061	LPGAT1	1	211743457	211830772	-	8799	protein_coding	lysophosphatidylglycerol acyltransferase 1 [Source:HGNC Symbol;Acc:HGNC:28985]	Acyltransferase	1333	1490	1435	1145	1096	1159	5.7842817607541	5.14037172238152	5.12904727670859	6.43733304163862	6.35082946727726	7.19951217675999
ENSG00000185022	92.2130275477295	111.273366461867	86.361040471849	144.91745007606	158.617425800442	157.285589743525	-0.666637115371602	0.00105902046485181	0.0503964395258488	MAFF	22	38200767	38216511	+	5615	protein_coding	MAF bZIP transcription factor F [Source:HGNC Symbol;Acc:HGNC:6780]	bZIP_Maf	100	152	114	121	129	120	0.67999050358594	0.82174184433543	0.638518095395858	1.06602998136445	1.17136748449017	1.16811187173475
ENSG00000123505	6711.26414492375	6559.27212827846	6493.74420109377	5779.93069476913	5792.61002283629	5149.79235085259	0.240898828243886	0.00106413982255367	0.050447510675282	AMD1	6	110874770	110895713	+	7027	protein_coding	adenosylmethionine decarboxylase 1 [Source:HGNC Symbol;Acc:HGNC:457]	SAM_decarbox	7278	8960	8572	4826	4711	3929	39.5452846446961	38.7061193341222	38.3645693598032	33.974351321072	34.181913077374	30.5608217349952
ENSG00000230257	484.11839462558	491.213347999425	479.53104051474	628.774060247367	574.21967324656	663.220903418531	-0.358724941424592	0.00107012479698002	0.0505390756391926	NFE4	7	102973437	102988856	+	1644	protein_coding	nuclear factor, erythroid 4 [Source:HGNC Symbol;Acc:HGNC:29902]	-	525	671	633	525	467	506	12.1929866530317	12.3897425484139	12.10932723927	15.7976067810557	14.4833251978891	16.822930701815
ENSG00000134954	721.105875423245	713.760080923158	673.464605083103	856.330386813081	855.796343853546	900.460001281681	-0.309517434864688	0.00108146258892587	0.0508817945612368	ETS1	11	128458761	128587558	-	7149	protein_coding	ETS proto-oncogene 1, transcription factor [Source:HGNC Symbol;Acc:HGNC:3488]	Ets	782	975	889	715	696	687	4.17651517962039	4.14000526807656	3.91088083098463	4.94759969542452	4.96383294686084	5.2524798174292
ENSG00000006534	852.970504816498	757.683778210737	739.371714916883	626.378730494044	627.092148513374	596.374527777533	0.343747064505033	0.00117654260053434	0.0550474590759728	ALDH3B1	11	68008578	68029282	+	6626	protein_coding	aldehyde dehydrogenase 3 family member B1 [Source:HGNC Symbol;Acc:HGNC:410]	Aldedh	925	1035	976	523	510	455	5.33019269063149	4.74166091305132	4.63251148732558	3.90466758128384	3.92438818298629	3.75329687682958
ENSG00000019144	729.40504790254	720.348635516295	712.099807399457	589.251119317533	574.21967324656	568.849549572416	0.319151519164074	0.00117883153459133	0.0550474590759728	PHLDB1	11	118606440	118658038	+	21722	protein_coding	pleckstrin homology like domain family B member 1 [Source:HGNC Symbol;Acc:HGNC:23697]	PH	791	984	940	492	467	434	1.3903664588939	1.37510817575449	1.3609625132693	1.12046708403096	1.09615075155739	1.09205087827592
novel.421	15.676214683114	18.3015405364912	14.3935067453082	8.38365413663156	65.1683997474683	129.760611538408	-2.06808841955346	0.00118898346443656	0.0552450997880546	-	CHR_HSCHR1_6_CTG3	108134409	108201470	-	4983	-	PF13499:EF-hand domain pair|PF00153:Mitochondrial carrier protein	Mito_carr	17	25	19	7	53	99	0.130259870599631	0.152296771389284	0.119917021394332	0.0694929842746819	0.542298242780261	1.08591856950176
ENSG00000111252	2556.14512362306	2418.73159730268	2362.80776519032	2699.53663199536	3067.83315792327	3095.90469145172	-0.272603131065419	0.00119192587768581	0.0552450997880546	SH2B3	12	111405948	111451623	+	5682	protein_coding	SH2B adaptor protein 3 [Source:HGNC Symbol;Acc:HGNC:29605]	SH2	2772	3304	3119	2254	2495	2362	18.6270724927919	17.6514499000041	17.2636357511182	19.6239528487009	22.3883730772324	22.7212183993686
ENSG00000100448	46520.550267554	44346.0968431612	44864.5605251256	51321.1376298285	51048.9896663328	59550.9457033943	-0.254530736186768	0.00120459747216228	0.0556256343811826	CTSG	14	24573522	24576260	-	1374	protein_coding	cathepsin G [Source:HGNC Symbol;Acc:HGNC:2532]	Trypsin	50449	60577	59223	42851	41517	45434	1401.90452503647	1338.32812274805	1355.56950173508	1542.79434393807	1540.60905486071	1807.37051608398
ENSG00000148180	1941.08422987971	1773.05324717527	1827.21780366754	1546.18535577019	1598.47018248507	1432.60957991394	0.274956196137178	0.00122502211488915	0.0562620432251892	GSN	9	121207794	121332843	+	11018	protein_coding	gelsolin [Source:HGNC Symbol;Acc:HGNC:4620]	-	2105	2422	2412	1291	1300	1093	7.29460769324904	6.67287433021981	6.88482101284211	5.79638579684147	6.01580567460151	5.42213524736125
ENSG00000125875	976.535961730455	1046.11605706584	993.151965426263	1262.33878000138	1177.94956524669	1224.20617350377	-0.280623361702175	0.00122740421537147	0.0562620432251892	TBC1D20	20	435480	462553	-	5831	protein_coding	TBC1 domain family member 20 [Source:HGNC Symbol;Acc:HGNC:16133]	TBC	1059	1429	1311	1054	958	934	6.93434630700656	7.43927755862854	7.07095004543801	8.94193232808242	8.37675247048317	8.7550128354834
ENSG00000127589	6991.59174866885	5950.92892084549	5937.70030893292	5036.18080636225	5429.88025065698	3752.57202863094	0.408797265190599	0.00124155986422642	0.0567024483046701	TUBBP1	8	30351873	30353518	+	1646	transcribed_processed_pseudogene	tubulin beta pseudogene 1 [Source:HGNC Symbol;Acc:HGNC:12414]	Tubulin_C	7582	8129	7838	4205	4416	2863	175.875990946713	149.91630438369	149.759212285322	126.37756365165	136.78940125755	95.0702135554909
ENSG00000110934	1885.75641335107	1699.11502340785	1704.49421983912	2129.44815070442	2005.46528279473	2487.73374444342	-0.324439644827291	0.00125410940308378	0.0570665548819289	BIN2	12	51281038	51324668	-	4010	protein_coding	bridging integrator 2 [Source:HGNC Symbol;Acc:HGNC:1053]	-	2045	2321	2250	1778	1631	1898	19.4715958996601	17.5700235238298	17.6464058881468	21.9341694071691	20.7378057991599	25.8704979369963
ENSG00000089280	12864.6394731837	12491.8995085875	12250.3893462304	14583.9652031089	13938.6599912698	16950.1437213606	-0.273971263999032	0.00127010879580754	0.0574414182520553	FUS	16	31180110	31194871	+	10283	protein_coding	FUS RNA binding protein [Source:HGNC Symbol;Acc:HGNC:4010]	zf-RanBP	13951	17064	16171	12177	11336	12932	51.8009961097799	50.3735527340852	49.4578416918996	58.5806625968282	56.2073637232775	68.7383039988431
ENSG00000184922	3050.40695127889	2853.57620044971	2903.70059761927	3365.43830341924	3377.69045483576	3634.60783632329	-0.236784062603559	0.00127156171299064	0.0574414182520553	FMNL1	17	45221444	45247320	+	7576	protein_coding	formin like 1 [Source:HGNC Symbol;Acc:HGNC:1212]	FH2	3308	3898	3833	2810	2747	2773	16.6716330644361	15.6186482393045	15.9117142916085	18.3484829763252	18.487232718384	20.0061193759893
ENSG00000250182	272.950561541279	195.460452929726	199.993988461124	289.83490015212	313.546074256687	414.185386324616	-0.608432846434036	0.00130479937033716	0.0583151562090388	EEF1A1P13	5	14651941	14653329	-	1389	processed_pseudogene	eukaryotic translation elongation factor 1 alpha 1 pseudogene 13 [Source:HGNC Symbol;Acc:HGNC:3196]	GTP_EFTU	296	267	264	242	255	316	8.13658327271401	5.83513073461075	5.97750296117997	8.61880251311931	9.36032976978659	12.4347709292887
ENSG00000058335	51.6392954267285	50.5122518807158	48.4833911420907	101.80151451624	79.9235091242536	86.5070743589388	-0.83407657598344	0.00130547925305462	0.0583151562090388	RASGRF1	15	78959947	79090773	-	9929	protein_coding	Ras protein specific guanine nucleotide releasing factor 1 [Source:HGNC Symbol;Acc:HGNC:9875]	RhoGEF	56	69	64	85	65	66	0.215345164616339	0.210952732466365	0.202718125676033	0.423493963634129	0.333780576708427	0.363321733093448
ENSG00000114784	1219.05622418098	1100.28861705385	1083.30077083109	1428.81419785735	1313.20473453389	1428.67744017035	-0.294479084274072	0.00130960340540672	0.0583151562090388	EIF1B	3	40309684	40312424	+	1912	protein_coding	eukaryotic translation initiation factor 1B [Source:HGNC Symbol;Acc:HGNC:30792]	SUI1	1322	1503	1430	1193	1068	1090	26.3995288066608	23.8623201293871	23.5215679415156	30.8664273748059	28.4797766790743	31.1595776419621
ENSG00000158470	2167.00614737164	1981.69080929127	1975.69818904019	1439.59318174731	1642.73551061543	1811.40570854626	0.323773040414129	0.00130961210607402	0.0583151562090388	B4GALT5	20	49632945	49713878	-	4722	protein_coding	beta-1,4-galactosyltransferase 5 [Source:HGNC Symbol;Acc:HGNC:928]	-	2350	2707	2608	1202	1336	1382	19.0017888446471	17.4021876800627	17.3699961871815	12.5925097068485	14.4255935048393	15.9968698941667
ENSG00000165983	1432.06831781624	1295.01700836212	1347.6867631528	1570.13865330343	1640.2763257193	1709.17007521297	-0.272247934106809	0.00136308848512637	0.0604803816105179	PTER	10	16436943	16513745	+	4003	protein_coding	phosphotriesterase related [Source:HGNC Symbol;Acc:HGNC:9590]	-	1553	1769	1779	1311	1334	1304	14.8128448422864	13.4147881302246	13.9768233670084	16.2013390592773	16.9911766165685	17.8051219926034
ENSG00000146574	1801.84255828263	1684.47379097865	1686.31294816084	2025.25130643485	2020.22039217152	2972.69764615263	-0.439966109976188	0.00138068243798381	0.0609852659249721	CCZ1B	7	6794134	6826770	-	7316	protein_coding	CCZ1 homolog B, vacuolar protein trafficking and biogenesis associated [Source:HGNC Symbol;Acc:HGNC:21717]	-	1954	2301	2226	1691	1643	2268	10.1977290980029	9.54738634241267	9.56906670452154	11.4341456538212	11.4503056939578	16.9442482531496
ENSG00000126467	831.76150848052	872.617452779902	859.822639785514	725.784915256961	687.342178468581	537.392431623711	0.393769963751004	0.00138832824439586	0.0609852659249721	TSKS	19	49739753	49763330	-	2391	protein_coding	testis specific serine kinase substrate [Source:HGNC Symbol;Acc:HGNC:30719]	-	902	1192	1135	606	559	410	14.4038824894472	15.1334607395182	14.9291267138839	12.5379593492435	11.9202522696723	9.37253849684287
ENSG00000141068	641.802671732197	727.669251730892	674.979711056293	850.342062429773	916.046373808752	808.710073931292	-0.332187732021788	0.00138949951954981	0.0609852659249721	KSR1	17	27456470	27626438	+	12178	protein_coding	kinase suppressor of ras 1 [Source:HGNC Symbol;Acc:HGNC:6465]	Pkinase_Tyr	696	994	891	710	745	617	2.18215641947282	2.47771864989918	2.30101713697993	2.88413900775315	3.11913030164457	2.76924988681147
ENSG00000126432	2341.28876943685	2387.98500920138	2537.04495210721	2986.97620239416	2769.04219304337	2837.69418162277	-0.241894717947773	0.00139403278702414	0.0609852659249721	PRDX5	11	64318088	64321811	+	893	protein_coding	peroxiredoxin 5 [Source:HGNC Symbol;Acc:HGNC:9355]	-	2539	3262	3349	2494	2252	2165	108.558504081919	110.885324801729	117.945617225735	138.158878636699	128.579029089546	132.513277024512
ENSG00000105327	349.487374405895	271.59486156153	297.7183237319	480.263615541323	483.229832089718	351.271150427206	-0.520210602541297	0.00140624685583949	0.0611211087870424	BBC3	19	47220822	47232766	-	3180	protein_coding	BCL2 binding component 3 [Source:HGNC Symbol;Acc:HGNC:17868]	-	379	371	393	401	393	268	4.5505584617097	3.54150912188641	3.88672263190876	6.23808175188395	6.30113298032038	4.6063891688257
ENSG00000129951	9133.70037860261	9390.15441846292	9592.135916268	8045.91264141298	8223.51429266166	6460.5055987153	0.306698171857812	0.00140694243037225	0.0611211087870424	PLPPR3	19	812488	821977	-	2741	protein_coding	phospholipid phosphatase related 3 [Source:HGNC Symbol;Acc:HGNC:23497]	-	9905	12827	12662	6718	6688	4929	137.974253345404	142.055363026331	145.28186036506	121.245261167691	124.405747093822	98.2885062617293
ENSG00000184575	10567.6129569698	10240.0779609776	10009.5476118819	11480.8155076786	11911.0620444099	11899.9655773455	-0.195654855821072	0.00142723154937205	0.0617872324915652	XPOT	12	64404350	64451127	+	7364	protein_coding	exportin for tRNA [Source:HGNC Symbol;Acc:HGNC:12826]	-	11460	13988	13213	9586	9687	9079	59.4187410723761	57.6611658224728	56.429444360573	64.3957868507436	67.0700661472413	67.3871654249718
ENSG00000162885	36.8852110190918	40.9954508017404	85.6034874852538	160.487093472661	185.668459657881	57.6713829059592	-1.3028891652019	0.00150478707464016	0.0649193261128497	B3GALNT2	1	235449923	235504481	-	5702	protein_coding	beta-1,3-N-acetylgalactosaminyltransferase 2 [Source:HGNC Symbol;Acc:HGNC:28596]	Galactosyl_T	40	56	113	134	151	44	0.267846136628205	0.298127740881353	0.623260134852952	1.16254934223228	1.3502150642604	0.421772651453858
ENSG00000033327	3573.25481747452	3311.84677548345	3392.32227397316	3806.17897803073	4063.80304085628	4529.82498461352	-0.270825018733814	0.00151167531981127	0.0649916134048516	GAB2	11	78215297	78418348	-	6771	protein_coding	GRB2 associated binding protein 2 [Source:HGNC Symbol;Acc:HGNC:14458]	PH	3875	4524	4478	3178	3305	3456	21.8510092686986	20.2820270490716	20.7993323371999	23.2185389825574	24.8869608601979	27.8980515436376
ENSG00000108509	685.14279467963	647.14247337033	659.071098337795	823.993435143217	796.775906346405	832.302912392821	-0.301402464053736	0.00151713732076765	0.0650022959289727	CAMTA2	17	4967992	4987652	-	5999	protein_coding	calmodulin binding transcription activator 2 [Source:HGNC Symbol;Acc:HGNC:18807]	CG-1	743	884	870	688	648	635	4.72892645688089	4.47316561867109	4.56098358778149	5.67339975616958	5.50743472706324	5.78559215628584
ENSG00000134440	7757.88200759048	7389.4300070137	7301.29568480422	8601.62914418399	8353.8510921566	9118.63206538087	-0.216043754465324	0.00154891710681595	0.0661366386567851	NARS	18	57600656	57622213	-	4089	protein_coding	asparaginyl-tRNA synthetase [Source:HGNC Symbol;Acc:HGNC:7643]	tRNA-synt_2	8413	10094	9638	7182	6794	6957	78.5572707237557	74.935526834339	74.1289639302556	86.8884599406699	84.7152597387414	92.9946244959309
ENSG00000266976	2496.20665571704	3235.71236685165	3090.81618530828	2509.10791660616	2257.53173464815	2179.71613119569	0.345321404443215	0.00157543369797834	0.0670392742197745	AC079466.1	19	28606688	28615229	+	4453	lincRNA	-	RnaseH	2707	4420	4080	2095	1836	1663	23.2106962864543	30.1308337597214	28.8154619811654	23.2736844388165	21.0219595692077	20.4123265022304
ENSG00000169258	223.155526665505	233.527657245628	246.204720643429	172.463742239278	173.372535177227	141.557030769173	0.527440064051371	0.00159685836768766	0.0677198303684687	GPRIN1	5	176595802	176610133	-	4211	protein_coding	G protein regulated inducer of neurite outgrowth 1 [Source:HGNC Symbol;Acc:HGNC:24835]	-	242	319	325	144	141	108	2.19423295176368	2.29957202540645	2.42725966107045	1.6916521305515	1.70721055040993	1.40181746469047
ENSG00000118971	1210.75705170169	1106.87717164699	1057.54396928685	1620.44057812322	1275.08736864386	1394.59889572592	-0.34693273562365	0.00161326738519055	0.0681837890120535	CCND2	12	4273772	4305350	+	7157	protein_coding	cyclin D2 [Source:HGNC Symbol;Acc:HGNC:1583]	Cyclin_C	1313	1512	1396	1353	1037	1064	7.00464801974966	6.41301637832163	6.13440605502679	9.35191581642191	7.38755885672999	8.12575199340648
ENSG00000187735	8111.98003337376	7333.79332378277	7336.90067517419	9039.97448904215	8726.41760392042	8783.08947392802	-0.22098186946403	0.00167556447075165	0.0705774926396337	TCEA1	8	53966552	54022529	-	4415	protein_coding	transcription elongation factor A1 [Source:HGNC Symbol;Acc:HGNC:11612]	-	8797	10018	9685	7548	7097	6701	76.0775454658111	68.8798027174724	68.9901415394059	84.5736341937002	81.9591247862747	82.9586855771177
ENSG00000056097	8072.32843152824	8146.38172360298	7924.00423978544	9180.10127961156	9251.45357924437	9022.94999828689	-0.185485205353346	0.00169712740690048	0.0712450656876607	ZFR	5	32354350	32444761	-	6792	protein_coding	zinc finger RNA binding protein [Source:HGNC Symbol;Acc:HGNC:17277]	-	8754	11128	10460	7665	7524	6884	49.2109187514978	49.7348731806562	48.4341994775528	55.8275142817447	56.4812532217588	55.3982615969752
ENSG00000185963	1515.98217288467	1554.8988839803	1502.98512540481	1316.23369945116	1265.25062905934	1271.39185042683	0.247456530795779	0.0017203440299	0.0719773468617223	BICD2	9	92711363	92764812	-	6427	protein_coding	BICD cargo adaptor 2 [Source:HGNC Symbol;Acc:HGNC:17208]	-	1644	2124	1984	1099	1029	970	9.76666117633738	10.0320061013404	9.70848550878438	8.45908135686886	8.16319723085534	8.2492864931758
ENSG00000186399	311.680033111326	46.8519437734176	285.597475946378	44.3136004364811	43.0357356822904	35.3892576922932	2.39087353466097	0.00176871406981698	0.0735638816416451	GOLGA8R	15	30403740	30414162	-	4433	protein_coding	golgin A8 family member R [Source:HGNC Symbol;Acc:HGNC:44407]	-	338	64	377	37	35	27	2.91119688030825	0.438251910284677	2.67461784390041	0.412893268141774	0.40255342662489	0.332903978333609
ENSG00000106089	261.884998235552	325.035359928084	285.597475946378	413.19438244827	375.025696659959	390.592547863087	-0.431932215923162	0.00177006452458241	0.0735638816416451	STX1A	7	73699206	73719672	-	3693	protein_coding	syntaxin 1A [Source:HGNC Symbol;Acc:HGNC:11433]	-	284	444	377	345	305	298	2.93624060776701	3.6495997449636	3.2105553485	4.62140039151504	4.21088854411498	4.41052114725518
ENSG00000275713	77.4589431400928	74.6702853888843	76.5128516461118	142.522120322737	109.433727877824	117.964192307644	-0.695609317913044	0.00180036777688101	0.0745747024656225	HIST1H2BH	6	26251651	26253710	+	2060	protein_coding	histone cluster 1 H2B family member h [Source:HGNC Symbol;Acc:HGNC:4755]	Histone	84	102	101	119	89	90	1.55691417922983	1.50305380207662	1.54195703317332	2.85767970431679	2.20280473343002	2.38796656303057
ENSG00000004468	737.704220381836	740.846360917165	655.283333404819	875.493024839668	863.173898541938	908.324280768858	-0.311185535284136	0.0018133129354071	0.0748622042339594	CD38	4	15778275	15853230	+	6855	protein_coding	CD38 molecule [Source:HGNC Symbol;Acc:HGNC:1667]	-	800	1012	865	731	702	693	4.45589692502997	4.4814094796487	3.96850349518893	5.27525827255144	5.22135074227427	5.52559090048007
ENSG00000134684	11593.0218233006	10292.7863977227	10352.7191148095	12284.4486399186	12341.4194012328	13641.9034837551	-0.247426209259848	0.00183699255029057	0.0755895152376993	YARS	1	32775237	32818153	-	8212	protein_coding	tyrosyl-tRNA synthetase [Source:HGNC Symbol;Acc:HGNC:12840]	-	12572	14060	13666	10257	10037	10408	58.4531661364198	51.9730202356025	52.3372132542258	61.788154553477	62.3172382501908	69.2741642790031
ENSG00000028137	2992.31274392382	2773.04942208915	2736.28138758174	2436.0503591298	2472.7104130596	2255.73749957172	0.246279681404413	0.00187374707477822	0.0768482846326803	TNFRSF1B	1	12167003	12209228	+	3766	protein_coding	TNF receptor superfamily member 1B [Source:HGNC Symbol;Acc:HGNC:11917]	-	3245	3788	3612	2034	2011	1721	32.8993254618315	30.5331231781482	30.1637647315306	26.718030561538	27.226070807972	24.9777610705427
ENSG00000100664	11914.8452894421	11428.946034228	11182.2396351313	12977.8966035057	12923.0166291678	14188.4709081138	-0.215546730420755	0.00189218495072836	0.0772155755518901	EIF5	14	103333544	103345025	+	8505	protein_coding	eukaryotic translation initiation factor 5 [Source:HGNC Symbol;Acc:HGNC:3299]	-	12921	15612	14761	10836	10510	10825	58.0062001431188	55.7218850197941	54.5832739033451	63.0272687727061	63.0059570531544	69.5675228588414
ENSG00000253733	35.9630807436145	25.6221567510877	24.2416955710453	53.8949194497743	49.1836979226176	79.9535081196253	-1.09788990213198	0.00189508871662483	0.0772155755518901	LZTS1-AS1	8	20275773	20290458	+	892	lincRNA	LZTS1 antisense RNA 1 [Source:HGNC Symbol;Acc:HGNC:43630]	-	39	35	32	45	40	61	1.66936906309156	1.19109051184521	1.12824454587294	2.49563730442558	2.2863796799848	3.73781612245168
ENSG00000171105	3074.3823384413	2999.98852474164	2889.30709087397	3606.16894362823	3532.61910329201	3330.52236281914	-0.22437625018572	0.00190313098004427	0.0772796414530269	INSR	19	7112255	7294034	-	10451	protein_coding	insulin receptor [Source:HGNC Symbol;Acc:HGNC:6091]	Pkinase_Tyr	3334	4098	3814	3011	2873	2541	12.1803664943405	11.9029793852869	11.4773324041353	14.2523578176971	14.0162228207156	13.2892285220138
ENSG00000187678	166.90557986139	174.230665907397	149.995491345843	211.986683169112	242.229712268892	246.414090598189	-0.511991579523371	0.00190905755273759	0.0772796414530269	SPRY4	5	142310427	142326455	-	6565	protein_coding	sprouty RTK signaling antagonist 4 [Source:HGNC Symbol;Acc:HGNC:15533]	-	181	238	198	177	197	188	1.05268019596641	1.10048417496547	0.948524555949617	1.33374359032556	1.52997632477399	1.56522246006682
novel.596	28.5860385397961	0.732061621459649	2.2726589597855	0	0	0	5.51217617731349	0.00191568986670406	1	-	CHR_HSCHR6_MHC_SSTO_CTG1	31348801	31349443	-	550	-	PF07654:Immunoglobulin C1-set domain	C1-set	31	1	3	0	0	0	2.15204630921249	0.0551923499514765	0.171544454815681	0	0	0
ENSG00000116285	128.176108291344	116.397797812084	115.148053962465	165.277752979308	188.127644554012	176.946288461466	-0.561832158209555	0.00199326461607661	0.0804272596545085	ERRFI1	1	8004404	8026308	-	4186	protein_coding	ERBB receptor feedback inhibitor 1 [Source:HGNC Symbol;Acc:HGNC:18185]	-	139	159	152	138	153	135	1.26785090346697	1.15302699552237	1.14199047798941	1.63084870003488	1.86356876018637	1.76273690390933
ENSG00000072415	668.544449721039	575.400434467285	603.012177329753	479.065950664661	490.60738677811	479.721048717752	0.348233516784296	0.00200628757278541	0.0806915917983498	MPP5	14	67241109	67335819	+	8743	protein_coding	membrane palmitoylated protein 5 [Source:HGNC Symbol;Acc:HGNC:18669]	SH3_2	725	786	796	400	399	366	3.16614015931078	2.72900067299821	2.86332541531531	2.26325413402225	2.32683523717268	2.28809240390729
ENSG00000142676	23349.2607053606	23048.9601516571	24642.4411009542	26657.6248247351	27052.2634498877	34390.4941974218	-0.310461038256614	0.00201932787162686	0.0809549193036773	RPL11	1	23691742	23696835	+	2659	protein_coding	ribosomal protein L11 [Source:HGNC Symbol;Acc:HGNC:10301]	-	25321	31485	32529	22258	22001	26238	363.592674029324	359.440438519079	384.742793516938	414.096547981604	421.868693970443	539.343367859428
ENSG00000179115	13227.9588017218	12578.2827799197	12890.5216199034	11432.9089126121	11505.2965365483	11036.205547004	0.187659254445183	0.00207491232246181	0.0826720699146493	FARSA	19	12922479	12934037	-	2435	protein_coding	phenylalanyl-tRNA synthetase alpha subunit [Source:HGNC Symbol;Acc:HGNC:3592]	tRNA-synt_2d	14345	17182	17016	9546	9357	8420	224.933528093121	214.198450216201	219.774160674743	193.93503543306	195.925461619416	189.001860045986
ENSG00000072210	2760.85804477902	2673.48904157064	2595.37653207504	2152.20378336099	2360.81750028564	2309.47674273409	0.234967470558443	0.00207542171024103	0.0826720699146493	ALDH3A2	17	19648136	19677598	+	6457	protein_coding	aldehyde dehydrogenase 3 family member A2 [Source:HGNC Symbol;Acc:HGNC:403]	Aldedh	2994	3652	3426	1797	1920	1762	17.7040903714408	17.1688638860982	16.6868626405033	13.7673736704664	15.1608537057812	14.91516526967
ENSG00000136158	995.900697515478	972.177833298414	958.304528042886	1227.60649857819	1209.91896889639	1102.30984145254	-0.275325370866751	0.0020859263089804	0.0827235362435545	SPRY2	13	80335976	80340951	-	3038	protein_coding	sprouty RTK signaling antagonist 2 [Source:HGNC Symbol;Acc:HGNC:11270]	-	1080	1328	1265	1025	984	841	13.5733983273399	13.2694181713491	13.0954635108635	16.6905214500498	16.5143142178547	15.1307751875793
ENSG00000233024	129.098238566821	63.6893610669895	115.90560694906	165.277752979308	221.326640651779	157.285589743525	-0.822185447954073	0.00208998347102339	0.0827235362435545	AC126755.2	16	18358086	18379331	-	3030	protein_coding	nuclear pore complex-interacting protein family member A5 isoform 2 [Source:RefSeq peptide;Acc:NP_001338129]	-	140	87	153	138	180	120	1.7641601810855	0.871601962105001	1.58806005200656	2.25304708196238	3.02888714041551	2.16466935966687
ENSG00000121895	61.7827284569788	62.2252378240702	59.089132954423	104.196844269564	97.1378033971697	100.924920085429	-0.723578627704299	0.00210394212748422	0.0830125014097255	TMEM156	4	38966744	39032922	-	2562	protein_coding	transmembrane protein 156 [Source:HGNC Symbol;Acc:HGNC:26260]	-	67	85	78	87	79	77	0.998500497273805	1.00712035918483	0.957488565130462	1.67986327845123	1.57217606644388	1.64272381051222
novel.193	224.99978721646	209.36962373746	214.387495206432	311.39286793203	370.107326867697	249.035517093915	-0.522359118243033	0.00212090578127715	0.0834178336938913	-	CHR_HG76_PATCH	12521983	12555721	-	3720	-	PF02190:ATP-dependent protease La (LON) substrate-binding domain|PF13923:Zinc finger, C3HC4 type (RING finger)	-	244	286	283	260	301	190	2.50437577780364	2.33380555036754	2.39255326093735	3.4575161507908	4.12550170052742	2.79166700349511
ENSG00000075420	633.503499252902	557.098893930793	617.405684075061	725.784915256961	737.755468839264	806.088647435566	-0.328570819482537	0.00213782981942173	0.0838190634860067	FNDC3B	3	172039628	172401665	+	13270	protein_coding	fibronectin type III domain containing 3B [Source:HGNC Symbol;Acc:HGNC:24670]	fn3	687	761	815	606	600	615	1.97668935006427	1.74082577785912	1.93154488498189	2.25910028666475	2.30533233746772	2.53312805719118
ENSG00000182095	6455.83405861654	6991.92054656111	7243.72165782298	8080.64492283617	8846.91766383084	7679.46891922761	-0.249932435649759	0.00214797233138777	0.0839527242248988	TNRC18	7	5306790	5425414	-	12572	protein_coding	trinucleotide repeat containing 18 [Source:HGNC Symbol;Acc:HGNC:11962]	BAH	7001	9551	9562	6747	7195	5859	21.2622056077975	23.061420133042	23.9200721794769	26.5485097120935	29.1796205921128	25.472529740835
ENSG00000203485	1901.43262803418	1823.56549905599	1949.94138749596	1663.55651368303	1546.82729966632	1584.65231666602	0.242830855765045	0.00215884600240355	0.0840566484445168	INF2	14	104689606	104722535	+	9488	protein_coding	inverted formin, FH2 and WH2 domain containing [Source:HGNC Symbol;Acc:HGNC:23791]	FH2	2062	2491	2574	1389	1258	1209	8.2978693605433	7.96967527940772	8.53202236799326	7.24204766848332	6.7601943206667	6.96473468696148
novel.232	35.0409504681372	19.0336021579509	78.0279576193022	111.382833529534	141.403131527526	74.7106551281744	-1.30923017639439	0.00216411486611244	0.0840566484445168	-	CHR_HSCHR15_1_CTG3	22992310	23039609	-	4106	-	PF04130:Gamma tubulin complex component C-terminal|PF17681:Gamma tubulin complex component N-terminal	-	38	26	103	93	115	57	0.353359897102124	0.192218851511475	0.788926235209316	1.12046375616133	1.42801283227497	0.758767748636275
ENSG00000101384	2220.48970334933	2185.93600167851	2202.20653203215	2743.85023243185	2855.11366440795	2372.3909786315	-0.270841762396437	0.00217235820843185	0.0841147892631315	JAG1	20	10637684	10673999	-	9298	protein_coding	jagged 1 [Source:HGNC Symbol;Acc:HGNC:6188]	EGF	2408	2986	2907	2291	2322	1810	9.88825252715123	9.74859069964615	9.83271856248843	12.1890359156798	12.7328577820414	10.6400087556652
ENSG00000163993	23.9753871624097	32.9427729656842	37.1200963431632	73.0575574763608	68.8571770916646	49.807103418783	-1.02274016230111	0.0021866457904735	0.0844058814725191	S100P	4	6693069	6697170	+	1280	protein_coding	S100 calcium binding protein P [Source:HGNC Symbol;Acc:HGNC:10504]	-	26	45	49	61	56	38	0.775561043894621	1.06719582913988	1.20393829616735	2.35751071195147	2.23064917528517	1.62265644578154
ENSG00000185344	3091.90281367537	3054.89314635112	3127.93628165144	2645.64171254559	2782.56770997209	2415.64451581097	0.241470634087564	0.0022297474764497	0.0858039862233793	ATP6V0A2	12	123712318	123761755	+	13729	protein_coding	ATPase H+ transporting V0 subunit a2 [Source:HGNC Symbol;Acc:HGNC:18481]	-	3353	4173	4129	2209	2263	1843	9.32496599177678	9.22679889220857	9.45853982236317	7.95958857970505	8.40424808161301	7.3373524768095
ENSG00000118193	1964.13748676664	2035.13130765783	2023.42402719569	2219.27301645404	2428.44508492924	2457.58733974258	-0.238040104646914	0.00223775208504267	0.0858470553732677	KIF14	1	200551497	200620734	-	7277	protein_coding	kinesin family member 14 [Source:HGNC Symbol;Acc:HGNC:19181]	Kinesin	2130	2780	2671	1853	1975	1875	11.1758312812459	11.5966886183603	11.543556472309	12.5967019534598	13.837828370995	14.0832162974754
ENSG00000139514	16910.0249917026	15188.8145220448	15391.9615816406	17342.1874140607	19260.336106497	19239.9597653767	-0.233773255335875	0.0022785837111622	0.0871453426710746	SLC7A1	13	29509410	29595688	-	7692	protein_coding	solute carrier family 7 member 1 [Source:HGNC Symbol;Acc:HGNC:11057]	-	18338	20748	20318	14480	15664	14679	91.025966945491	81.8801328960322	83.0729818044617	93.1243159586568	103.828508080134	104.306205622255
ENSG00000140526	2084.93655285416	1800.13952716928	1766.61356473993	1437.19785199398	1597.24059003701	1575.47732393098	0.293397395642999	0.00231719876729527	0.0880671014399784	ABHD2	15	89087459	89202360	+	10345	protein_coding	abhydrolase domain containing 2 [Source:HGNC Symbol;Acc:HGNC:18717]	Abhydrolase_1	2261	2459	2332	1200	1299	1202	8.34492956803563	7.2155527976679	7.08950919112592	5.7383173205674	6.40223882608949	6.35077790242334
ENSG00000009950	18.4426055095459	27.8183416154667	31.0596724504018	62.2785735864059	55.3316601629448	47.1856769230575	-1.08411399257331	0.00231748026238794	0.0880671014399784	MLXIPL	7	73593194	73624543	-	4815	protein_coding	MLX interacting protein like [Source:HGNC Symbol;Acc:HGNC:12744]	HLH	20	38	41	52	45	36	0.158593839154104	0.239568040287821	0.267796985537807	0.534245486228111	0.476507166950104	0.408657206217484
ENSG00000163956	3919.0536707785	3838.9311429344	4031.69699465948	3341.48500588601	3501.87929209037	3384.26160598152	0.205049888533492	0.00232387523049029	0.0880671014399784	LRPAP1	4	3506376	3532559	-	8724	protein_coding	LDL receptor related protein associated protein 1 [Source:HGNC Symbol;Acc:HGNC:6701]	-	4250	5244	5322	2790	2848	2582	18.6005540806385	18.2468793821697	19.1856859884984	15.820578345249	16.6447602049182	16.1768341630172
novel.411	51.6392954267285	115.665736190625	28.7870134906163	174.859071992601	134.025576839133	133.692751281996	-1.17116900849884	0.00234954311099281	0.0887700106298736	-	CHR_HSCHR1_2_CTG31	155210382	155260194	-	7254	-	PF02055:Glycosyl hydrolase family 30 TIM-barrel domain|PF17189:Glycosyl hydrolase family 30 beta sandwich domain|PF10568:Outer mitochondrial membrane transport complex protein|PF17171:Glutathione S-transferase, C-terminal domain	Glyco_hydro_30	56	158	38	146	109	102	0.294756291628844	0.66118213548157	0.164749522362271	0.995655538492025	0.766129457973402	0.768556098128209
ENSG00000168496	5075.40503622703	4778.89826488859	4832.43050149057	4351.11649691178	4256.84905520255	3641.16140256261	0.261474186852419	0.00237616749295816	0.0893816505559183	FEN1	11	61792637	61797244	+	2478	protein_coding	flap structure-specific endonuclease 1 [Source:HGNC Symbol;Acc:HGNC:3650]	XPG_I	5504	6528	6379	3633	3462	2778	84.8066154709578	79.9687704865946	80.9597985604086	72.5266979792349	71.2326294923304	61.2750806695533
ENSG00000177508	2266.59621712319	2405.55448811641	2312.05171508845	1782.12533647254	1822.25600803298	2145.63758675126	0.281178419711301	0.00238620194170199	0.0893816505559183	IRX3	16	54283304	54286763	-	2911	protein_coding	iroquois homeobox 3 [Source:HGNC Symbol;Acc:HGNC:14360]	Coprinus_mating	2458	3286	3052	1488	1482	1637	32.2397957184025	34.2662775909665	32.9731503324863	25.286838517614	25.9572818591363	30.7368548539369
ENSG00000162522	543.134732256127	541.725599880141	496.954759206429	378.462101025082	438.964503959362	412.874673076753	0.362493220141718	0.00238723850137318	0.0893816505559183	KIAA1522	1	32741885	32774970	+	5965	protein_coding	KIAA1522 [Source:HGNC Symbol;Acc:HGNC:29301]	-	589	740	656	316	357	315	3.77013980406881	3.76584852141676	3.45868898002223	2.62065857603817	3.05148319703722	2.88637701918699
ENSG00000113580	3065.16103568653	3008.77326419916	2867.33805426271	3325.91536248941	3479.74662802519	3625.43284358825	-0.222353188160649	0.00240986131822222	0.0899585356754329	NR3C1	5	143277931	143435512	-	9172	protein_coding	nuclear receptor subfamily 3 group C member 1 [Source:HGNC Symbol;Acc:HGNC:7978]	GCR	3324	4110	3785	2777	2830	2766	13.8372433018523	13.6025193049839	12.9783641812961	14.9777177801903	15.7316981273616	16.4831830661986
ENSG00000167470	1269.77338933223	1305.99793268401	1249.96242788202	1415.63988421407	1541.90892987406	1702.61650897366	-0.284053179293848	0.00244553407186084	0.0910176680834656	MIDN	19	1248553	1259140	+	4492	protein_coding	midnolin [Source:HGNC Symbol;Acc:HGNC:16298]	ubiquitin	1377	1784	1650	1182	1254	1299	11.704336542973	12.0558178478158	11.552136594333	13.0170189873221	14.23347699177	15.8060137644108
ENSG00000110921	607.683851539537	573.204249602906	591.648882530825	864.714040949713	719.311582118282	682.881602136472	-0.356134918966925	0.00249435367845471	0.0924561476353687	MVK	12	109573255	109598117	+	6480	protein_coding	mevalonate kinase [Source:HGNC Symbol;Acc:HGNC:7530]	GHMP_kinases	659	783	781	722	585	521	3.88296089592824	3.66799159052521	3.79047945298745	5.51183237086892	4.60292686963607	4.39456274595025
ENSG00000162591	198.258009227618	302.341449662835	277.264393093831	201.207699279158	164.765388040769	132.382038034134	0.643017535865213	0.00249901521921072	0.0924561476353687	MEGF6	1	3489920	3611495	-	7039	protein_coding	multiple EGF like domains 6 [Source:HGNC Symbol;Acc:HGNC:3232]	EGF_CA	215	413	366	168	134	101	1.1662189738479	1.78106865911037	1.63526536697432	1.18067978056226	0.970615110062592	0.784265951767359
ENSG00000151917	724.794396525154	790.626551176421	792.400423978544	892.260333112931	970.148441523632	964.684950426954	-0.291557765452234	0.00251246553745171	0.0926787583459996	BEND6	6	56955126	57027342	+	5588	protein_coding	BEN domain containing 6 [Source:HGNC Symbol;Acc:HGNC:20871]	-	786	1080	1046	745	789	736	5.37054990805504	5.86690334129869	5.88699146119432	6.59528678232312	7.19902730054198	7.19903639585705
ENSG00000137876	6194.87119065647	5811.83721276816	6039.96996212326	7437.49888406886	6807.02379249027	6725.26967478356	-0.216797616127862	0.002559490022764	0.0941348719876743	RSL24D1	15	55180806	55197067	-	3009	protein_coding	ribosomal L24 domain containing 1 [Source:HGNC Symbol;Acc:HGNC:18479]	-	6718	7939	7973	6210	5536	5131	85.2452953816959	80.0912716668743	83.333130168936	102.094705757917	93.8052420595639	93.2036197183054
ENSG00000178996	540.368341429695	515.371381507593	500.742524139405	384.45042540839	416.831839894184	422.049665811792	0.347279758156992	0.00257040324398873	0.0942581989589749	SNX18	5	54517759	54546585	+	6653	protein_coding	sorting nexin 18 [Source:HGNC Symbol;Acc:HGNC:19245]	PX	586	704	661	321	339	322	3.36304517224431	3.21215660622452	3.12465486989533	2.38682906842622	2.59797752394125	2.64539970370833
ENSG00000229140	339.343941375644	349.925455057712	304.536300611257	429.961690721533	398.387953173202	487.585328204928	-0.404534819314545	0.00261289187514146	0.0954762406664068	CCDC26	8	128634199	129683679	-	30265	lincRNA	CCDC26 long non-coding RNA [Source:HGNC Symbol;Acc:HGNC:28416]	-	368	478	402	359	324	372	0.464258376794879	0.479433960093943	0.41773752915631	0.586796587713416	0.545830182184907	0.671823535283362
ENSG00000183020	278.483343194143	205.709315630162	195.448670541553	428.764025844871	272.969523470528	326.367598717815	-0.600665914911513	0.00261893441673974	0.0954762406664068	AP2A2	11	924894	1012245	+	9638	protein_coding	adaptor related protein complex 2 alpha 2 subunit [Source:HGNC Symbol;Acc:HGNC:562]	-	302	281	258	358	222	249	1.19638960017201	0.8850360743931	0.84188137713029	1.83751085805272	1.17440872003868	1.4120997542608
ENSG00000161204	1302.97007924942	1363.09873915787	1362.8378228847	1141.37462745855	1165.65364076604	1064.29915726452	0.257076576873717	0.00263488342658521	0.0957776284625784	ABCF3	3	184186023	184194012	+	5207	protein_coding	ATP binding cassette subfamily F member 3 [Source:HGNC Symbol;Acc:HGNC:72]	ABC_tran	1413	1862	1799	953	948	812	10.3611316602618	10.85509613699	10.865799937096	9.05397169279336	9.28269271879215	8.52356748247549
novel.291	11.0655633057275	8.78473945751579	6.8179768793565	13.1743136432782	15.9847018248507	82.5749346153507	-2.06777424711335	0.00267148454660396	0.0968257829274946	-	CHR_HSCHR16_1_CTG1	14632832	14669391	+	3175	-	PF15227:zinc finger of C3HC4-type, RING|PF00536:SAM domain (Sterile alpha motif)	SAM_1	12	12	9	11	13	63	0.144307905926364	0.114730554229841	0.0891490867546061	0.171388929001041	0.208762667473258	1.08455048311499
ENSG00000178115	69.1597706607971	137.627584834414	231.811213898121	20.3603029032481	59.0204375071411	17.0392722222152	2.18527644078188	0.00268468243011126	0.0970220885177599	GOLGA8Q	15	30552078	30562501	+	2137	protein_coding	golgin A8 family member Q [Source:HGNC Symbol;Acc:HGNC:44408]	-	75	188	306	17	48	13	1.34001404222101	2.67051426531711	4.50334296451087	0.393530328958659	1.14522265299754	0.332500101689589
ENSG00000114480	3986.36918088835	3581.24545218061	3716.55495223589	4395.43009734826	4301.11438333291	4405.30722606657	-0.215836777068309	0.00272925935182946	0.0983479930595656	GBE1	3	81489699	81762161	-	5171	protein_coding	1,4-alpha-glucan branching enzyme 1 [Source:HGNC Symbol;Acc:HGNC:4180]	-	4323	4892	4906	3670	3498	3361	31.9200311108419	28.717953351275	29.8380972364567	35.1095558789821	34.4904199360059	35.5260503530205
ENSG00000237506	2406.76001899574	2058.55727954453	2136.29942219837	2554.6191819193	2532.96044301481	3863.98265469927	-0.439265039108964	0.00275174675986646	0.0988725608127235	RPSAP15	X	87703343	87704203	-	861	processed_pseudogene	ribosomal protein SA pseudogene 15 [Source:HGNC Symbol;Acc:HGNC:31464]	-	2610	2812	2820	2133	2060	2948	115.741728555488	99.1411015504688	103.006368338801	122.552313287987	121.988048477517	187.144591318842
ENSG00000261770	40.573732121001	46.8519437734176	53.7862620482568	83.8365413663157	92.219433604908	73.3999418803117	-0.817915499128141	0.00279866304585211	0.100269341539322	AC006504.1	19	27757184	27760849	-	3666	lincRNA	-	-	44	64	71	70	75	56	0.458260921483749	0.529942912791046	0.609093558879102	0.944581398365357	1.04309056595051	0.834927025250671
ENSG00000175711	572.6429010714	570.276003117067	597.709306423586	709.017606983698	694.719733156973	735.31013205098	-0.296913892721995	0.00282853485362164	0.101049205028523	B3GNTL1	17	82942155	83051810	-	6891	protein_coding	UDP-GlcNAc:betaGal beta-1,3-N-acetylglucosaminyltransferase like 1 [Source:HGNC Symbol;Acc:HGNC:21727]	Glycos_transf_2	621	779	789	592	565	561	3.44082003600547	3.43160097760994	3.6009150180073	4.24984671640687	4.18041514699877	4.44972901567569
ENSG00000179361	1511.37152150729	1522.68817263607	1445.41109842358	1208.44386055161	1252.95470457868	1313.33467435843	0.247207718431771	0.00285425262582025	0.10167663353922	ARID3B	15	74541177	74598131	+	6212	protein_coding	AT-rich interaction domain 3B [Source:HGNC Symbol;Acc:HGNC:14350]	ARID	1639	2080	1908	1009	1019	1002	10.0739575090854	10.1642061082565	9.65973121289848	8.03514148897311	8.36365195332754	8.81635819933222
ENSG00000141682	1278.99469208701	1223.27496945907	1290.87028915816	1825.24127203236	1691.91920853804	1322.50966709347	-0.352172426454099	0.00288049893602108	0.102086321833452	PMAIP1	18	59899948	59904306	+	2235	protein_coding	phorbol-12-myristate-13-acetate-induced protein 1 [Source:HGNC Symbol;Acc:HGNC:9108]	-	1387	1671	1704	1524	1376	1009	23.6947178607598	22.6955388021944	23.9778468386662	33.7319345437192	31.3902027760169	24.6755357689364
ENSG00000166037	1580.53129216808	1737.18222772375	1644.64753389811	1935.42644068523	1867.7509286114	2194.13397692218	-0.272519980676504	0.00288212907325754	0.102086321833452	CEP57	11	95789965	95832693	+	7101	protein_coding	centrosomal protein 57 [Source:HGNC Symbol;Acc:HGNC:30794]	-	1714	2373	2171	1616	1519	1674	9.21603070759961	10.1442466609167	9.61520237866331	11.2578550641848	10.906652494846	12.8851326333022
ENSG00000216866	48.8729046002966	62.9572994455299	42.4229672493293	73.0575574763608	81.153101572319	148.110597008486	-0.966093086587715	0.00289119646247531	0.102117386668958	RPS2P55	X	40934982	40935864	-	883	processed_pseudogene	ribosomal protein S2 pseudogene 55 [Source:HGNC Symbol;Acc:HGNC:36140]	-	53	86	56	61	66	113	2.29175281896555	2.95650979921273	1.99455236252283	3.41745607168502	3.81097804416946	6.99472576497113
ENSG00000116183	16.5983449585913	12.445047564814	16.6661657050937	29.9416219165413	45.4949205784213	35.3892576922932	-1.28167664073755	0.00290863386791434	0.102443070805525	PAPPA2	1	176463171	176845605	+	10930	protein_coding	pappalysin 2 [Source:HGNC Symbol;Acc:HGNC:14615]	-	18	17	22	25	37	27	0.0628789022849323	0.0472139498669996	0.0633024673153323	0.113149764946001	0.172597609694004	0.135019518385443
ENSG00000167615	8.29917247929565	8.78473945751579	8.33308285254683	11.9766487666165	73.7755468839264	17.0392722222152	-2.01609935638462	0.00290887773142974	1	LENG8	19	54448887	54462037	+	6469	protein_coding	leukocyte receptor cluster member 8 [Source:HGNC Symbol;Acc:HGNC:15500]	SAC3_GANP	9	12	11	10	60	13	0.053119987785926	0.0563100185005017	0.0534778147902753	0.0764709804210719	0.472897822201216	0.10983965331746
novel.578	2816.18586130766	2677.8814112994	2772.64393093831	3442.08885552559	2944.87391311673	3503.53651153702	-0.258772099678626	0.00301262331212514	0.105806725226975	-	CHR_HSCHR6_MHC_QBL_CTG1	31258581	31347331	-	3716	-	PF07654:Immunoglobulin C1-set domain|PF00129:Class I Histocompatibility antigen, domains alpha 1 and 2	MHC_I	3054	3658	3660	2874	2395	2673	31.3794939545142	29.8819937748589	30.9758689938973	38.2599913809583	32.8611703817191	39.3166227823832
ENSG00000006634	2280.42817125535	2310.38647732665	2193.11589619301	2558.21217654929	2572.3074013529	3090.66183846027	-0.276907095323943	0.00302973908213354	0.106108951898992	DBF4	7	87876216	87909541	+	4583	protein_coding	DBF4 zinc finger [Source:HGNC Symbol;Acc:HGNC:17364]	-	2473	3156	2895	2136	2092	2358	20.6028294431409	20.9039670621368	19.8662926889424	23.0560656715383	23.2736788738335	28.1220448046881
ENSG00000108106	13206.7498053858	13495.5559916086	14121.5452231205	15788.8160690306	14957.9921307161	20926.847715376	-0.339940376259116	0.00304831686462827	0.106460545289034	UBE2S	19	55399745	55407777	-	2788	protein_coding	ubiquitin conjugating enzyme E2 S [Source:HGNC Symbol;Acc:HGNC:17895]	UQ_con	14322	18435	18641	13183	12165	15966	196.138797407063	200.720600518475	210.2783477069	233.913502575675	222.470565421965	313.00862720952
ENSG00000129675	3231.14448527244	3161.77414308423	3063.54427779085	3484.00712620875	3642.05283116983	4233.60379059655	-0.264389138839516	0.00306312914390224	0.106679033983724	ARHGEF6	X	136665547	136782088	-	6434	protein_coding	Rac/Cdc42 guanine nucleotide exchange factor 6 [Source:HGNC Symbol;Acc:HGNC:685]	RhoGEF	3504	4319	4044	2909	2962	3230	20.7938855431042	20.3771631476896	19.7673389493855	22.3664199059442	23.4723845897053	27.4393878304369
novel.373	22.1311266114551	10.9809243218947	24.9992485576405	38.3252760531729	30.739811201636	90.439214102527	-1.45778199007477	0.0030758439080193	0.106823459178787	-	CHR_HSCHR17_7_CTG4	35871491	35880519	-	1376	-	PF00048:Small cytokines (intecrine/chemokine), interleukin-8 like	-	24	15	33	32	25	69	0.665955815866579	0.33091343539221	0.754247057874181	1.15044365661375	0.92634932528454	2.74083952898227
ENSG00000136877	2748.87035119782	2798.67157884024	2722.64543382303	2365.38813140676	2410.00119820826	2414.33380256311	0.202088316469266	0.00312079914040393	0.107956729992694	FPGS	9	127794597	127814327	+	3931	protein_coding	folylpolyglutamate synthase [Source:HGNC Symbol;Acc:HGNC:3824]	-	2981	3823	3594	1975	1960	1842	28.9541980311119	29.521799701214	28.7536609712675	24.8540899358746	25.4217967572566	25.6117665359415
ENSG00000273142	158.606407382095	183.015405364912	162.873892117961	255.102618728932	200.423569034667	267.385502563993	-0.516854475821296	0.00312579239070923	0.107956729992694	AC073335.2	7	66902857	66906297	+	3441	lincRNA	-	-	172	250	215	213	163	204	1.90851853691726	2.20544845054578	1.96504231153292	3.06216607117855	2.41521694239371	3.24039868400002
ENSG00000135821	23119.6502667667	20013.1006074639	20011.5196938979	24020.3667663261	24366.8335433128	25982.2687123825	-0.236124667924458	0.00315670262991099	0.108723117098702	GLUL	1	182381704	182392206	-	9032	protein_coding	glutamate-ammonia ligase [Source:HGNC Symbol;Acc:HGNC:4341]	-	25072	27338	26416	20056	19817	19823	105.988234612119	91.8807190694648	91.9816605818598	109.848517826944	111.868340393841	119.960537876005
ENSG00000230383	449.077444157443	346.997208571874	371.958516418227	489.844934554616	504.13290370683	540.013858119436	-0.395477981785366	0.00317958251460701	0.10895234376177	AC009245.1	7	137721985	137722846	+	862	processed_pseudogene	-	-	487	474	491	409	410	412	21.5711999072885	16.6921643066705	17.9139907281418	23.4719867620256	24.2510086010453	26.124194139924
ENSG00000007944	542.212601980649	588.577543653558	529.529537630021	737.761564023578	672.587069091795	660.599476922806	-0.318769470082766	0.00318083518842511	0.10895234376177	MYLIP	6	16129125	16148248	+	3033	protein_coding	myosin regulatory light chain interacting protein [Source:HGNC Symbol;Acc:HGNC:21155]	-	588	804	699	616	547	504	7.40214390520743	8.04683717393436	7.24807843212317	10.0471320726624	9.19534717257587	9.08261861889899
ENSG00000064932	279.40547346962	188.87189833659	156.055915238604	253.90495385227	445.112466199689	318.503319230638	-0.707808438449478	0.00319991211296537	0.109012835658841	SBNO2	19	1107636	1174283	-	6626	protein_coding	strawberry notch homolog 2 [Source:HGNC Symbol;Acc:HGNC:29158]	-	303	258	206	212	362	243	1.74599825433659	1.18197924209395	0.977763695070767	1.58277156258542	2.78554612204125	2.00450800235074
ENSG00000087266	1757.58030505972	1946.55185146121	1929.48745685789	2227.65667059067	2303.02665522657	2127.28760128118	-0.240558346568328	0.00320008805350785	0.109012835658841	SH3BP2	4	2793023	2841098	+	13968	protein_coding	SH3 domain binding protein 2 [Source:HGNC Symbol;Acc:HGNC:10825]	PH	1906	2659	2547	1860	1873	1623	5.21004264574199	5.77864062045653	5.73472817698901	6.58737712313632	6.83686124252844	6.35092882740322
ENSG00000113758	3129.71015496994	2881.39454206518	2856.73231245037	3273.2181079163	3503.10888453844	3639.85068931474	-0.232372466521223	0.00322241169966321	0.109474193655043	DBN1	5	177456608	177474401	-	5119	protein_coding	drebrin 1 [Source:HGNC Symbol;Acc:HGNC:2695]	Cofilin_ADF	3394	3936	3771	2733	2849	2777	25.3150807264962	23.3405741697512	23.1680521267477	26.4112107992951	28.3766115050929	29.6512975186211
ENSG00000099875	2558.91151444949	2539.52176484352	2590.83121415547	2830.08210355148	3037.09334672164	3021.19403632355	-0.208938234449472	0.00324984840680621	0.110106277000163	MKNK2	19	2037465	2051244	-	5221	protein_coding	MAP kinase interacting serine/threonine kinase 2 [Source:HGNC Symbol;Acc:HGNC:7111]	Pkinase	2775	3469	3420	2363	2470	2305	20.2937311442967	20.1693629745106	20.6011057593243	22.3894712708039	24.1210647679071	24.1307149146354
ENSG00000214485	9887.08081366756	9415.77657521401	9134.57391236452	10866.4134259512	10417.1072200104	12277.45099273	-0.238991380161172	0.00329638748994238	0.111330903389185	RPL7P1	5	150094302	150095048	+	747	processed_pseudogene	ribosomal protein L7 pseudogene 1 [Source:HGNC Symbol;Acc:HGNC:10367]	-	10722	12862	12058	9073	8472	9367	548.034386581032	522.672292893896	507.659825922409	600.847306221731	578.25388603606	685.382278143226
ENSG00000174516	283.093994571529	322.839175063705	293.930558798925	211.986683169112	252.066451853415	176.946288461466	0.488938682491983	0.00330385260298352	0.111330903389185	PELI3	11	66466327	66477337	+	3926	protein_coding	pellino E3 ubiquitin protein ligase family member 3 [Source:HGNC Symbol;Acc:HGNC:30010]	-	307	441	388	177	205	135	2.98566232815579	3.40980756004346	3.10813267597779	2.23026659971658	2.66229870276376	1.87947444721458
ENSG00000113407	12268.0211849499	11288.3902029078	11521.6233731259	13116.8257291984	13146.8024547157	16044.4408670874	-0.27035083112849	0.00333369890221617	0.112033848821647	TARS	5	33440696	33469539	+	5718	protein_coding	threonyl-tRNA synthetase [Source:HGNC Symbol;Acc:HGNC:11572]	tRNA-synt_2b	13304	15420	15209	10952	10692	12241	88.8363473229395	81.8618957569906	83.6516723394214	94.750845377939	95.3384339465311	117.01073280867
ENSG00000160214	3094.6692045018	2864.55712477161	2930.9725051367	2664.80435057218	2524.35329587835	2402.53738333235	0.227235123096863	0.00340377626860025	0.114081404615344	RRP1	21	43789513	43805293	+	4251	protein_coding	ribosomal RNA processing 1 [Source:HGNC Symbol;Acc:HGNC:18785]	-	3356	3913	3869	2225	2053	1833	30.1427905202146	27.94218206259	28.6236981592589	25.8924245698708	24.6235723055978	23.5680858952721
ENSG00000100814	1508.60513068085	1489.74539967039	1510.56065527076	1774.93934721257	1785.36823459102	1698.68436923007	-0.222260498421172	0.00343006134567686	0.114350203786739	CCNB1IP1	14	20311368	20333312	-	3680	protein_coding	cyclin B1 interacting protein 1 [Source:HGNC Symbol;Acc:HGNC:19437]	-	1636	2035	1994	1482	1452	1296	16.9741520777471	16.7864232834756	17.0410148185107	19.9220577340674	20.1174074690315	19.2490869906899
ENSG00000135776	4604.19646545813	4225.4596790651	4283.20458620907	3663.65685770799	3972.81319969943	3084.10827222096	0.290225639780878	0.00343638050158757	0.114350203786739	ABCB10	1	229516582	229558695	-	4256	protein_coding	ATP binding cassette subfamily B member 10 [Source:HGNC Symbol;Acc:HGNC:41]	ABC_membrane	4993	5772	5654	3059	3231	2353	44.7932480296801	41.1686170479223	41.7803721131206	35.5558992622188	38.7069145292502	30.2185248668299
ENSG00000090861	7263.62017993465	6693.23940500558	6567.98439378009	8327.36388742847	8229.66225490199	7447.47267435591	-0.226204500096736	0.00344707683178933	0.114350203786739	AARS	16	70252295	70289543	-	4498	protein_coding	alanyl-tRNA synthetase [Source:HGNC Symbol;Acc:HGNC:20]	-	7877	9143	8670	6953	6693	5682	66.8642538455565	61.7036484178507	60.6202558758394	76.4692072055855	75.867293045461	69.04539692443
ENSG00000185633	261.884998235552	236.455903731467	209.084624300266	326.962511328631	288.954225295378	348.649723931481	-0.448931777150866	0.00344848224445091	0.114350203786739	NDUFA4L2	12	57234903	57240715	-	2806	protein_coding	NDUFA4, mitochondrial complex associated like 2 [Source:HGNC Symbol;Acc:HGNC:29836]	-	284	323	276	273	235	266	3.86441074999414	3.49426976795432	3.09342459503688	4.81292162686702	4.27005442372073	5.18139763157611
ENSG00000104946	411.270102862874	400.437706938428	412.866377694366	497.030923814586	510.280865947157	526.906725640809	-0.325113277487894	0.00348506088165565	0.115256602314278	TBC1D17	19	49877425	49888749	+	4745	protein_coding	TBC1 domain family member 17 [Source:HGNC Symbol;Acc:HGNC:25699]	TBC	446	547	545	415	415	402	3.58881647676551	3.49939272558519	3.61225502852129	4.32658947360852	4.45928361399776	4.63065886939907
ENSG00000204960	4.61065137738647	16.8374172935719	5.30287090616617	39.5229409298345	31.9694036497014	19.6606987179406	-1.75248431727996	0.00356132301996548	1	BLACE	7	155356985	155367934	-	2456	lincRNA	B cell acute lymphoblastic leukemia expressed [Source:HGNC Symbol;Acc:HGNC:20484]	-	5	23	7	33	26	15	0.0777309991375215	0.284276558178411	0.0896370997611799	0.664690370006074	0.539756896765142	0.333822687285761
ENSG00000272556	145.696583525413	169.838296178639	177.267398863269	241.928305085654	250.83685940535	204.471266666583	-0.499035684991254	0.00361309250542074	0.119174702004195	GTF2IP13	7	45769105	45815263	+	10334	transcribed_unprocessed_pseudogene	general transcription factor IIi pseudogene 13 [Source:HGNC Symbol;Acc:HGNC:51725]	-	158	232	234	202	204	156	0.583769281078323	0.681492534721154	0.712140227558809	0.966978285402271	1.00650265533064	0.825104761730967
ENSG00000113369	282.171864296052	325.035359928084	314.384489436994	400.020068804992	361.500179731239	473.167482478438	-0.419402586815212	0.00369313122445799	0.121493298434148	ARRDC3	5	91368724	91383359	-	4934	protein_coding	arrestin domain containing 3 [Source:HGNC Symbol;Acc:HGNC:29263]	-	306	444	415	334	294	361	2.36796287668489	2.73165218041155	2.64525211536815	3.34873769685584	3.03809535020599	3.99908844359616
ENSG00000140450	402.048800108101	425.327802068056	412.108824707771	491.042599431277	529.954345116204	536.081718375848	-0.32800844998246	0.00372509195290203	0.122222227549428	ARRDC4	15	97960698	97973838	+	4072	protein_coding	arrestin domain containing 4 [Source:HGNC Symbol;Acc:HGNC:28087]	-	436	581	544	410	431	409	4.08819241514952	4.33121695161943	4.20154722338342	4.98092378833509	5.39663089838849	5.48995128797144
ENSG00000183508	2575.50985940808	2409.21479622371	2503.71262069703	2160.58743749762	2228.02151589458	1996.21627649491	0.229482812023479	0.00375631636371435	0.122923234705487	FAM46C	1	117605934	117628372	+	5751	protein_coding	family with sequence similarity 46 member C [Source:HGNC Symbol;Acc:HGNC:24712]	-	2793	3291	3305	1804	1812	1523	18.5430075997821	17.3710507789376	18.0736644491512	15.517686546834	16.0645306132766	14.4746972227455
ENSG00000112039	1438.52322974458	1420.93160725318	1465.10747607505	1879.13619148213	1861.60296637108	1529.60236025578	-0.28583315955817	0.00376641675832117	0.122931110321331	FANCE	6	35452361	35467103	+	2554	protein_coding	Fanconi anemia complementation group E [Source:HGNC Symbol;Acc:HGNC:3586]	-	1560	1941	1934	1569	1514	1167	23.321491061514	23.0699268561859	23.8151705282485	30.3903610731246	30.2244354078242	24.9748515481456
ENSG00000186716	1048.46212321768	971.445771676955	931.03262052546	792.854148350014	843.500419372891	794.292228204802	0.278907798675028	0.00382323944242787	0.124329357745373	BCR	22	23179704	23318037	+	12389	protein_coding	BCR, RhoGEF and GTPase activating protein [Source:HGNC Symbol;Acc:HGNC:1014]	RhoGAP	1137	1327	1229	662	686	606	3.50410264950445	3.25144374946204	3.11985024975542	2.64335532562492	2.82319630869897	2.67355623593048
ENSG00000163597	2868.74728700986	2815.50899613381	2942.33579993563	2464.79431616968	2552.63392218385	2490.35517093915	0.200400938601895	0.00382920062353411	0.124329357745373	SNHG16	17	76557766	76565348	+	5362	processed_transcript	small nucleolar RNA host gene 16 [Source:HGNC Symbol;Acc:HGNC:44352]	-	3111	3846	3884	2058	2076	1900	22.1526563113067	21.7732894167024	22.7808817839897	18.9868259881346	19.7403002627677	19.3677755557662
ENSG00000162614	344.876723028508	377.743796673179	409.07861276139	511.402902334525	410.683877653857	681.570888888609	-0.501075967838205	0.00390553010317445	0.126335783175638	NEXN	1	77888513	77943895	+	4436	protein_coding	nexilin F-actin binding protein [Source:HGNC Symbol;Acc:HGNC:29557]	I-set	374	516	540	427	334	520	3.2190866939484	3.53101643738256	3.82842674182878	4.76178899438349	3.83891188739017	6.40714803706629
ENSG00000173214	399.282409281669	383.600289644856	384.836917190345	294.625559658766	325.841998737341	279.181921794757	0.375152353541722	0.00391126181470935	0.126335783175638	MFSD4B	6	111259348	111271167	+	5958	protein_coding	major facilitator superfamily domain containing 4B [Source:HGNC Symbol;Acc:HGNC:21053]	MFS_1	433	524	508	246	265	213	2.77485315779788	2.66976086875051	2.6815218012477	2.04252987574023	2.26776782794062	1.95403373340523
novel.68	13.8319541321594	15.3732940506526	12.1208477855227	34.7322814231879	28.2806263055051	36.6999709401559	-1.26938255564462	0.00396693871528931	0.127803079850716	-	5	165191986	165201529	-	827	-	-	-	15	21	16	29	23	28	0.692529627140579	0.770824234509739	0.608460782901248	1.73470766601856	1.41799774832431	1.85056981533794
ENSG00000274615	17.5204752340686	48.3160670163369	12.8784007721178	7.18598925996991	7.37755468839264	5.24285299145084	1.99256352175614	0.0039794224678728	1	AC233968.1	17	38078262	38124770	+	1300	unprocessed_pseudogene	-	-	19	66	17	6	6	4	0.558036822115893	1.54114023326046	0.411266833981185	0.228318818004883	0.235321231678436	0.168178157943349
ENSG00000212907	10745.5841001369	12494.8277550733	11827.6747797103	10846.0531230479	9386.70874853156	8644.15386965457	0.280243250338203	0.00402275021813146	0.12926713845274	MT-ND4L	MT	10470	10766	+	297	protein_coding	mitochondrially encoded NADH:ubiquinone oxidoreductase core subunit 4L [Source:HGNC Symbol;Acc:HGNC:7460]	-	11653	17068	15613	9056	7634	6595	1498.07620318119	1744.48709068852	1653.28615619582	1508.39044927491	1310.53589642151	1213.69986290177
ENSG00000111670	2524.79269425683	2289.15669030432	2302.96107924931	1752.183714556	2055.87857316541	2090.58763034102	0.270817085858371	0.00404176769756385	0.129544369288499	GNPTAB	12	101745497	101830938	-	9755	protein_coding	N-acetylglucosamine-1-phosphate transferase alpha and beta subunits [Source:HGNC Symbol;Acc:HGNC:29670]	-	2738	3127	3040	1463	1672	1595	10.7166433658276	9.73065741302378	9.80086548613769	7.41909379742846	8.73900955366903	8.93688904396553
ENSG00000130193	1939.23996932875	1825.76168392037	1895.39757246111	1591.69662108334	1698.06717077837	1508.63094828998	0.23780423062152	0.00406586219181349	0.129782801064187	THEM6	8	142727203	142736927	+	3055	protein_coding	thioesterase superfamily member 6 [Source:HGNC Symbol;Acc:HGNC:29656]	-	2103	2494	2502	1329	1381	1151	26.2833468512816	24.7814554593913	25.7569366363185	21.5202630587582	23.0481291452425	20.5928787013612
ENSG00000120280	257.274346858165	251.09713616066	254.537803495976	183.242726129233	205.341938826928	170.392722222152	0.447610581417219	0.00407002528200971	0.129782801064187	CXorf21	X	30558824	30577844	-	1855	protein_coding	chromosome X open reading frame 21 [Source:HGNC Symbol;Acc:HGNC:25667]	-	279	343	336	153	167	130	5.74265726717078	5.61295785355582	5.69657057501131	4.08019882310614	4.59013831063687	3.8304728695992
ENSG00000140859	277.561212918666	267.934553454232	269.688863227879	209.591353415789	217.637863307583	157.285589743525	0.477474589211692	0.00408179827594313	0.129826175776681	KIFC3	16	57758217	57863053	-	9600	protein_coding	kinesin family member C3 [Source:HGNC Symbol;Acc:HGNC:6326]	-	301	366	356	175	177	120	1.19714807288349	1.15731458804502	1.16626403655939	0.901780053751927	0.940059295298752	0.683223766644857
ENSG00000127946	959.015486496387	842.602926300057	768.916281394094	661.111011917232	647.995220130487	730.067279059529	0.333356737392881	0.00411392863967266	0.1305151711945	HIP1	7	75533300	75738962	-	8953	protein_coding	huntingtin interacting protein 1 [Source:HGNC Symbol;Acc:HGNC:4913]	-	1040	1151	1015	552	527	557	4.43524242682951	3.9025485464964	3.56546006555919	3.05003134517861	3.00120212634306	3.40047481756895
ENSG00000152518	4132.06576441376	4120.77486719637	4122.6033530509	3422.926217499	3721.97634029409	3650.33639529765	0.197179282379759	0.00414262207855608	0.131091908820906	ZFP36L2	2	43222402	43226609	-	3696	protein_coding	ZFP36 ring finger protein like 2 [Source:HGNC Symbol;Acc:HGNC:1108]	zf-CCCH	4481	5629	5442	2858	3027	2785	46.290896272951	46.2318062316758	46.3067918207807	38.2528741168535	41.7574214816835	41.1856751105179
ENSG00000107816	1406.24867010287	1638.3539088267	1612.07275547451	1299.46639117789	1357.47006266425	1136.38838589697	0.296100078308545	0.00416785232261246	0.131445129518167	LZTS2	10	100996618	101007836	+	6547	protein_coding	leucine zipper tumor suppressor 2 [Source:HGNC Symbol;Acc:HGNC:29381]	Fez1	1525	2238	2128	1085	1104	867	8.8936515707858	10.3767013220212	10.2222712650208	8.19825092398269	8.59765367610843	7.23818549785967
ENSG00000134324	664.85592861913	648.60659661325	621.951001994632	749.738212790194	757.428948008311	913.567133760308	-0.322372288319787	0.00417486936871945	0.131445129518167	LPIN1	2	11677595	11827409	+	11861	protein_coding	lipin 1 [Source:HGNC Symbol;Acc:HGNC:13345]	-	721	886	821	626	616	697	2.32095418141377	2.26753495753769	2.17690747188323	2.61087955052095	2.6479673204633	3.21191781705735
ENSG00000105875	473.052831319852	542.4576615016	496.197206219834	446.728998994796	365.188957075435	331.610451709265	0.402198514280049	0.00418665566779969	0.131484188579664	WDR91	7	135183839	135211534	-	6032	protein_coding	WD repeat domain 91 [Source:HGNC Symbol;Acc:HGNC:24997]	-	513	741	655	373	297	253	3.24719702524334	3.7290520926267	3.41505801543707	3.0590128992752	2.51043124312124	2.29251476075794
ENSG00000183696	130.942499117776	149.340570777769	132.571772654154	214.382012922436	183.20927476175	188.74270769223	-0.505145275239777	0.00422099730878728	0.132229634286331	UPP1	7	48088628	48108733	+	4577	protein_coding	uridine phosphorylase 1 [Source:HGNC Symbol;Acc:HGNC:12576]	-	142	204	175	179	149	144	1.18456811934494	1.3529782968223	1.20247278246372	1.93466568165962	1.65981074124656	1.71962809520401
ENSG00000065308	1721.61722431611	1649.33483314859	1696.91868997317	1305.4547155612	1519.77626580888	1433.9202931618	0.250814980432263	0.00423524847532212	0.132343553860442	TRAM2	6	52497402	52576915	-	6908	protein_coding	translocation associated membrane protein 2 [Source:HGNC Symbol;Acc:HGNC:16855]	LAG1	1867	2253	2240	1090	1236	1094	10.3191659628614	9.90034748731502	10.1979718361764	7.80563031058	9.12261520606328	8.65601390514735
ENSG00000172409	772.745170849973	696.922663629586	637.102061726535	578.472135427578	581.597227934953	491.517467948516	0.349275448271092	0.00425024797441978	0.132480229362664	CLP1	11	57648992	57661868	+	2793	protein_coding	cleavage and polyadenylation factor I subunit 1 [Source:HGNC Symbol;Acc:HGNC:16999]	-	838	952	841	483	473	375	11.4558070743221	10.3468365322568	9.46985172156504	8.55480283000754	8.63462378321221	7.33860114548718
ENSG00000150764	537.601950603263	511.711073400295	544.680597361925	410.799052694947	438.964503959362	427.292518803243	0.319677422629744	0.00426823482235383	0.132709106646154	DIXDC1	11	111927144	112022584	+	8509	protein_coding	DIX domain containing 1 [Source:HGNC Symbol;Acc:HGNC:23695]	DIX	583	699	719	343	357	326	2.61602951352831	2.49367715816725	2.65747070383755	1.99411135167426	2.13915821722024	2.0940740197553
ENSG00000276032	0.922130275477295	1.4641232429193	0	9.58131901329322	12.2959244806544	5.24285299145084	-3.50989042434069	0.00427301383645203	1	AL627230.4	9	67723736	67724105	+	370	unprocessed_pseudogene	-	-	1	2	0	8	10	4	0.103193153449596	0.164085364720606	0	1.06960166993279	1.37800721253138	0.590896230611768
ENSG00000166886	901.843409416794	860.172405215088	849.216897973182	1065.92174022887	1072.20461471306	986.96707564062	-0.260127051047383	0.00429968591958871	0.13335443792396	NAB2	12	57088894	57095476	+	3010	protein_coding	NGFI-A binding protein 2 [Source:HGNC Symbol;Acc:HGNC:7627]	-	978	1175	1121	890	872	753	12.4058054841431	11.8498525435687	11.7127058268669	14.6270693483749	14.7707723272799	13.6735547185004
novel.414	25.8196477133643	22.6939102652491	24.2416955710453	14.3719785199398	231.163380236303	351.271150427206	-3.03615568266177	0.00435205732088755	0.134643798205523	-	CHR_HSCHR1_3_CTG31	198650481	198733963	+	1907	-	PF12453:Protein tyrosine phosphatase N terminal|PF12567:Leukocyte receptor CD45|PF00041:Fibronectin type III domain	fn3	28	31	32	12	188	268	0.560608846218047	0.493460706173401	0.527736830056982	0.311289421506396	5.02643847423612	7.68134114151323
ENSG00000134109	2453.78866304508	2344.79337353526	2317.35458599461	2973.80188875088	2962.08820738964	2525.74442863144	-0.25041017945577	0.004392395745291	0.13555542116903	EDEM1	3	5187646	5219957	+	6758	protein_coding	ER degradation enhancing alpha-mannosidase like protein 1 [Source:HGNC Symbol;Acc:HGNC:18967]	-	2661	3203	3059	2483	2409	1927	15.0341644113449	14.3873340177595	14.2357190492573	18.1757500403957	18.1748915173956	15.5853471242929
ENSG00000166123	7708.08697271471	7213.00315624193	7469.47244782834	9636.41159761965	9567.45883839718	7738.45101538144	-0.267160883688574	0.00442418634679607	0.136199395979885	GPT2	16	46884378	46931297	+	6354	protein_coding	glutamic--pyruvic transaminase 2 [Source:HGNC Symbol;Acc:HGNC:18062]	Aminotran_1_2	8359	9853	9860	8046	7781	5904	50.2296003751203	47.0720212841587	48.8031464938328	62.6421459596968	62.4369125694282	50.7869451466319
ENSG00000005700	238.831741348619	487.553039892127	287.112581919568	162.882423225985	179.520497417554	266.07478931613	0.739349445563891	0.00443861778147499	0.136307109604508	IBTK	6	82169983	82247754	-	8722	protein_coding	inhibitor of Bruton tyrosine kinase [Source:HGNC Symbol;Acc:HGNC:17853]	BTB	259	666	379	136	146	203	1.13379957522068	2.31792682724442	1.36659946519639	0.771359149722224	0.853473396250232	1.27213414014131
ENSG00000196352	704.507530464653	650.070719856169	703.009171560315	784.470494213382	829.974902444172	908.324280768858	-0.293963821515344	0.00448357110584862	0.137349298643048	CD55	1	207321376	207386804	+	5908	protein_coding	CD55 molecule (Cromer blood group) [Source:HGNC Symbol;Acc:HGNC:2665]	-	764	888	928	655	675	693	4.93748148563504	4.56261741982078	4.9399847516319	5.48446946318998	5.82527591959567	6.41129411353941
novel.329	0	1.4641232429193	0.757552986595167	2.3953297533233	84.8418789165153	3.93213974358813	-5.32097573556417	0.00450010625280359	1	-	CHR_HSCHR17_1_CTG5	45475112	45490735	-	1265	-	PF02759:RUN domain	RUN	0	2	1	2	69	3	0	0.0479933477838926	0.0248615151906785	0.0782119798172196	2.78106910165424	0.129623481418787
novel.186	2404.91575844478	2077.59088170249	2048.42327575333	2461.2013215397	2561.24106932031	2897.98699102445	-0.278615716963268	0.00451897767030976	0.137655737614219	-	CHR_HG76_PATCH	8107601	8150223	-	1578	-	PF00494:Squalene/phytoene synthase	-	2608	2838	2704	2055	2083	2211	63.1034634681383	54.5942579462989	53.8911941702327	64.4226576151295	67.3031646875831	76.5834092801916
ENSG00000155876	1113.01124250109	1015.36946896453	977.243352707765	881.481349222976	880.388192814855	774.631529486861	0.290636189396503	0.00452031574731462	0.137655737614219	RRAGA	9	19049395	19050983	+	1589	protein_coding	Ras related GTP binding A [Source:HGNC Symbol;Acc:HGNC:16963]	-	1207	1387	1290	736	716	591	29.0025364374167	26.4968433986683	25.53194686212	22.9133044962316	22.9743027529146	20.3290243467394
ENSG00000177225	2322.84616392731	2612.72792698949	2643.85992321713	2196.51738379747	2155.47556145872	2093.20905683675	0.234300400062231	0.00452669653688079	0.137655737614219	GATD1	11	767220	777488	-	5510	protein_coding	glutamine amidotransferase like class 1 domain containing 1 [Source:HGNC Symbol;Acc:HGNC:26616]	-	2519	3569	3490	1834	1753	1597	17.4553747385893	19.6623998797189	19.9201198438415	16.4657509342784	16.221220655535	15.8418635982844
ENSG00000182885	3.68852110190918	5.12443135021755	6.8179768793565	14.3719785199398	23.3622565132433	18.3499854700779	-1.83044450930213	0.0045404474834226	1	ADGRG3	16	57668187	57689378	+	3330	protein_coding	adhesion G protein-coupled receptor G3 [Source:HGNC Symbol;Acc:HGNC:13728]	7tm_2	4	7	9	12	19	14	0.045863623755376	0.0638109751691245	0.0849995046384007	0.178266944988798	0.290912633756625	0.229792978571243
ENSG00000168297	4768.33565449309	4639.0744951898	4557.43876735652	5149.9589696451	5255.27812303169	6536.52696709133	-0.278655029218653	0.00455789919306746	0.138267365302105	PXK	3	58332880	58426126	+	5354	protein_coding	PX domain containing serine/threonine kinase like [Source:HGNC Symbol;Acc:HGNC:23326]	PX	5171	6337	6016	4300	4274	4987	36.8764222451454	35.9291477219609	35.3384567360308	39.7304878796943	40.7014016763705	50.9112726822249
ENSG00000166783	71.0040312117517	24.8900951296281	24.9992485576405	46.7089301898044	99.5969882933006	153.353449999937	-1.31779623377349	0.00458332366003493	0.138701163576009	MARF1	16	15594386	15643166	-	10919	protein_coding	meiosis regulator and mRNA stability factor 1 [Source:HGNC Symbol;Acc:HGNC:29562]	DUF88	77	34	33	39	81	117	0.269252948235094	0.0945230281246095	0.095049359065379	0.17669145637341	0.378229473024686	0.585674004560478
ENSG00000159674	152.151495453754	153.000878885067	150.753044332438	251.509624098947	258.214414093742	163.839155982839	-0.564982132180894	0.00463214431982654	0.139839165568032	SPON2	4	1166932	1208962	-	6013	protein_coding	spondin 2 [Source:HGNC Symbol;Acc:HGNC:11253]	-	165	209	199	210	210	125	1.04772027575218	1.05510737184803	1.04083045510152	1.72767440865162	1.78066124087291	1.1362444148426
ENSG00000060982	7396.40693960338	6650.77983096092	6300.568189512	7821.94930947725	7800.53449052715	8123.80071025307	-0.223042563395329	0.00466093695022774	0.140368506993815	BCAT1	12	24810022	24949459	-	11775	protein_coding	branched chain amino acid transaminase 1 [Source:HGNC Symbol;Acc:HGNC:976]	-	8021	9085	8317	6531	6344	6198	26.0087936316864	23.4210084603007	22.2138535565778	27.438007933572	27.4697984698994	28.7702481913534
novel.563	1303.89220952489	1311.12236403423	1319.65730264878	1560.55733429013	1421.40886996365	2389.43025085372	-0.448573722647651	0.00470041003279255	0.141216174190018	-	CHR_HSCHR6_MHC_QBL_CTG1	29931358	29932435	+	641	-	PF00129:Class I Histocompatibility antigen, domains alpha 1 and 2	MHC_I	1414	1791	1742	1303	1156	1823	84.225575696973	84.8162625892386	85.4689246796175	100.558826265853	91.9502722221408	155.44673030809
ENSG00000172936	1373.97411046117	1381.40027969436	1345.41410419302	1196.46721178499	1143.52097670086	1159.9812243585	0.22840761540305	0.0047163061215772	0.141353136355348	MYD88	3	38138478	38143022	+	3989	protein_coding	myeloid differentiation primary response 88 [Source:HGNC Symbol;Acc:HGNC:7562]	Death	1490	1887	1776	999	930	885	14.2618163692059	14.3598346445575	14.0022247400316	12.3889717114959	11.8869962855866	12.1264082924181
ENSG00000229419	50.7171651512512	48.3160670163369	53.7862620482568	83.8365413663157	75.0051393319918	96.9927803418405	-0.742183259843706	0.00476372090779797	0.142298158533269	RALGAPA1P1	9	105520128	105526359	+	6232	processed_pseudogene	Ral GTPase activating protein catalytic alpha subunit 1 pseudogene 1 [Source:HGNC Symbol;Acc:HGNC:23203]	-	55	66	71	70	61	74	0.336967373668049	0.321483039672432	0.358301827158342	0.555653948396566	0.49906326679771	0.649018725696013
ENSG00000155368	2313.62486117253	2287.6925670614	2310.53660911526	2680.37399396878	2508.3685940535	3364.60090726358	-0.307112885192284	0.00478419108299131	0.142298158533269	DBI	2	119366921	119372560	+	2509	protein_coding	diazepam binding inhibitor, acyl-CoA binding protein [Source:HGNC Symbol;Acc:HGNC:2690]	-	2509	3125	3050	2238	2040	2567	38.1814667763506	37.8086295253489	38.2311442743863	44.1258648268505	41.4555537671856	55.9214159897122
ENSG00000165178	976.535961730455	923.861766282078	959.819634016076	1085.08437825546	1101.71483346663	1304.1596816234	-0.287175174634964	0.00478800213222294	0.142298158533269	NCF1C	7	75156639	75172044	-	1427	unprocessed_pseudogene	neutrophil cytosolic factor 1C pseudogene [Source:HGNC Symbol;Acc:HGNC:32523]	SH3_1	1059	1262	1267	906	896	995	28.3350899202209	26.8458374921653	27.9235583598009	31.4078374031946	32.0138017588229	38.1111505430488
ENSG00000082641	4694.56523245491	4573.92101087989	4496.07697544231	5147.56363989178	5116.33417640029	5356.88504401489	-0.182562391307065	0.00479348945973474	0.142298158533269	NFE2L1	17	48048329	48061487	+	5825	protein_coding	nuclear factor, erythroid 2 like 1 [Source:HGNC Symbol;Acc:HGNC:7781]	bZIP_Maf	5091	6248	5935	4298	4161	4087	33.3702742246181	32.5601701928333	32.0437188344543	36.5009603353501	36.4212629046685	38.3496725737687
ENSG00000005100	2638.21471814054	2605.40731077489	2418.10913321177	2044.41394446144	2348.52157580499	2082.72335085385	0.242421265919486	0.00494983415004927	0.146530886659607	DHX33	17	5440912	5469060	-	5872	protein_coding	DEAH-box helicase 33 [Source:HGNC Symbol;Acc:HGNC:16718]	HA2	2861	3559	3192	1707	1910	1589	18.6030613840495	18.3985465620773	17.0960175337426	14.3807416279132	16.5844294464565	14.7907706430338
ENSG00000169621	35.9630807436145	32.9427729656842	40.1503082895438	58.685578956421	66.3979921955337	70.7785153845863	-0.843762470170313	0.00495957925652505	0.146530886659607	APLF	2	68467561	68655862	+	7135	protein_coding	aprataxin and PNKP like factor [Source:HGNC Symbol;Acc:HGNC:28724]	-	39	45	53	49	54	54	0.208700379015791	0.191452089880735	0.233614616111988	0.339731574559941	0.385880646200098	0.413668769713494
ENSG00000213071	37.8073412945691	46.1198821519579	50.7560501018762	94.6155252562705	75.0051393319918	66.8463756409982	-0.809450268682224	0.00502351696355868	0.148069053195389	LPAL2	6	160453428	160520269	-	4749	transcribed_unprocessed_pseudogene	lipoprotein(a) like 2, pseudogene [Source:HGNC Symbol;Acc:HGNC:21210]	-	41	63	67	79	61	51	0.329635741804669	0.402698447213869	0.443701351860592	0.822922110237297	0.654908881592615	0.586976830471892
ENSG00000113013	37969.6362230531	34350.5274637511	34091.3995027557	39429.5230694549	39837.5657248722	45889.3815209213	-0.234088839299046	0.00511182435642579	0.150316570933766	HSPA9	5	138554882	138575444	-	4751	protein_coding	heat shock protein family A (Hsp70) member 9 [Source:HGNC Symbol;Acc:HGNC:5244]	HSP70	41176	46923	45002	32922	32399	35011	330.911403069461	299.807377441638	297.896159095518	342.795403222613	347.696076639814	402.784210381024
ENSG00000142765	407.581581760964	570.276003117067	590.89132954423	869.50470045636	688.571770916646	612.103086751885	-0.467059856813333	0.00513655780207208	0.150688476885258	SYTL1	1	27342020	27353937	+	5584	protein_coding	synaptotagmin like 1 [Source:HGNC Symbol;Acc:HGNC:15584]	C2	442	779	780	726	560	467	3.02224360944609	4.23480700872316	4.39306179058783	6.43168876650576	5.11323593188578	4.57113895448636
ENSG00000251333	48.8729046002966	42.4595740446597	43.1805202359245	73.0575574763608	57.7908450590757	121.896332051232	-0.909046819418749	0.00519608680080548	0.151989459077705	RTN3P1	4	145375543	145376253	+	711	processed_pseudogene	reticulon 3 pseudogene 1 [Source:HGNC Symbol;Acc:HGNC:19212]	-	53	58	57	61	47	93	2.84615715773077	2.47628124254867	2.52129332324033	4.24418243501811	3.37040020055144	7.14934574379428
ENSG00000172057	2135.65371800541	2027.07862982177	1978.72840098658	1794.10198523915	1812.41926844846	1550.57377222159	0.251284838334935	0.00520528545285371	0.151989459077705	ORMDL3	17	39921041	39927601	-	3752	protein_coding	ORMDL sphingolipid biosynthesis regulator 3 [Source:HGNC Symbol;Acc:HGNC:16038]	-	2316	2769	2612	1498	1474	1183	23.5683041188774	22.402769018817	21.8941687800469	19.7507136719399	20.0303191250097	17.2335547108927
ENSG00000008988	24606.1242708361	24890.0951296281	25896.1912937692	28752.3406940163	27007.9981217574	32939.5346320378	-0.234468532521818	0.00531506098601846	0.154832197134762	RPS20	8	56067295	56074581	-	3002	protein_coding	ribosomal protein S20 [Source:HGNC Symbol;Acc:HGNC:10405]	Ribosomal_S10	26684	34000	34184	24007	21965	25131	339.385163044683	343.803112622455	358.121430588562	395.604309515668	373.05574672229	457.564196656946
ENSG00000100596	3833.29555515911	3352.84222628519	3272.62890209112	2913.9186449178	3080.12908240393	2861.28702008429	0.239576470278775	0.00537270222372049	0.156048394568607	SPTLC2	14	77505997	77616773	-	9143	protein_coding	serine palmitoyltransferase long chain base subunit 2 [Source:HGNC Symbol;Acc:HGNC:11278]	Aminotran_1_2	4157	4580	4320	2433	2505	2183	17.359767843081	15.2061171965186	14.8598062139363	13.1639795374904	13.9692221911267	13.0502240628741
ENSG00000127528	25.8196477133643	22.6939102652491	31.0596724504018	53.8949194497743	40.5765507861595	64.2249491452728	-0.994136062617811	0.00538184228942099	0.156048394568607	KLF2	19	16324817	16327874	+	2018	protein_coding	Kruppel like factor 2 [Source:HGNC Symbol;Acc:HGNC:6347]	zf-C2H2	28	31	41	45	33	49	0.5297725816342	0.466317922037996	0.638970508109286	1.10312610284817	0.833769477948868	1.32717401647564
ENSG00000133048	199.180139503096	163.249741585502	183.32782275603	114.975828159519	102.056173189431	150.732023504212	0.570153551785498	0.00553846574239069	0.160217148204471	CHI3L1	1	203178931	203186749	-	3408	protein_coding	chitinase 3 like 1 [Source:HGNC Symbol;Acc:HGNC:1932]	-	216	223	242	96	83	115	2.41995211962785	1.98630919059525	2.23323229029413	1.39349513336314	1.2417430016678	1.84438340760936
ENSG00000105127	2602.25163739693	2767.19292911748	2787.79499067021	2391.73675869332	2433.3634547215	2093.20905683675	0.237584524405447	0.00555607256147061	0.160354427537999	AKAP8	19	15353385	15379798	-	4296	protein_coding	A-kinase anchoring protein 8 [Source:HGNC Symbol;Acc:HGNC:378]	-	2822	3780	3680	1997	1979	1597	25.0810286878169	26.7097056678584	26.9402526805508	22.9957512190595	23.4873887623802	20.3185913469616
ENSG00000225648	818.851684623838	893.847239802232	996.182177372644	1125.80498406195	1040.23521106336	1148.18480512773	-0.289816147649627	0.0056412936642145	0.162437989388975	SBDSP1	7	72829425	72836701	+	1239	transcribed_unprocessed_pseudogene	SBDS, ribosome maturation factor pseudogene 1 [Source:HGNC Symbol;Acc:HGNC:21646]	-	888	1221	1315	940	846	876	27.3649253409195	29.9147882243051	33.3789418739418	37.5310190478837	34.8138674468582	38.6443273337139
ENSG00000262482	0	0	0	3.59299462998496	3.68877734419632	6.55356623931355	-4.96755227569937	0.00564833466466077	1	AC004034.1	16	2939714	2954276	-	510	antisense	-	-	0	0	0	3	3	5	0	0	0	0.290994571967008	0.299919216845065	0.535861777760672
ENSG00000132661	1065.06046817628	1011.70916085724	1027.99940280964	931.783274042765	843.500419372891	802.156507691978	0.267522443230674	0.00565611491738315	0.16248949490768	NXT1	20	23350736	23354777	+	1123	protein_coding	nuclear transport factor 2 like export factor 1 [Source:HGNC Symbol;Acc:HGNC:15913]	-	1155	1382	1357	778	686	612	39.2694515820881	37.3568167391962	38.0030287479026	34.2715423760966	31.1456625721029	29.7868527292361
ENSG00000006327	219.467005563596	228.403225895411	239.386743764073	282.64891089215	275.428708366658	405.010393589577	-0.484502395303046	0.0057362917878616	0.164413990830019	TNFRSF12A	16	3018445	3022383	+	1848	protein_coding	TNF receptor superfamily member 12A [Source:HGNC Symbol;Acc:HGNC:18152]	-	238	312	316	236	224	309	4.91731011513606	5.12500392406568	5.3777825120789	6.31747956023613	6.18015355923165	9.13922700836627
ENSG00000198019	779.200082778314	874.081576022822	909.0635839142	1093.46803239209	959.082109491043	1076.09557649528	-0.286925598576721	0.00585088326408375	0.167313790221551	FCGR1B	1	121087345	121096310	+	3383	protein_coding	Fc fragment of IgG receptor Ib [Source:HGNC Symbol;Acc:HGNC:3614]	-	845	1194	1200	913	780	821	9.53690198818097	10.7138091082278	11.155713881008	13.3506554877326	11.7556275949322	13.2645985791411
ENSG00000129559	31.352429366228	26.3542183725474	21.9690366112598	44.3136004364811	44.2653281303558	72.089228632449	-1.01391629461505	0.00589691056787787	0.168244121190621	NEDD8	14	24216852	24232454	-	3879	protein_coding	neural precursor cell expressed, developmentally down-regulated 8 [Source:HGNC Symbol;Acc:HGNC:7732]	-	34	36	29	37	36	55	0.334666117658138	0.281724292095704	0.235123661967012	0.471862814558516	0.473190411727713	0.77498957804521
ENSG00000132382	6473.35453385061	6438.48196073762	6151.33025115275	5468.5378268371	5625.38544989939	5754.03115811729	0.178223809747795	0.0059142709611655	0.16835417886715	MYBBP1A	17	4538897	4555631	-	6203	protein_coding	MYB binding protein 1a [Source:HGNC Symbol;Acc:HGNC:7546]	-	7020	8795	8120	4566	4575	4390	43.2103654312399	43.0403344837627	41.1691942182188	36.413962059041	37.6047349510317	38.6826030703972
ENSG00000101187	1262.39634712842	1304.5338094411	1204.50924868631	1479.11612267714	1438.62316423656	1491.59167606776	-0.225354573639243	0.00594224929730825	0.168765294393711	SLCO4A1	20	62642445	62685785	+	4051	protein_coding	solute carrier organic anion transporter family member 4A1 [Source:HGNC Symbol;Acc:HGNC:10953]	-	1369	1782	1590	1235	1170	1138	12.9030925738889	13.3532515890995	12.3439172003878	15.0812911341578	14.7257300001194	15.3544042743391
ENSG00000274026	54.4056862531604	52.7084367450948	57.5740269812327	73.0575574763608	98.3673958452352	99.6142068375659	-0.717118073836908	0.00598554936118424	0.169608703261921	FAM27E3	9	67717411	67719178	-	1593	transcribed_processed_pseudogene	family with sequence similarity 27 member E3 [Source:HGNC Symbol;Acc:HGNC:28655]	-	59	72	76	61	80	76	1.41412839912409	1.37201321913275	1.50043067823718	1.89429611506458	2.56051559892837	2.60765882059054
ENSG00000125249	1631.24845731933	1664.70812719924	1624.19360326004	1852.78756419558	1943.98566039146	1875.63065769154	-0.205163774397664	0.00601680524138336	0.170107772674757	RAP2A	13	97434222	97469128	+	5570	protein_coding	RAP2A, member of RAS oncogene family [Source:HGNC Symbol;Acc:HGNC:9861]	Ras	1769	2274	2144	1547	1581	1431	12.1262144932431	12.393011146196	12.1056386067416	13.7394367112394	14.472044508339	14.0422723169665
ENSG00000109674	1314.03564255515	1344.06513699992	1344.65655120642	1598.88261034331	1625.52121634251	1464.06669786265	-0.228280755502796	0.00603343638976227	0.17018781807216	NEIL3	4	177309836	177362943	+	2959	protein_coding	nei like DNA glycosylase 3 [Source:HGNC Symbol;Acc:HGNC:24573]	zf-GRF	1425	1836	1775	1335	1322	1117	18.3874924489015	18.8351588310243	18.8656386182054	22.3187624562057	22.7792648846772	20.6329421383523
ENSG00000184005	23.9753871624097	31.4786497227649	31.0596724504018	56.2902492030977	52.8724752668139	53.7392431623711	-0.907241154426632	0.00604693642973746	0.17018781807216	ST6GALNAC3	1	76074719	76634601	+	7237	protein_coding	ST6 N-acetylgalactosaminide alpha-2,6-sialyltransferase 3 [Source:HGNC Symbol;Acc:HGNC:19343]	Glyco_transf_29	26	43	41	47	43	41	0.137172604143307	0.180364664412384	0.178173619644126	0.321272161118751	0.302944517774966	0.309655099432794
ENSG00000135241	511.782302889899	502.19427232132	509.075606991952	641.948373890646	623.403371169178	591.131674786082	-0.286266094884538	0.00611470633839917	0.171707564475588	PNPLA8	7	108470422	108569666	-	5668	protein_coding	patatin like phospholipase domain containing 8 [Source:HGNC Symbol;Acc:HGNC:28900]	-	555	686	672	536	507	451	3.7386580911917	3.67397206010799	3.72870092330486	4.67809198970251	4.56069818275868	4.34910259360382
ENSG00000160200	270.184170714847	316.982682092028	321.202466316351	426.368696091548	350.43384769865	414.185386324616	-0.388649658968436	0.00620878184774215	0.173957510286852	CBS	21	43053191	43076943	-	6786	protein_coding	cystathionine-beta-synthase [Source:HGNC Symbol;Acc:HGNC:1550]	PALP	293	433	424	356	285	316	1.64856613107438	1.93693753919012	1.96503423042622	2.5951947384974	2.14133304688232	2.54522499569437
ENSG00000153094	491.495436829398	439.23697287579	449.228921050934	361.694792751819	359.040994835108	376.174702136598	0.330162244758395	0.00622775619201482	0.174097901798298	BCL2L11	2	111119378	111168447	+	6658	protein_coding	BCL2 like 11 [Source:HGNC Symbol;Acc:HGNC:994]	-	533	600	593	302	292	287	3.05658182514191	2.73557757344357	2.80110263032615	2.24386622481018	2.23610542568174	2.35608556355751
ENSG00000069399	194.569488125709	202.049007522863	172.722080943698	243.125969962315	233.622565132433	311.949752991325	-0.468981914178785	0.0062615127454054	0.174649979663791	BCL3	19	44747705	44760044	+	3242	protein_coding	B cell CLL/lymphoma 3 [Source:HGNC Symbol;Acc:HGNC:998]	-	211	276	228	203	190	238	2.48497516650523	2.58426857576624	2.21176996030089	3.0975393826593	2.98809090194189	4.01251712428071
ENSG00000104812	2053.58412348794	1912.87701687406	1916.60905608577	1626.42890250652	1688.23043119385	1747.18075940099	0.216683706605341	0.00634257582972163	0.176516150546806	GYS1	19	48968125	48993310	-	4246	protein_coding	glycogen synthase 1 [Source:HGNC Symbol;Acc:HGNC:4706]	-	2227	2613	2530	1358	1373	1333	20.0259365310722	18.6810376195866	18.73952809515	15.8217161762373	16.4870806414995	17.159440055348
ENSG00000160285	322.745596417053	377.011735051719	390.897341083106	506.612242827879	438.964503959362	454.81749700836	-0.358968422176205	0.0064081860634781	0.177944908328385	LSS	21	46188141	46228824	-	7238	protein_coding	lanosterol synthase [Source:HGNC Symbol;Acc:HGNC:6708]	-	350	515	516	423	357	347	1.84629916713494	2.15988299582146	2.24207038208945	2.89104996824366	2.5147965280916	2.62037741946135
ENSG00000142552	159.528537657572	146.41232429193	153.025703292224	91.0225306262856	119.270467462348	103.546346581154	0.547866900234911	0.00645945827106632	0.178970057163677	RCN3	19	49527618	49546962	+	2093	protein_coding	reticulocalbin 3 [Source:HGNC Symbol;Acc:HGNC:21145]	-	173	200	202	76	97	79	3.1559454143854	2.90069684408142	3.03529048097184	1.796297118879	2.36295646716442	2.06305504309388
ENSG00000196365	8727.9630573926	8295.72229438075	8517.16822828946	10495.1373141861	10347.0204504707	8912.85008546643	-0.220486224664634	0.00647941973821808	0.179125067175395	LONP1	19	5691834	5720572	-	5085	protein_coding	lon peptidase 1, mitochondrial [Source:HGNC Symbol;Acc:HGNC:9479]	AAA	9465	11332	11243	8763	8415	6800	71.0693378639446	67.6483461765138	69.5359467729261	85.2502505024527	84.3755035708374	73.0921787718392
ENSG00000168256	2269.36260794962	2142.01230439093	2109.78506766754	2442.03868351311	2427.21549248118	2869.15129957147	-0.246857138417314	0.00653708395540453	0.180319386628282	NKIRAS2	17	42011382	42025644	+	5566	protein_coding	NFKB inhibitor interacting Ras like 2 [Source:HGNC Symbol;Acc:HGNC:17898]	-	2461	2926	2785	2039	1974	2189	16.8818882027666	15.9577881381443	15.7362090468272	18.122071232649	18.0824453447479	21.4958940019489
ENSG00000120162	137.397411046117	163.249741585502	125.753795774798	89.8248657496239	108.204135429759	83.8856478632134	0.597016301365556	0.0065864826879445	0.181170403295465	MOB3B	9	27325209	27529781	-	7087	protein_coding	MOB kinase activator 3B [Source:HGNC Symbol;Acc:HGNC:23825]	-	149	223	166	75	88	64	0.802742846010475	0.955177327719571	0.736654377718438	0.523519231350269	0.633101662763112	0.493594706536146
novel.346	15.676214683114	8.05267783605614	3.03021194638067	7.18598925996991	88.5306562607116	20.9714119658034	-2.13924791939061	0.0066058155442759	0.181170403295465	-	CHR_HSCHR17_2_CTG5	46419456	46586373	+	4370	-	PF17862:AAA+ lid domain|PF02359:Cell division protein 48 (CDC48), N-terminal domain|PF02933:Cell division protein 48 (CDC48), domain 2|PF00004:ATPase family associated with various cellular activities (AAA)	AAA	17	11	4	6	72	16	0.14853202178443	0.0764104616033028	0.0287870175892066	0.0679209298412697	0.840048332765126	0.200120462541285
ENSG00000176209	556.044556112809	559.295078795172	631.799190820369	658.715682163909	695.949325605039	918.809986751759	-0.378567517970191	0.00661152819212677	0.181170403295465	SMIM19	8	42541155	42555193	+	4056	protein_coding	small integral membrane protein 19 [Source:HGNC Symbol;Acc:HGNC:25166]	-	603	764	834	550	566	701	5.67638670269709	5.71790568284281	6.46675225377655	6.70808493069903	7.1149474962604	9.44654557037564
ENSG00000087253	707.273921291085	647.87453499179	648.465356525463	572.48381104427	550.857416733317	509.867453418594	0.293282998299123	0.00668478070896969	0.182775977805777	LPCAT2	16	55508998	55586670	+	7439	protein_coding	lysophosphatidylcholine acyltransferase 2 [Source:HGNC Symbol;Acc:HGNC:26032]	Acyltransferase	767	885	856	478	448	389	3.9367099095928	3.61135587295083	3.61890618484666	3.17868247318714	3.0705535091975	2.85816959510525
ENSG00000151116	414.036493689305	437.040788011411	399.987976922248	477.868285787999	517.65842063555	576.713829059592	-0.328480929076701	0.00702440604040757	0.191299506748424	UEVLD	11	18529609	18588747	-	5515	protein_coding	UEV and lactate/malate dehyrogenase domains [Source:HGNC Symbol;Acc:HGNC:30866]	-	449	597	528	399	421	440	3.1085183286639	3.28602141551538	3.01097066657443	3.57899579628689	3.89215201262037	4.36073918148666
ENSG00000136810	5791.90026027289	6206.41842673491	6446.01836293827	7124.90835126017	6535.28386146781	10279.9240029872	-0.37608281548819	0.00702720356839735	0.191299506748424	TXN	9	110243811	110256640	-	1142	protein_coding	thioredoxin [Source:HGNC Symbol;Acc:HGNC:12435]	-	6281	8478	8509	5949	5315	7843	209.998067269928	225.355874420963	234.331427704217	257.698371687736	237.295979317302	375.378213786032
ENSG00000065833	558.810946939241	587.845482032099	624.981213941012	712.610601613683	698.40851050117	736.620845298843	-0.276513208113455	0.00709116763777807	0.192620213742521	ME1	6	83210389	83431071	-	3371	protein_coding	malic enzyme 1 [Source:HGNC Symbol;Acc:HGNC:6983]	Malic_M	606	803	825	595	568	562	6.86382938785774	7.2310001056273	7.69685517379763	8.73156361746155	8.59098177945995	9.1123525803479
ENSG00000144746	1917.1088427173	1753.28758339586	1818.884720815	1590.49895620667	1610.76610696573	1520.42736752074	0.21660029851953	0.00713435560189352	0.193372055748714	ARL6IP5	3	69084944	69106066	+	2522	protein_coding	ADP ribosylation factor like GTPase 6 interacting protein 5 [Source:HGNC Symbol;Acc:HGNC:16937]	-	2079	2395	2401	1328	1310	1160	31.4747301459289	28.827170092618	29.9409238444156	26.0487448720348	26.4837468641539	25.1400339193667
ENSG00000196923	2107.9898097411	2127.37107196174	2137.81452817156	2348.6208231335	2425.98590003311	2516.5694358964	-0.193855186826748	0.00720188226162081	0.19477888945312	PDLIM7	5	177483394	177497606	-	4407	protein_coding	PDZ and LIM domain 7 [Source:HGNC Symbol;Acc:HGNC:22958]	PDZ	2286	2906	2822	1961	1973	1920	19.8054987634984	20.0167762485693	20.1387299235625	22.0124484811985	22.82639086045	23.8128365229521
ENSG00000226221	218.544875288119	267.202491832772	267.416204268094	287.439570398796	328.301183633472	436.467511538282	-0.478959334403849	0.00724301030413577	0.195467213142781	RPL26P19	5	56504635	56505072	-	438	processed_pseudogene	ribosomal protein L26 pseudogene 19 [Source:HGNC Symbol;Acc:HGNC:36393]	KOW	237	365	353	240	267	333	20.6598347625458	25.2964937277601	25.3465417826975	27.1063436900775	31.0806695264783	41.5549797794954
ENSG00000130881	942.417141537795	999.264113292422	973.455587774789	833.57475415651	858.255528749677	677.638749145021	0.298461880692666	0.00735013019065693	0.197929639777777	LRP3	19	33177603	33208867	+	5095	protein_coding	LDL receptor related protein 3 [Source:HGNC Symbol;Acc:HGNC:6695]	-	1022	1365	1285	696	698	517	7.65877508251821	8.13261172248695	7.93189685580522	6.75769926499243	6.98496845354965	5.54624828035943
ENSG00000133216	143.852322974458	150.072632399228	135.601984600535	83.8365413663157	105.744950533628	103.546346581154	0.552633740103745	0.00736729491510966	0.197964295262041	EPHB2	1	22710839	22921500	+	12516	protein_coding	EPH receptor B2 [Source:HGNC Symbol;Acc:HGNC:3393]	Pkinase_Tyr	156	205	179	70	86	79	0.475895559053267	0.497198582376876	0.449785649744429	0.276672691467514	0.35033708455376	0.344996341099033
ENSG00000132361	10256.855054134	10151.498504781	10187.5725637318	9008.83520224895	9396.54548811609	8967.90004187666	0.160531951831093	0.00739127190749892	0.198151490789106	CLUH	17	2689386	2712663	-	6900	protein_coding	clustered mitochondria homolog [Source:HGNC Symbol;Acc:HGNC:29094]	-	11123	13867	13448	7522	7642	6842	61.549631152659	61.0063440909303	61.2952369854447	53.9284636169699	56.4691378800142	54.1984581030042
ENSG00000132334	116.188414710139	94.4359491682948	97.7243352707765	131.743136432782	145.091908871722	179.567714957191	-0.567291192927556	0.00740604705708402	0.198151490789106	PTPRE	10	127907061	128085855	+	11235	protein_coding	protein tyrosine phosphatase, receptor type E [Source:HGNC Symbol;Acc:HGNC:9669]	Y_phosphatase	126	129	129	110	118	137	0.428203365716081	0.348544479666868	0.361106039732164	0.484343435316694	0.535503292382021	0.666500443473754
ENSG00000156639	2463.93209607533	2193.25661789311	2225.6906746166	2506.71258685284	2662.06765006168	3091.97255170813	-0.263343508851986	0.00744012061873237	0.198634352591829	ZFAND3	6	37819499	38154624	+	4036	protein_coding	zinc finger AN1-type containing 3 [Source:HGNC Symbol;Acc:HGNC:18019]	zf-AN1	2672	2996	2938	2093	2165	2359	25.277720323689	22.5336853939651	22.8938457661595	25.6538103695692	27.3501654508985	31.9469745394493
ENSG00000196961	6309.21534481565	5960.44572192447	5978.60817020906	5326.01570651437	5431.10984310505	5442.08140512597	0.171688769545499	0.00746689764295458	0.198634352591829	AP2A1	19	49766968	49807113	+	8746	protein_coding	adaptor related protein complex 2 alpha 1 subunit [Source:HGNC Symbol;Acc:HGNC:561]	-	6842	8142	7892	4447	4417	4152	29.869379794625	28.2594171412883	28.3789107619844	25.1530970113582	25.7496387762167	25.9478168681404
ENSG00000035403	2718.44005210707	2552.6988740298	2440.07816982303	2058.78592298138	2241.5470328233	2305.54460299051	0.223090794020563	0.00747191184056232	0.198634352591829	VCL	10	73995193	74121363	+	9992	protein_coding	vinculin [Source:HGNC Symbol;Acc:HGNC:12665]	-	2948	3487	3221	1719	1823	1759	11.264908332334	10.5935396671777	10.1380964414438	8.51054281084056	9.30223823983729	9.62202246219618
ENSG00000144711	1415.46997285765	1430.44840833216	1496.16714852545	1111.43300554201	1337.7965834952	1188.81691581148	0.255460832715127	0.00748782047787614	0.198634352591829	IQSEC1	3	12897220	13073117	-	7600	protein_coding	IQ motif and Sec7 domain 1 [Source:HGNC Symbol;Acc:HGNC:29112]	Sec7	1535	1954	1975	928	1088	907	7.71165151338133	7.80463401221735	8.1728142124357	6.04043469388358	7.29908662469254	6.52298901417774
ENSG00000111237	1406.24867010287	1450.94613373303	1510.56065527076	1820.45061252571	1557.89363169891	1798.29857606764	-0.244746743242204	0.00753869458721595	0.199387437035232	VPS29	12	110491097	110502117	-	3211	protein_coding	VPS29, retromer complex component [Source:HGNC Symbol;Acc:HGNC:14340]	-	1525	1982	1994	1520	1267	1372	18.1335212812004	18.7372098044549	19.5300325543816	23.4173146671675	20.1182186596881	23.3542948075177
ENSG00000170027	20853.976179919	18431.1154434896	17998.7014085146	15801.9903826738	17284.3810424559	16357.7013333266	0.212244781140677	0.00754819299652146	0.199387437035232	YWHAG	7	76326794	76359031	-	3750	protein_coding	tyrosine 3-monooxygenase/tryptophan 5-monooxygenase activation protein gamma [Source:HGNC Symbol;Acc:HGNC:12852]	-	22615	25177	23759	13194	14057	12480	230.259698972578	203.804743226821	199.257652096105	174.052001341483	191.123720880662	181.901495631527
novel.315	8.29917247929565	15.3732940506526	6.8179768793565	281.451246015488	12.2959244806544	26.2142649572542	-3.39021697214715	0.00768962859042985	0.201753409865893	-	CHR_HSCHR16_3_CTG1	4356434	4397301	-	2922	-	PF08953:Domain of unknown function (DUF1899)|PF16300:Type of WD40 repeat	-	9	21	9	235	10	20	0.117602053725926	0.218162779582325	0.096868018633085	3.97851921631827	0.174490988582002	0.374112945459196
ENSG00000223803	221.311266114551	217.422301573516	203.024200407505	275.46292163218	261.903191437939	306.706899999874	-0.395247395546533	0.00769680389813409	0.201753409865893	RPS20P14	3	186900198	186900557	+	360	processed_pseudogene	ribosomal protein S20 pseudogene 14 [Source:HGNC Symbol;Acc:HGNC:36692]	Ribosomal_S10	240	297	268	230	213	234	25.4543111842337	25.0435287904825	23.4126413331773	31.605243788639	30.1668745609995	35.5276358655326
ENSG00000262823	13.8319541321594	24.8900951296281	30.3021194638067	76.6505521063457	61.479622403272	24.9035517093915	-1.23479002544684	0.00769721711603503	0.201753409865893	AC127521.1	17	4481966	4486353	-	1059	antisense	-	-	15	34	40	64	50	19	0.540813977002133	0.974595792344298	1.18790620268964	2.98963261850902	2.4072836101823	0.980642233522363
ENSG00000128590	354.098025783281	368.226995594204	378.776493297583	480.263615541323	457.408390680343	433.846085042557	-0.316640475971697	0.00770279043997804	0.201753409865893	DNAJB9	7	108569568	108574850	+	2837	protein_coding	DnaJ heat shock protein family (Hsp40) member B9 [Source:HGNC Symbol;Acc:HGNC:6968]	DnaJ	384	503	500	401	372	331	5.16802370183948	5.38208093552202	5.54279462746004	6.99228056785018	6.68554503816776	6.3770762568755
ENSG00000151692	1942.92849043066	1900.43196930925	1824.18759172116	1453.96516026725	1602.15895982927	1738.00576666595	0.24174780494054	0.00771866991546608	0.201753409865893	RNF144A	2	6917392	7068286	+	6473	protein_coding	ring finger protein 144A [Source:HGNC Symbol;Acc:HGNC:20457]	IBR	2107	2596	2408	1214	1303	1326	12.4282945307849	12.1742062815879	11.6995455975019	9.27784022285667	10.2634181559324	11.1967213294742
ENSG00000175582	1730.83852707088	1604.67907423955	1574.19510614476	1886.3221807421	1809.96008355233	2098.4519098282	-0.23928476134135	0.00774877148078379	0.202116491260277	RAB6A	11	73675638	73761137	-	4896	protein_coding	RAB6A, member RAS oncogene family [Source:HGNC Symbol;Acc:HGNC:9786]	Ras	1877	2192	2078	1575	1472	1601	14.6377886313746	13.5906652576593	13.3481860980966	15.9137656544458	15.3292044165256	17.8732230457257
ENSG00000239797	1.84426055095459	0.732061621459649	0.757552986595167	4.79065950664661	7.37755468839264	14.4178457264898	-3.03077732081729	0.00777437305773361	1	RPL21P39	3	145824257	145824739	-	483	processed_pseudogene	ribosomal protein L21 pseudogene 39 [Source:HGNC Symbol;Acc:HGNC:36127]	-	2	1	1	4	6	11	0.158101311703315	0.0628484316217642	0.0651134921660626	0.409681799042579	0.633369774703865	1.24479692473597
ENSG00000188636	817.007424072883	831.622001978162	815.884566562994	716.203596243668	694.719733156973	652.735197435629	0.255674964426679	0.00777574238822053	0.20223259127885	RTL6	22	44492572	44498298	-	5495	protein_coding	retrotransposon Gag like 6 [Source:HGNC Symbol;Acc:HGNC:13343]	-	886	1136	1077	598	565	498	6.15628381507672	6.27555600540174	6.164049609346	5.38353197200475	5.24244600145014	4.95352772759438
ENSG00000198746	444.466792780056	385.064412887776	411.351271721175	356.904133245172	317.234851600883	287.046201281933	0.36596498877123	0.00778566280188066	0.20223259127885	GPATCH3	1	26890488	26900466	-	2225	protein_coding	G-patch domain containing 3 [Source:HGNC Symbol;Acc:HGNC:25720]	G-patch	482	526	543	298	258	219	8.27122111739369	7.17624577121895	7.67516875366341	6.62552135543759	5.91211543857284	5.3798114119631
ENSG00000213089	20.2868660605005	13.9091708077333	15.9086127184985	29.9416219165413	25.8214414093742	64.2249491452728	-1.26200563552023	0.00781883248664237	0.202671940630888	PDCL3P5	6	150827663	150828384	+	722	processed_pseudogene	phosducin-like 3 pseudogene 5 [Source:HGNC Symbol;Acc:HGNC:44506]	-	22	19	21	25	21	49	1.16342419540126	0.798836644034529	0.914745361551764	1.71291818678641	1.48298006113142	3.709469757961
ENSG00000187980	34.1188201926599	43.923697287579	34.8474373833777	79.045881859669	50.413290370683	73.3999418803117	-0.842074053627378	0.00788315053423273	0.203915188507912	PLA2G2C	1	20161253	20177424	-	3298	protein_coding	phospholipase A2 group IIC [Source:HGNC Symbol;Acc:HGNC:9032]	-	37	60	46	66	41	56	0.428354842548505	0.552258201455041	0.438657237400115	0.989981533496008	0.633849891270499	0.928090501688587
ENSG00000217094	230.532568869324	191.068083200969	190.903352621982	231.149321195699	286.495040399247	327.678311965677	-0.465772518512056	0.00794784773788228	0.205163075767943	PPIAP31	10	32188323	32188817	-	495	processed_pseudogene	peptidylprolyl isomerase A pseudogene 31 [Source:HGNC Symbol;Acc:HGNC:44962]	Pro_isomerase	250	261	252	193	233	250	19.2835690789649	16.0057814859282	16.0108157827969	19.2879432449243	23.9995963216829	27.6050006725195
ENSG00000104522	50.7171651512512	56.368744852393	46.2107321823052	70.6622277230375	67.6275846435992	144.178457264898	-0.877949262228832	0.0079718128228559	0.205356533626792	TSTA3	8	143612618	143618048	-	3622	protein_coding	tissue specific transplantation antigen P35B [Source:HGNC Symbol;Acc:HGNC:12390]	Epimerase	55	77	61	59	55	110	0.579784835090911	0.64533297085727	0.529662843646798	0.805818762238844	0.774225476946814	1.65995835076608
ENSG00000120948	5175.91723625406	4622.96913951769	4493.80431648253	4331.9538588852	3960.51727521878	3975.3932807676	0.219987887152541	0.00800700096276875	0.205837707224331	TARDBP	1	11012344	11026420	+	6071	protein_coding	TAR DNA binding protein [Source:HGNC Symbol;Acc:HGNC:11571]	RRM_1	5613	6315	5932	3617	3221	3033	35.3010332755157	31.5758243236643	30.7297500840961	29.4728467067689	27.0510238128566	27.3064428823436
novel.611	6.45491192834106	8.78473945751579	6.8179768793565	3.59299462998496	51.6428828187485	31.457117948705	-1.96927674673747	0.00803270828116117	1	-	CHR_HSCHRX_1_CTG3	336371	390260	-	3205	-	PF17958:EF-hand domain|PF13499:EF-hand domain pair	-	7	12	9	3	42	24	0.0833916591059138	0.113656633285412	0.0883146179238297	0.0463049084877299	0.668150767012095	0.409294736960413
ENSG00000025796	4720.38488016827	4332.34067579821	4120.33069409111	4890.06569140953	4904.84427533304	6048.9416388864	-0.266347880766659	0.00808570832956237	0.207433356899143	SEC63	6	107867756	107958189	-	8587	protein_coding	SEC63 homolog, protein translocation regulator [Source:HGNC Symbol;Acc:HGNC:21082]	DnaJ	5119	5918	5439	4083	3989	4615	22.7612586966506	20.9206451446443	19.9202926655941	23.5218635551438	23.6851308395416	29.3753598049704
ENSG00000161681	590.163376305469	624.448563105081	531.802196589807	437.147679981503	507.821681051026	452.196070512635	0.321831762686218	0.00812645823653885	0.208050680273442	SHANK1	19	50661827	50719450	-	7567	protein_coding	SH3 and multiple ankyrin repeat domains 1 [Source:HGNC Symbol;Acc:HGNC:15474]	SAM_1	640	853	702	365	413	345	3.2293033879826	3.42189652170414	2.91763860641974	2.38617856357247	2.78278422290102	2.49200158046756
ENSG00000121281	886.16719473368	1089.30769273196	1074.96768797854	760.517196680149	941.867815218127	656.667337179217	0.37107996101013	0.00824430712835913	0.210321824139426	ADCY7	16	50246137	50318135	+	8630	protein_coding	adenylate cyclase 7 [Source:HGNC Symbol;Acc:HGNC:238]	Guanylate_cyc	961	1488	1419	635	766	501	4.25172532700729	5.23399990733353	5.17118075553876	3.63996107112845	4.5255481364501	3.17307167637611
ENSG00000138641	1065.98259845175	933.378567361053	921.941984686318	776.086840076751	810.301423275125	837.545765384271	0.268431984848287	0.00824890696215747	0.210321824139426	HERC3	4	88592423	88708542	+	6981	protein_coding	HECT and RLD domain containing E3 ubiquitin protein ligase 3 [Source:HGNC Symbol;Acc:HGNC:4876]	HECT	1156	1275	1217	648	659	639	6.32255774150712	5.54413914961652	5.48265677462046	4.59188684255632	4.81305684904063	5.00306531311919
ENSG00000151136	61.7827284569788	67.3496691742878	60.6042389276133	31.139286793203	43.0357356822904	32.7678311965677	0.827468910092087	0.00829010412279795	0.210940853475602	BTBD11	12	107318413	107659642	+	7924	protein_coding	BTB domain containing 11 [Source:HGNC Symbol;Acc:HGNC:23844]	BTB	67	92	80	26	35	25	0.322836733217502	0.352439791461978	0.317514555438751	0.162316507836216	0.225204358938432	0.172444161192543
ENSG00000156804	71.926161487229	92.2397643039158	97.7243352707765	140.126790569413	141.403131527526	114.032052564056	-0.591705205450097	0.00833485991888484	0.21164772600541	FBXO32	8	123497889	123541206	-	7395	protein_coding	F-box protein 32 [Source:HGNC Symbol;Acc:HGNC:16731]	-	78	126	129	117	115	87	0.402725410217085	0.517218370742032	0.548617492412558	0.782675055635402	0.792889883613391	0.643034133312806
ENSG00000136436	6027.96561079508	5596.61109605902	5585.43817016616	6348.82151118342	6341.00825467347	7277.07995213376	-0.2143848158197	0.00836281197720291	0.211925893763752	CALCOCO2	17	48830988	48866522	+	8333	protein_coding	calcium binding and coiled-coil domain 2 [Source:HGNC Symbol;Acc:HGNC:29912]	-	6537	7645	7373	5301	5157	5552	29.952267888756	27.8495179957363	27.8266529039486	31.4695281914687	31.5536035300492	36.4167368526317
ENSG00000124813	2122.74389414873	2033.66718441491	2006.7578614906	2274.36560078048	2311.63380236303	2563.75511281946	-0.214188269658617	0.00843806350650801	0.213399139552012	RUNX2	6	45328157	45664349	+	8192	protein_coding	runt related transcription factor 2 [Source:HGNC Symbol;Acc:HGNC:10472]	Runt	2302	2778	2649	1899	1880	1956	10.7292158836864	10.2939931019117	10.1697466407758	11.4675021567516	11.7009499150004	13.0506414800521
ENSG00000133454	762.601737819723	831.622001978162	812.096801630019	614.402081727428	732.837099047002	622.588792734787	0.28924279828974	0.00847947311489415	0.213866882772386	MYO18B	22	25742144	26031041	+	9706	protein_coding	myosin XVIIIB [Source:HGNC Symbol;Acc:HGNC:18150]	Myosin_head	827	1136	1072	513	596	475	3.25325293880506	3.55287247575546	3.47354250152228	2.61463389874746	3.13082784367834	2.67489214223208
ENSG00000261824	595.696157958332	579.060742574583	545.43815034852	664.704006547217	670.127884195664	764.14582350396	-0.287011240433071	0.0084908651726284	0.213866882772386	LINC00662	19	27684580	27793940	-	7958	lincRNA	long intergenic non-protein coding RNA 662 [Source:HGNC Symbol;Acc:HGNC:27122]	-	646	791	720	555	545	583	3.0994254256751	3.01726964644256	2.84542196980019	3.45002989005871	3.49177122903937	4.00421669719981
ENSG00000130309	10680.112850578	10137.5893339732	10180.7545868524	9208.84523665144	9505.97921599391	8746.38950298786	0.174650034694732	0.0085355156268282	0.214451577490342	COLGALT1	19	17555594	17583162	+	4900	protein_coding	collagen beta(1-O)galactosyltransferase 1 [Source:HGNC Symbol;Acc:HGNC:26182]	-	11582	13848	13439	7689	7731	6673	90.2485200415698	85.789186565393	86.2559360916577	77.6260683378032	80.4438426781559	74.4351378746307
ENSG00000054793	836.372159857906	819.909016034807	803.006165790877	655.122687533924	716.852397222151	690.745881623648	0.253571538440625	0.00854847882681264	0.214451577490342	ATP9A	20	51596514	51768634	-	8317	protein_coding	ATPase phospholipid transporting 9A (putative) [Source:HGNC Symbol;Acc:HGNC:13540]	E1-E2_ATPase	907	1120	1060	547	583	527	4.16383195456895	4.08783065649989	4.00827290118802	3.25352714286547	3.57400427816694	3.46335385376304
ENSG00000073008	2281.35030153083	2180.8115703283	2084.0282661233	2480.36395956628	2558.78188442418	2464.14090598189	-0.197321065368939	0.00856618137739826	0.214464155448597	PVR	19	44643798	44663583	+	3519	protein_coding	poliovirus receptor [Source:HGNC Symbol;Acc:HGNC:9705]	V-set	2474	2979	2751	2071	2081	1880	26.8431227066471	25.6976146001696	24.586088600821	29.1135149054915	30.151299046115	29.200583831596
ENSG00000233276	4736.06109485139	4475.09269198284	4841.52113732971	5342.78301478763	5096.66069723125	5583.63843589514	-0.189301350458407	0.00871732402757718	0.217810813578822	GPX1	3	49357171	49358600	-	1430	polymorphic_pseudogene	glutathione peroxidase 1 [Source:HGNC Symbol;Acc:HGNC:4553]	GSHPx	5136	6113	6391	4461	4145	4260	137.132876477858	129.765705866683	140.556488554746	154.322764715119	147.788864440472	162.827034736061
ENSG00000166825	454.610225810306	418.73924747492	362.867880579085	342.532154725233	303.709334672164	311.949752991325	0.365661937760875	0.00878668841485019	0.219104862312704	ANPEP	15	89784889	89815401	-	4871	protein_coding	alanyl aminopeptidase, membrane [Source:HGNC Symbol;Acc:HGNC:500]	-	493	572	479	286	247	238	3.86439398906607	3.56467117526884	3.0926836803662	2.90456910060274	2.58542556257941	2.67061804904908
ENSG00000100523	1419.15849395956	1385.79264942312	1364.35292885789	1191.67655227834	1197.62304441574	1216.34189401659	0.209375597081228	0.00882958214672889	0.219734990429972	DDHD1	14	53036745	53153282	-	17944	protein_coding	DDHD domain containing 1 [Source:HGNC Symbol;Acc:HGNC:19714]	-	1539	1893	1801	995	974	928	3.27470337543488	3.20238046990525	3.15654925913348	2.74307466831361	2.76753365610822	2.8267126858958
ENSG00000100077	2039.75216935578	1863.82888823627	1875.70119480963	1488.69744169043	1653.80184264802	1753.73432564031	0.239192105615418	0.00891773478093382	0.221191020490937	GRK3	22	25564849	25729294	+	9303	protein_coding	G protein-coupled receptor kinase 3 [Source:HGNC Symbol;Acc:HGNC:290]	Pkinase	2212	2546	2476	1243	1345	1338	9.07851279257094	8.3076263180751	8.37039086201566	6.60970256931619	7.37144243057338	7.86114930470445
ENSG00000007314	48.8729046002966	30.7465881013053	37.1200963431632	87.4295359963006	86.0714713645808	44.5642504273321	-0.910885015638482	0.00893713975468704	0.221191020490937	SCN4A	17	63938554	63972918	-	8243	protein_coding	sodium voltage-gated channel alpha subunit 4 [Source:HGNC Symbol;Acc:HGNC:10591]	Ion_trans	53	42	49	73	70	34	0.245495297724928	0.15466981485856	0.186951476294335	0.43809809997702	0.4329781245246	0.2254480947803
ENSG00000005379	971.925310353069	1307.46205592693	1279.50699435924	1045.56143732562	932.031075633603	608.170947008297	0.460682499342076	0.00895414229092815	0.221191020490937	TSPOAP1	17	58301228	58328760	-	11354	protein_coding	TSPO associated protein 1 [Source:HGNC Symbol;Acc:HGNC:16831]	SH3_2	1054	1786	1689	873	758	464	3.54441306872234	4.7750083985675	4.67841645531758	3.80363787437235	3.40387443039062	2.23368559255391
ENSG00000213707	187.192445921891	167.64211131426	175.752292890079	111.382833529534	142.632723975591	123.207045299095	0.491166201591749	0.00896775301776819	0.221191020490937	HMGB1P10	22	26560526	26561088	+	563	processed_pseudogene	high mobility group box 1 pseudogene 10 [Source:HGNC Symbol;Acc:HGNC:4994]	HMG_box	203	229	232	93	116	94	13.7670297612774	12.3472051090381	12.9597823768389	8.17162377051226	10.5051633324772	9.12583077294729
ENSG00000169660	458.298746912216	498.533964214021	504.530289072381	398.82240392833	411.913470101922	365.688996153696	0.313296504098675	0.00897679309980864	0.221191020490937	HEXDC	17	82418318	82442645	+	4541	protein_coding	hexosaminidase D [Source:HGNC Symbol;Acc:HGNC:26307]	Glyco_hydro_20	497	681	666	333	335	279	4.17885685704608	4.55236614717585	4.61254744175175	3.62765970470212	3.76137401438592	3.35819301288553
ENSG00000163877	758.913216717814	706.439464708562	743.917032836454	574.879140797593	595.122744863673	657.97805042708	0.273565453562482	0.00921063391497289	0.226154949652941	SNIP1	1	37534449	37554344	-	5769	protein_coding	Smad nuclear interacting protein 1 [Source:HGNC Symbol;Acc:HGNC:30587]	FHA	823	965	982	480	484	502	5.44693138445771	5.07771532964919	5.35339227167906	4.11599186557599	4.27757898457479	4.75615643412332
ENSG00000144354	5686.77740886848	5577.57749390107	5536.19722603748	5098.45937994865	5035.18107482797	4195.59310640853	0.229292110534635	0.00921452634132934	0.226154949652941	CDCA7	2	173354820	173368997	+	3934	protein_coding	cell division cycle associated 7 [Source:HGNC Symbol;Acc:HGNC:14628]	-	6167	7619	7308	4257	4095	3201	59.8538651778734	58.7902345841802	58.4227911952338	53.5307223657357	53.0728934434906	44.4738032949708
ENSG00000051128	554.200295561854	526.352305829488	607.557495249324	645.54136852063	676.275846435992	753.660117521058	-0.297284789732762	0.00926341742057561	0.226908228683176	HOMER3	19	18929201	18941261	-	3422	protein_coding	homer scaffolding protein 3 [Source:HGNC Symbol;Acc:HGNC:17514]	-	601	719	802	539	550	575	6.70574562612118	6.37808731394255	7.37076359041468	7.79188563101607	8.19475358708755	9.1841885638993
ENSG00000066135	877.868022254385	792.8227360408	762.855857501333	917.411295522826	1020.56173189431	979.102796153444	-0.262455479892146	0.00932993763066554	0.228089534076741	KDM4A	1	43650158	43705515	+	5172	protein_coding	lysine demethylase 4A [Source:HGNC Symbol;Acc:HGNC:22978]	JmjC	952	1083	1007	766	830	747	7.02798847082091	6.35640434040932	6.12334985174434	7.32662667469912	8.18225086945837	7.89432565636053
ENSG00000116273	884.322934182726	798.679229012478	842.398921093825	756.924202050164	667.668699299534	668.463756409982	0.269645744062683	0.00943544751087675	0.229773727014091	PHF13	1	6613685	6624033	+	3681	protein_coding	PHD finger protein 13 [Source:HGNC Symbol;Acc:HGNC:22983]	PHD	959	1091	1112	632	543	510	9.94730416694382	8.99705775288875	9.50073246085944	8.49346829995528	7.52120155038521	7.57281436541977
ENSG00000116251	11668.6365058897	11125.1404613223	11813.281272965	13818.6573469221	11990.9855535342	14330.027938883	-0.213951964820701	0.00943568721777465	0.229773727014091	RPL22	1	6181269	6209389	-	4900	protein_coding	ribosomal protein L22 [Source:HGNC Symbol;Acc:HGNC:10315]	-	12654	15197	15594	11538	9752	10933	98.6016899159061	94.1463220850865	100.087437116847	116.48453329192	101.47307641927	121.954048011889
ENSG00000239494	4.61065137738647	5.8564929716772	4.545317919571	0	0	0	4.45093062844877	0.00945090465324614	1	RN7SL333P	1	169859756	169860052	+	297	misc_RNA	RNA, 7SL, cytoplasmic 333, pseudogene [Source:HGNC Symbol;Acc:HGNC:46349]	-	5	8	6	0	0	0	0.642785635965498	0.817664443725578	0.635349832650672	0	0	0
ENSG00000167747	7848.25077458726	7586.35458318635	7933.09487562458	9061.53245682206	8780.5196716353	8413.46833803073	-0.168221082850958	0.00946836994460342	0.229897196171855	C19orf48	19	50797704	50804929	-	3256	protein_coding	chromosome 19 open reading frame 48 [Source:HGNC Symbol;Acc:HGNC:29667]	-	8511	10363	10472	7566	7141	6419	99.8041964783537	96.6145815113431	101.149410519697	114.951793106697	111.822153462348	107.754627962981
ENSG00000008710	1503.99447930347	2032.93512279345	2005.24275551741	2592.94445797248	2796.09322690081	1875.63065769154	-0.390165482265857	0.00947763545334726	0.229897196171855	PKD1	16	2088710	2135898	-	18532	protein_coding	polycystin 1, transient receptor potential channel interacting [Source:HGNC Symbol;Acc:HGNC:9008]	Lectin_C	1631	2777	2647	2165	2274	1431	3.36034817139153	4.54878241411546	4.49210365032394	5.77922254545961	6.2563549993506	4.22056209828962
novel.386	1.84426055095459	1.4641232429193	3.78776493297583	0	14.7551093767853	36.6999709401559	-2.84845099396815	0.00962873284623793	1	-	CHR_HSCHR19LRC_COX1_CTG3_1	54504944	54519790	+	2267	-	PF13895:Immunoglobulin domain	-	2	2	5	0	12	28	0.0336845758944425	0.026780584449327	0.0693643950511872	0	0.269887605806764	0.675086562542779
ENSG00000188807	1731.76065734636	1701.31120827223	1661.3136996032	1441.98851150063	1486.57726971112	1508.63094828998	0.199215937045368	0.00971787553200505	0.235222494942491	TMEM201	1	9588922	9614873	+	6966	protein_coding	transmembrane protein 201 [Source:HGNC Symbol;Acc:HGNC:33719]	-	1878	2324	2193	1204	1209	1151	10.2935392773452	10.1273129066864	9.90086822547297	8.55021088001827	8.84903770286624	9.03118639573047
novel.156	1083.50307368582	833.086125221081	704.524277533505	1446.77917100728	892.684117295509	1274.01327692255	-0.464202358625408	0.00973490595045921	0.235222494942491	-	CHR_HG2419_PATCH	144391387	144414105	-	11193	-	PF10433:Mono-functional DNA-alkylating methyl methanesulfonate N-term|PF03178:CPSF A subunit region	-	1175	1138	930	1208	726	972	4.00815004576181	3.08629427630029	2.61309117717088	5.33893016163181	3.30706957411042	4.74649156564854
ENSG00000164330	1840.57202985268	1849.91971742853	1762.82579980695	1986.92603038168	2089.07756926318	2215.10538888798	-0.205966460531825	0.00976719131173455	0.235522436033861	EBF1	5	158695916	159099761	-	6178	protein_coding	early B cell factor 1 [Source:HGNC Symbol;Acc:HGNC:3126]	TIG	1996	2527	2327	1659	1699	1690	12.3357409656192	12.4164920006571	11.8458600677592	13.2841047477914	14.0216360312982	14.9517405714446
ENSG00000087077	5495.89644184468	5583.43398687275	5660.43591583908	5091.27339068868	4972.47185997664	4902.06754700653	0.161616852137789	0.00978509960423005	0.235522436033861	TRIP6	7	100867138	100873454	+	2802	protein_coding	thyroid hormone receptor interactor 6 [Source:HGNC Symbol;Acc:HGNC:12311]	LIM	5960	7627	7472	4251	4044	3740	81.2139693030155	82.6279904332446	83.8661779098887	75.0510518641677	73.5861753021576	72.9552287580804
ENSG00000111845	311.680033111326	268.666615075691	263.628439335118	85.0342062429773	195.505199242405	235.928384615288	0.710184895628173	0.00983249185653725	0.235529088837587	PAK1IP1	6	10694695	10709782	+	1800	protein_coding	PAK1 interacting protein 1 [Source:HGNC Symbol;Acc:HGNC:20882]	-	338	367	348	71	159	180	7.16963098355916	6.1892087987253	6.08029789846693	1.95128026868988	4.50378690629006	5.46579013315885
ENSG00000103811	2481.4525713094	2317.70709354125	2320.384797941	2705.52495637867	2616.57272948325	2823.27633589628	-0.19445908564834	0.00984204522467901	0.235529088837587	CTSH	15	78921058	78949574	-	5892	protein_coding	cathepsin H [Source:HGNC Symbol;Acc:HGNC:2535]	Peptidase_C1	2691	3166	3063	2259	2128	2154	17.4382768321723	16.3113440207919	16.3494210118374	18.9665046626766	18.4145919697676	19.9818600591042
ENSG00000104231	1529.81412701683	1597.35845802496	1715.85751463805	1850.39223444225	1837.01111740977	1926.74847435818	-0.212503326459436	0.00984204806579906	0.235529088837587	ZFAND1	8	81701334	81732903	-	4214	protein_coding	zinc finger AN1-type containing 1 [Source:HGNC Symbol;Acc:HGNC:25858]	-	1659	2182	2265	1545	1494	1470	15.0315741295599	15.7181630699495	16.9040899056032	18.1370964231454	18.0762892013075	19.0667097668332
ENSG00000136040	430.634838647897	445.093465847467	434.07786131903	336.543830341924	372.566511763828	347.339010683618	0.310482870139246	0.00994909967727802	0.237634817579123	PLXNC1	12	94148723	94307675	+	9887	protein_coding	plexin C1 [Source:HGNC Symbol;Acc:HGNC:9106]	PSI	467	608	573	281	303	265	1.80345352326851	1.86672618830522	1.82267067648299	1.40596851450025	1.56254059468892	1.46498875825538
ENSG00000153885	2070.18246844653	2173.4909541137	2172.66196555494	2506.71258685284	2654.69009537328	2285.88390427257	-0.214964373770491	0.00998753532149027	0.23777509968961	KCTD15	19	33795933	33815763	+	6388	protein_coding	potassium channel tetramerization domain containing 15 [Source:HGNC Symbol;Acc:HGNC:23297]	K_tetra	2245	2969	2868	2093	2159	1744	13.4185023345189	14.1086956564282	14.119923973401	16.2083247732594	17.2322088538892	14.9222573453805
ENSG00000269404	171.516231238777	163.981803206961	148.480385372653	120.964152542827	110.66332032589	112.721339316193	0.489348633502401	0.0100082405785317	0.23777509968961	SPIB	19	50418938	50431313	+	4281	protein_coding	Spi-B transcription factor [Source:HGNC Symbol;Acc:HGNC:11242]	Ets	186	224	196	101	90	86	1.65890044858706	1.58834326419573	1.43988882886634	1.16710506906646	1.07189068388916	1.09800969738767
ENSG00000182473	1882.99002252464	1804.53189689804	1819.64227380159	1524.62738799028	1564.04159393924	1682.95581025572	0.206934694828225	0.0100463474171939	0.23777509968961	EXOC7	17	76081017	76121576	-	10086	protein_coding	exocyst complex component 7 [Source:HGNC Symbol;Acc:HGNC:23214]	-	2042	2465	2402	1273	1272	1284	7.73017600211262	7.4189003020736	7.48983340792507	6.24371756091417	6.43015382218688	6.95823372097558
ENSG00000118308	871.413110326044	860.172405215088	888.60965327613	972.503879849262	1029.16887903077	1082.6491427346	-0.234823448040476	0.0100516101864125	0.23777509968961	LRMP	12	25004342	25108334	+	6610	protein_coding	lymphoid restricted membrane protein [Source:HGNC Symbol;Acc:HGNC:6690]	-	945	1175	1173	812	837	826	5.45862119571124	5.39607506144353	5.58103404056162	6.07698800519302	6.45620353477827	6.83017042358429
ENSG00000148158	418.647145066692	417.275124232	392.412447056296	318.578857191999	329.530776081538	338.164017948579	0.316683654563192	0.0100682711083309	0.23777509968961	SNX30	9	112750838	112881671	+	11578	protein_coding	sorting nexin family member 30 [Source:HGNC Symbol;Acc:HGNC:23685]	PX	454	570	518	266	268	258	1.49718309867535	1.49445514853929	1.40706556045914	1.13653260877078	1.18019688369849	1.21797707233977
ENSG00000168528	421.413535893124	431.184295039734	486.349017394097	361.694792751819	338.137923217996	369.621135897284	0.325318513882379	0.0100693978694349	0.23777509968961	SERINC2	1	31409565	31434680	+	3549	protein_coding	serine incorporator 2 [Source:HGNC Symbol;Acc:HGNC:23231]	TMS_TDE	457	589	642	302	275	282	4.91657658968504	5.03791540343218	5.68914689540876	4.20954108897893	3.95075327909462	4.34306232051507
ENSG00000103489	50.7171651512512	76.1344086318036	74.2401926863263	25.1509624098947	43.0357356822904	41.9428239316067	0.875888833297815	0.0101279129151188	0.238686339283155	XYLT1	16	17101769	17470881	-	11004	protein_coding	xylosyltransferase 1 [Source:HGNC Symbol;Acc:HGNC:15516]	-	55	104	98	21	35	32	0.190837938267837	0.286895893968053	0.280087426225773	0.0944066359434951	0.162170059998922	0.158947004962817
ENSG00000135763	1699.48609770465	1544.65002127986	1490.10672463269	1349.76831599768	1425.09764730784	1072.1634367517	0.298403516626048	0.0101652221201378	0.238686339283155	URB2	1	229626234	229660199	+	6001	protein_coding	URB2 ribosome biogenesis 2 homolog (S. cerevisiae) [Source:HGNC Symbol;Acc:HGNC:28967]	-	1843	2110	1967	1127	1159	818	11.7261195248815	10.6733414628709	10.3085801501053	9.29039327498069	9.84720601482806	7.45045213951665
ENSG00000236039	0	0	0	9.58131901329322	2.45918489613088	1.31071324786271	-4.92476237959758	0.010166666128778	1	AC019117.1	7	17405479	17558909	-	2232	lincRNA	-	-	0	0	0	8	2	1	0	0	0	0.177308520553374	0.0456866190534598	0.0244883070482028
ENSG00000109618	295.081688152734	326.499483171004	293.930558798925	385.648090285052	366.418549523501	401.078253845989	-0.331614776329759	0.0101834213910802	0.238686339283155	SEPSECS	4	25120014	25160442	-	6232	protein_coding	Sep (O-phosphoserine) tRNA:Sec (selenocysteine) tRNA synthase [Source:HGNC Symbol;Acc:HGNC:30605]	-	320	446	388	322	298	306	1.96053744679592	2.17244599536219	1.95804378785122	2.5560081626242	2.43804677878225	2.68378013598622
ENSG00000114648	1411.78145175574	1272.32309809687	1222.6905203646	1141.37462745855	1117.69953529148	1030.22061282009	0.246988430002588	0.0101858197102691	0.238686339283155	KLHL18	3	47282917	47346816	+	7064	protein_coding	kelch like family member 18 [Source:HGNC Symbol;Acc:HGNC:29120]	BACK	1531	1738	1614	953	909	786	8.27517350433079	7.46862504510425	7.18573105605325	6.67384351704063	6.56094515558719	6.08169740184437
ENSG00000126107	1342.62168109494	1245.23681810286	1276.47678241286	1116.22366504866	1089.41890898598	1119.34911367475	0.216320087307385	0.0102037069969459	0.238686339283155	HECTD3	1	45002540	45011329	-	5077	protein_coding	HECT domain E3 ubiquitin protein ligase 3 [Source:HGNC Symbol;Acc:HGNC:26117]	HECT	1456	1701	1685	932	886	854	10.949815959497	10.1704161900933	10.4378454139868	9.0811857361538	8.89774127264206	9.19398222122841
ENSG00000167106	407.581581760964	390.188844237993	424.987225479888	544.937518881052	477.081869849391	487.585328204928	-0.304640228065085	0.0102975934290329	0.240431451073376	FAM102A	9	127940579	127980513	-	6100	protein_coding	family with sequence similarity 102 member A [Source:HGNC Symbol;Acc:HGNC:31419]	-	442	533	561	455	388	372	2.76659152707327	2.65239957184842	2.89235199635948	3.68990658059805	3.243060908705	3.33323595005753
ENSG00000099985	539.446211154218	545.385907987439	541.650385415544	657.518017287247	623.403371169178	668.463756409982	-0.260960697931448	0.0103729840642409	0.241673024352974	OSM	22	30262829	30266840	-	2114	protein_coding	oncostatin M [Source:HGNC Symbol;Acc:HGNC:8506]	-	585	745	715	549	507	510	10.5658268988482	10.6977603560159	10.6370004503732	12.8469836337185	12.2280214285129	13.1861540582356
ENSG00000164253	3051.32908155437	2844.05939937074	2752.19000030024	3165.42826901675	3237.5169157563	3719.80419743437	-0.227271820786171	0.0103942076051267	0.241673024352974	WDR41	5	77425970	77620611	-	7230	protein_coding	WD repeat domain 41 [Source:HGNC Symbol;Acc:HGNC:25601]	-	3309	3885	3633	2643	2633	2838	17.4747542963961	16.3115150427133	15.8032066569827	18.0839240844394	18.5680277526998	21.4549272446816
ENSG00000243056	141.085932148026	117.129859433544	147.722832386057	150.905774459368	165.994980488834	369.621135897284	-0.756592232687492	0.0104089199613047	0.241673024352974	EIF4EBP3	5	140547666	140549578	+	691	protein_coding	eukaryotic translation initiation factor 4E binding protein 3 [Source:HGNC Symbol;Acc:HGNC:3290]	-	153	160	195	126	135	282	8.45407296205736	7.02883762044853	8.87512917461738	9.02041061003375	9.96113752039689	22.3061189225875
ENSG00000128989	6023.35495941769	5482.40948311132	5274.08389267555	4723.59027355356	5068.38007092574	4826.0461786305	0.19872325298936	0.0104497909712772	0.242170992248855	ARPP19	15	52547045	52569883	-	6917	protein_coding	cAMP regulated phosphoprotein 19 [Source:HGNC Symbol;Acc:HGNC:16967]	-	6532	7489	6962	3944	4122	3682	36.056287549967	32.8660589609129	31.6544201211858	28.2067428961168	30.3838935972258	29.0950401478833
novel.450	65.4712495588879	62.9572994455299	58.3315799678278	49.1042599431277	277.887893262789	482.342475213477	-2.11534990150219	0.010621566923106	0.245472757951059	-	CHR_HSCHR3_2_CTG3	197510320	197557427	-	4449	-	PF00106:short chain dehydrogenase	adh_short	71	86	77	41	226	368	0.609324374268575	0.586783131648649	0.544310156697693	0.455884955407968	2.58999692317092	4.52104016408734
ENSG00000136710	948.872053466136	892.383116559313	943.911021297578	838.365413663156	767.265687592834	733.999418803117	0.250515770347943	0.0106316401422499	0.245472757951059	CCDC115	2	130338241	130342349	-	3782	protein_coding	coiled-coil domain containing 115 [Source:HGNC Symbol;Acc:HGNC:28178]	-	1029	1219	1246	700	624	560	10.3883472535338	9.78416473425898	10.3613092618708	9.15609573349392	8.41232959358131	8.09318475560275
ENSG00000113721	3189.64862287596	2972.90224474764	3167.32903695439	3421.72855262234	3626.06812934498	3536.30434273359	-0.182153404291915	0.0106748230566672	0.246014221572139	PDGFRB	5	150113837	150155872	-	7137	protein_coding	platelet derived growth factor receptor beta [Source:HGNC Symbol;Acc:HGNC:8804]	Pkinase_Tyr	3459	4061	4181	2857	2949	2698	18.5049311446541	17.2726458223512	18.4239433502125	19.8028798737083	21.0674654590075	20.662325597958
ENSG00000165410	315.368554213235	292.82464858386	298.475876718496	231.149321195699	248.377674509219	226.753391880249	0.359061181939487	0.0107054161855852	0.246264075649218	CFL2	14	34706769	34714823	-	7179	protein_coding	cofilin 2 [Source:HGNC Symbol;Acc:HGNC:1875]	Cofilin_ADF	342	400	394	193	202	173	1.81892486941244	1.69136606621045	1.72603813709236	1.32992504613979	1.43463238702598	1.31714959330893
ENSG00000100092	184.426055095459	188.87189833659	171.206974970508	214.382012922436	242.229712268892	270.006929059718	-0.415151932733908	0.0109159298820267	0.250644224252502	SH3BP1	22	37634654	37656119	+	4892	protein_coding	SH3 domain binding protein 1 [Source:HGNC Symbol;Acc:HGNC:10824]	RhoGAP	200	258	226	179	197	206	1.5609757471934	1.60093917786478	1.45291467249858	1.81009092905888	2.0532082118032	2.30162053849289
ENSG00000176659	569.876510244968	629.572994455299	609.072601222514	825.191100019878	715.622804774086	672.39589615357	-0.29120736281535	0.0109978650334097	0.251767390533191	C20orf197	20	60055925	60072953	+	2732	lincRNA	chromosome 20 open reading frame 197 [Source:HGNC Symbol;Acc:HGNC:26601]	-	618	860	804	689	582	513	8.63694965877915	9.55563013435154	9.25536333815207	12.4759129628462	10.8616425017023	10.2633614140208
ENSG00000198736	828.995117654088	721.812758759214	748.462350756025	653.925022657262	665.209514403403	557.053130341652	0.291546100072428	0.0110052316201948	0.251767390533191	MSRB1	16	1938210	1943326	-	2157	protein_coding	methionine sulfoxide reductase B1 [Source:HGNC Symbol;Acc:HGNC:14133]	-	899	986	988	546	541	425	15.9133697876398	13.8761295218756	14.4053866090004	12.5220751831144	12.7879324864352	10.7694056865671
ENSG00000248334	10.1434330302502	30.0145264798456	18.181271678284	4.79065950664661	8.60714713645808	2.62142649572542	1.86548550780972	0.0110772020318931	1	WHAMMP2	15	28737583	28759204	+	6657	transcribed_unprocessed_pseudogene	WAS protein homolog associated with actin, golgi membranes and microtubules pseudogene 2 [Source:HGNC Symbol;Acc:HGNC:32360]	-	11	41	24	4	7	2	0.0630909019888623	0.186959214571999	0.113383746610936	0.0297245469336887	0.0536133195201484	0.0164211811120891
ENSG00000083535	499.794609308694	560.027140416632	542.407938402139	681.47131482048	606.189076896262	657.97805042708	-0.278965252668426	0.0110878909745029	0.253193818077111	PIBF1	13	72782059	73016461	+	4253	protein_coding	progesterone immunomodulatory binding factor 1 [Source:HGNC Symbol;Acc:HGNC:23352]	-	542	765	716	569	493	502	4.86582529809123	5.46018839456472	5.29463173496476	6.61836467114242	5.9102350255784	6.45150869232482
ENSG00000121350	495.183957931307	521.95993610073	540.892832428949	633.564719754014	644.30644278629	600.306667521121	-0.26904629084244	0.0111418882668632	0.253961723786564	PYROXD1	12	21437615	21471252	+	5725	protein_coding	pyridine nucleotide-disulphide oxidoreductase domain 1 [Source:HGNC Symbol;Acc:HGNC:26162]	Pyr_redox_2	537	713	714	529	524	458	3.58138823736249	3.78055546436184	3.92230028565462	4.5710291453263	4.66669062647309	4.37263210652708
ENSG00000101003	1817.51877296575	1722.54099529456	1775.70420057907	1553.37134503016	1604.6181447254	1443.09528589684	0.207692814521547	0.0112321998388984	0.255229346056281	GINS1	20	25407727	25452628	+	4068	protein_coding	GINS complex subunit 1 [Source:HGNC Symbol;Acc:HGNC:28980]	-	1971	2353	2344	1297	1305	1101	18.4994274867716	17.5583037585308	18.1215266427709	15.7722205440034	16.3562139275019	14.7931045639329
ENSG00000137124	2027.76447577457	1875.54187417962	1842.36886339945	1619.24291324655	1668.5569520248	1698.68436923007	0.204044377001486	0.0112384432936236	0.255229346056281	ALDH1B1	9	38392664	38398661	+	3155	protein_coding	aldehyde dehydrogenase 1 family member B1 [Source:HGNC Symbol;Acc:HGNC:407]	Aldedh	2199	2562	2432	1352	1357	1296	26.6120587769239	24.6502504965533	24.2427747238727	21.1987931603478	21.9297509141008	22.4521838750361
ENSG00000110811	417.725014791215	406.294199910105	441.653391184982	344.927484478556	330.760368529603	346.028297435755	0.309088115775325	0.0112911750586128	0.255960673874153	P3H3	12	6828410	6839851	+	4601	protein_coding	prolyl 3-hydroxylase 3 [Source:HGNC Symbol;Acc:HGNC:19318]	-	453	555	583	288	269	264	3.7592272222749	3.66169633181661	3.98505610640066	3.09652124396973	2.98094018394367	3.13620646632023
ENSG00000142541	110864.956629809	106897.834150402	111426.95369231	123627.759228522	115779.65450229	150296.866705921	-0.243454084401983	0.0113488409632901	0.256800996606718	RPL13A	19	49487554	49492308	+	2369	protein_coding	ribosomal protein L13a [Source:HGNC Symbol;Acc:HGNC:10304]	-	120227	146023	147088	103224	94161	114668	1937.71346818079	1871.10337033789	1952.67650534134	2155.50697697038	2026.55883248172	2645.63623043081
ENSG00000033100	1905.12114913609	1909.94877038823	1837.06599249328	1694.69580047624	1680.85287650546	1517.80594102502	0.207489340600142	0.011419033970849	0.257629007226731	CHPF2	7	151232489	151238827	+	4205	protein_coding	chondroitin polymerizing factor 2 [Source:HGNC Symbol;Acc:HGNC:29270]	-	2066	2609	2425	1415	1367	1158	18.759312808547	18.8343073871275	18.1369335402628	16.6465503654373	16.575083662931	15.052045122944
ENSG00000128039	1373.05198018569	1338.20864402824	1262.84082865414	1465.94180903386	1477.97012257466	1955.58416581116	-0.301659569499563	0.0114267597847596	0.257629007226731	SRD5A3	4	55346109	55373096	+	4420	protein_coding	steroid 5 alpha-reductase 3 [Source:HGNC Symbol;Acc:HGNC:25812]	-	1489	1828	1667	1224	1202	1492	12.8624895995443	12.5543865704105	11.8612770284885	13.699129080293	13.8654961018372	18.4501332096674
ENSG00000167468	4330.32377364138	4290.61316337501	4355.17211993561	4767.90387399004	4679.82885733706	6495.89485640759	-0.296933236918187	0.0114988907115947	0.258787309372136	GPX4	19	1103926	1106791	+	2019	protein_coding	glutathione peroxidase 4 [Source:HGNC Symbol;Acc:HGNC:4556]	GSHPx	4696	5861	5749	3981	3806	4956	88.8064229726311	88.1205050451125	89.5517564643295	97.5415534770244	96.1137848851383	134.167686478134
ENSG00000007129	24.897517437887	46.1198821519579	35.6049903699728	14.3719785199398	8.60714713645808	22.2821252136661	1.24754435806983	0.0115265122862222	0.258941540873187	CEACAM21	19	41549518	41586844	+	1964	protein_coding	carcinoembryonic antigen related cell adhesion molecule 21 [Source:HGNC Symbol;Acc:HGNC:28834]	-	27	63	47	12	7	17	0.524897964847996	0.973734687280378	0.752617813473416	0.302255054385284	0.181722947070075	0.473108107248984
ENSG00000205269	367.929979915441	346.265146950414	365.898092525465	275.46292163218	314.775666704752	258.210509828954	0.34706084082987	0.0115499168290432	0.259000652921782	TMEM170B	6	11538278	11583524	+	8362	protein_coding	transmembrane protein 170B [Source:HGNC Symbol;Acc:HGNC:34244]	-	399	473	483	230	256	197	1.82186142594641	1.71708799807183	1.8165823336437	1.36066584117556	1.56092852392935	1.28768315741724
novel.162	61.7827284569788	81.2588399820211	65.1495568471843	56.2902492030977	161.076610696573	167.771295726427	-0.883905493744094	0.0116162237493247	0.259574897789082	-	CHR_HG26_PATCH	38591063	38618723	-	3466	-	PF00780:CNH domain|PF00069:Protein kinase domain	Pkinase	67	111	86	47	131	128	0.738072208313759	0.972156077477681	0.780347443044983	0.670815530876052	1.92706317343901	2.01852607341123
ENSG00000118363	2592.10820436668	2464.85147945464	2429.4724280107	2412.09706159657	1929.23055101467	1909.70920213597	0.259660741457941	0.011617163375546	0.259574897789082	SPCS2	11	74949247	74979031	+	2982	protein_coding	signal peptidase complex subunit 2 [Source:HGNC Symbol;Acc:HGNC:28962]	-	2811	3367	3207	2014	1569	1457	35.9919862871634	34.2749675578946	33.8227908145137	33.4107047451591	26.8267782391295	26.7057552783784
ENSG00000068001	449.077444157443	455.342328547902	449.986474037529	374.869106395097	382.403251348352	342.096157692167	0.300386453677137	0.0116966043568647	0.260719425035428	HYAL2	3	50317790	50322906	-	4545	protein_coding	hyaluronoglucosaminidase 2 [Source:HGNC Symbol;Acc:HGNC:5321]	-	487	622	594	313	311	261	4.09117146756495	4.15430207225525	4.11027307578167	3.40678133649384	3.48882926173787	3.13877057151697
ENSG00000132965	862.191807571271	776.717380368688	821.944990455756	947.352917439367	919.735151152949	1078.71700299101	-0.259689583890701	0.0117102083750273	0.260719425035428	ALOX5AP	13	30713478	30764426	+	1715	protein_coding	arachidonate 5-lipoxygenase activating protein [Source:HGNC Symbol;Acc:HGNC:436]	-	935	1061	1085	791	748	823	20.8161349480395	18.7798809412152	19.8968228204583	22.8163499081071	22.2377420489904	26.2294185398818
ENSG00000070214	3697.74240466395	3367.48345871439	3574.134990756	3015.72015943404	3291.61898347118	2963.52265341759	0.198292317257498	0.0117418138937247	0.260957104504384	SLC44A1	9	105244622	105439171	+	12172	protein_coding	solute carrier family 44 member 1 [Source:HGNC Symbol;Acc:HGNC:18798]	-	4010	4600	4718	2518	2677	2261	12.578679080937	11.4719557490335	12.1902920856943	10.2335800588398	11.2134601046682	10.1529341858956
ENSG00000007376	1819.3630335167	1934.83886551785	1888.57959558175	1664.7541785597	1583.71507310829	1680.33438375999	0.195631572247642	0.0117884395297788	0.261194536082528	RPUSD1	16	784974	788397	-	2769	protein_coding	RNA pseudouridylate synthase domain containing 1 [Source:HGNC Symbol;Acc:HGNC:14173]	-	1973	2643	2493	1390	1288	1282	27.2055016069843	28.9744888071376	28.3150570868571	24.83279788942	23.7162555869973	25.305680573166
ENSG00000104904	18433.3842067911	17040.1983627163	18015.3675742197	19500.379521805	19518.5505205908	21816.8220106748	-0.185680220316794	0.011794395557785	0.261194536082528	OAZ1	19	2269509	2273490	+	3436	protein_coding	ornithine decarboxylase antizyme 1 [Source:HGNC Symbol;Acc:HGNC:8095]	-	19990	23277	23781	16282	15874	16645	222.132573009094	205.643708207592	217.668245438926	234.416622680547	235.551804480139	264.779035990772
ENSG00000188747	26.7417779888416	49.7801902592562	60.6042389276133	32.3369516698646	14.7551093767853	10.4857059829017	1.24942898109085	0.0118989912630111	0.263043657920608	NOXA1	9	137423350	137434406	+	1678	protein_coding	NADPH oxidase activator 1 [Source:HGNC Symbol;Acc:HGNC:10668]	SH3_1	29	68	80	27	12	8	0.659870403166964	1.23015130404364	1.49939531424116	0.79598634405755	0.364621693899841	0.260585941986119
ENSG00000031003	1339.85529026851	1383.59646455874	1349.95942211259	1159.33960060848	1193.93426707154	1188.81691581148	0.201942312492599	0.0120216601437148	0.264715687658628	FAM13B	5	137937960	138051961	-	6808	protein_coding	family with sequence similarity 13 member B [Source:HGNC Symbol;Acc:HGNC:1335]	RhoGAP	1453	1890	1782	968	971	907	8.14889412838387	8.42721030766156	8.23201724269729	7.03379359031887	7.27198371395636	7.28183262452274
ENSG00000167658	103645.598703097	92495.9858714267	92721.455347302	106637.6852882	108259.467089922	111456.501032006	-0.176066487360022	0.0120300646330737	0.264715687658628	EEF2	19	3976056	3985469	-	4027	protein_coding	eukaryotic translation elongation factor 2 [Source:HGNC Symbol;Acc:HGNC:3214]	GTP_EFTU	112398	126350	122396	89038	88045	85035	1065.68674018581	952.434660790411	955.880746659306	1093.77395053284	1114.74692476063	1154.16802575903
ENSG00000129103	4167.1067148819	3880.6586553576	4123.36090603749	4630.17241317395	4419.15525834719	4688.42128760491	-0.174826915380694	0.0120383216957365	0.264715687658628	SUMF2	7	56064002	56080670	+	4101	protein_coding	sulfatase modifying factor 2 [Source:HGNC Symbol;Acc:HGNC:20415]	DUF323	4519	5301	5443	3866	3594	3577	42.0731646823526	39.2382482080047	41.7413685409221	46.6343459127426	44.6829171197264	47.6740582938533
ENSG00000204923	111.577763332753	112.737489704786	140.904855506701	192.824045142526	180.75008986562	145.489170512761	-0.507124486990243	0.0120606557701986	0.264739887575416	FBXO48	2	68459419	68467258	-	5666	protein_coding	F-box protein 48 [Source:HGNC Symbol;Acc:HGNC:33857]	-	121	154	186	161	147	111	0.815382541464599	0.825060367259101	1.03241544461961	1.40566915544247	1.322799369742	1.07077780582533
ENSG00000151883	5255.2204399451	5420.18424528725	5468.77501023051	5838.61627372555	5983.19685228643	6312.39500170681	-0.167471659235758	0.0120963456277121	0.265056656039218	PARP8	5	50665899	50846522	+	10056	protein_coding	poly(ADP-ribose) polymerase family member 8 [Source:HGNC Symbol;Acc:HGNC:26124]	-	5699	7404	7219	4875	4866	4816	21.6384426370746	22.3502672506367	22.5771904210727	23.9818766425674	24.6717556243611	26.1766560076502
ENSG00000168575	1539.95756004708	1464.85530454076	1466.62258204824	1282.69908290463	1307.05677229356	1304.1596816234	0.199140940893197	0.0122169917988283	0.267218280454931	SLC20A2	8	42416475	42541926	-	6641	protein_coding	solute carrier family 20 member 2 [Source:HGNC Symbol;Acc:HGNC:10947]	-	1670	2001	1936	1071	1063	995	9.60142290566262	9.14650515571413	9.16832482496299	7.97792225839982	8.16118079748106	8.18922027178597
ENSG00000148690	439.85614140267	396.77739883113	435.592967292221	525.774880854465	462.326760472605	623.89950598265	-0.34126151614366	0.0122718370340634	0.267218280454931	FRA10AC1	10	93667883	93702572	-	8142	protein_coding	FRA10A associated CGG repeat 1 [Source:HGNC Symbol;Acc:HGNC:1162]	-	477	542	575	439	376	476	2.23686559227699	2.02073686078791	2.22103225396951	2.66727154334289	2.35456108336239	3.19542631218818
ENSG00000179409	3450.61149083604	2904.82051395189	3166.5714839678	2815.71012503154	2815.76670606986	2437.92664102464	0.238169341963527	0.0122925246972371	0.267218280454931	GEMIN4	17	744414	753999	-	5751	protein_coding	gem nuclear organelle associated protein 4 [Source:HGNC Symbol;Acc:HGNC:15717]	-	3742	3968	4180	2351	2290	1860	24.8435139414195	20.9444939200317	22.8586739477918	20.2228830773873	20.302304141503	17.6775685057824
ENSG00000068654	4648.45871868104	4108.32981963155	4124.11845902409	3646.88954943473	3919.94072443262	3625.43284358825	0.202335807115146	0.0122973250985452	0.267218280454931	POLR1A	2	86020216	86106155	-	13519	protein_coding	RNA polymerase I subunit A [Source:HGNC Symbol;Acc:HGNC:17264]	-	5041	5612	5444	3045	3188	2766	14.2372049722304	12.6012802248855	12.6646055331783	11.1423433818124	12.0233906917192	11.1830575547876
ENSG00000186468	21031.0251928107	22615.579671753	22800.0722375547	24718.6053894198	23946.3129260744	26302.082744861	-0.173978031518303	0.0123021569603088	0.267218280454931	RPS23	5	82273358	82278577	-	4204	protein_coding	ribosomal protein S23 [Source:HGNC Symbol;Acc:HGNC:10410]	Ribosomal_S12	22807	30893	30097	20639	19475	20067	207.137181914421	223.068862245012	225.15345711411	242.862103958279	236.193517404805	260.899168891767
ENSG00000150337	2460.24357497342	2239.37650004507	2313.56682106164	2703.12962662535	2568.6186240087	2734.14783504161	-0.191404028892657	0.0123897737221483	0.268653389161296	FCGR1A	1	149782671	149792518	+	2998	protein_coding	Fc fragment of IgG receptor Ia [Source:HGNC Symbol;Acc:HGNC:3613]	ig	2668	3059	3054	2257	2089	2086	33.978703588827	30.9734386844102	32.0372715981655	37.2420638152173	35.5271219073342	38.0308146022994
ENSG00000099998	86.6802458948657	102.488627004351	97.7243352707765	144.91745007606	129.107207046871	135.003464529859	-0.509143515296581	0.0124406613797031	0.269017322354624	GGT5	22	24219654	24245142	-	6054	protein_coding	gamma-glutamyltransferase 5 [Source:HGNC Symbol;Acc:HGNC:4260]	-	94	140	129	121	105	103	0.592840746114462	0.701983968659348	0.670139801187787	0.988727840330585	0.884300961460921	0.929924650999937
ENSG00000172794	923.974536028249	781.841811718906	761.340751528142	962.922560835968	956.622924594912	1060.36701752093	-0.273540541799209	0.0124497108596903	0.269017322354624	RAB37	17	74670578	74747335	+	5074	protein_coding	RAB37, member RAS oncogene family [Source:HGNC Symbol;Acc:HGNC:30268]	Ras	1002	1068	1005	804	778	809	7.53997432201483	6.38943365421705	6.22922069369123	7.83861610099541	7.81776027196065	8.71467130020795
ENSG00000175175	584.630594652605	538.065291772842	550.741021254686	610.809087097443	694.719733156973	724.824426068078	-0.279087336366593	0.0124719429947597	0.269031462385231	PPM1E	17	58755869	58985176	+	6542	protein_coding	protein phosphatase, Mg2+/Mn2+ dependent 1E [Source:HGNC Symbol;Acc:HGNC:19322]	PP2C	634	735	727	510	565	553	3.70025220669616	3.41050251725533	3.49495823183788	3.85650097669514	4.40343026260601	4.62027200189062
ENSG00000115457	32457.1414362498	32380.5496404032	33051.2792521605	36285.6527682181	36854.5744458654	35024.8794093873	-0.144026802974471	0.012584264620376	0.270985511721671	IGFBP2	2	216632828	216664436	+	4767	protein_coding	insulin like growth factor binding protein 2 [Source:HGNC Symbol;Acc:HGNC:5471]	-	35198	44232	43629	30297	29973	26722	281.919712102787	281.665075032419	287.838064508381	314.40416047207	320.58136704521	306.391533329706
ENSG00000107187	3.68852110190918	2.19618486437895	3.78776493297583	13.1743136432782	9.83673958452352	14.4178457264898	-1.96014306361287	0.0127428485739426	1	LHX3	9	136196250	136205128	-	3824	protein_coding	LIM homeobox 3 [Source:HGNC Symbol;Acc:HGNC:6595]	Homeobox	4	3	5	11	8	11	0.0399387727786094	0.0238146907478913	0.0411216222753769	0.142301215893908	0.106665830258705	0.157227226633754
ENSG00000125454	1785.24421332404	1766.46469258213	1687.07050114744	1644.39387565645	1461.98542074981	1253.04186495675	0.264366959532974	0.0127484660186297	0.273150807096064	SLC25A19	17	75272981	75289510	-	3316	protein_coding	solute carrier family 25 member 19 [Source:HGNC Symbol;Acc:HGNC:14409]	Mito_carr	1936	2413	2227	1373	1189	956	22.2917128103181	22.0894231719246	21.121454109468	20.4828235955427	18.2818670991837	15.7578268012662
ENSG00000105245	438.934011127192	509.514888535916	460.592215849861	360.497127875157	376.255289108024	401.078253845989	0.310347496844479	0.0127486501412804	0.273150807096064	NUMBL	19	40665905	40690972	-	5823	protein_coding	NUMB like, endocytic adaptor protein [Source:HGNC Symbol;Acc:HGNC:8061]	PID	476	696	608	301	306	306	3.1211365594269	3.62830698289975	3.2837864611806	2.5571341658169	2.67934014430367	2.87228538682227
ENSG00000105258	424.179926719556	460.46675989812	452.259132997314	485.054275047969	513.969643291354	857.206464102212	-0.471971846479093	0.0127505429683918	0.273150807096064	POLR2I	19	36113710	36115346	-	1269	protein_coding	RNA polymerase II subunit I [Source:HGNC Symbol;Acc:HGNC:9196]	-	460	629	597	405	418	654	13.8404056084486	15.0463305482374	14.7955402518332	15.7880033726781	16.7945307714817	28.1688474947667
ENSG00000176619	12215.4597592477	11592.927837435	12104.9391728042	10804.1348523648	11047.888145868	10260.2633042693	0.161284259782415	0.0127783466574562	0.273276888722409	LMNB2	19	2427638	2456996	-	5432	protein_coding	lamin B2 [Source:HGNC Symbol;Acc:HGNC:6638]	Filament	13247	15836	15979	9021	8985	7828	93.1130136940935	88.4967469822111	92.5141055427636	82.1540032642572	84.3357157161257	78.7669461751979
ENSG00000105640	49184.584633408	51832.891045829	54636.9940522032	56273.4818948244	56250.1657216497	81975.9386610774	-0.321397786819542	0.0128240440754038	0.273784557418039	RPL18A	19	17859876	17864153	+	3527	protein_coding	ribosomal protein L18a [Source:HGNC Symbol;Acc:HGNC:10311]	-	53338	70804	72123	46986	45747	62543	577.409434339945	609.38801538996	643.111746816867	659.017312995496	661.318046558521	969.228557692527
novel.81	58.0942073550696	33.6748345871439	32.5747784235922	23.953297533233	17.2142942729162	17.0392722222152	1.08527109926829	0.0129094758876244	0.274909430955966	-	7	74650226	74651822	+	1201	-	PF04218:CENP-B N-terminal DNA-binding domain|PF03221:Tc5 transposase DNA-binding domain	CENP-B_N	63	46	43	20	14	13	2.00285795746052	1.16266981996033	1.12601342114651	0.823798122138076	0.594344492998547	0.591634235895629
ENSG00000189306	3387.90663210358	3386.51706087234	3337.7784589383	3125.90532808691	2963.31779983771	2859.97630683643	0.176025800301248	0.0129208314517321	0.274909430955966	RRP7A	22	42509968	42519802	-	4082	protein_coding	ribosomal RNA processing 7 homolog A [Source:HGNC Symbol;Acc:HGNC:24286]	-	3674	4626	4406	2610	2410	2182	34.3651908222224	34.4012484031215	33.94607850358	31.6301547236065	30.1021320777617	29.2169379484386
ENSG00000196550	283.093994571529	268.666615075691	281.809711013402	346.125149355218	303.709334672164	462.681776495536	-0.41538496336353	0.0130520448054646	0.277228099888472	FAM72A	1	206186179	206204414	-	3783	protein_coding	family with sequence similarity 72 member A [Source:HGNC Symbol;Acc:HGNC:24044]	-	307	367	372	289	247	353	3.09852241616168	2.94490505887009	3.09260687772389	3.77916027510947	3.32900024195725	5.10024826065312
ENSG00000196083	3799.17673496645	3588.5660683952	3534.74223545305	3922.35247106691	4216.27250441639	4233.60379059655	-0.179955025841162	0.0131040619950126	0.277859600261595	IL1RAP	3	190514051	190659750	+	11558	protein_coding	interleukin 1 receptor accessory protein [Source:HGNC Symbol;Acc:HGNC:5995]	TIR	4120	4902	4666	3275	3429	3230	13.6102823255377	12.8745539629846	12.6963873332607	14.017237233313	15.1264846059434	15.2747033484194
ENSG00000203883	924.896666303727	1046.8481186873	1005.27281321179	732.970904516931	758.658540456376	941.092111965425	0.292835127901636	0.0131941373024692	0.279128477311133	SOX18	20	64047582	64049641	-	1864	protein_coding	SRY-box 18 [Source:HGNC Symbol;Acc:HGNC:11194]	HMG_box	1003	1430	1327	612	617	718	20.5450703737552	23.2879738395045	22.3894349691032	16.2419931692315	16.8768919822312	21.0538482596999
ENSG00000233868	50.7171651512512	30.7465881013053	25.7568015442357	44.3136004364811	34.4285885458323	190.053420940093	-1.3276921714326	0.0132086783456504	0.279128477311133	AC009302.1	2	221944223	221944612	+	390	processed_pseudogene	-	-	55	42	34	37	28	145	5.38456582743405	3.26908534327976	2.7417788932079	4.69322014787816	3.66055249277567	20.3215274181547
ENSG00000171608	4697.33162328134	4597.3469827666	4589.25599279352	4105.59519719614	4288.81845885225	3981.94684700691	0.16564883826968	0.0132676121567893	0.279899472708713	PIK3CD	1	9651732	9729114	+	6332	protein_coding	phosphatidylinositol-4,5-bisphosphate 3-kinase catalytic subunit delta [Source:HGNC Symbol;Acc:HGNC:8977]	PI3_PI4_kinase	5094	6280	6058	3428	3488	3038	30.716423208896	30.1065029583702	30.0889118235612	26.7814271572163	28.0859284302669	26.2240531025531
novel.516	35.9630807436145	21.9618486437895	26.5143545308308	43.1159355598195	55.3316601629448	56.3606696580965	-0.882412940302194	0.0133038605370268	0.280190089823733	-	CHR_HSCHR6_MHC_DBB_CTG1	30898881	30899885	+	375	-	-	-	39	30	35	36	45	43	3.97087254474046	2.42846339786497	2.9353162268461	4.74903141450158	6.11835202363933	6.26743935268882
ENSG00000182676	15021.5021875251	14157.3396974082	14438.2023715173	16212.7894353688	15405.5637818119	20654.2193598206	-0.26112824358686	0.0133513631347383	0.280682991334021	PPP1R27	17	81833492	81835050	-	1449	protein_coding	protein phosphatase 1 regulatory subunit 27 [Source:HGNC Symbol;Acc:HGNC:16813]	-	16290	19339	19059	13537	12529	15758	429.2450612745	405.141939711099	413.666015730996	462.155209469949	440.860550403595	594.409392120892
ENSG00000169564	5048.66325823819	4754.74023138042	4791.52264021443	4408.60441099154	4435.13996017204	3666.064954272	0.22206236824344	0.01337228880754	0.280682991334021	PCBP1	2	70087454	70089203	+	1750	protein_coding	poly(rC) binding protein 1 [Source:HGNC Symbol;Acc:HGNC:8647]	KH_1	5475	6495	6325	3681	3607	2797	119.45344605744	112.663355493807	113.668623274296	104.054670457026	105.089979758415	87.3589428711161
ENSG00000196227	1534.42477839422	1491.20952291331	1438.59312154422	1264.7341097547	1357.47006266425	1241.24544572599	0.208024915238324	0.0134261401982965	0.281195770942691	FAM217B	20	59933764	59948680	+	5323	protein_coding	family with sequence similarity 217 member B [Source:HGNC Symbol;Acc:HGNC:16170]	-	1664	2037	1899	1056	1104	947	11.9357431365484	11.6165225001196	11.2198388021942	9.81389170759296	10.5746456166601	9.72403392091196
ENSG00000118200	228.688308318369	220.350548059355	224.235684032169	274.265256755518	328.301183633472	267.385502563993	-0.37067055387726	0.0134418254316525	0.281195770942691	CAMSAP2	1	200739558	200860704	+	7777	protein_coding	calmodulin regulated spectrin associated protein family member 2 [Source:HGNC Symbol;Acc:HGNC:29188]	-	248	301	296	229	267	204	1.21756509714992	1.17488665738292	1.19700986858656	1.45665663966512	1.75046074998039	1.43374204341572
novel.142	2.76639082643188	2.9282464858386	4.545317919571	1.19766487666165	59.0204375071411	3.93213974358813	-2.64423282205836	0.01353451153575	1	-	CHR_HG2232_PATCH	233354481	233398447	+	935	-	-	-	3	4	6	1	48	3	0.122507380031071	0.129864352827004	0.201817005665508	0.0529081039940015	2.61747680155693	0.175372945448947
ENSG00000177602	858.503286469361	809.660153334372	828.005414348517	956.93423645266	902.520856880033	1224.20617350377	-0.304497377694125	0.0135350766352752	0.282117540537046	HASPIN	17	3723903	3726699	+	2797	protein_coding	histone H3 associated protein kinase [Source:HGNC Symbol;Acc:HGNC:19682]	-	931	1106	1093	799	734	934	12.7089544400366	12.0033988113991	12.2898282698662	14.1314954273431	13.3800214079111	18.2518698046849
novel.131	114.344154159185	45.3878205304983	81.0581695656828	122.161817419489	233.622565132433	93.0606405982524	-0.904238825049168	0.0135452680048385	0.282117540537046	-	CHR_HG2114_PATCH	47616933	47647228	-	3312	-	PF00153:Mitochondrial carrier protein	Mito_carr	124	62	107	102	190	71	1.42949935998414	0.568254569246785	1.01604178400794	1.52350419018959	2.92493680679215	1.1717122568064
ENSG00000148110	2741.493308994	2814.77693451235	2859.76252439675	2505.51492197618	2568.6186240087	2330.4481546999	0.184653646488572	0.0135714932784958	0.282117540537046	MFSD14B	9	94374551	94461042	+	3428	protein_coding	major facilitator superfamily domain containing 14B [Source:HGNC Symbol;Acc:HGNC:23376]	MFS_1	2973	3845	3775	2092	2089	1778	33.1136233156623	34.0484311726619	34.633330835381	30.1894135281059	31.0706859621319	28.3494015658006
ENSG00000233723	74.6925523136609	101.756565382891	90.1488054048248	140.126790569413	124.188837254609	124.517758546957	-0.54046885881881	0.0135763975234382	0.282117540537046	LINC01122	2	58427799	59063766	+	5536	lincRNA	long intergenic non-protein coding RNA 1122 [Source:HGNC Symbol;Acc:HGNC:49267]	-	81	139	119	117	101	95	0.558652241489233	0.762184818242482	0.676034716262425	1.04549892276441	0.930204651956245	0.937951702763893
ENSG00000172244	259.11860740912	276.719292911748	290.900346852544	343.729819601894	345.515477906388	347.339010683618	-0.32487733747216	0.0136619198516711	0.282853870934092	C5orf34	5	43486701	43515145	-	3011	protein_coding	chromosome 5 open reading frame 34 [Source:HGNC Symbol;Acc:HGNC:24738]	-	281	378	384	287	281	265	3.56326541486367	3.81085671036598	4.01087001628162	4.7152524630589	4.75826668505107	4.81047620487246
ENSG00000122644	940.572880986841	883.598377101797	893.912524182297	1141.37462745855	1043.92398840756	1005.3170611107	-0.232293335368488	0.013683028184351	0.282853870934092	ARL4A	7	12686856	12690934	+	3561	protein_coding	ADP ribosylation factor like GTPase 4A [Source:HGNC Symbol;Acc:HGNC:695]	Arf	1020	1207	1180	953	849	767	10.9365616714062	10.2890877605413	10.4214500772608	13.2389864095409	12.1559507349756	11.7727071949813
ENSG00000262814	1261.47421685294	1257.68186566768	1310.56666680964	1153.35127622517	1114.01075794729	813.952926922743	0.312931588236822	0.0136981569563567	0.282853870934092	MRPL12	17	81703357	81707526	+	1028	protein_coding	mitochondrial ribosomal protein L12 [Source:HGNC Symbol;Acc:HGNC:10378]	-	1368	1718	1730	963	906	621	50.8095783560774	50.7307893668776	52.9262479757201	46.3411686543959	44.9353674887908	33.0180512907748
ENSG00000114767	2534.01399701161	2434.83695297479	2535.52984613402	2341.43483387353	2138.2612671858	2063.0626521359	0.197401184256499	0.0137025776422996	0.282853870934092	RRP9	3	51933430	51941941	-	1578	protein_coding	ribosomal RNA processing 9, U3 small nucleolar RNA binding protein [Source:HGNC Symbol;Acc:HGNC:16829]	-	2748	3326	3347	1955	1739	1574	66.490919329158	63.9818540977415	66.70629692595	61.2877351034444	56.18828775406	54.5193515183272
ENSG00000204271	0	0	0	3.59299462998496	3.68877734419632	3.93213974358813	-4.66702825952149	0.013722699813948	1	SPIN3	X	56818298	56995827	-	15841	protein_coding	spindlin family member 3 [Source:HGNC Symbol;Acc:HGNC:27272]	-	0	0	0	3	3	3	0	0	0	0.00936855196661665	0.00965588034789365	0.0103512217659722
ENSG00000119686	50.7171651512512	35.8710194515228	31.0596724504018	15.5696433966015	25.8214414093742	13.1071324786271	1.10233819364643	0.0137455948559723	0.283272853990517	FLVCR2	14	75578617	75663214	+	4913	protein_coding	feline leukemia virus subgroup C cellular receptor family member 2 [Source:HGNC Symbol;Acc:HGNC:20105]	-	55	49	41	13	21	10	0.427433477040358	0.302754697983369	0.262455217863737	0.130897212303499	0.217934379022366	0.111251580157925
ENSG00000161638	4026.02078273387	3562.21185002265	3746.85707169969	4333.15152376186	4235.94598358544	4289.96446025465	-0.182394472944135	0.0138011844764951	0.283949122199573	ITGA5	12	54395261	54419460	-	7577	protein_coding	integrin subunit alpha 5 [Source:HGNC Symbol;Acc:HGNC:6141]	FG-GAP	4366	4866	4946	3618	3445	3273	22.0008293447996	19.4946926455242	20.5293379277242	23.6213701245913	23.1816931958971	23.6103089690233
ENSG00000137411	2.76639082643188	0.732061621459649	2.2726589597855	14.3719785199398	3.68877734419632	13.1071324786271	-2.4577425318389	0.0138032017614662	1	VARS2	6	30908242	30926459	+	8448	protein_coding	valyl-tRNA synthetase 2, mitochondrial [Source:HGNC Symbol;Acc:HGNC:21642]	-	3	1	3	12	3	10	0.0135587595086472	0.00359325194996592	0.0111682587770626	0.0702685756170333	0.0181059186305615	0.0646992203262175
ENSG00000171824	2479.60831075845	2458.99498648296	2454.47167656834	2095.91353415789	2182.52659531616	2257.04821281959	0.178056468696026	0.0138401383019344	0.284137008330466	EXOSC10	1	11066618	11099881	-	6003	protein_coding	exosome component 10 [Source:HGNC Symbol;Acc:HGNC:9138]	3_5_exonuc	2689	3359	3240	1750	1775	1722	17.1031091390316	16.985691640489	16.9744138198425	14.4212702249184	15.0758993308343	15.6789781930694
ENSG00000227071	2.76639082643188	5.12443135021755	6.06042389276133	0	0	0	4.34906112930558	0.0138542679946786	1	FOCAD-AS1	9	20683304	20684688	-	423	lincRNA	FOCAD antisense RNA 1 [Source:HGNC Symbol;Acc:HGNC:49789]	-	3	7	8	0	0	0	0.270790544513125	0.502341719416512	0.594795588013395	0	0	0
ENSG00000153944	7682.26732500134	7202.75429354149	7132.36136879349	6267.38029957043	6650.86555158596	6671.53043162119	0.168447572244828	0.0138683422820516	0.284137008330466	MSI2	17	57255851	57684685	+	21479	protein_coding	musashi RNA binding protein 2 [Source:HGNC Symbol;Acc:HGNC:18585]	RRM_1	8331	9839	9415	5233	5409	5090	14.8093393413928	13.9052396361524	13.7855591220774	12.0523153390554	12.8397372999461	12.9525917304244
ENSG00000154237	1569.46572886236	1666.17225044216	1674.19210037532	1353.36131062767	1468.13338299013	1447.02742564043	0.202579799936632	0.013902530676207	0.284137008330466	LRRK1	15	100919215	101078254	+	17600	protein_coding	leucine rich repeat kinase 1 [Source:HGNC Symbol;Acc:HGNC:18608]	Pkinase	1702	2276	2210	1130	1194	1104	3.69232138939481	3.92555589029877	3.94909630356933	3.1761396178899	3.45895469518246	3.42854108352692
ENSG00000186654	402.048800108101	414.346877746162	363.62543356568	313.788197685353	336.90833076993	288.356914529796	0.328597888905296	0.0139118352817266	0.284137008330466	PRR5	22	44668547	44737681	+	5247	protein_coding	proline rich 5 [Source:HGNC Symbol;Acc:HGNC:31682]	-	436	566	480	262	274	220	3.17269287487876	3.27451468265574	2.87705584596531	2.47015403762351	2.66251898620986	2.29173590488841
ENSG00000092929	3147.23063020401	3098.08478201724	3149.9053182627	2748.64089193849	2922.74124905155	2583.4158115374	0.18645086166466	0.0139242630806797	0.284137008330466	UNC13D	17	75827225	75844717	-	7752	protein_coding	unc-13 homolog D [Source:HGNC Symbol;Acc:HGNC:23147]	C2	3413	4232	4158	2295	2377	1971	16.810287165594	16.5719444978143	16.8689806380281	14.6454504970238	15.6339468956298	13.8971521574511
ENSG00000138162	805.941860767156	809.660153334372	775.734258273451	635.960049507337	694.719733156973	693.367308119373	0.240841739091703	0.0139927062616601	0.284828065536214	TACC2	10	121989174	122254545	+	18844	protein_coding	transforming acidic coiled-coil containing protein 2 [Source:HGNC Symbol;Acc:HGNC:11523]	-	874	1106	1024	531	565	529	1.77088738922365	1.78165498171743	1.70901147937791	1.39397580192432	1.52872218095779	1.53438918512048
ENSG00000171159	951.638444292568	908.488472231425	943.911021297578	1052.74742658559	1025.48010168658	1356.5882115379	-0.292200666471478	0.0140038181082531	0.284828065536214	C9orf16	9	128160260	128163928	+	1662	protein_coding	chromosome 9 open reading frame 16 [Source:HGNC Symbol;Acc:HGNC:17823]	-	1032	1241	1246	879	834	1035	23.7083476011996	22.6663889647294	23.5779011001176	26.1632484290193	25.5851664045086	34.0378627425957
ENSG00000143452	1176.63823150903	1202.04518243674	1161.32872845039	1457.55815489723	1262.79144416321	1405.08460170882	-0.22073416387484	0.0140568803621016	0.285441668330103	HORMAD1	1	150698060	150720888	-	2405	protein_coding	HORMA domain containing 1 [Source:HGNC Symbol;Acc:HGNC:25245]	HORMA	1276	1642	1533	1217	1027	1072	20.2576098156438	20.7252437593258	20.0468062477951	25.0327929290039	21.7725139579958	24.3631061236852
ENSG00000153395	164.139189034958	231.331472381249	220.447919099193	82.638876489654	111.892912773955	192.674847435818	0.674615573250047	0.0141150348665286	0.286046577681001	LPCAT1	5	1456480	1523977	-	6494	protein_coding	lysophosphatidylcholine acyltransferase 1 [Source:HGNC Symbol;Acc:HGNC:25718]	Acyltransferase	178	316	291	69	91	147	1.04655082941029	1.47712202364746	1.40928498066163	0.525618467689099	0.714467244316779	1.23725153922752
ENSG00000105447	8293.63969764279	7549.01944049191	7454.32138809644	6697.34199029196	7289.02403213193	6211.47008162138	0.205710337503928	0.0141325546881213	0.286046577681001	GRWD1	19	48445773	48457022	+	5763	protein_coding	glutamate rich WD repeat containing 1 [Source:HGNC Symbol;Acc:HGNC:21270]	-	8994	10312	9840	5592	5928	4739	59.5877341985939	54.3170105821264	53.69880209743	48.0012285085402	52.4460506624645	44.9459993771296
ENSG00000198237	0.922130275477295	6.58855459313685	4.545317919571	2.3953297533233	67.6275846435992	3.93213974358813	-2.59916021433951	0.0141471569495145	1	AC131392.1	5	69875271	69920867	+	633	unprocessed_pseudogene	-	-	1	9	6	2	55	3	0.0603182729484211	0.431598945118181	0.298102528115718	0.156300402004396	4.43008637835918	0.259042186405633
ENSG00000179967	918.441754375386	882.134253858878	873.458593544227	989.271188122525	1020.56173189431	1135.07767264911	-0.233858087019733	0.014165536059391	0.286099096267604	PPP1R14BP3	4	139114930	139115374	-	445	processed_pseudogene	protein phosphatase 1 regulatory inhibitor subunit 14B pseudogene 3 [Source:HGNC Symbol;Acc:HGNC:16330]	-	996	1205	1153	826	830	866	85.4578447398767	82.1993931018901	81.4868284804227	91.8235006642861	95.0979808917724	106.367960793608
ENSG00000116874	548.66751390899	478.768300434611	506.802948032166	614.402081727428	580.367635486887	668.463756409982	-0.281138112624252	0.0141810427890102	0.286099096267604	WARS2	1	119031216	119140671	-	3847	protein_coding	tryptophanyl tRNA synthetase 2, mitochondrial [Source:HGNC Symbol;Acc:HGNC:12730]	-	595	654	669	513	472	510	5.90537372808125	5.16056362816379	5.46917790047916	6.59673423999033	6.25565842465507	7.24604358697951
ENSG00000147592	244.364523001483	236.455903731467	247.719826616619	312.590532808691	285.265447951182	325.056885469952	-0.340995320440031	0.0143709698403999	0.289462442601141	LACTB2	8	70635318	70669174	-	1931	protein_coding	lactamase beta 2 [Source:HGNC Symbol;Acc:HGNC:18512]	Lactamase_B	265	323	327	261	232	248	5.23981807132724	5.07763903100974	5.32578460186437	6.68639521397005	6.12574516435493	7.01976153818434
ENSG00000178695	43.3401229474329	43.923697287579	57.5740269812327	27.546292163218	23.3622565132433	27.5249782051169	0.887083220056153	0.0143964421152861	0.289507806924817	KCTD12	13	76880166	76886390	-	6225	protein_coding	potassium channel tetramerization domain containing 12 [Source:HGNC Symbol;Acc:HGNC:14678]	K_tetra	47	60	76	23	19	21	0.288277741122647	0.292585951549996	0.38396563380431	0.182777313476466	0.155620734202339	0.184388100877648
ENSG00000144713	20927.7466019572	20709.291209472	21522.0803491687	23334.104791999	22260.5416797767	30075.6261854577	-0.260692272941981	0.0144754277585648	0.29062742881447	RPL32	3	12834485	12841588	-	3720	protein_coding	ribosomal protein L32 [Source:HGNC Symbol;Acc:HGNC:10336]	-	22695	28289	28410	19483	18104	22946	232.937738841203	230.842745504711	240.185293792332	259.087642945604	248.133165403151	337.145216116836
ENSG00000205765	1068.74898927818	1120.05428083326	1094.66406563002	1178.50223863507	1267.70981395547	1436.54171965753	-0.240964858339777	0.0145801582001159	0.291826973226652	C5orf51	5	41904188	41921636	+	5572	protein_coding	chromosome 5 open reading frame 51 [Source:HGNC Symbol;Acc:HGNC:27750]	-	1159	1530	1445	984	1031	1096	7.94190954662424	8.33531272149453	8.15595569901668	8.73610409164414	9.4341064494678	10.7510875555314
novel.45	81.1474642420019	65.8855459313685	65.1495568471843	104.196844269564	82.3826940203844	149.421310256349	-0.664068796731522	0.0145946138903804	0.291826973226652	-	2	190753818	190760529	-	1748	-	PF02994:L1 transposable element RBD-like domain|PF17490:L1 transposable element dsRBD-like domain	Transposase_22	88	90	86	87	67	114	1.92217910544557	1.56294126006756	1.54730219541986	2.46213370674603	1.95427910747442	3.56464573901664
ENSG00000165271	3484.7303110287	3370.41170520023	3274.90156105091	2904.33732590451	3142.83829725526	2892.744138033	0.18004753867535	0.014618472591715	0.291826973226652	NOL6	9	33461441	33473930	-	5906	protein_coding	nucleolar protein 6 [Source:HGNC Symbol;Acc:HGNC:19910]	-	3779	4604	4323	2425	2556	2207	24.43070825395	23.6637434045257	23.0202434243428	20.3119729585844	22.0658479687636	20.4249895426373
ENSG00000151366	478.585612972716	453.146143683523	427.259884439674	525.774880854465	470.933907609063	955.509957691915	-0.521889458423955	0.0146287983851987	0.291826973226652	NDUFC2	11	78068304	78080219	-	2652	protein_coding	NADH:ubiquinone oxidoreductase subunit C2 [Source:HGNC Symbol;Acc:HGNC:7706]	-	519	619	564	439	383	729	7.4721648781772	7.0853075192233	6.6884225595556	8.18888571112286	7.36340128536282	15.0247398456742
ENSG00000167721	3844.36111846484	3837.46701969148	3746.85707169969	3443.28652040225	3495.73132985004	3202.0724645286	0.172211293349363	0.0146943562533686	0.292666507615015	TSR1	17	2322503	2337507	-	5545	protein_coding	TSR1, ribosome maturation factor [Source:HGNC Symbol;Acc:HGNC:25542]	-	4169	5242	4946	2875	2843	2443	28.7066789883869	28.6970359143556	28.0524424667928	25.648980531808	26.1413808283839	24.081019468543
ENSG00000108960	626.126457049083	575.400434467285	621.951001994632	511.402902334525	520.117605531681	487.585328204928	0.262482221297844	0.0148123769577121	0.293290762768069	MMD	17	55392613	55421992	-	3177	protein_coding	monocyte to macrophage differentiation associated [Source:HGNC Symbol;Acc:HGNC:7153]	-	679	786	821	427	423	372	8.16028200854329	7.51012051747665	8.1272582700683	6.64881837553829	6.78853978071408	6.39998089246174
ENSG00000135297	2997.84552557669	2787.69065451835	2887.79198490077	3141.47497148351	3247.35365534083	3461.59368760542	-0.183682285370726	0.0148160205675732	0.293290762768069	MTO1	6	73461578	73509236	+	12071	protein_coding	mitochondrial tRNA translation optimization 1 [Source:HGNC Symbol;Acc:HGNC:19261]	-	3251	3808	3812	2623	2641	2641	10.2831537146811	9.57624535981878	9.9317953211984	10.7495145046648	11.1552258128514	11.9585384323358
ENSG00000231313	273.872691816757	203.513130765783	239.386743764073	310.195203055368	274.199115918593	373.553275640872	-0.420048824245149	0.0148513204120415	0.293290762768069	CLIC1P1	12	120914400	120915123	+	724	processed_pseudogene	chloride intracellular channel 1 pseudogene 1 [Source:HGNC Symbol;Acc:HGNC:32691]	-	297	278	316	259	223	285	15.662839271514	11.6559534635093	13.7267155833174	17.6968107786014	15.7043335781719	21.5158865738988
ENSG00000138029	5014.54443804553	4519.74845089188	4492.28921050934	4201.40838732908	4226.10924400092	3799.757705554	0.197621567292075	0.0148685299702329	0.293290762768069	HADHB	2	26243170	26290468	+	4280	protein_coding	hydroxyacyl-CoA dehydrogenase trifunctional multienzyme complex subunit beta [Source:HGNC Symbol;Acc:HGNC:4803]	Thiolase_N	5438	6174	5930	3508	3437	2899	48.511872974251	43.7889398902404	43.5741619455876	40.5461502192161	40.9438783201877	37.0217887757652
ENSG00000148303	443.544662504579	287.700217233642	338.626185008039	458.705647761413	447.57165109582	500.692460683555	-0.398004215556428	0.0148791058011236	0.293290762768069	RPL7A	9	133348214	133351426	+	2242	protein_coding	ribosomal protein L7a [Source:HGNC Symbol;Acc:HGNC:10364]	-	481	393	447	383	364	382	8.19147436191999	5.32106442551813	6.27032474225918	8.45078348830148	8.27787740337763	9.3128092366935
ENSG00000010165	2579.19838050999	2246.69711625966	2370.38329505628	2130.64581558108	2165.31230104324	1782.57001709328	0.242760946056058	0.0148890928126797	0.293290762768069	METTL13	1	171781664	171814023	+	3827	protein_coding	methyltransferase like 13 [Source:HGNC Symbol;Acc:HGNC:24248]	-	2797	3069	3129	1779	1761	1360	27.9052946363869	24.3433308337065	25.7137383080783	22.9959467990547	23.4614099678357	19.4237642568488
ENSG00000225573	28.5860385397961	23.4259718867088	17.4237186916888	29.9416219165413	27.0510338574397	112.721339316193	-1.28898136567297	0.0148903635572817	0.293290762768069	RPL35P5	7	66606738	66607107	-	370	processed_pseudogene	ribosomal protein L35 pseudogene 5 [Source:HGNC Symbol;Acc:HGNC:36955]	-	31	32	23	25	22	86	3.19898775693748	2.6253658355297	1.95498860668322	3.34250521853996	3.03161586756904	12.704268958153
ENSG00000155975	1088.11372506321	1125.17871218348	1150.72298663806	1256.35045561807	1335.33739859907	1283.18826965759	-0.203513243127928	0.0149852863934514	0.294426047976231	VPS37A	8	17246571	17302427	+	6784	protein_coding	VPS37A, ESCRT-I subunit [Source:HGNC Symbol;Acc:HGNC:24928]	-	1180	1537	1519	1049	1086	979	6.64123390272607	6.87748423223477	7.04190324173354	7.64933107589573	8.16201147021462	7.88768947577022
ENSG00000182487	1012.49904247407	1032.93894787957	979.51601166755	1170.11858449843	1080.81176184952	1369.69534401653	-0.258756755666283	0.0150165977199856	0.294426047976231	NCF1B	7	73220624	73235945	+	1902	transcribed_unprocessed_pseudogene	neutrophil cytosolic factor 1B pseudogene [Source:HGNC Symbol;Acc:HGNC:32522]	-	1098	1411	1293	977	879	1045	22.0416669402907	22.5194653942394	21.3799227203245	25.4107720599371	23.5630539291052	30.0302349587329
ENSG00000119922	168.749840412345	133.967276727116	149.237938359248	221.568002182406	177.061312521423	214.956972649484	-0.443970123457172	0.0150188455656788	0.294426047976231	IFIT2	10	89283694	89309276	+	4101	protein_coding	interferon induced protein with tetratricopeptide repeats 2 [Source:HGNC Symbol;Acc:HGNC:5409]	-	183	183	197	185	144	164	1.70378161913488	1.35457449954063	1.51075686249525	2.23159699789379	1.79030051898737	2.1857829354744
ENSG00000213442	7752.34922593762	7234.23294326426	7445.98830524389	7718.95013008435	8433.77460128085	12128.0296824737	-0.334149659997641	0.0150755998404481	0.29507469201053	RPL18AP3	12	104265309	104265836	+	528	processed_pseudogene	ribosomal protein L18a pseudogene 3 [Source:HGNC Symbol;Acc:HGNC:31387]	-	8407	9882	9829	6445	6859	9253	607.938619675718	568.136252313012	585.455016105324	603.841293135706	662.338644730779	957.859017085585
ENSG00000164985	3867.41437535177	3788.41889105369	3761.250578445	4328.36086425521	3977.7315694917	5288.72795512603	-0.251703951001857	0.0151119393025882	0.295322349881928	PSIP1	9	15464066	15511019	-	6768	protein_coding	PC4 and SFRS1 interacting protein 1 [Source:HGNC Symbol;Acc:HGNC:9527]	PWWP	4194	5175	4965	3614	3235	4035	23.6603238268343	23.2108785533969	23.0715632381758	26.4156686059531	24.370652083916	32.5863817779196
ENSG00000130513	12.9098238566821	11.7129859433544	9.84818882573717	25.1509624098947	19.673479169047	35.3892576922932	-1.21966911303692	0.0151637360020431	1	GDF15	19	18374731	18389176	+	2087	protein_coding	growth differentiation factor 15 [Source:HGNC Symbol;Acc:HGNC:30142]	-	14	16	13	21	16	27	0.256128670277388	0.23272289390177	0.195902068668283	0.497772219416492	0.390886569151211	0.707121866771869
ENSG00000141456	2572.74346858165	2316.97503191979	2264.32587693295	2115.07617218448	2076.78164478253	2039.46981367438	0.198536980397007	0.0151840166836462	0.295869632870751	PELP1	17	4669774	4704337	-	6577	protein_coding	proline, glutamate and leucine rich protein 1 [Source:HGNC Symbol;Acc:HGNC:30134]	-	2790	3165	2989	1766	1689	1556	16.1967906805562	14.6078885780801	14.2927629868856	13.2830151126555	13.0934779888587	12.9310771585756
ENSG00000138074	2877.96858976464	2846.98764585658	2712.79724499729	2582.16547408252	2520.66451853415	2174.47327820424	0.212979350726303	0.0151874049596792	0.295869632870751	SLC5A6	2	27199587	27212958	-	5606	protein_coding	solute carrier family 5 member 6 [Source:HGNC Symbol;Acc:HGNC:11041]	-	3121	3889	3581	2156	2050	1659	21.2565747072761	21.0584511110793	20.0895101071605	19.0252105810467	18.6446391492161	16.1750728343035
ENSG00000104886	1435.75683891815	1433.37665481799	1560.55915238604	1349.76831599768	1288.61288557258	1099.68841495681	0.244465845906955	0.0154086675475091	0.299711804964654	PLEKHJ1	19	2230084	2237704	-	4655	protein_coding	pleckstrin homology domain containing J1 [Source:HGNC Symbol;Acc:HGNC:18211]	PH	1557	1958	2060	1127	1048	839	12.7709009174603	12.7683440736295	13.9176417691491	11.9767239620106	11.4787556762872	9.851338177702
ENSG00000178458	132.78675966873	93.7038875468351	93.9365703378007	143.719785199398	120.500059910413	243.792664102464	-0.666291127501365	0.0155144416074321	0.30110024894778	H3F3AP6	4	139698144	139698554	-	411	processed_pseudogene	H3 histone, family 3A, pseudogene 6 [Source:HGNC Symbol;Acc:HGNC:42982]	Histone	144	128	124	120	98	186	13.3774482136119	9.45387210847676	9.48850917958595	14.4435261998223	12.157309373817	24.7356925734196
ENSG00000161547	7123.4563780621	7068.05495519292	6999.03204315274	6801.53883456152	6006.55910879967	5140.61735811755	0.239347930571834	0.0155510628952012	0.30110024894778	SRSF2	17	76734115	76737374	-	3017	protein_coding	serine and arginine rich splicing factor 2 [Source:HGNC Symbol;Acc:HGNC:10783]	RRM_1	7725	9655	9239	5679	4885	3922	97.763285000765	97.144572863715	96.3092000798966	93.1172985131286	82.5548271889243	71.0534600671164
ENSG00000100934	1257.78569575103	1169.10240947106	1165.11649338337	988.073523245863	1070.975022265	1034.15275256368	0.215159116531394	0.0155524992238026	0.30110024894778	SEC23A	14	39031919	39109646	-	8945	protein_coding	Sec23 homolog A, coat complex II component [Source:HGNC Symbol;Acc:HGNC:10701]	-	1364	1597	1538	825	871	789	5.82219348048543	5.4195864259228	5.4074698836812	4.56254764878401	4.96467729885398	4.82113852997466
ENSG00000130517	2656.65732365009	2560.01949024439	2502.19751472384	2937.87194245103	3119.47604074202	2748.5656807681	-0.19049946456342	0.0156570045135808	0.302653538411356	PGPEP1	19	18340587	18369950	+	7520	protein_coding	pyroglutamyl-peptidase I [Source:HGNC Symbol;Acc:HGNC:13568]	-	2881	3497	3303	2453	2537	2097	14.6277667264183	14.1162508349963	13.813662847558	16.1366551138248	17.2010849778069	15.2417046665347
ENSG00000221983	30319.6434576935	31904.7095864544	33143.7007165251	34389.7492684627	33969.9505627039	50681.3491551074	-0.319846448138302	0.0157511141737708	0.303922977838543	UBA52	19	18571730	18577550	+	4306	protein_coding	ubiquitin A-52 residue ribosomal protein fusion product 1 [Source:HGNC Symbol;Acc:HGNC:12458]	ubiquitin	32880	43582	43751	28714	27627	38667	291.548218208641	307.237841981395	319.545037424716	329.878096541643	327.124383335431	490.816783740951
ENSG00000259032	94.0572880986841	109.077181597488	100.754547217157	134.138466186105	120.500059910413	192.674847435818	-0.553770801797928	0.015771428189087	0.303922977838543	ENSAP2	14	82692704	82693055	-	352	processed_pseudogene	endosulfine alpha pseudogene 2 [Source:HGNC Symbol;Acc:HGNC:20011]	-	102	149	133	112	98	147	11.0639477590561	12.8494689730781	11.8830273387946	15.7401609382155	14.1950402063602	22.8258849310895
ENSG00000117281	13.8319541321594	19.7656637794105	16.6661657050937	5.98832438330826	6.1479622403272	3.93213974358813	1.64393412776908	0.015902339439906	1	CD160	1	145719471	145739288	+	3971	protein_coding	CD160 molecule [Source:HGNC Symbol;Acc:HGNC:17013]	-	15	27	22	5	5	3	0.144226139925776	0.206397984583084	0.174237211724145	0.0622879340649603	0.0641982710446501	0.0412927987899183
novel.440	175.204752340686	153.732940506526	189.388246648792	152.10343933603	555.775786525579	931.917119230386	-1.66142082348224	0.0159522222979082	0.3046065102137	-	CHR_HSCHR22_1_CTG7	23765827	23768021	-	756	-	PF06747:CHCH domain	-	190	210	250	127	452	711	9.59587127977064	8.43216457592003	10.4000716654128	8.31028149307898	30.483852675099	51.4044548237559
ENSG00000004660	361.4750679871	355.78194802939	356.049903699728	311.39286793203	288.954225295378	252.967656837503	0.329326844932134	0.0159559828884722	0.3046065102137	CAMKK1	17	3860315	3894891	-	7424	protein_coding	calcium/calmodulin dependent protein kinase kinase 1 [Source:HGNC Symbol;Acc:HGNC:1469]	Pkinase	392	486	470	260	235	193	2.01604727590644	1.98719223357081	1.99103096129012	1.73248384710961	1.61392412620695	1.42092873881958
novel.105	104.200721128934	113.469551326246	78.7855106058973	53.8949194497743	27.0510338574397	83.8856478632134	0.850415166309059	0.015960336565069	0.3046065102137	-	CHR_HG1_PATCH	23953696	24011975	+	4183	-	PF00106:short chain dehydrogenase|PF13561:Enoyl-(Acyl carrier protein) reductase	adh_short	113	155	104	45	22	64	1.0314381414601	1.12482616145431	0.781922289860306	0.532179888966678	0.268156316280312	0.8362671970408
ENSG00000167995	18.4426055095459	22.6939102652491	23.4841425844502	43.1159355598195	38.1173658900286	40.632110683744	-0.910357740198088	0.0159656577267673	0.3046065102137	BEST1	11	61949821	61965515	+	8930	protein_coding	bestrophin 1 [Source:HGNC Symbol;Acc:HGNC:12703]	-	20	31	31	36	31	31	0.0855128035304604	0.105378450915193	0.109176295431406	0.199427411023302	0.176995999190761	0.18974187472332
ENSG00000178726	2380.94037128238	2179.34744708538	2302.20352626271	1899.49649438538	2121.04697291288	1960.82701880261	0.197913938840697	0.0159931626556641	0.3046065102137	THBD	20	23045633	23049741	-	4109	protein_coding	thrombomodulin [Source:HGNC Symbol;Acc:HGNC:11784]	Lectin_C	2582	2977	3039	1586	1725	1496	23.9923453921969	21.992989582149	23.2601589195807	19.0941729115952	21.4045535020237	19.8997859313839
ENSG00000244363	91.2908972722522	92.9718259253755	84.0883815120635	117.371157912842	106.974542981693	180.878428205054	-0.592308090692752	0.0160025092509181	0.3046065102137	RPL7P23	5	77582376	77583122	+	747	processed_pseudogene	ribosomal protein L7 pseudogene 23 [Source:HGNC Symbol;Acc:HGNC:35658]	-	99	127	111	98	87	138	5.06019439204646	5.16089108984021	4.67326593774982	6.48991910170062	5.93815959456294	10.0974436194903
ENSG00000181026	1984.42435282714	1818.44106770577	1931.76011581767	1694.69580047624	1747.25086870099	1424.74530042677	0.236007699382118	0.0160245246189416	0.3046065102137	AEN	15	88621296	88632282	+	6018	protein_coding	apoptosis enhancing nuclease [Source:HGNC Symbol;Acc:HGNC:25722]	Exonuc_X-T	2152	2484	2550	1415	1421	1087	13.6534590399977	12.52970895708	13.3261935238171	11.6315626930315	12.0391301451084	9.87257207501441
novel.361	121.721196363003	112.737489704786	144.692620439677	143.719785199398	241.000119820826	169.08200897429	-0.546245546932316	0.0160368428651901	0.3046065102137	-	CHR_HSCHR17_7_CTG4	36602523	36610812	+	2740	-	PF08032:RNA 2'-O ribose methyltransferase substrate binding|PF00588:SpoU rRNA Methylase family	SpoU_methylase	132	154	191	120	196	129	1.83939912937163	1.70612848207667	2.19230474189627	2.16652892997335	3.6471928121451	2.57330995320253
ENSG00000162496	31.352429366228	18.3015405364912	12.1208477855227	37.1276111765112	56.5612526110102	35.3892576922932	-1.07770687215184	0.0160556834544052	0.3046065102137	DHRS3	1	12567910	12617731	-	3036	protein_coding	dehydrogenase/reductase 3 [Source:HGNC Symbol;Acc:HGNC:17693]	adh_short	34	25	16	31	46	27	0.427592183924875	0.249965353041108	0.165743434604523	0.505119036319544	0.772519194903956	0.486088055320452
ENSG00000142459	854.814765367452	773.78913388285	841.64136810723	704.226947477051	692.260548260842	701.23158760655	0.235131707372755	0.0160638805226908	0.3046065102137	EVI5L	19	7830233	7864976	+	6252	protein_coding	ecotropic viral integration site 5 like [Source:HGNC Symbol;Acc:HGNC:30464]	TBC	927	1057	1111	588	563	535	5.66126354793298	5.1321293416972	5.58873102554501	4.6525619663823	4.59137367950115	4.677219643698
novel.370	361.4750679871	453.878205304983	424.987225479888	378.462101025082	256.984821645677	306.706899999874	0.397506734545311	0.0160926744382918	0.3046065102137	-	CHR_HSCHR17_7_CTG4	38502797	38530590	+	11110	-	PF13832:PHD-zinc-finger like domain|PF13831:PHD-finger	-	392	620	561	316	209	234	1.3471768655562	1.69402262227304	1.58806005200656	1.40704126067216	0.959147594464912	1.15121052309556
ENSG00000166133	730.327178178017	655.927212827846	712.857360386052	602.425432960811	614.79622403272	520.353159401496	0.271195673387782	0.0161158840477242	0.3046065102137	RPUSD2	15	40569300	40574943	+	2482	protein_coding	RNA pseudouridylate synthase domain containing 2 [Source:HGNC Symbol;Acc:HGNC:24180]	-	792	896	941	503	500	397	12.1836106715833	10.9584166221143	11.9235606486511	10.0253609383154	10.2712060563379	8.74262160702686
ENSG00000184840	8691.99997664898	8259.11921330777	8498.98695661117	7911.77417522687	7640.68747227864	7014.93730256122	0.173238596383374	0.0161245024655953	0.3046065102137	TMED9	5	177592158	177596124	+	2440	protein_coding	transmembrane p24 trafficking protein 9 [Source:HGNC Symbol;Acc:HGNC:24878]	-	9426	11282	11219	6606	6214	5352	147.499387636836	140.358217493405	144.604710548828	133.93144434852	129.847812414258	119.888970461747
ENSG00000196911	367.007849639963	415.811000989081	423.472119506698	343.729819601894	335.678738321865	272.628355555444	0.341446180854773	0.016165703089787	0.304922823182245	KPNA5	6	116681187	116741866	+	11417	protein_coding	karyopherin subunit alpha 5 [Source:HGNC Symbol;Acc:HGNC:6398]	Arm	398	568	559	287	273	208	1.33101723543729	1.51021197554885	1.53984825649123	1.24355129773761	1.21916885817461	0.995782033543875
ENSG00000171148	1863.62528673961	1810.38838986971	1783.27973044502	2012.07699279158	2031.28672420411	2143.01616025553	-0.180960550718045	0.0162900279628694	0.305318330434016	TADA3	3	9779860	9793011	-	4234	protein_coding	transcriptional adaptor 3 [Source:HGNC Symbol;Acc:HGNC:19422]	-	2021	2473	2354	1680	1652	1635	18.2250222850743	17.7302491229336	17.4853255904474	19.6287316376423	19.8935552335305	21.1066765888397
ENSG00000163792	2900.09971637609	2741.57077236639	2809.00647429488	2426.46904011651	2502.22063181317	2571.61939230664	0.172019084794095	0.0162918814478851	0.305318330434016	TCF23	2	27149004	27156974	+	5123	protein_coding	transcription factor 23 [Source:HGNC Symbol;Acc:HGNC:18602]	HLH	3145	3745	3708	2026	2035	1962	23.4395301603792	22.1905998072524	22.7632091320906	19.5636054024745	20.2531823282355	20.9328132759275
ENSG00000100982	1515.98217288467	1498.5301391279	1472.683005941	1300.66405605455	1266.4802215074	1359.20963803363	0.192717691633099	0.0163148134828442	0.305318330434016	PCIF1	20	45934628	45948023	+	3219	protein_coding	PDX1 C-terminal inhibiting factor 1 [Source:HGNC Symbol;Acc:HGNC:16200]	WW	1644	2047	1944	1086	1030	1037	19.499947617372	19.3036058381081	18.9929927605806	16.6894743325719	16.3143382633026	17.608028481161
ENSG00000104884	1831.35072709791	1776.71355528257	1845.39907534583	1662.35884880637	1621.83243899831	1304.1596816234	0.248549945503024	0.0163382891867199	0.305318330434016	ERCC2	19	45349837	45370918	-	6450	protein_coding	ERCC excision repair 2, TFIIH core complex helicase subunit [Source:HGNC Symbol;Acc:HGNC:3434]	-	1986	2427	2436	1388	1319	995	11.7563400027647	11.4222493539114	11.8777912435168	10.6454386358659	10.4264939524293	8.43172276355513
ENSG00000048162	2849.38255122484	2642.74245346933	2764.31084808576	2553.42151704264	2381.72057190276	2322.58387521272	0.185492184172109	0.0163460373905613	0.305318330434016	NOP16	5	176383938	176388975	-	2862	protein_coding	NOP16 nucleolar protein [Source:HGNC Symbol;Acc:HGNC:26934]	-	3090	3610	3649	2132	1937	1772	41.2231769178628	38.2894517221023	40.0979668754172	36.8511784289736	34.5074769094729	33.8413001955188
ENSG00000115275	1838.72776930173	1923.85794119596	1831.00556860052	1722.24209263946	1640.2763257193	1465.37741111051	0.212037614991956	0.0163507707982737	0.305318330434016	MOGS	2	74461057	74465410	-	3234	protein_coding	mannosyl-oligosaccharide glucosidase [Source:HGNC Symbol;Acc:HGNC:24862]	-	1994	2628	2417	1438	1334	1118	23.5416959653813	24.6676013048436	23.504702227296	21.9964542557374	21.0314409388138	18.8953412766592
ENSG00000212978	168.749840412345	202.049007522863	161.35878614477	223.963331935729	223.78582554791	259.521223076816	-0.407946758783628	0.0163580882844019	0.305318330434016	AC016747.1	2	61141592	61144969	-	3109	processed_transcript	-	-	183	276	213	187	182	198	2.24741345129371	2.69482107514768	2.15465132214614	2.97546395716668	2.98472195856749	3.48094707740577
ENSG00000204628	52596.4666526739	47190.1562425319	48093.2513539942	54712.9245605343	52557.6996001091	65863.3407051011	-0.227464508166719	0.0164362317657684	0.306318292459791	RACK1	5	181236909	181248096	-	5990	protein_coding	receptor for activated C kinase 1 [Source:HGNC Symbol;Acc:HGNC:4399]	WD40	57038	64462	63485	45683	42744	50250	363.571703170198	326.676977364715	333.320803710932	377.278106059884	363.832552724596	458.524130536281
ENSG00000182108	58.0942073550696	63.6893610669895	82.5732755388732	38.3252760531729	47.9541054745521	35.3892576922932	0.749442435169704	0.0164616108083968	0.306333378446406	DEXI	16	10928891	10942460	-	6684	protein_coding	Dexi homolog [Source:HGNC Symbol;Acc:HGNC:13267]	-	63	87	109	32	39	27	0.359879175181042	0.395115790720849	0.51287103860962	0.236835797651186	0.297496171107538	0.220790445235322
ENSG00000065183	3462.59918441724	3109.79776796059	2953.69909473455	2773.79185434839	2823.14426075825	2689.58358461428	0.20057184087899	0.0164973545055395	0.306541007414406	WDR3	1	117929720	117966542	+	10275	protein_coding	WD repeat domain 3 [Source:HGNC Symbol;Acc:HGNC:12755]	WD40	3755	4248	3899	2316	2296	2052	13.9534216783646	12.5500152240029	11.9340959003889	11.1504022262628	11.3931356417485	10.91562175498
ENSG00000171522	596.61828823381	598.094344732534	600.739518369967	497.030923814586	539.791084700728	450.885357264772	0.270571593844659	0.016537314580082	0.306657460381399	PTGER4	5	40679498	40693735	+	3961	protein_coding	prostaglandin E receptor 4 [Source:HGNC Symbol;Acc:HGNC:9596]	7tm_1	647	817	793	415	439	344	6.23665968298379	6.26121748313456	6.29631523755444	5.18295053074285	5.65083846330402	4.74686141329625
ENSG00000260128	32.2745596417053	0.732061621459649	7.57552986595167	1.19766487666165	1.22959244806544	2.62142649572542	3.00597465956367	0.0165483714589234	1	ULK4P2	15	30572738	30600647	+	1563	transcribed_unprocessed_pseudogene	ULK4 pseudogene 2 [Source:HGNC Symbol;Acc:HGNC:15776]	-	35	1	10	1	1	2	0.854991258587505	0.019421492305382	0.201214438363457	0.0316500814039612	0.0326207721456565	0.0699397329898766
ENSG00000082516	4027.86504328482	3409.94303275905	3585.49828555492	3070.81274376048	3284.24142878279	3212.5581705115	0.203927495753173	0.0165678994396948	0.306657460381399	GEMIN5	5	154887416	154938209	-	5637	protein_coding	gem nuclear organelle associated protein 5 [Source:HGNC Symbol;Acc:HGNC:20043]	-	4368	4658	4733	2564	2671	2451	29.5860647293062	25.0837823914649	26.406241354943	22.501102364552	24.1590063496255	23.7655696582799
ENSG00000172780	17.5204752340686	43.1916356661193	50.7560501018762	70.6622277230375	72.5459544358609	65.5356623931355	-0.894249185299376	0.0165924391559265	0.306657460381399	RAB43	3	129087569	129122801	-	4991	protein_coding	RAB43, member RAS oncogene family [Source:HGNC Symbol;Acc:HGNC:19983]	Ras	19	59	67	59	59	50	0.14535120592079	0.358844270872654	0.422187481463826	0.58478772927852	0.60272285012142	0.547564629649254
ENSG00000169627	97.7458092005933	71.009977281586	59.089132954423	71.8598925996991	241.000119820826	378.796128632323	-1.6024705975892	0.016602003990812	0.306657460381399	BOLA2B	16	30192934	30194306	-	1365	protein_coding	bolA family member 2B [Source:HGNC Symbol;Acc:HGNC:32479]	-	106	97	78	60	196	289	2.96500767640525	2.15715155304855	1.79713238378333	2.17446493337984	7.32110498555134	11.5722589632448
ENSG00000110057	2123.66602442421	2134.69168817634	2246.14460525467	1838.41558567564	1989.48058096988	1897.9127829052	0.184159514062827	0.0167134197273612	0.30825875319636	UNC93B1	11	67991104	68004982	-	3548	protein_coding	unc-93 homolog B1, TLR signaling regulator [Source:HGNC Symbol;Acc:HGNC:13481]	-	2303	2916	2965	1535	1618	1448	24.7835169069716	24.9485599921584	26.282048073156	21.4022078790279	23.2513471773967	22.3068323360034
ENSG00000140830	610.450242365969	589.309605275018	562.104316053614	700.633952847067	665.209514403403	720.89228632449	-0.244607806633694	0.0168895850951522	0.310985390057534	TXNL4B	16	72044289	72094431	-	3170	protein_coding	thioredoxin like 4B [Source:HGNC Symbol;Acc:HGNC:26041]	-	662	805	742	585	541	550	7.9735429040833	7.70864761546254	7.36143974871499	9.12915147700914	8.70144175812008	9.48323209223145
ENSG00000166900	627.04858732456	627.37680959092	590.133776557635	522.18188622448	513.969643291354	515.110306410045	0.249477904473672	0.0169111400753134	0.310985390057534	STX3	11	59713456	59805882	+	6568	protein_coding	syntaxin 3 [Source:HGNC Symbol;Acc:HGNC:11438]	SNARE	680	857	779	436	418	393	3.95301422166845	3.96085781815293	3.73011681210814	3.28387906123548	3.2448629033207	3.27048648345224
ENSG00000196372	229.610438593846	209.36962373746	221.963025072384	188.033385635879	165.994980488834	141.557030769173	0.412509343447748	0.0169591918024769	0.311335158633503	ASB13	10	5638867	5666595	-	3003	protein_coding	ankyrin repeat and SOCS box containing 13 [Source:HGNC Symbol;Acc:HGNC:19765]	-	249	286	293	157	135	108	3.16589584659051	2.89102785460115	3.06853023571396	2.58629541318663	2.2920899189458	1.96571872920798
ENSG00000151849	2054.50625376341	2485.34920485551	2387.04946076137	2693.54830761206	2577.22577114516	2804.9263504262	-0.220596567997226	0.0169885975168778	0.311335158633503	CENPJ	13	24882284	24922889	-	5812	protein_coding	centromere protein J [Source:HGNC Symbol;Acc:HGNC:17272]	-	2228	3395	3151	2249	2096	2140	14.6366668922417	17.7319193817781	17.0506490834088	19.1424560736659	18.3873391855185	20.1252424035787
ENSG00000182446	3529.91469452708	3404.08653978737	3352.92951867021	3028.89447307732	3209.2362894508	2768.22637948604	0.191419308799997	0.0170050724277683	0.311335158633503	NPLOC4	17	81556887	81648465	-	9574	protein_coding	NPL4 homolog, ubiquitin recognition factor [Source:HGNC Symbol;Acc:HGNC:18261]	-	3828	4650	4426	2529	2610	2112	15.2662058512503	14.7435173387196	14.5390525157654	13.0674009114034	13.8995358798993	12.0573937343132
novel.599	4.61065137738647	62.9572994455299	3.78776493297583	3.59299462998496	4.91836979226176	5.24285299145084	2.38331612242167	0.0170204481154399	1	-	CHR_HSCHR7_1_CTG6	141652395	141702230	-	8043	-	PF09804:Uncharacterized conserved protein (DUF2347)	-	5	86	5	3	4	4	0.023735836613422	0.324580150777675	0.0195510485616115	0.0184517259359908	0.0253568404146021	0.0271828428852859
ENSG00000107738	1551.94525362829	1372.61554023684	1380.26154157639	1638.40555127314	1645.19469551156	1676.40224401641	-0.205234629818532	0.0170528565671599	0.311564915430929	VSIR	10	71747559	71773498	-	5128	protein_coding	V-set immunoregulatory receptor [Source:HGNC Symbol;Acc:HGNC:30085]	V-set	1683	1875	1822	1368	1338	1279	12.5310859174333	11.0992805942785	11.1742523511957	13.196898919003	13.3033590217587	13.6324991815721
ENSG00000188610	666.700189170084	666.176075528281	706.79693649329	766.505521063457	751.280985767984	993.520641879934	-0.299042563143212	0.0170765239301505	0.311564915430929	FAM72B	1	121167646	121185539	-	3033	protein_coding	family with sequence similarity 72 member B [Source:HGNC Symbol;Acc:HGNC:24805]	-	723	910	933	640	611	758	9.10161572017852	9.1077385923884	9.67447378708286	10.4385787767921	10.271219602274	13.6599700657251
ENSG00000131389	2277.66178042892	2239.37650004507	2246.90215824126	1863.56654808553	2069.40409009413	2019.80911495644	0.184391769979692	0.0170925892007343	0.311564915430929	SLC6A6	3	14402576	14489349	+	8254	protein_coding	solute carrier family 6 member 6 [Source:HGNC Symbol;Acc:HGNC:11052]	SNF	2470	3059	2966	1556	1683	1541	11.4257599875922	11.2501053035936	11.3012062491245	9.32564625353926	10.3961578787911	10.2044858192365
ENSG00000008952	2747.94822092234	2636.1538988762	2547.65069391955	2262.38895201386	2210.80722162166	2475.93732521266	0.190820175898138	0.0172101337633319	0.312815405396638	SEC62	3	169966635	169998373	+	7928	protein_coding	SEC62 homolog, preprotein translocation factor [Source:HGNC Symbol;Acc:HGNC:11846]	-	2980	3601	3363	1889	1798	1889	14.3517622342993	13.787993024268	13.340783755879	11.7869685791833	11.5632325707445	13.0233067123323
ENSG00000088305	615.060893743356	627.37680959092	640.889826659511	720.994255750315	751.280985767984	737.931558546705	-0.23043877258714	0.0172113705567929	0.312815405396638	DNMT3B	20	32762385	32809356	+	4630	protein_coding	DNA methyltransferase 3 beta [Source:HGNC Symbol;Acc:HGNC:2979]	PWWP	667	857	846	602	611	563	5.50044024618268	5.61877195456338	5.74655398313438	6.43204848706342	6.72842528157601	6.64630636062297
ENSG00000067064	1799.99829773168	1742.30665907397	1882.51917168899	2306.70255245034	2046.04183358089	1943.7877465804	-0.21534100676509	0.0172534169130306	0.313123147120328	IDI1	10	1039152	1049170	-	4345	protein_coding	isopentenyl-diphosphate delta isomerase 1 [Source:HGNC Symbol;Acc:HGNC:5387]	NUDIX	1952	2380	2485	1926	1664	1483	17.153100839456	16.6275687195588	17.98683418637	21.9280650755898	19.5261560554964	18.655389568411
novel.444	10.1434330302502	6.58855459313685	3.78776493297583	69.4645628463758	8.60714713645808	5.24285299145084	-2.03551171222131	0.0172640996712845	1	-	CHR_HSCHR2_1_CTG1	3401773	3480925	+	1262	-	-	-	11	9	5	58	7	4	0.332802008351708	0.216483464548185	0.124603077322537	2.27353920728582	0.282808136327756	0.173242159529599
ENSG00000125484	2364.34202632378	2128.1031335832	2008.27296746379	1784.52066622586	1980.87343383342	1819.26998803344	0.218532164718933	0.0173646425247749	0.314380625475522	GTF3C4	9	132670035	132694955	+	9043	protein_coding	general transcription factor IIIC subunit 4 [Source:HGNC Symbol;Acc:HGNC:4667]	-	2564	2907	2651	1490	1611	1388	10.8257526058347	9.75829798959618	9.21966870669779	8.15093719774889	9.08314452254319	8.389380410068
ENSG00000125901	1849.79333260745	1837.47466986372	1892.36736051473	1662.35884880637	1707.9039103629	1368.38463076867	0.235191602090419	0.0173928414444682	0.314380625475522	MRPS26	20	3045945	3048254	+	1127	protein_coding	mitochondrial ribosomal protein S26 [Source:HGNC Symbol;Acc:HGNC:14045]	-	2006	2510	2498	1388	1389	1044	67.9609781307535	67.6069557302692	69.7086443274962	60.9255361147607	62.839329790262	50.6325190684813
ENSG00000283429	84.8359853439111	58.564929716772	70.4524277533505	43.1159355598195	45.4949205784213	5.24285299145084	1.18035121417884	0.0173983503030245	0.314380625475522	MIR1244-3	12	9239467	9239551	-	85	miRNA	microRNA 1244-3 [Source:HGNC Symbol;Acc:HGNC:38390]	-	92	80	93	36	37	4	41.3258228638147	28.5701576219408	34.409799465969	20.9516091816246	22.1940220465348	2.57213653325123
ENSG00000110880	5528.17100148638	4797.19980542508	4683.19256313132	4231.35000924562	4425.30322058752	4411.86079230588	0.199381478153473	0.017426021267922	0.314424939462303	CORO1C	12	108645109	108731596	-	6532	protein_coding	coronin 1C [Source:HGNC Symbol;Acc:HGNC:2254]	-	5995	6553	6182	3533	3599	3366	35.0425433748043	30.4533845801614	29.7646611971218	26.7566212291955	28.0924027009057	28.1657219660329
novel.168	159.528537657572	50.5122518807158	24.2416955710453	45.5112653131428	28.2806263055051	17.0392722222152	1.35868095917677	0.0174581904227483	0.31455017079599	-	CHR_HG30_PATCH	179550472	179611577	+	2897	-	PF01363:FYVE zinc finger|PF02759:RUN domain	RUN	173	69	32	38	23	13	2.28008068771441	0.723006448277023	0.347391831176619	0.648886756957844	0.404792591599657	0.245271907942924
ENSG00000141480	1207.99066087526	1155.19323866333	1319.65730264878	1407.25623007744	1325.50065901454	1686.88794999931	-0.262579219652569	0.0175084756350528	0.315000972897314	ARRB2	17	4710489	4721499	+	4372	protein_coding	arrestin beta 2 [Source:HGNC Symbol;Acc:HGNC:712]	-	1310	1578	1742	1175	1078	1287	11.4404669435085	10.9564136603126	12.5310111435578	13.2950973811551	12.5716367060903	16.0898259409319
novel.138	232.376829420278	275.255169668828	299.233429705091	190.428715389203	229.933787788237	192.674847435818	0.398254518791132	0.0176646040837816	0.317010672363402	-	CHR_HG2217_PATCH	119024323	119030996	-	2838	-	PF07690:Major Facilitator Superfamily	MFS_1	252	376	395	159	187	147	3.39032051713895	4.02176813599907	4.37726483541306	2.7715233545695	3.3595602196986	2.83111751083281
ENSG00000221869	883.400803907248	959.732785733601	971.940481801599	1015.61981540908	1053.76072799208	1449.64885213616	-0.320884834017026	0.0176710312233369	0.317010672363402	CEBPD	8	47736909	47739086	-	2178	protein_coding	CCAAT/enhancer binding protein delta [Source:HGNC Symbol;Acc:HGNC:1835]	bZIP_2	958	1311	1283	848	857	1106	16.794235616044	18.2720128248449	18.5262235293366	19.260687554988	20.06208939493	27.7555734034605
ENSG00000134243	568.954379969491	524.156120965109	543.92304437533	441.93833948815	485.689016985849	427.292518803243	0.27169891713425	0.0177123328242485	0.317295065593004	SORT1	1	109309568	109397951	-	9160	protein_coding	sortilin 1 [Source:HGNC Symbol;Acc:HGNC:11186]	-	617	716	718	369	395	326	2.57183024028475	2.37278901865627	2.4651712229517	1.99280453051206	2.19864360383691	1.94524845350413
ENSG00000153406	107.889242230843	56.368744852393	60.6042389276133	67.0692330930525	274.199115918593	453.506783760498	-1.82233099619841	0.0178005886558431	0.318418564363058	NMRAL1	16	4461680	4495763	-	3541	protein_coding	NmrA like redox sensor 1 [Source:HGNC Symbol;Acc:HGNC:24987]	-	117	77	80	56	223	346	1.26157345745072	0.660094894223392	0.710529606692082	0.782340673574109	3.21093970929015	5.34076076270252
novel.488	39.6516018455237	4.3923697287579	3.03021194638067	1.19766487666165	3.68877734419632	2.62142649572542	2.63965115805315	0.0178682582124129	1	-	CHR_HSCHR5_5_CTG1	613968	627601	+	725	-	PF14580:Leucine-rich repeat	-	43	6	4	1	3	2	2.26455596052838	0.251220351503273	0.17351623015839	0.0682332099784709	0.210977655987563	0.150780417466451
ENSG00000163931	19829.4894438637	18837.4096433997	18846.4032005146	20922.0077304024	20540.3418449332	23823.5239931526	-0.18286511656646	0.0180541677579998	0.322382256202088	TKT	3	53224707	53256052	-	9507	protein_coding	transketolase [Source:HGNC Symbol;Acc:HGNC:11834]	-	21504	25732	24878	17469	16705	18176	86.3631283852574	82.1621175894885	82.2981529679004	90.8988440315119	89.5893118709854	104.497950415794
ENSG00000120733	5636.9823739927	5374.79642475675	5439.98799673989	4731.97392769019	5006.90044852247	5017.41031281845	0.156856053673338	0.018073884912196	0.322382256202088	KDM3B	5	138352596	138437028	+	7961	protein_coding	lysine demethylase 3B [Source:HGNC Symbol;Acc:HGNC:1337]	JmjC	6113	7342	7181	3951	4072	3828	29.3183402089977	27.9955066372387	28.3684378644758	24.551227754438	26.0791456687386	26.2819301968749
ENSG00000145494	4318.33608006017	4291.34522499647	4391.53466329218	4709.21829503362	4651.54823103156	6117.09872777527	-0.251352688430522	0.0182421709805057	0.323547628914691	NDUFS6	5	1801400	1816605	+	1451	protein_coding	NADH:ubiquinone oxidoreductase subunit S6 [Source:HGNC Symbol;Acc:HGNC:7713]	-	4683	5862	5797	3932	3783	4667	123.227986846071	122.636564768129	125.647544799352	134.054039755773	132.929736419869	175.801809451774
ENSG00000124802	819.773814899315	879.938068994499	911.336242873985	1208.44386055161	975.066811315893	963.374237179091	-0.269265066359694	0.0182802848666788	0.323547628914691	EEF1E1	6	8073360	8102578	-	2107	protein_coding	eukaryotic translation elongation factor 1 epsilon 1 [Source:HGNC Symbol;Acc:HGNC:3212]	-	889	1202	1203	1009	793	735	16.1097883076296	17.3173528964979	17.9563974891308	23.6897479494546	19.1894207987106	19.0667097668332
ENSG00000168778	321.823466141576	330.891852899762	308.324065544233	226.358661689052	274.199115918593	260.831936324679	0.336657543981208	0.0183024070721705	0.323547628914691	TCTN2	12	123671113	123708403	+	5106	protein_coding	tectonic family member 2 [Source:HGNC Symbol;Acc:HGNC:25774]	-	349	452	407	189	223	199	2.6097398952108	2.68719510339543	2.50686944839341	1.8311115545045	2.22677977097462	2.13022372992286
ENSG00000128203	133.708889944208	114.201612947705	121.966030841822	188.033385635879	145.091908871722	173.014148717878	-0.454969017023943	0.0183210474404085	0.323547628914691	ASPHD2	22	26429273	26445015	+	3357	protein_coding	aspartate beta-hydroxylase domain containing 2 [Source:HGNC Symbol;Acc:HGNC:30437]	-	145	156	161	157	118	132	1.64918459415276	1.41063557516732	1.50831709601118	2.31356721054497	1.79218930292285	2.1491936180428
ENSG00000227706	22544.2409748689	22781.0255982028	21957.6733164609	22892.1664525108	25514.0432973579	32564.670643149	-0.267121951383867	0.018348042193279	0.323547628914691	AL713998.1	6	67887646	67889339	-	1605	lincRNA	-	-	24448	31119	28985	19114	20750	24845	581.59532694593	588.561935188162	567.958216522926	589.128935986391	659.16824761431	846.090690706117
ENSG00000115084	834.527899306952	825.033447385025	790.127765018759	700.633952847067	731.607506598937	650.113770939904	0.23359041583562	0.0183499353737529	0.323547628914691	SLC35F5	2	113705011	113756823	-	7445	protein_coding	solute carrier family 35 member F5 [Source:HGNC Symbol;Acc:HGNC:23617]	DUF6	905	1127	1043	585	595	496	4.64126627704463	4.59516160072837	4.40593134116927	3.88709337570436	4.07479231482584	3.64141290268206
ENSG00000131473	18418.6301223835	16494.8124547288	16609.349231099	18603.3285291854	19410.346385161	19942.5020662311	-0.169823505508762	0.0183505398753177	0.323547628914691	ACLY	17	41866908	41930542	-	5217	protein_coding	ATP citrate lyase [Source:HGNC Symbol;Acc:HGNC:115]	Citrate_synt	19974	22532	21925	15533	15786	15215	146.182982056896	131.105370137755	132.171215545882	147.28832215484	154.278169198726	159.405782779398
ENSG00000185043	2317.31338227444	2136.88787304072	2324.17256287397	2580.96780920586	2384.17975679889	3001.5333376056	-0.232917793514355	0.0183658262316743	0.323547628914691	CIB1	15	90229975	90234047	-	1367	protein_coding	calcium and integrin binding 1 [Source:HGNC Symbol;Acc:HGNC:16920]	-	2513	2919	3068	2155	1939	2290	70.1902165391141	64.8197207239195	70.5837876264279	77.9852680615315	72.3206813815939	91.5629802848118
ENSG00000164604	1690.26479494988	1545.38208290132	1568.13468225199	1874.34553197549	1828.40397027331	1773.39502435825	-0.189818549243172	0.0183727719980431	0.323547628914691	GPR85	7	113078331	113087778	-	7396	protein_coding	G protein-coupled receptor 85 [Source:HGNC Symbol;Acc:HGNC:4536]	7tm_1	1833	2111	2070	1565	1487	1353	9.46276752312744	8.66428852233124	8.80220667963103	10.4676995500031	10.2510247196139	9.99893733121137
ENSG00000145391	2890.87841362132	2579.05309240235	2610.52759180694	2934.27894782105	3128.08318787848	3137.84751538333	-0.1876350449416	0.0186606864154068	0.327900441402844	SETD7	4	139495941	139606699	-	13916	protein_coding	SET domain containing lysine methyltransferase 7 [Source:HGNC Symbol;Acc:HGNC:30412]	-	3135	3523	3446	2450	2544	2394	8.60153049323505	7.6849279163178	7.78787499310532	8.70934458351962	9.32085821365003	9.40291863953887
ENSG00000001630	98.6679394760705	101.756565382891	103.784759163538	138.929125692752	141.403131527526	137.624891025585	-0.457619403248344	0.0186725467914677	0.327900441402844	CYP51A1	7	92112151	92142952	-	4074	protein_coding	cytochrome P450 family 51 subfamily A member 1 [Source:HGNC Symbol;Acc:HGNC:2649]	p450	107	139	137	116	115	105	1.0028023920151	1.03570327780814	1.05759079286218	1.40854515444021	1.43922942791385	1.40870879720589
ENSG00000104856	284.016124847007	292.0925869624	303.021194638067	382.055095655067	339.367515666061	365.688996153696	-0.305785059822868	0.0187686259993351	0.329124091363868	RELB	19	45001430	45038198	+	3035	protein_coding	RELB proto-oncogene, NF-kB subunit [Source:HGNC Symbol;Acc:HGNC:9956]	RHD	308	399	400	319	276	279	3.87475840761646	3.99076151461335	4.14495113228445	5.19955045725564	4.63664239023739	5.02456490000435
ENSG00000205707	348.565244130417	375.5476118088	405.290847828414	471.879961404691	393.469583380941	604.238807264709	-0.377980620704905	0.018922696413893	0.331359801809575	ETFRF1	12	25195216	25209645	+	2466	protein_coding	electron transfer flavoprotein regulatory factor 1 [Source:HGNC Symbol;Acc:HGNC:27052]	-	378	513	535	394	320	461	5.8526335934552	6.31489113495909	6.8230543159657	7.90381850379166	6.61622278847184	10.2178801759377
ENSG00000204843	3764.13578449832	3440.68962086035	3442.32077108844	3075.60340326712	3284.24142878279	3036.9225952979	0.179813612106582	0.0189883124607321	0.332042468107164	DCTN1	2	74361154	74392087	-	10439	protein_coding	dynactin subunit 1 [Source:HGNC Symbol;Acc:HGNC:2711]	-	4082	4700	4544	2568	2671	2317	14.9302373197685	13.6672310206501	13.6898138862391	12.1694214328879	13.0457245706331	12.1316560384415
ENSG00000163297	3414.64841009242	3195.44897767137	3337.7784589383	3553.47168905512	3718.28756294989	3980.63613375905	-0.17777391772296	0.0190792457420755	0.333165316403637	ANTXR2	4	79901149	80125454	-	9864	protein_coding	anthrax toxin receptor 2 [Source:HGNC Symbol;Acc:HGNC:21732]	VWA	3703	4365	4406	2967	3024	3037	14.3335331987861	13.4329921072595	14.0478398673574	14.8798410537753	15.6308263377647	16.828471851585
ENSG00000006025	496.106088206785	554.170647444955	510.590712965142	481.461280417984	415.602247446119	343.40687094003	0.330630151579832	0.0191251897177984	0.333500511051064	OSBPL7	17	47807372	47821834	-	6572	protein_coding	oxysterol binding protein like 7 [Source:HGNC Symbol;Acc:HGNC:16387]	-	538	757	674	402	338	262	3.12562829057769	3.49655126328321	3.22537682086494	3.02595390265145	2.62223953133254	2.17899728376083
ENSG00000171631	100.512200027025	104.68481186873	106.057418123323	61.0809087097443	66.3979921955337	83.8856478632134	0.561907661942758	0.0192665183196682	0.335495740795563	P2RY6	11	73264505	73298617	+	3976	protein_coding	pyrimidinergic receptor P2Y6 [Source:HGNC Symbol;Acc:HGNC:8543]	7tm_1	109	143	140	51	54	64	1.04672532158506	1.09177020213371	1.10738791254254	0.634537962513572	0.692469419174472	0.879805252822351
ENSG00000163568	38.7294715700464	25.6221567510877	24.9992485576405	56.2902492030977	44.2653281303558	56.3606696580965	-0.821381610811947	0.0193029937713455	0.335662100894192	AIM2	1	159062484	159147096	-	2009	protein_coding	absent in melanoma 2 [Source:HGNC Symbol;Acc:HGNC:357]	PAAD_DAPIN	42	35	33	47	36	43	0.798218817624053	0.528846558768504	0.51659728802134	1.15731539572743	0.913641417168641	1.16988041675376
novel.549	32.2745596417053	31.4786497227649	19.6963776514743	10.7789838899549	15.9847018248507	9.17499273503897	1.2101862476275	0.0193271298687063	1	-	CHR_HSCHR6_MHC_MCF_CTG1	31624503	31634186	+	504	-	-	-	35	43	26	9	13	7	2.65149074835768	2.58987911974687	1.62241117980439	0.883376379185561	1.31512196275316	0.759137518494285
ENSG00000214975	156.76214683114	128.842845376898	99.996994230562	146.115114952722	175.831720073358	249.035517093915	-0.567569239507122	0.0194013097735013	0.335978573494083	PPIAP29	6	24976419	24976982	+	499	processed_pseudogene	peptidylprolyl isomerase A pseudogene 29 [Source:HGNC Symbol;Acc:HGNC:43021]	-	170	176	132	122	143	190	13.0077141322236	10.7066522551161	8.31939039386672	12.0946441334584	14.6112949128327	20.8116257575187
ENSG00000159348	418.647145066692	386.528536130695	446.198709104553	348.520479108541	304.938927120229	356.514003418657	0.309329768765159	0.0194090328362137	0.335978573494083	CYB5R1	1	202961869	202967280	-	4504	protein_coding	cytochrome b5 reductase 1 [Source:HGNC Symbol;Acc:HGNC:13397]	FAD_binding_6	454	528	589	291	248	272	3.8486647239039	3.55858313186252	4.11277576506365	3.19615929733746	2.80741433885168	3.30083240723625
ENSG00000185621	295.081688152734	256.221567510877	289.385240879354	317.381192315338	393.469583380941	349.960437179343	-0.336575328711953	0.0194170859912314	0.335978573494083	LMLN	3	197960200	198043720	+	8692	protein_coding	leishmanolysin like peptidase [Source:HGNC Symbol;Acc:HGNC:15991]	-	320	350	382	265	320	267	1.40566835808009	1.2223340273423	1.38217096014629	1.50820357421925	1.87708299544081	1.67897603031916
ENSG00000069424	9575.40078055623	9423.82925305007	9941.36784308837	8783.67420543656	8811.25948283694	8623.18245768877	0.14251725203638	0.0194319287892946	0.335978573494083	KCNAB2	1	5991466	6101193	+	9534	protein_coding	potassium voltage-gated channel subfamily A regulatory beta subunit 2 [Source:HGNC Symbol;Acc:HGNC:6229]	Aldo_ket_red	10384	12873	13123	7334	7166	6579	41.5855203488173	40.9870061368729	43.2888551255298	38.0539345958702	38.3225916032091	37.7170477093058
ENSG00000108107	31136.6508817663	31480.1138460078	33202.7898494796	34219.6808559767	34068.3179585491	48993.1504918602	-0.291547306245158	0.0194559295847552	0.335978573494083	RPL28	19	55385345	55403250	+	6933	protein_coding	ribosomal protein L28 [Source:HGNC Symbol;Acc:HGNC:10330]	-	33766	43002	43829	28572	27707	37379	185.95635470507	188.28209836108	198.819272588301	203.869966066787	203.761213903283	294.685950363976
ENSG00000125740	20.2868660605005	11.7129859433544	9.84818882573717	22.7556326565714	34.4285885458323	34.0785444444304	-1.13811353250709	0.0194981351944336	0.336241700697369	FOSB	19	45467995	45475179	+	5553	protein_coding	FosB proto-oncogene, AP-1 transcription factor subunit [Source:HGNC Symbol;Acc:HGNC:3797]	-	22	16	13	19	28	26	0.151268191802577	0.0874649161845838	0.0736264392779952	0.169262104709785	0.257089045953991	0.255916699913795
ENSG00000196262	70724.6257382821	65263.2935531278	65577.5742846106	74119.8862219597	70139.6420149969	99747.8995888479	-0.275670714795472	0.0195854425308032	0.337230668396116	PPIA	7	44796680	44824564	+	4432	protein_coding	peptidylprolyl isomerase A [Source:HGNC Symbol;Acc:HGNC:9253]	-	76697	89150	86565	61887	57043	76102	660.74096510509	610.608957354642	614.27197293289	690.770032221296	656.229607559526	938.532402332254
ENSG00000100697	2533.09186673613	2692.52264372859	2640.07215828416	2119.86683169112	2508.3685940535	2201.99825640935	0.203833836113288	0.0196115416447444	0.337230668396116	DICER1	14	95086228	95158010	-	12294	protein_coding	dicer 1, ribonuclease III [Source:HGNC Symbol;Acc:HGNC:17098]	Ribonuclease_3	2747	3678	3485	1770	2040	1680	8.53135588373475	9.08155236024417	8.91513024694858	7.12219511183283	8.46038591197891	7.46911291988521
ENSG00000102393	1430.22405726528	1202.7772440582	1309.05156083645	1122.21198943197	1100.48524101857	1152.11694487132	0.223307316886179	0.0196366269855294	0.337230668396116	GLA	X	101397803	101407925	-	2065	protein_coding	galactosidase alpha [Source:HGNC Symbol;Acc:HGNC:4296]	-	1551	1643	1728	937	895	879	28.6777021647069	24.1523327039476	26.3173284676067	22.4467435199151	22.0981640886086	23.2660025522839
ENSG00000075240	1665.36727751199	1791.35478771176	1865.0954529973	1576.12697768673	1604.6181447254	1433.9202931618	0.205865821342953	0.0197347587806711	0.338449755814865	GRAMD4	22	46576012	46679790	+	4885	protein_coding	GRAM domain containing 4 [Source:HGNC Symbol;Acc:HGNC:29113]	-	1806	2447	2462	1316	1305	1094	14.1158094161902	15.2058596074094	15.8504501034401	13.3267769990704	13.6206915572319	12.2406845561429
ENSG00000116560	17985.2288929092	17350.5924902152	17382.0532774261	18876.3961210643	19052.534982774	20967.4798260598	-0.15987280155807	0.019798111026808	0.339069846541542	SFPQ	1	35176378	35193148	-	7426	protein_coding	splicing factor proline and glutamine rich [Source:HGNC Symbol;Acc:HGNC:10774]	-	19504	23701	22945	15761	15495	15997	100.281622408557	96.8842765162901	97.1742586255587	104.993553230709	106.387315520122	117.743394505982
ENSG00000126003	2251.84213271555	1947.28391308267	1993.87946071848	2142.6224643477	2472.7104130596	2728.90498205016	-0.246127802898928	0.0199292087618823	0.340846879071534	PLAGL2	20	32192503	32207791	-	5705	protein_coding	PLAG1 like zinc finger 2 [Source:HGNC Symbol;Acc:HGNC:9047]	-	2442	2660	2632	1789	2011	2082	16.3434078646535	14.1536210305013	14.5093632948396	15.5127395569371	17.9725473554465	19.9470202580837
ENSG00000262691	29.5081688152734	16.1053556721123	19.6963776514743	7.18598925996991	7.37755468839264	10.4857059829017	1.37993308196917	0.0200169265704378	1	AC040160.1	16	67261108	67263784	+	2677	processed_transcript	-	-	32	22	26	6	6	8	0.456409016377743	0.249468597091097	0.305452086149202	0.110875780129379	0.114276279858785	0.163340758555364
ENSG00000138495	1131.45384801064	1151.53293055603	1186.32797700803	1310.24537506785	1271.39859129966	1402.4631752131	-0.198999510538612	0.0200468391262222	0.34238902770649	COX17	3	119654513	119677454	-	2172	protein_coding	COX17, cytochrome c oxidase copper chaperone [Source:HGNC Symbol;Acc:HGNC:2264]	-	1227	1573	1566	1094	1034	1070	21.5693645186842	21.9841904053959	22.6751440964927	24.9167451631787	24.2724677426453	26.9263141918967
ENSG00000137338	526.536387297535	527.816429072407	556.801445147447	449.12432874812	436.505319063231	463.992489743399	0.256131920031325	0.0200856662058727	0.342582881333543	PGBD1	6	28281572	28302549	+	3100	protein_coding	piggyBac transposable element derived 1 [Source:HGNC Symbol;Acc:HGNC:19398]	SCAN	571	721	735	375	355	354	7.03277984816005	7.06016979782517	7.45665009239131	5.98416256867638	5.83874991503216	6.24157970044592
ENSG00000106153	16967.1970687822	15576.8071814184	16776.7684411366	18433.2601166995	17668.0138862523	18829.7065187957	-0.155467810483765	0.0202213216509131	0.344425462218012	CHCHD2	7	56101569	56106576	-	1132	protein_coding	coiled-coil-helix-coiled-coil-helix domain containing 2 [Source:HGNC Symbol;Acc:HGNC:21645]	-	18400	21278	22146	15391	14369	14366	620.617481170363	570.592360642345	615.271767665325	672.595907875016	647.192286717267	693.653189513782
ENSG00000132768	3588.93103215763	3314.77502196929	3299.14325662195	3042.0687867206	3129.31278032654	2824.58704914414	0.181117938913651	0.0203232619949987	0.345689536908109	DPH2	1	43970000	43973369	+	2930	protein_coding	DPH2 homolog [Source:HGNC Symbol;Acc:HGNC:3004]	-	3892	4528	4355	2540	2545	2155	50.7174978476302	46.9116137608045	46.745376040644	42.8844560325441	44.2867062006886	40.2006066107759
ENSG00000179958	3753.99235146807	3406.28272465175	3636.2543356568	3343.88033563933	3205.5475121066	2869.15129957147	0.196501396945341	0.020438506251005	0.347176152503448	DCTPP1	16	30423619	30430075	-	1581	protein_coding	dCTP pyrophosphatase 1 [Source:HGNC Symbol;Acc:HGNC:28777]	-	4071	4653	4800	2792	2607	2189	98.3154656840753	89.3393436928028	95.4833145084122	87.3609510679449	84.0741288510844	75.6775117108459
ENSG00000042317	44.2622532229102	46.1198821519579	49.998497115281	92.2201955029472	47.9541054745521	94.3713538461151	-0.738444922445659	0.0205004113344726	0.347753916351298	SPATA7	14	88384924	88470350	+	6872	protein_coding	spermatogenesis associated 7 [Source:HGNC Symbol;Acc:HGNC:20423]	-	48	63	66	77	39	72	0.266692433827827	0.278290879775708	0.30205004413122	0.554295539442395	0.289357451641849	0.572667185080672
ENSG00000169239	161.372798208527	146.41232429193	116.663159935656	172.463742239278	180.75008986562	234.617671367425	-0.470728742597725	0.0205471637497893	0.34807342069616	CA5B	X	15688830	15788409	+	8520	protein_coding	carbonic anhydrase 5B [Source:HGNC Symbol;Acc:HGNC:1378]	-	175	200	154	144	147	179	0.784243742471989	0.712577288105918	0.568459128438506	0.836097080017883	0.879692632506829	1.14832914769417
ENSG00000134802	3622.12772207481	3329.41625439849	3246.11454756029	3093.56837641705	3087.50663709232	2664.68003290489	0.204626656825216	0.0207187564127602	0.350410192423223	SLC43A3	11	57406954	57427580	-	4517	protein_coding	solute carrier family 43 member 3 [Source:HGNC Symbol;Acc:HGNC:17466]	MFS_1	3928	4548	4285	2583	2511	2033	33.2027455163837	30.5641231278777	29.8345062273528	28.288383107468	28.3432623632174	24.6002907697852
ENSG00000196535	1817.51877296575	1882.13042877276	1843.12641638604	1562.95266404346	1685.77124629772	1648.87726581129	0.178873576234823	0.0207502496920081	0.350410192423223	MYO18A	17	29071124	29180412	-	15047	protein_coding	myosin XVIIIA [Source:HGNC Symbol;Acc:HGNC:31104]	Myosin_head	1971	2571	2433	1305	1371	1258	5.0013737632875	5.18673107256499	5.08522656147635	4.29036657080354	4.64558861368242	4.5696577307861
ENSG00000225630	1057.68342597246	1462.65911967638	1330.26304446111	1166.52558986845	1057.44950533628	681.570888888609	0.406159490401089	0.0207778091331075	0.350410192423223	MTND2P28	1	629640	630683	+	1044	unprocessed_pseudogene	mitochondrially encoded NADH:ubiquinone oxidoreductase core subunit 2 pseudogene 28 [Source:HGNC Symbol;Acc:HGNC:42129]	-	1147	1998	1756	974	860	520	41.9484122533277	58.0947062851318	52.8983507218982	46.1521850826602	42.0001815160427	27.2242420425537
ENSG00000105204	114.344154159185	73.9382237674246	50.7560501018762	186.835720759218	72.5459544358609	162.528442734976	-0.824398967573254	0.0207975250555971	0.350410192423223	DYRK1B	19	39825350	39834201	-	3192	protein_coding	dual specificity tyrosine phosphorylation regulated kinase 1B [Source:HGNC Symbol;Acc:HGNC:3092]	Pkinase	124	101	67	156	59	124	1.48323993742715	0.960505964851041	0.660130864657254	2.41766166934996	0.942415333632834	2.12330193142763
ENSG00000205578	44.2622532229102	49.7801902592562	81.0581695656828	44.3136004364811	27.0510338574397	20.9714119658034	0.92125496336913	0.0208268142543897	0.350430121624469	POM121B	7	73293497	73301161	+	2487	unprocessed_pseudogene	POM121 transmembrane nucleoporin B (pseudogene) [Source:HGNC Symbol;Acc:HGNC:34004]	-	48	68	107	37	22	16	0.736916125960927	0.829993521586338	1.35308821416738	0.735969383865092	0.451024475673721	0.351639091799524
ENSG00000182993	13.8319541321594	21.2297870223298	24.2416955710453	41.9182706831578	28.2806263055051	47.1856769230575	-0.974551977061717	0.0209321022755614	0.351727023142453	C12orf60	12	14803572	14906586	+	4570	protein_coding	chromosome 12 open reading frame 60 [Source:HGNC Symbol;Acc:HGNC:28726]	-	15	29	32	35	23	36	0.125322101016468	0.192629755301105	0.220217534993143	0.378866018206499	0.256604844171599	0.430565524712733
ENSG00000263990	11.0655633057275	14.641232429193	9.84818882573717	4.79065950664661	1.22959244806544	2.62142649572542	2.03600723116799	0.0211003219076508	1	AC004253.1	17	31873926	31886666	+	488	lincRNA	-	-	12	20	13	4	1	2	0.938888527287309	1.24408985546361	0.837802494489154	0.405484239626159	0.104480055048486	0.224007792342576
ENSG00000140988	65628.0117057191	61633.7320339308	64853.3536294256	69906.501185864	67689.0642660024	86172.8424807338	-0.220026977328879	0.0211590352118575	0.355061710661425	RPS2	16	1962052	1964860	-	2413	protein_coding	ribosomal protein S2 [Source:HGNC Symbol;Acc:HGNC:10404]	-	71170	84192	85609	58369	55050	65745	1126.13965622581	1059.14416904811	1115.78423508407	1196.62684172988	1163.19684659948	1489.21828555544
ENSG00000117877	672.232970822948	624.448563105081	612.86036615549	543.73985400439	529.954345116204	540.013858119436	0.241865850226891	0.0212699127732588	0.355432883825846	CD3EAP	19	45406209	45410766	+	3661	protein_coding	CD3e molecule associated protein [Source:HGNC Symbol;Acc:HGNC:24219]	-	729	853	809	454	431	412	7.60291977054345	7.07279185461219	6.94971366386574	6.13465202524275	6.00248047479867	6.15106674368055
ENSG00000081692	307.991512009416	266.470430211312	290.900346852544	221.568002182406	259.444006541808	175.635575213603	0.395518441052882	0.0212710094622823	0.355432883825846	JMJD4	1	227730425	227735411	-	4315	protein_coding	jumonji domain containing 4 [Source:HGNC Symbol;Acc:HGNC:25724]	JmjC	334	364	384	185	211	134	2.95541365082296	2.56072038477071	2.79877859073557	2.12092219892524	2.49318709344901	1.69737167518722
ENSG00000119979	1246.7201324453	1352.11781483597	1332.5357034209	1132.99097332192	1207.45978400026	1056.43487777734	0.211008107360088	0.0212871770984962	0.355432883825846	FAM45A	10	119104086	119137984	+	6161	protein_coding	family with sequence similarity 45 member A [Source:HGNC Symbol;Acc:HGNC:31793]	-	1352	1847	1759	946	982	806	8.37872797948806	9.10033252689619	8.97909878328361	7.59580377596726	8.12668626198916	7.15050616348975
ENSG00000125347	1503.99447930347	1456.8026267047	1449.95641634315	1627.62656738319	1586.17425800442	1949.03059957185	-0.226834879608963	0.0213069891573535	0.355432883825846	IRF1	5	132481609	132490798	-	7799	protein_coding	interferon regulatory factor 1 [Source:HGNC Symbol;Acc:HGNC:6116]	IRF	1631	1990	1914	1359	1290	1487	7.98486630494009	7.745611876124	7.71829070327255	8.62014052590562	8.43342534352132	10.4213744428865
ENSG00000277687	2.76639082643188	5.12443135021755	4.545317919571	0	0	0	4.18264508783936	0.0213180044357356	1	AL139407.1	10	118692361	118693535	-	1175	sense_intronic	-	-	3	7	6	0	0	0	0.0974845960247248	0.180843018989944	0.160594808763617	0	0	0
ENSG00000163162	606.76172126406	634.697425805516	604.527283302943	556.914167647668	527.495160220074	429.913945298969	0.284697474486906	0.0213251466376806	0.355432883825846	RNF149	2	101271219	101308701	-	4836	protein_coding	ring finger protein 149 [Source:HGNC Symbol;Acc:HGNC:23137]	-	658	867	798	465	429	328	5.19507963995837	5.44219852654293	5.18960995441154	4.75664204176841	4.52297528629252	3.70715294391254
ENSG00000136942	21597.2131819537	22984.5387289686	24843.9501953885	25358.1584335572	24799.6500850318	31236.9181230641	-0.229398615426841	0.0213522000309239	0.355432883825846	RPL35	9	124857880	124861981	-	1535	protein_coding	ribosomal protein L35 [Source:HGNC Symbol;Acc:HGNC:10344]	-	23421	31397	32795	21173	20169	23832	582.572073855965	620.899554582788	671.919699809804	682.350991715811	669.929652360378	848.603976895386
ENSG00000213866	632.581368977424	647.87453499179	636.34450873994	655.122687533924	763.576910248638	993.520641879934	-0.330564390460064	0.0213903186622927	0.355592657441953	YBX1P10	9	35971344	35972318	-	975	processed_pseudogene	Y-box binding protein 1 pseudogene 10 [Source:HGNC Symbol;Acc:HGNC:42432]	-	686	885	840	547	621	758	26.8640884190528	27.5537193219294	27.0952267093487	27.7534207663714	32.4743299716241	42.4930145736863
ENSG00000184897	979.302352556887	1061.48935111649	1075.72524096514	1057.53808609224	1214.83733868865	1671.15939102495	-0.338600492768212	0.02143052821589	0.355786718769264	H1FX	3	129314771	129316277	-	1507	protein_coding	H1 histone family member X [Source:HGNC Symbol;Acc:HGNC:4722]	-	1062	1450	1420	883	988	1275	26.9069128841966	29.2076304487741	29.6342002236335	28.9855309873707	33.4269619517566	46.2434135353519
ENSG00000245648	108.811372506321	106.148935111649	90.90635839142	143.719785199398	118.040875014282	170.392722222152	-0.498575224672834	0.0214616173487278	0.355791516871361	AC022075.1	12	10363769	10398506	+	2830	antisense	-	-	118	145	120	120	96	130	1.59201875604571	1.5553321231909	1.33356113284275	2.09762871665264	1.72956947664716	2.51078698696343
ENSG00000104549	2654.81306309913	2423.12396703144	2377.95882492223	2786.96616799166	2700.18501595171	3031.67974230645	-0.192530280666899	0.021487889974666	0.355791516871361	SQLE	8	124998497	125022283	+	4305	protein_coding	squalene epoxidase [Source:HGNC Symbol;Acc:HGNC:11279]	-	2879	3310	3139	2327	2196	2313	25.5341330659961	23.3397614603166	22.931701433723	26.7397311787291	26.0083256754006	29.3667191126514
ENSG00000136940	936.884359884932	909.952595474344	859.065086798919	813.214451253262	795.546313898339	656.667337179217	0.255051822553223	0.0215641806740587	0.356581173268122	PDCL	9	122798389	122828631	-	3147	protein_coding	phosducin like [Source:HGNC Symbol;Acc:HGNC:8770]	-	1016	1243	1134	679	647	501	12.3267779614783	11.9899110404598	11.3327270912552	10.673499663855	10.4824005912897	8.70149620817473
ENSG00000100889	103.278590853457	109.077181597488	53.0287090616617	99.4061847629171	497.984941466503	216.267685897347	-1.61664796314775	0.021595498232568	0.356626055581003	PCK2	14	24094053	24110598	+	4189	protein_coding	phosphoenolpyruvate carboxykinase 2, mitochondrial [Source:HGNC Symbol;Acc:HGNC:8725]	-	112	149	70	83	405	165	1.02084609189574	1.07973575519778	0.525540026291377	0.980170305670682	4.92944332293692	2.15291327756317
ENSG00000169180	6340.56777418188	6092.2168137872	5977.85061722246	5528.42107067019	5578.6609368729	5539.07418546781	0.14519413041867	0.0217008510268591	0.357530185694697	XPO6	16	28097979	28211920	-	7065	protein_coding	exportin 6 [Source:HGNC Symbol;Acc:HGNC:19733]	-	6876	8322	7891	4616	4537	4226	37.1600517415692	35.7566744462708	35.1267521171407	32.3211975249754	32.7423485860482	32.6941671659297
ENSG00000278768	30.4302990907507	31.4786497227649	19.6963776514743	50.3019248197894	47.9541054745521	45.8749636751948	-0.823980254360736	0.0217075995003918	0.357530185694697	BACE1-AS	11	117290874	117293571	+	1022	antisense	BACE1 antisense RNA [Source:HGNC Symbol;Acc:HGNC:37125]	-	33	43	26	42	39	35	1.23286536557688	1.27720066179297	0.800093184561071	2.03297577675581	1.94565989010057	1.87184593601331
ENSG00000102871	582.78633410165	613.467638783186	608.315048235919	554.518837894345	502.903311258765	415.496099572479	0.292062447483424	0.0218311451741205	0.359090657032895	TRADD	16	67154180	67160298	-	2567	protein_coding	TNFRSF1A associated via death domain [Source:HGNC Symbol;Acc:HGNC:12030]	Death	632	838	803	463	409	317	9.40034554057404	9.90968215529238	9.83802213600126	8.9225487960745	8.12363971454515	6.74972914768741
ENSG00000164244	2464.85422635081	2092.96417575314	2071.14986535119	1903.08948901537	2006.6948752428	1761.59860512748	0.224222629951504	0.0218797594583876	0.359385560015931	PRRC1	5	127517609	127555089	+	9064	protein_coding	proline rich coiled-coil 1 [Source:HGNC Symbol;Acc:HGNC:28164]	-	2673	2859	2734	1589	1632	1344	11.2598257605014	9.57493498248006	9.4862973192976	8.67237022566725	9.18022810254798	8.1046137896795
ENSG00000112739	4084.11499008894	4591.49048979492	4486.98633960317	4020.56099095317	3735.50185722281	3895.43977264797	0.176229676477017	0.0219067232605155	0.359385560015931	PRPF4B	6	4021267	4064983	+	7859	protein_coding	pre-mRNA processing factor 4B [Source:HGNC Symbol;Acc:HGNC:17346]	Pkinase	4429	6272	5923	3357	3038	2972	21.5174597725482	24.2259231953955	23.7024130818299	21.1308935330006	19.7094132500067	20.6697140549028
ENSG00000152642	1158.19562599948	1057.09698138773	990.879306466478	886.272008729623	948.015777458454	907.013567520995	0.2250757255488	0.0220013950795646	0.360464380883064	GPD1L	3	32105689	32168713	+	4802	protein_coding	glycerol-3-phosphate dehydrogenase 1 like [Source:HGNC Symbol;Acc:HGNC:28956]	NAD_Gly3P_dh_N	1256	1444	1308	740	771	692	9.98665603313126	9.1282308062188	8.566505677801	7.62330636265091	8.1862581740697	7.87656553966249
ENSG00000165359	189.958836748323	251.09713616066	262.870886348523	367.683117135127	287.724632847313	279.181921794757	-0.406883869486161	0.0222100473375373	0.363052769598388	INTS6L	X	135520643	135582510	+	7193	protein_coding	integrator complex subunit 6 like [Source:HGNC Symbol;Acc:HGNC:27334]	-	206	343	347	307	234	213	1.09347729124541	1.4475235393224	1.51718148206927	2.11135919796443	1.65866626527133	1.61853649153738
ENSG00000165025	4938.92975545639	4508.03546494852	4268.05352647717	3906.78282767031	4157.25206690925	4023.88967093852	0.181895453530511	0.0222176181587721	0.363052769598388	SYK	9	90801787	90898549	+	5210	protein_coding	spleen associated tyrosine kinase [Source:HGNC Symbol;Acc:HGNC:11491]	Pkinase_Tyr	5356	6158	5634	3262	3381	3070	39.2514272656686	35.8792648849627	34.0092643721914	30.9727696619165	33.0872491873394	32.2072470418382
ENSG00000085788	1072.43751038009	1101.02067867531	1132.54171495977	881.481349222976	901.291264431967	1044.63845854658	0.22663239552338	0.0222999996761981	0.363124207941756	DDHD2	8	38225218	38275558	+	10686	protein_coding	DDHD domain containing 2 [Source:HGNC Symbol;Acc:HGNC:29106]	SAM_1	1163	1504	1495	736	733	797	4.15544131208083	4.27242297210007	4.39991353085639	3.40719079585552	3.4973735365023	4.07658126158301
ENSG00000137221	1065.98259845175	1278.91165269001	1192.38840090079	1384.50059742087	1390.66905876201	1342.17036581141	-0.218053450902062	0.0223314380293942	0.363124207941756	TJAP1	6	43477523	43506556	+	6741	protein_coding	tight junction associated protein 1 [Source:HGNC Symbol;Acc:HGNC:17949]	-	1156	1747	1574	1156	1131	1024	6.54765993079087	7.86701816509068	7.34342256509595	8.48334865494088	8.55443818762805	8.30287657076794
ENSG00000126934	3776.12347807952	3712.28448242188	3703.67655146377	3892.41084915037	4148.64491977279	5176.00661580984	-0.239712408594211	0.0223399391432858	0.363124207941756	MAP2K2	19	4090321	4124129	-	5236	protein_coding	mitogen-activated protein kinase kinase 2 [Source:HGNC Symbol;Acc:HGNC:6842]	Pkinase	4095	5071	4889	3250	3374	3949	29.8611738825736	29.3992023743632	29.3655756160317	30.7055960679473	32.8547869362094	41.2230810463031
ENSG00000130177	2688.00975301631	2740.10664912347	2697.64618526539	3107.94035493699	2857.57284930408	3179.79033931493	-0.170347843930794	0.022386899916124	0.363124207941756	CDC16	13	114234887	114272723	+	3901	protein_coding	cell division cycle 16 [Source:HGNC Symbol;Acc:HGNC:1720]	-	2915	3743	3561	2595	2324	2426	28.5308832743045	29.1263089535009	28.708740663014	32.9075251020881	30.374797280479	33.9913018791166
ENSG00000142657	12518.8406198798	11268.6245391284	11187.5425060374	12763.5145905832	12657.4246603856	14324.7850858916	-0.18452982315617	0.0223947207795944	0.363124207941756	PGD	1	10398592	10420144	+	2966	protein_coding	phosphogluconate dehydrogenase [Source:HGNC Symbol;Acc:HGNC:8891]	NAD_binding_2	13576	15393	14768	10657	10294	10929	174.764528980356	157.541036258157	156.59167001516	177.745096455465	176.956382702133	201.401282418385
ENSG00000284543	83.9138550684338	147.14438591339	121.208477855227	97.0108550095938	71.3163619877955	52.4285299145084	0.674753512240754	0.0223967369190897	0.363124207941756	LINC01226	1	31506226	31583306	+	9848	processed_transcript	long intergenic non-protein coding RNA 1226 [Source:HGNC Symbol;Acc:HGNC:49678]	-	91	201	160	81	58	40	0.352814122324117	0.619568875623044	0.510963715941645	0.406884164905129	0.300284674867216	0.2220060980162
novel.224	266.495649612938	259.881875618176	215.145048193027	349.718143985202	227.474602892106	490.206754700653	-0.525024288139724	0.0224351944699314	0.363275330715721	-	CHR_HSCHR11_3_CTG1	942346	1017541	+	4314	-	PF01602:Adaptin N terminal region|PF02883:Adaptin C-terminal domain|PF02296:Alpha adaptin AP2, C-terminal domain	-	289	355	284	292	185	374	2.55782195140596	2.49798477701108	2.07040981627333	3.34839373028333	2.18647644176572	4.7385385020895
ENSG00000196305	11428.8826342656	10096.5938831715	10183.0272458122	11416.1416043389	12164.3580887114	12138.5153884566	-0.171955856411529	0.0225050184337979	0.363933294205697	IARS	9	92210207	92293756	-	7401	protein_coding	isoleucyl-tRNA synthetase [Source:HGNC Symbol;Acc:HGNC:5330]	-	12394	13792	13442	9532	9893	9261	63.9401566310078	56.5689892976517	57.1204480879978	63.7129096335926	68.1539167791108	68.3943824120851
ENSG00000113387	9599.37616771864	9801.57304972325	9983.7908103377	11195.7712670331	10050.6886704869	12409.8330307641	-0.195708866073826	0.0226495218878632	0.365795646240775	SUB1	5	32531633	32604079	+	9324	protein_coding	SUB1 homolog, transcriptional regulator [Source:HGNC Symbol;Acc:HGNC:19985]	-	10410	13389	13179	9348	8174	9468	42.6286002940593	43.5900584969086	44.4527171281541	49.5964107665263	44.6977418858393	55.5020388038911
ENSG00000156467	6681.75597610848	7603.19200047992	7939.91285250394	8691.45400993361	7564.45274049858	10336.2846726453	-0.258628822079005	0.0227749492937052	0.366752765989315	UQCRB	8	96225920	96235634	-	9715	protein_coding	ubiquinol-cytochrome c reductase binding protein [Source:HGNC Symbol;Acc:HGNC:12582]	-	7246	10386	10481	7257	6152	7886	28.4779112981406	32.4524200337436	33.9295449307853	36.9528660308779	32.286928846654	44.3677004530013
ENSG00000184675	672.232970822948	603.218776082751	624.981213941012	446.728998994796	528.724752668139	583.267395298906	0.286294211296776	0.0227936389938413	0.366752765989315	AMER1	X	64185117	64205744	-	8443	protein_coding	APC membrane recruitment protein 1 [Source:HGNC Symbol;Acc:HGNC:26837]	-	729	824	825	373	430	445	3.29672975008404	2.96259303541504	3.07308999062795	2.18547504541372	2.59671855399435	2.88082033549176
ENSG00000009790	120.799066087526	134.699338348576	149.995491345843	183.242726129233	179.520497417554	176.946288461466	-0.410083113558477	0.0227970318929836	0.366752765989315	TRAF3IP3	1	209756032	209782320	+	7750	protein_coding	TRAF3 interacting protein 3 [Source:HGNC Symbol;Acc:HGNC:30766]	-	131	184	198	153	146	135	0.645389954542184	0.720705266463152	0.803492091588288	0.976615331207985	0.960515478979938	0.952105378034123
ENSG00000125247	1328.78972696278	1383.59646455874	1444.65354543698	1247.96680148144	1243.11796499416	1120.65982692262	0.202827696712632	0.0229071340111343	0.368049158312916	TMTC4	13	100603927	100675093	-	6272	protein_coding	transmembrane and tetratricopeptide repeat containing 4 [Source:HGNC Symbol;Acc:HGNC:25904]	-	1441	1890	1907	1042	1011	855	8.77224069271702	9.14739282119896	9.56230874965069	8.21855524206567	8.21860902410098	7.45097347552746
ENSG00000115268	21108.4841359508	21231.9832071942	22149.3342220695	22695.7494127383	23037.6441069541	32510.9313999866	-0.278868654906866	0.0229651623113082	0.368506619945161	RPS15	19	1438358	1440494	+	2137	protein_coding	ribosomal protein S15 [Source:HGNC Symbol;Acc:HGNC:10388]	-	22891	29003	29238	18950	18736	24804	408.990152539748	411.983644877619	430.290005216891	438.670572574505	447.018575553371	634.410194023735
ENSG00000145362	95.9015486496387	91.5077026824562	102.269653190347	130.54547155612	120.500059910413	150.732023504212	-0.470746475461092	0.0231027563198295	0.370238002308013	ANK2	4	112818109	113383740	+	18224	protein_coding	ankyrin 2 [Source:HGNC Symbol;Acc:HGNC:493]	Death	104	125	135	109	98	115	0.217892479408498	0.208213019049825	0.232974388536442	0.295880674854514	0.274179881071049	0.344911032327298
ENSG00000138030	299.692339530121	282.575785883425	308.324065544233	245.521299715639	249.607266957284	212.335546153759	0.330638413716282	0.023165978645552	0.370774610722391	KHK	2	27086747	27100772	+	3060	protein_coding	ketohexokinase [Source:HGNC Symbol;Acc:HGNC:6315]	PfkB	325	386	407	205	203	162	4.05522114454704	3.82919473682957	4.18303117761332	3.31410484740204	3.38242227886379	2.89365359990763
ENSG00000111424	850.204113990066	724.008943623593	778.764470219831	589.251119317533	657.83195971501	714.338720085177	0.262318289629017	0.023288808181284	0.372110903536379	VDR	12	47841537	47943048	-	5674	protein_coding	vitamin D receptor [Source:HGNC Symbol;Acc:HGNC:12679]	zf-C4	922	989	1028	492	535	545	6.20432012121876	5.29113125768517	5.69799287702892	4.28952872740934	4.80748198309106	5.25000990936125
ENSG00000119718	806.863991042633	751.82728523906	774.21915230026	831.179424403187	879.158600366789	1141.63123888842	-0.289336358587393	0.0233091607043561	0.372110903536379	EIF2B2	14	75002911	75012366	+	5446	protein_coding	eukaryotic translation initiation factor 2B subunit beta [Source:HGNC Symbol;Acc:HGNC:3258]	-	875	1027	1022	694	715	871	6.13455443064758	5.72445811055665	5.90189362540669	6.30399184734992	6.69393698265106	8.74165113107118
ENSG00000170860	1995.48991613287	2013.16945901404	2080.24050119033	2294.72590368373	2114.89901067256	2762.98352649459	-0.235883273560252	0.0233958550445573	0.373017289891995	LSM3	3	14178358	14201119	+	3815	protein_coding	LSM3 homolog, U6 small nuclear RNA and mRNA degradation associated [Source:HGNC Symbol;Acc:HGNC:17874]	LSM	2164	2750	2746	1916	1720	2108	21.6578490443047	21.8816328444583	22.6372730544451	24.8447580553326	22.9872553094357	30.2015349952788
ENSG00000234545	660.245277241743	765.004394425334	804.521271764067	617.995076357412	679.964623780188	519.042446153633	0.29561915569055	0.0234550901221797	0.373484117041297	FAM133B	7	92560793	92590394	-	4462	protein_coding	family with sequence similarity 133 member B [Source:HGNC Symbol;Acc:HGNC:28629]	-	716	1045	1062	516	553	396	6.12683330611094	7.1093238759774	7.48536650663675	5.72076285364096	6.31900618009964	4.8508581190742
ENSG00000159200	992.212176413569	891.651054937853	930.275067538865	1062.32874559889	1052.53113554402	1140.32052564056	-0.210612043380339	0.0234932547518471	0.373582451952079	RCAN1	21	34513142	34615142	-	6990	protein_coding	regulator of calcineurin 1 [Source:HGNC Symbol;Acc:HGNC:3040]	-	1076	1218	1228	887	856	870	5.87743322623079	5.28946426788185	5.52508940307636	6.27740651028687	6.24381179331815	6.80291475800888
ENSG00000231503	48.8729046002966	40.9954508017404	40.907861276139	61.0809087097443	44.2653281303558	137.624891025585	-0.892278922551081	0.0235295037234693	0.373582451952079	PTMAP4	12	9239986	9240331	-	346	processed_pseudogene	prothymosin alpha pseudogene 4 [Source:HGNC Symbol;Acc:HGNC:9627]	-	53	56	54	51	36	105	5.84860618250457	4.91307623845514	4.90835289790534	7.29168479466463	5.30492950026532	16.5869353751931
ENSG00000139508	824.384466276702	874.081576022822	882.549229383369	682.668979697142	663.979921955337	821.817206409919	0.252645490428017	0.0235672721402843	0.373582451952079	SLC46A3	13	28700064	28718970	-	3776	protein_coding	solute carrier family 46 member 3 [Source:HGNC Symbol;Acc:HGNC:27501]	MFS_1	894	1194	1165	570	540	627	9.03978583105333	9.59873310729202	9.7031346595293	7.46752490031862	7.29146824851086	9.07587503572723
ENSG00000088888	3995.59048364312	3974.36254290444	3881.70150331363	3439.69352577226	3696.15489888471	3512.71150427206	0.154372733224293	0.0236180665038357	0.373582451952079	MAVS	20	3846799	3876123	+	11771	protein_coding	mitochondrial antiviral signaling protein [Source:HGNC Symbol;Acc:HGNC:29233]	-	4333	5429	5124	2872	3006	2680	14.0549057464894	14.0006454283928	13.6903288466444	12.0699337199195	13.0205350600769	12.4444121628288
ENSG00000132128	2012.08826109146	2030.73893792907	2052.21104068631	1850.39223444225	1849.30704189042	1698.68436923007	0.17487111975488	0.023665199676163	0.373582451952079	LRRC41	1	46261196	46303608	-	8606	protein_coding	leucine rich repeat containing 41 [Source:HGNC Symbol;Acc:HGNC:16917]	-	2182	2774	2709	1545	1504	1296	9.68068330304403	9.78468142237599	9.89978543855545	8.88098121393618	8.91045147140905	8.2310760081035
novel.528	602.151069886674	467.787376112716	531.044643603212	974.899209602585	507.821681051026	689.435168375785	-0.441329354546179	0.0236745320214006	0.373582451952079	-	CHR_HSCHR6_MHC_DBB_CTG1	31186106	31263559	-	1223	-	PF00129:Class I Histocompatibility antigen, domains alpha 1 and 2|PF06623:MHC_I C-terminus|PF07654:Immunoglobulin C1-set domain	MHC_I	653	639	701	814	413	526	20.3863432583458	15.8604672039627	18.0264280605576	32.9254528771828	17.2177663243598	23.5078136552867
ENSG00000113749	2838.31698791911	2499.25837566324	2388.56456673456	2104.29718829452	2353.43994559725	2225.59109487088	0.208696162407942	0.0236929347188394	0.373582451952079	HRH2	5	175658030	175710756	+	5679	protein_coding	histamine receptor H2 [Source:HGNC Symbol;Acc:HGNC:5183]	7tm_1	3078	3414	3153	1757	1914	1698	20.6942339738699	18.2487542708025	17.4610445687981	15.3050129777823	17.1839610454389	16.3425103822922
ENSG00000235173	3324.27964309565	3319.89945331951	3352.92951867021	2957.03458047762	3087.50663709232	2956.96908717827	0.151323453452246	0.0237009720479703	0.373582451952079	HGH1	8	144137769	144140843	+	2814	protein_coding	HGH1 homolog [Source:HGNC Symbol;Acc:HGNC:24161]	-	3605	4535	4426	2469	2511	2256	48.9140681338819	48.9209377634934	49.4658453397078	43.4041050787891	45.4962743762093	43.8195541592266
ENSG00000235513	6.45491192834106	10.9809243218947	10.6057418123323	19.1626380265864	22.1326640651779	24.9035517093915	-1.22551740422628	0.0237749951896944	1	AL035681.1	22	41209122	41217627	-	2500	antisense	-	-	7	15	14	16	18	19	0.106908106973782	0.182134754839873	0.176118973610766	0.316602094300105	0.36710112141836	0.415400050120073
ENSG00000179840	4.61065137738647	9.51680107897544	7.57552986595167	25.1509624098947	20.9030716171125	11.7964192307644	-1.40403073015001	0.0239571737468423	1	PIK3CD-AS1	1	9652610	9654586	-	1823	antisense	PIK3CD antisense RNA 1 [Source:HGNC Symbol;Acc:HGNC:32346]	-	5	13	10	21	17	9	0.104721521602717	0.216470269968764	0.172516822359892	0.569857719101602	0.475461621877257	0.269841531532801
ENSG00000234009	180.73753399355	164.713864828421	159.086127184985	208.393688539127	221.326640651779	218.889112393072	-0.364103617013669	0.0241074737672054	0.379510079456461	RPL5P34	22	42776406	42777296	-	891	processed_pseudogene	ribosomal protein L5 pseudogene 34 [Source:HGNC Symbol;Acc:HGNC:36463]	-	196	225	210	174	180	167	8.3990656432825	7.6656041599273	7.41241471425784	9.66062787742324	10.3002559320527	10.2445224718017
ENSG00000069869	737.704220381836	685.209677686232	716.645125319028	741.354558653563	865.633083438069	955.509957691915	-0.259912348629205	0.024163181619916	0.37976359718992	NEDD4	15	55826922	55993746	-	9097	protein_coding	neural precursor cell expressed, developmentally down-regulated 4, E3 ubiquitin protein ligase [Source:HGNC Symbol;Acc:HGNC:7727]	HECT	800	936	946	619	704	729	3.35771940431796	3.12333975541608	3.27047670809421	3.36609418578524	3.94573286490243	4.38008245253689
ENSG00000135919	99.5900697515478	100.292442139972	106.814971109918	160.487093472661	111.892912773955	157.285589743525	-0.485481770859055	0.024249044461575	0.37976359718992	SERPINE2	2	223975112	224039319	-	8891	protein_coding	serpin family E member 2 [Source:HGNC Symbol;Acc:HGNC:8951]	Serpin	108	137	141	134	91	120	0.463794670098511	0.467747561449079	0.498754263523267	0.745569266607631	0.521847968124301	0.737706462691556
ENSG00000005844	12287.385920735	11367.4528580254	11200.4209068095	10624.4851208655	10639.6634531102	10012.5385004232	0.156117503642075	0.0242813463645755	0.37976359718992	ITGAL	16	30472658	30523185	+	6472	protein_coding	integrin subunit alpha L [Source:HGNC Symbol;Acc:HGNC:6148]	VWA	13325	15528	14785	8871	8653	7639	78.6106373292446	72.8313883692198	71.8457262282353	67.8059617036907	68.1681346061897	64.5135519579736
ENSG00000215784	266.495649612938	284.771970747804	268.931310241284	325.764846451969	352.893032594781	330.299738461403	-0.298124468713467	0.0242926823424029	0.37976359718992	FAM72D	1	145096000	145112696	+	2397	protein_coding	family with sequence similarity 72 member D [Source:HGNC Symbol;Acc:HGNC:33593]	-	289	389	355	272	287	252	4.60343925672312	4.92632593747117	4.65777427378137	5.61351231028555	6.10473866911587	5.74626246790167
ENSG00000169504	5916.38784746232	5570.98893930793	5517.2584013726	6128.45117387767	6408.63583931707	6322.88070768971	-0.149574022116256	0.0242980232455275	0.37976359718992	CLIC4	1	24745357	24844324	+	4495	protein_coding	chloride intracellular channel 4 [Source:HGNC Symbol;Acc:HGNC:13518]	-	6416	7610	7283	5117	5212	4824	54.4988411205929	51.3921202940834	50.9563993646596	56.3144089451348	59.1191152154397	58.6584462788839
ENSG00000087111	3303.07064675967	3004.3808944704	2963.54728356029	2767.80352996508	2823.14426075825	2584.72652478526	0.180803060575029	0.0243285001595551	0.37976359718992	PIGS	17	28553383	28571872	-	5990	protein_coding	phosphatidylinositol glycan anchor biosynthesis class S [Source:HGNC Symbol;Acc:HGNC:14937]	-	3582	4104	3912	2311	2296	1972	22.8323896482283	20.7980254274579	20.5395130206689	19.0856489964405	19.5433169814634	17.9942206053243
ENSG00000162086	122.64332663848	146.41232429193	149.995491345843	209.591353415789	172.142942729162	178.257001709328	-0.416083795352266	0.0243480634029494	0.37976359718992	ZNF75A	16	3305406	3318852	+	8063	protein_coding	zinc finger protein 75a [Source:HGNC Symbol;Acc:HGNC:13146]	KRAB	133	200	198	175	140	136	0.629807153820492	0.75296521079777	0.772301092621758	1.07368082798195	0.885288026902214	0.921924169799832
ENSG00000240230	622.437935947174	709.3677111944	668.161734176937	776.086840076751	716.852397222151	927.984979486798	-0.273993448576886	0.0243680439280173	0.37976359718992	COX19	7	898778	975599	-	5542	protein_coding	COX19, cytochrome c oxidase assembly factor [Source:HGNC Symbol;Acc:HGNC:28074]	PH	675	969	882	648	583	708	4.65039517755984	5.307607886438	5.00518555461849	5.78418658388409	5.36358599449917	6.98264058873416
ENSG00000090432	860.347547020316	808.196030091453	790.885318005354	744.947553283548	703.326880293431	643.56020470059	0.232157726345104	0.0244108129169207	0.37976359718992	MUL1	1	20499448	20508161	-	2438	protein_coding	mitochondrial E3 ubiquitin protein ligase 1 [Source:HGNC Symbol;Acc:HGNC:25762]	-	933	1104	1044	622	572	491	14.6116933971842	13.7460192331979	13.4674358702713	12.6209048563542	11.9623234807277	11.0078053953281
ENSG00000161682	284.938255122484	281.843724261965	303.778747624662	235.939980702345	241.000119820826	220.199825640935	0.320155416278357	0.0244281685070834	0.37976359718992	FAM171A2	17	44353215	44363875	-	3592	protein_coding	family with sequence similarity 171 member A2 [Source:HGNC Symbol;Acc:HGNC:30480]	-	309	385	401	197	196	168	3.28454154618383	3.25361361420522	3.51096227817358	2.71308691959218	2.78210142129109	2.55638291305871
ENSG00000185112	335.655420273735	387.992659373614	423.472119506698	459.903312638074	504.13290370683	448.263930769047	-0.298231633412441	0.0245086834771172	0.380540803975962	FAM43A	3	194686544	194689037	+	2494	protein_coding	family with sequence similarity 43 member A [Source:HGNC Symbol;Acc:HGNC:26888]	-	364	530	559	384	410	342	5.57259579253873	6.45091018879527	7.04909685018461	7.61673041620141	8.38186423981598	7.49518935661719
ENSG00000131165	3082.6815109206	2858.70063179993	2837.79348778549	2725.88525928192	2564.92984666451	2481.18017820411	0.175230577909699	0.0245483561455019	0.380682716942932	CHMP1A	16	89644431	89657845	-	3208	protein_coding	charged multivesicular body protein 1A [Source:HGNC Symbol;Acc:HGNC:8740]	ESCRT-III	3343	3905	3746	2276	2086	1893	39.788230496677	36.9511750649264	36.7241313649988	35.0971383371181	33.1537882411462	32.2529324254043
ENSG00000169398	555.122425837331	506.586642050077	478.01593454155	588.053454440871	636.928888097898	606.860233760435	-0.252005339572277	0.0245985140079059	0.380986674100088	PTK2	8	140657900	141002216	-	13742	protein_coding	protein tyrosine kinase 2 [Source:HGNC Symbol;Acc:HGNC:9611]	Pkinase_Tyr	602	692	631	491	518	463	1.67262720123439	1.52861362185504	1.44410088399996	1.76752415384123	1.92190992834933	1.8415520533056
ENSG00000147853	1116.699763603	1069.54202895255	1037.09003864878	932.980938919427	965.23007173137	905.702854273132	0.200366690867091	0.0246397782255474	0.381110271249978	AK3	9	4709559	4742043	-	4483	protein_coding	adenylate kinase 3 [Source:HGNC Symbol;Acc:HGNC:17376]	ADK	1211	1461	1369	779	785	691	10.3140210274728	9.89288708532433	9.60401496419565	8.59612116118468	8.92799899352531	8.42485162171039
ENSG00000092621	8719.6638849133	7873.32273879853	7961.8818891152	10608.9154774689	9849.03550900417	8203.7542183727	-0.223317925364787	0.0246676282401935	0.381110271249978	PHGDH	1	119648411	119744226	+	9217	protein_coding	phosphoglycerate dehydrogenase [Source:HGNC Symbol;Acc:HGNC:8923]	2-Hacid_dh_C	9456	10755	10510	8858	8010	6259	39.1715254244516	35.4211292232257	35.8617308980524	47.5422682154974	44.3094279676603	37.1166110919402
ENSG00000089351	1930.94079684946	1893.84341471611	1868.88321793028	2104.29718829452	2052.18979582122	2271.46605854608	-0.174898578272894	0.0248694077574055	0.383752197919965	GRAMD1A	19	34994784	35026471	+	5942	protein_coding	GRAM domain containing 1A [Source:HGNC Symbol;Acc:HGNC:29305]	GRAM	2094	2587	2467	1757	1669	1733	13.4554007791447	13.2161620882629	13.0573372330673	14.6275948671871	14.3211173671239	15.9411213409026
ENSG00000074603	1643.23615090054	1573.20042451679	1611.31520248792	1354.55897550433	1500.10278663984	1390.66675598233	0.185220035848416	0.0249540665239348	0.384323623759295	DPP8	15	65442463	65517704	-	10211	protein_coding	dipeptidyl peptidase 8 [Source:HGNC Symbol;Acc:HGNC:16490]	-	1782	2149	2127	1131	1220	1061	6.66334088683348	6.38865909559766	6.55114681768436	5.47933859094082	6.09178783406782	5.67936865270938
ENSG00000125447	1784.32208304857	1884.32661363714	1839.33865145306	1685.11448146294	1614.45488430992	1584.65231666602	0.173512738161395	0.0249680891277694	0.384323623759295	GGA3	17	75236599	75262363	-	6640	protein_coding	golgi associated, gamma adaptin ear containing, ARF binding protein 3 [Source:HGNC Symbol;Acc:HGNC:17079]	-	1935	2574	2428	1407	1313	1209	11.1266774416022	11.7674412389014	11.5000233414087	10.4823782633718	10.0820735530101	9.9520184804052
ENSG00000140931	1912.49819133991	2015.36564387842	1944.63851658979	2204.9010379341	2101.37349374384	2326.51601495631	-0.175175143947615	0.0250286943410604	0.38448741093774	CMTM3	16	66603874	66613892	+	3163	protein_coding	CKLF like MARVEL transmembrane domain containing 3 [Source:HGNC Symbol;Acc:HGNC:19174]	-	2074	2753	2567	1841	1709	1775	25.0358400550588	26.4209600629239	25.5237684193824	28.7930987001311	27.5483813057214	30.67270782914
ENSG00000184939	67.3155101098425	95.1680107897544	96.2092292975862	116.17349303618	131.566391943002	123.207045299095	-0.514187587080876	0.0250404056529872	0.38448741093774	ZFP90	16	68530090	68576072	+	7015	protein_coding	ZFP90 zinc finger protein [Source:HGNC Symbol;Acc:HGNC:23329]	KRAB	73	130	127	97	107	94	0.397326739083905	0.562544978122676	0.569369454448817	0.684034282499782	0.77769501844786	0.732408086267901
ENSG00000171236	2510.0386098492	2349.18574326402	2294.62799639676	2137.83180484105	2095.22553150351	2128.59831452904	0.168864666202596	0.025133960740577	0.385449228183904	LRG1	19	4536409	4540474	-	3133	protein_coding	leucine rich alpha-2-glycoprotein 1 [Source:HGNC Symbol;Acc:HGNC:29480]	-	2722	3209	3029	1785	1704	1624	33.1726628040939	31.0921602447681	30.4058393978279	28.1845843802709	27.7308007455086	28.3320880186721
ENSG00000060566	3.68852110190918	7.32061621459649	1.51510597319033	0	0	0	4.19084233647737	0.0251763961670423	1	CREB3L3	19	4153601	4173054	+	2678	protein_coding	cAMP responsive element binding protein 3 like 3 [Source:HGNC Symbol;Acc:HGNC:18855]	bZIP_1	4	10	2	0	0	0	0.057029823415012	0.113352473761434	0.0234875404900734	0	0	0
ENSG00000173334	410.347972587396	342.604838843116	353.019691753348	438.345344858165	405.765507861595	546.56742435875	-0.3311267856569	0.025215526066517	0.386098559317015	TRIB1	8	125430321	125438405	+	4138	protein_coding	tribbles pseudokinase 1 [Source:HGNC Symbol;Acc:HGNC:16891]	Pkinase	445	468	466	366	330	417	4.10603013907105	3.43318290901645	3.54171449728203	4.37546695693264	4.06608701426007	5.50805820572074
ENSG00000236565	144.774453249935	109.077181597488	113.632947989275	134.138466186105	156.158240904311	251.65694358964	-0.560965800943263	0.0252382359515052	0.386098559317015	HNRNPA3P5	13	65787932	65788764	-	833	processed_pseudogene	heterogeneous nuclear ribonucleoprotein A3 pseudogene 5 [Source:HGNC Symbol;Acc:HGNC:39774]	RRM_1	157	149	150	112	127	192	7.19626684740341	5.42978760927191	5.66323230183822	6.65130450210305	7.77341643659659	12.5982197546999
ENSG00000175581	1499.38382792608	1393.11326563771	1412.83631999999	1582.11530207004	1511.16911867243	2191.51255042645	-0.295443028391673	0.0252901781426429	0.386419045444206	MRPL48	11	73787316	73865133	+	4386	protein_coding	mitochondrial ribosomal protein L48 [Source:HGNC Symbol;Acc:HGNC:16653]	Ribosomal_S10	1626	1903	1865	1321	1229	1672	14.1548255764583	13.1707872951922	13.3729840801934	14.899373239086	14.2868495156041	20.8362998236243
ENSG00000198841	456.454486361261	450.949958819144	440.138285211792	360.497127875157	421.750209686446	277.871208546894	0.34458964850327	0.0253741768545824	0.386949915023097	KTI12	1	52032103	52033816	-	1714	protein_coding	KTI12 chromatin associated homolog [Source:HGNC Symbol;Acc:HGNC:25160]	-	495	616	581	301	343	212	11.0267363210581	10.909666373139	10.6606438227054	8.68739337663467	10.2032027620979	6.76048721254187
ENSG00000140675	0.922130275477295	1.4641232429193	3.03021194638067	11.9766487666165	6.1479622403272	7.86427948717626	-2.24295672810824	0.0253810024652029	1	SLC5A2	16	31483002	31490860	+	4468	protein_coding	solute carrier family 5 member 2 [Source:HGNC Symbol;Acc:HGNC:11037]	-	1	2	4	10	5	6	0.00854553866972931	0.0135880897373823	0.0281556103099447	0.110718615117259	0.057057147340713	0.0733991512957769
ENSG00000212175	0	0.732061621459649	0.757552986595167	7.18598925996991	3.68877734419632	5.24285299145084	-3.37063491895937	0.0253903964116344	1	RF00586	2	55565703	55565850	+	148	snoRNA	-	-	0	1	1	6	3	4	0	0.205106705900757	0.212498761596002	2.00550313112398	1.03350540939854	1.47724057652942
ENSG00000270629	96.823678925116	101.756565382891	105.299865136728	130.54547155612	134.025576839133	149.421310256349	-0.443868672283344	0.0254323869301909	0.386949915023097	NBPF14	1	148531385	148679751	-	12116	protein_coding	NBPF member 14 [Source:HGNC Symbol;Acc:HGNC:25232]	EGF_CA	105	139	139	109	109	114	0.330889238322615	0.3482547997516	0.360805919738606	0.445042045109662	0.458691242005535	0.514278701865392
ENSG00000163050	2453.78866304508	2351.38192812839	2386.29190777477	2141.42479947103	2225.56233099845	2026.36268119575	0.16927710700382	0.0254353803923854	0.386949915023097	COQ8A	1	226897536	226987545	+	7797	protein_coding	coenzyme Q8A [Source:HGNC Symbol;Acc:HGNC:16812]	ABC1	2661	3212	3150	1788	1810	1546	13.0307660756533	12.5051693502986	12.7057743562981	11.3441977805684	11.8359808930648	10.8376446657222
ENSG00000089157	72295.0135974199	64397.9967165624	68225.9795257473	75777.4544112594	71869.6785894249	86623.7278379986	-0.193127155763436	0.0254490640294305	0.386949915023097	RPLP0	12	120196686	120201235	-	4001	protein_coding	ribosomal protein lateral stalk subunit P0 [Source:HGNC Symbol;Acc:HGNC:10371]	-	78400	87968	90061	63271	58450	66089	748.169706389873	667.41773363967	707.923504943372	782.293922943559	744.850611892275	902.845798826132
ENSG00000117640	757.068956166859	676.424938228716	667.404181190342	600.030103207488	618.485001376916	553.120990598063	0.24423309634645	0.0254896039630441	0.387094253606863	MTFR1L	1	25818640	25832942	+	5817	protein_coding	mitochondrial fission regulator 1 like [Source:HGNC Symbol;Acc:HGNC:28836]	-	821	924	881	501	503	422	5.38885752507887	4.82185873222286	4.76315773198891	4.2606167602596	4.40881764353129	3.96521133951012
ENSG00000109323	240.676001899574	293.556710205319	275.749287120641	337.741495218586	318.464444048949	355.203290170794	-0.317519450154533	0.0255293258239574	0.387225832570683	MANBA	4	102630770	102760994	-	11743	protein_coding	mannosidase beta [Source:HGNC Symbol;Acc:HGNC:6831]	-	261	401	364	282	259	271	0.848621547187899	1.03658969443908	0.974855938405843	1.1879655777994	1.12453743657398	1.26137198849191
ENSG00000196235	5864.74855203559	5486.06979121861	5464.22969231094	5081.69207167539	5230.68627407038	4615.0213457246	0.171476509938547	0.0255955974955752	0.387388473748139	SUPT5H	19	39436156	39476670	+	8568	protein_coding	SPT5 homolog, DSIF elongation factor subunit [Source:HGNC Symbol;Acc:HGNC:11469]	KOW	6360	7494	7213	4243	4254	3521	28.341985142109	26.5506896352709	26.476135384455	24.4978168423813	25.3146100884704	22.4615395178015
ENSG00000166016	1126.84319663325	1189.60013487193	1204.50924868631	1321.0243589578	1475.51093767853	1268.7704239311	-0.207180373184649	0.0256021897953534	0.387388473748139	ABTB2	11	34150988	34358008	-	4973	protein_coding	ankyrin repeat and BTB domain containing 2 [Source:HGNC Symbol;Acc:HGNC:23842]	BTB	1222	1625	1590	1103	1200	968	9.38221443810585	9.91919621337868	10.0553405547499	10.9721279287218	12.3031410087258	10.6392214938624
ENSG00000167797	1276.22830126058	1301.60556295526	1278.74944137264	1091.07270263877	1093.10768633018	1195.37048205079	0.191061825111211	0.0256638894836548	0.387456999633328	CDK2AP2	11	67506497	67508649	-	2019	protein_coding	cyclin dependent kinase 2 associated protein 2 [Source:HGNC Symbol;Acc:HGNC:30833]	-	1384	1778	1688	911	889	912	26.1729321537737	26.7323422573298	26.2938536983455	22.32111409635	22.4501194857824	24.6894532017874
ENSG00000116455	1407.17080037835	1344.06513699992	1369.65579976406	1255.15279074141	1225.90367072124	1121.97054017048	0.192958249162438	0.0256688708451339	0.387456999633328	WDR77	1	111439890	111449376	-	2805	protein_coding	WD repeat domain 77 [Source:HGNC Symbol;Acc:HGNC:29652]	-	1526	1836	1808	1048	997	856	20.7718068808239	19.8692459825316	20.2713970135132	18.4825643285712	18.1223914663352	16.6799157004776
ENSG00000011422	497.950348757739	519.763751236351	464.379980782837	591.646449070856	600.041114655935	563.606696580965	-0.244371832129567	0.0258052605542144	0.389044726227262	PLAUR	19	43646095	43670547	-	4457	protein_coding	plasminogen activator, urokinase receptor [Source:HGNC Symbol;Acc:HGNC:9053]	-	540	710	613	494	488	430	4.62597982033415	4.83567705991734	4.32549644313118	5.48299846394197	5.58252147845336	5.27325500843237
ENSG00000188352	1184.01527371285	1062.95347435941	1057.54396928685	946.155252562705	992.28110558881	913.567133760308	0.211313355852894	0.0258538270506493	0.389306178342386	FOCAD	9	20658309	20995955	+	10036	protein_coding	focadhesin [Source:HGNC Symbol;Acc:HGNC:23377]	-	1284	1452	1396	790	807	697	4.88491464137446	4.39185040566452	4.37464568910191	3.89403856269123	4.09983233947534	3.79599015824205
ENSG00000176014	4268.5410451844	3977.29078939028	4146.84504862194	3381.00794681584	3667.87427257921	3908.5469051266	0.177640520992774	0.0259597054576215	0.390428959765531	TUBB6	18	12307669	12344320	+	4117	protein_coding	tubulin beta 6 class V [Source:HGNC Symbol;Acc:HGNC:20776]	-	4629	5433	5474	2823	2983	2982	42.9298056127585	40.059028542022	41.8159574215506	33.9206230344151	36.9424420826575	39.589473347291
ENSG00000035862	128.176108291344	96.6321340326737	101.512100203752	68.2668979697142	59.0204375071411	91.7499273503897	0.574675126455687	0.0260254285616461	0.39094583530916	TIMP2	17	78852977	78925387	-	5633	protein_coding	TIMP metallopeptidase inhibitor 2 [Source:HGNC Symbol;Acc:HGNC:11821]	-	139	132	134	57	48	70	0.942166497765441	0.711337583255316	0.748140500616351	0.500574720816672	0.434464904927345	0.67922121306785
ENSG00000183019	345.798853303986	297.949079934077	259.083121415547	258.695613358917	233.622565132433	203.16055341872	0.373071815006119	0.0262192807709155	0.393383866006948	MCEMP1	19	7676628	7679826	+	1906	protein_coding	mast cell expressed membrane protein 1 [Source:HGNC Symbol;Acc:HGNC:27291]	-	375	407	342	216	190	155	7.51209341087695	6.4820606173337	5.6431465461402	5.60614936129515	5.08257644496097	4.44489753745867
ENSG00000136286	6641.18224398748	6608.32025691626	6624.04331478814	6093.71889245449	6188.53879111336	5016.09959957059	0.200033376782419	0.0263205172847043	0.394061048878386	MYO1G	7	44962662	44979098	-	8653	protein_coding	myosin IG [Source:HGNC Symbol;Acc:HGNC:13880]	Myosin_head	7202	9027	8744	5088	5033	3827	31.7789117905093	31.6678306548698	31.7805613505749	29.0880232253072	29.6560593002203	24.1737880961504
ENSG00000143786	25.8196477133643	37.3351426944421	25.7568015442357	29.9416219165413	31.9694036497014	140.24631752131	-1.17908021233227	0.0263276270224331	0.394061048878386	CNIH3	1	224434660	224740549	+	6386	protein_coding	cornichon family AMPA receptor auxiliary protein 3 [Source:HGNC Symbol;Acc:HGNC:26802]	-	28	51	34	25	26	107	0.167410126798906	0.242428032593003	0.16744343381633	0.193662219051016	0.207585803077856	0.91581513349201
ENSG00000234264	10.1434330302502	8.05267783605614	4.545317919571	16.7673082732631	27.0510338574397	14.4178457264898	-1.36952275166236	0.0263346985882778	1	DEPDC1-AS1	1	68496676	68538627	+	1247	antisense	DEPDC1 antisense RNA 1 [Source:HGNC Symbol;Acc:HGNC:50592]	-	11	11	6	14	22	11	0.336805240208385	0.267773630478294	0.151322293742782	0.555386592848019	0.899517137931471	0.482146683759001
ENSG00000075618	4880.83554810132	4835.26700974098	4930.91238974794	4136.73448398935	4526.12980132888	4499.67857991268	0.154283557866805	0.0263720232649489	0.394252261471681	FSCN1	7	5592823	5606655	+	3692	protein_coding	fascin actin-bundling protein 1 [Source:HGNC Symbol;Acc:HGNC:11148]	-	5293	6605	6509	3454	3681	3433	54.738489611924	54.3066113993029	55.4460609441494	46.2801172176566	50.8343576178593	50.8235577658027
ENSG00000236404	31.352429366228	43.1916356661193	34.0898843967825	63.4762384630676	66.3979921955337	48.4963901709203	-0.712562205965213	0.0264167561087867	0.394264675651054	VLDLR-AS1	9	2422702	2643359	-	4688	antisense	VLDLR antisense RNA 1 [Source:HGNC Symbol;Acc:HGNC:49621]	-	34	59	45	53	54	37	0.276913368258515	0.382037490598424	0.301886039298074	0.55927071105434	0.587299149026813	0.431387019895217
ENSG00000110917	9334.72477865665	8132.47255279525	8136.87662901868	7135.68733515012	7862.01411293042	7577.23328589432	0.181485012010978	0.0264360979182131	0.394264675651054	MLEC	12	120686869	120701864	+	6723	protein_coding	malectin [Source:HGNC Symbol;Acc:HGNC:28973]	-	10123	11109	10741	5958	6394	5781	57.4908505394908	50.1595267865572	50.2457952326034	43.8400657686307	48.4911780940427	46.9994537554534
ENSG00000106392	1000.51134889286	959.000724112141	962.849845962457	856.330386813081	860.714713645808	830.992199144958	0.197118367158365	0.0265493273681812	0.395248306024712	C1GALT1	7	7156934	7248651	+	7805	protein_coding	core 1 synthase, glycoprotein-N-acetylgalactosamine 3-beta-galactosyltransferase 1 [Source:HGNC Symbol;Acc:HGNC:24337]	-	1085	1310	1271	715	700	634	5.30773753393214	5.09495043434194	5.12142434930182	4.53176043851248	4.57275935996961	4.43986027472481
ENSG00000198879	990.367915862615	989.747312213446	977.243352707765	1080.29371874881	1126.30668242794	1170.4669303414	-0.191172924513642	0.0265905723724409	0.395248306024712	SFMBT2	10	7158624	7411486	-	9953	protein_coding	Scm like with four mbt domains 2 [Source:HGNC Symbol;Acc:HGNC:20256]	MBT	1074	1352	1290	902	916	893	4.12005378456752	4.12348351491188	4.07618442317981	4.48318172062906	4.69239630735593	4.90399938602518
ENSG00000133773	1525.20347563945	1629.56916936918	1612.07275547451	1688.70747609293	1747.25086870099	2247.87322008455	-0.253096088832245	0.0265971550172228	0.395248306024712	CCDC59	12	82223681	82358805	-	3784	protein_coding	coiled-coil domain containing 59 [Source:HGNC Symbol;Acc:HGNC:25005]	-	1654	2226	2128	1410	1421	1715	16.6892563552019	17.8572922953469	17.6863662716943	18.4332449525613	19.1467984178812	24.7722782197871
ENSG00000006744	6477.965185228	5799.39216520334	5796.03790043962	5217.02820273816	5493.81905795638	5404.07072093795	0.165233303516471	0.0266937448859936	0.396211441950676	ELAC2	17	12992391	13018187	-	6345	protein_coding	elaC ribonuclease Z 2 [Source:HGNC Symbol;Acc:HGNC:14198]	-	7025	7922	7651	4356	4468	4123	42.2734127823267	37.900486678263	37.923175365754	33.9617494772276	35.9033318119524	35.5168679574688
ENSG00000271303	341.188201926599	417.275124232	411.351271721175	411.996717571608	463.556352920671	654.045910683492	-0.384352691084087	0.0268240393784479	0.397491433341224	SRXN1	20	646615	653370	-	2698	protein_coding	sulfiredoxin 1 [Source:HGNC Symbol;Acc:HGNC:16132]	ParBc	370	570	543	344	377	499	5.23615370913629	6.41319559295326	6.32959617379581	6.30739902469631	7.12447094425509	10.1090781187779
ENSG00000073578	8941.89728130333	8289.86580140907	8311.87136892217	7406.35959727566	8013.25398404247	7522.18332948409	0.154835546498429	0.0268466265660531	0.397491433341224	SDHA	5	218241	256700	+	8383	protein_coding	succinate dehydrogenase complex flavoprotein subunit A [Source:HGNC Symbol;Acc:HGNC:10680]	-	9697	11324	10972	6184	6517	5739	44.1662511428213	41.0054865761406	41.162756651585	36.4925174302131	39.6370632411403	37.4187875154463
ENSG00000172081	3552.96795141402	3281.83224900361	3243.8418886005	3591.79696510829	3654.34875565049	4507.54285939986	-0.221761463396458	0.0268756238616179	0.397491433341224	MOB3A	19	2071038	2096673	-	4149	protein_coding	MOB kinase activator 3A [Source:HGNC Symbol;Acc:HGNC:29802]	-	3853	4483	4282	2999	2972	3439	35.4575057819423	32.7994740076785	32.4579694333101	35.7574747230513	36.5223391464933	45.304536678557
ENSG00000169136	35179.2700094588	33419.3450812545	32895.2233369219	39518.1502703279	37627.9880956986	35576.6896867375	-0.151439127764643	0.0269116893411383	0.397553249650844	ATF5	19	49928702	49933935	+	2954	protein_coding	activating transcription factor 5 [Source:HGNC Symbol;Acc:HGNC:790]	bZIP_1	38150	45651	43423	32996	30602	27143	493.101881353342	469.117224847383	462.303788513172	552.566578343256	528.192870196939	502.227290400578
ENSG00000161395	693.441967158926	698.386786872506	682.555240922245	658.715682163909	566.842118558168	483.65318846134	0.278121721027642	0.0270141084897749	0.398593970000607	PGAP3	17	39671122	39696797	-	3669	protein_coding	post-GPI attachment to proteins 3 [Source:HGNC Symbol;Acc:HGNC:23719]	-	752	954	901	550	461	369	7.82569174592958	7.8930024583101	7.72316294938775	7.41564253990605	6.40628755087156	5.49707429581798
ENSG00000198252	1090.88011588964	1077.5947067886	1043.15046254154	925.794949659457	979.985181108155	893.906435042368	0.19753226865644	0.0271825344049915	0.400605010592712	STYX	14	52730180	52774998	+	4978	protein_coding	serine/threonine/tyrosine interacting protein [Source:HGNC Symbol;Acc:HGNC:11447]	DSPc	1183	1472	1377	773	797	682	9.07365913949833	8.97624076350249	8.69955757698248	7.68171890361281	8.16312870436679	7.48828620091269
ENSG00000254154	0	0	0	1.19766487666165	6.1479622403272	2.62142649572542	-4.49713485363587	0.027243788139898	1	CRYZL2P-SEC16B	1	177928788	178038007	-	7841	processed_transcript	CRYZL2P-SEC16B readthrough [Source:HGNC Symbol;Acc:HGNC:53757]	-	0	0	0	1	5	2	0	0	0	0.00630902655712172	0.0325126048103948	0.0139415639157221
ENSG00000013364	361.4750679871	319.910928577867	337.868632021444	294.625559658766	271.739931022462	258.210509828954	0.303597803195493	0.027373252136537	0.402939442312093	MVP	16	29820394	29848039	+	6141	protein_coding	major vault protein [Source:HGNC Symbol;Acc:HGNC:7531]	-	392	437	446	246	221	197	2.43724718715672	2.16015002619075	2.28409351171289	1.98166308413292	1.83487460948854	1.7533962811143
ENSG00000275895	298.770209254644	204.245192387242	224.993237018764	263.486272865563	300.020557327967	443.021077777596	-0.46849149962271	0.0274225147876946	0.403188578270019	U2AF1L5	21	6484623	6499261	-	11119	protein_coding	U2 small nuclear RNA auxiliary factor 1 like 5 [Source:HGNC Symbol;Acc:HGNC:51830]	RRM_1	324	279	297	220	244	338	1.11258163823524	0.761693146870589	0.840057160240476	0.978792786362633	1.11886402686692	1.66151368379143
ENSG00000277159	12.9098238566821	13.1771091862737	9.84818882573717	26.3486272865563	20.9030716171125	28.8356914529796	-1.08327447353266	0.0275824529078194	1	AL139384.2	13	112602828	112606417	-	3590	lincRNA	-	-	14	18	13	22	17	22	0.148897084921701	0.152201744991537	0.113885130170113	0.303153119542232	0.241439146708144	0.334950927380208
ENSG00000104408	24930.7141278041	23894.491324443	24118.2144342303	26803.7399396878	25220.1707022702	31586.8785602434	-0.196891148158002	0.0275993217128001	0.404330017523093	EIF3E	8	108201216	108435333	-	6005	protein_coding	eukaryotic translation initiation factor 3 subunit E [Source:HGNC Symbol;Acc:HGNC:3277]	-	27036	32640	31837	22380	20511	24099	171.902437263183	164.998012710892	166.73901994903	184.366019734501	174.151427084189	219.350668474597
ENSG00000176340	3266.18543574058	3162.50620470569	3199.90381537798	3337.89201125602	3447.77722437549	5132.75307863037	-0.307583755726908	0.027615466026632	0.404330017523093	COX8A	11	63974607	63976543	+	507	protein_coding	cytochrome c oxidase subunit 8A [Source:HGNC Symbol;Acc:HGNC:2294]	-	3542	4320	4224	2787	2804	3916	266.743107143656	258.652906281476	262.019774771723	271.933566572483	281.983219498433	422.170299042408
ENSG00000166189	1242.10948106792	1200.58105919383	1224.96317932438	1043.1661075723	1169.34241811023	870.313596580839	0.249842216358429	0.0276261219902302	0.404330017523093	HPS6	10	102065390	102068038	+	2649	protein_coding	HPS6, biogenesis of lysosomal organelles complex 2 subunit 3 [Source:HGNC Symbol;Acc:HGNC:18817]	-	1347	1640	1617	871	951	664	19.4150380323685	18.7933181035228	19.1975664892823	16.2655969313533	18.3042430303291	13.7005837992355
ENSG00000115415	2619.77211263099	2426.78427513874	2425.68466307772	2064.77424736469	2309.1746174669	2226.90180811874	0.178639986800197	0.02764733981602	0.404330017523093	STAT1	2	190964358	191020960	-	6053	protein_coding	signal transducer and activator of transcription 1 [Source:HGNC Symbol;Acc:HGNC:11362]	STAT_alpha	2841	3315	3202	1724	1878	1699	17.9206256586175	16.6247236162283	16.6367608004789	14.089656228662	15.8189673170255	15.3417766995488
ENSG00000135378	746.003392861131	614.199700404646	618.163237061656	573.681475920931	557.005378973644	509.867453418594	0.267906958864016	0.0276622958732113	0.404330017523093	PRRG4	11	32829943	32858123	+	5530	protein_coding	proline rich and Gla domain 4 [Source:HGNC Symbol;Acc:HGNC:30799]	-	809	839	816	479	453	389	5.58567931682958	4.60551715824753	4.64069628217467	4.28493453802414	4.17663271053137	3.84483248064881
ENSG00000172046	2721.2064429335	2661.77605562729	2624.92109855225	2422.87604548652	2482.54715264412	2198.06611666576	0.172468648810446	0.0277959447561481	0.404831017267992	USP19	3	49108046	49120938	-	5731	protein_coding	ubiquitin specific peptidase 19 [Source:HGNC Symbol;Acc:HGNC:12617]	UCH	2951	3636	3465	2023	2019	1677	19.660357434481	19.2590580061006	19.0147644253466	17.4622130946037	17.9621833532947	15.9939453032759
ENSG00000222041	265.573519337461	291.360525340941	280.294605040212	217.975007552421	236.081750028564	217.57839914521	0.318880776809867	0.0278178167354269	0.404831017267992	CYTOR	2	87454781	87636740	+	17693	lincRNA	cytoskeleton regulator RNA [Source:HGNC Symbol;Acc:HGNC:28717]	-	288	398	370	182	192	166	0.621503556863673	0.682846628857639	0.657685648844009	0.508866334519824	0.553290184695808	0.512813633699412
ENSG00000085721	93.1351578232068	83.4550248464	69.6948747667553	94.6155252562705	138.943946631395	121.896332051232	-0.531486457790414	0.0278300132883449	0.404831017267992	RRN3	16	15060022	15094317	-	4156	protein_coding	RRN3 homolog, RNA polymerase I transcription factor [Source:HGNC Symbol;Acc:HGNC:30346]	RRN3	101	114	92	79	113	93	0.927894163717855	0.832666107304519	0.696194210272175	0.940340977265862	1.38629647632187	1.22309548215537
ENSG00000167513	5388.00719961383	5166.89092426221	5363.47514509378	5754.77973235924	5636.45178193197	6726.58038803143	-0.186608406043869	0.0278738119049429	0.404831017267992	CDT1	16	88803213	88809258	+	3336	protein_coding	chromatin licensing and DNA replication factor 1 [Source:HGNC Symbol;Acc:HGNC:24576]	-	5843	7058	7080	4805	4584	5132	66.8747932776428	64.2239758023491	66.7460138941111	71.2526726952191	70.0602659781242	84.0840376599857
ENSG00000160953	896.310627763931	996.335866806583	1044.66556851473	881.481349222976	839.811642028695	794.292228204802	0.224145758723921	0.0278828538885012	0.404831017267992	MUM1	19	1354711	1378431	+	9876	protein_coding	melanoma associated antigen (mutated) 1 [Source:HGNC Symbol;Acc:HGNC:29641]	-	972	1361	1379	736	683	606	3.7578357337599	4.18329622885559	4.39138287278769	3.68663840061888	3.52608548682468	3.35385664306831
ENSG00000174243	6051.94099795749	5379.1887944855	5349.08163834847	4904.43766992947	4822.46158131265	5169.45304957053	0.171596542618513	0.0278913894636834	0.404831017267992	DDX23	12	48829764	48852842	-	5419	protein_coding	DEAD-box helicase 23 [Source:HGNC Symbol;Acc:HGNC:17347]	DEAD	6563	7348	7061	4095	3922	3944	46.2419203641241	41.1615359095585	40.9793607368789	37.3825191501814	36.9012988815794	39.7805430617799
ENSG00000214425	10.1434330302502	1.4641232429193	1.51510597319033	0	0	0	4.24086243289663	0.0279882649767084	1	LRRC37A4P	17	45506741	45550335	-	6924	transcribed_unprocessed_pseudogene	leucine rich repeat containing 37 member A4, pseudogene [Source:HGNC Symbol;Acc:HGNC:25479]	-	11	2	2	0	0	0	0.0606580205863455	0.00876828205468287	0.00908429136805553	0	0	0
ENSG00000116857	659.323146966266	647.14247337033	615.133025115275	607.216092467458	528.724752668139	407.631820085303	0.314421825678863	0.0279931804751039	0.405191934989459	TMEM9	1	201134772	201171574	-	3915	protein_coding	transmembrane protein 9 [Source:HGNC Symbol;Acc:HGNC:18823]	TMEM9	715	884	812	507	430	311	6.97311589912916	6.854283664472	6.5229249485469	6.40634027020088	5.60002420213902	4.34191757704318
ENSG00000105379	1175.71610123355	1064.41759760233	1056.02886331366	984.480528615878	993.510698036875	816.574353418468	0.236797748633256	0.0279980623221889	0.405191934989459	ETFB	19	51345169	51366418	-	6526	protein_coding	electron transfer flavoprotein beta subunit [Source:HGNC Symbol;Acc:HGNC:3482]	-	1275	1454	1394	822	808	623	7.45960314738691	6.7633040539681	6.71790445945362	6.23101156706555	6.31273423626083	5.21787810750531
ENSG00000107021	1310.34712145324	1171.29859433544	1160.5711754638	1101.85168652872	1063.59746757661	972.54922991413	0.213655780653726	0.0280342964522522	0.405191934989459	TBC1D13	9	128787204	128810432	+	3982	protein_coding	TBC1 domain family member 13 [Source:HGNC Symbol;Acc:HGNC:25571]	TBC	1421	1600	1532	920	865	742	13.6252798315405	12.1972044091661	12.0997285809219	11.4293197025716	11.0756205015236	10.1848726238168
ENSG00000183955	2615.16146125361	2688.86233562129	2660.52608892222	2843.25641719476	2951.02187535705	3089.35112521241	-0.157211397875197	0.0280462495906243	0.405191934989459	KMT5A	12	123383773	123409358	+	4579	protein_coding	lysine methyltransferase 5A [Source:HGNC Symbol;Acc:HGNC:29489]	SET	2836	3673	3512	2374	2400	2357	23.647661012826	24.3496016061313	24.1213706720514	25.6474316126764	26.7235292580884	28.1346742604399
ENSG00000164754	18785.6379720235	17597.2972566471	17450.9905992063	20071.6656679726	20107.5253032141	19179.666955975	-0.141045869875691	0.0280821092895747	0.405240438220391	RAD21	8	116845935	116874866	-	6192	protein_coding	RAD21 cohesin complex component [Source:HGNC Symbol;Acc:HGNC:9811]	Rad21_Rec8_N	20372	24038	23036	16759	16353	14633	125.618998896611	117.844402369747	117.002257408684	133.890869730485	134.654137923361	129.168131489847
ENSG00000125968	165.061319310436	149.340570777769	158.32857419839	117.371157912842	120.500059910413	117.964192307644	0.408555686566533	0.0282582506748206	0.407310831692097	ID1	20	31605283	31606515	+	1233	protein_coding	inhibitor of DNA binding 1, HLH protein [Source:HGNC Symbol;Acc:HGNC:5360]	HLH	179	204	209	98	98	90	5.54297044036233	5.02236955762828	5.33090972724049	3.93184879884052	4.052436457939	3.98962783442252
ENSG00000170345	38.7294715700464	27.086279994007	35.6049903699728	47.9065950664661	63.9388072994029	55.0499564102338	-0.723349504952925	0.0283831792302801	0.408639120835026	FOS	14	75278774	75282230	+	3238	protein_coding	Fos proto-oncogene, AP-1 transcription factor subunit [Source:HGNC Symbol;Acc:HGNC:3796]	bZIP_1	42	37	47	40	52	42	0.495250649971193	0.346869771930991	0.456498266109261	0.611106574853508	0.818803544444218	0.708965983918073
ENSG00000184254	107.889242230843	103.95275024727	128.026454734583	69.4645628463758	86.0714713645808	83.8856478632134	0.507272576328054	0.0284770958310476	0.409518374649944	ALDH1A3	15	100877714	100916626	+	5772	protein_coding	aldehyde dehydrogenase 1 family member A3 [Source:HGNC Symbol;Acc:HGNC:409]	Aldedh	117	142	169	58	70	64	0.773948650871971	0.746798775330963	0.920827966916008	0.497090519680302	0.61833656972562	0.60604741601207
novel.208	634.425629528379	467.055314491256	515.136030884713	697.040958217082	516.428828187485	950.267104700464	-0.420973091775344	0.0285986690460016	0.410792863669986	-	CHR_HG926_PATCH	22297693	22330670	-	4071	-	PF05193:Peptidase M16 inactive domain|PF00675:Insulinase (Peptidase family M16)	-	688	638	680	582	420	725	6.45267726409462	4.75730670547117	5.25322411373658	7.07221885296384	5.26018965432023	9.73396670729592
ENSG00000078399	1082.58094341034	1242.30857161703	1278.74944137264	1456.36049002057	1266.4802215074	1508.63094828998	-0.230651457846562	0.0286631765211351	0.41124566727907	HOXA9	7	27162435	27175180	-	3029	protein_coding	homeobox A9 [Source:HGNC Symbol;Acc:HGNC:5109]	-	1174	1697	1688	1216	1030	1151	14.7986272682191	17.0068602929055	17.5263422307559	19.8594908937009	17.3376873125028	20.769641608669
ENSG00000089327	3269.87395684249	3009.50532582062	3006.72780379622	3251.66014013639	3271.94550430213	5096.05310769021	-0.323279042659334	0.028879343001727	0.413671017296946	FXYD5	19	35154730	35169883	+	2993	protein_coding	FXYD domain containing ion transport regulator 5 [Source:HGNC Symbol;Acc:HGNC:4029]	-	3546	4111	3969	2715	2661	3888	45.2360445001467	41.6948422511814	41.7054201625896	44.8742214137563	45.3305900849322	71.0023121875096
ENSG00000273812	64.5491192834106	49.0481286377965	59.089132954423	70.6622277230375	100.826580741366	87.8177876068015	-0.58950298422727	0.0289051790638163	0.413671017296946	BX640514.2	20	62596732	62603115	-	625	lincRNA	-	-	70	67	78	59	82	67	4.27632427895126	3.25414095313906	3.92493712618279	4.66988089092655	6.68939821251234	5.85932702274629
ENSG00000111452	0.922130275477295	0.732061621459649	0	2.3953297533233	8.60714713645808	5.24285299145084	-3.33184692488788	0.0289276724143776	1	ADGRD1	12	130953907	131141469	+	14718	protein_coding	adhesion G protein-coupled receptor D1 [Source:HGNC Symbol;Acc:HGNC:19893]	7tm_2	1	1	0	2	7	4	0.0025942021182464	0.00206249439280555	0	0.0067222553654561	0.0242494814543843	0.0148547088820733
ENSG00000278970	258.196477133643	260.613937239635	241.659402723858	311.39286793203	313.546074256687	308.017613247737	-0.295344826061691	0.0289317554606142	0.413671017296946	HEIH	5	180829954	180831605	-	1652	TEC	hepatocellular carcinoma up-regulated EZH2-associated long non-coding RNA [Source:HGNC Symbol;Acc:HGNC:45049]	-	280	356	319	260	255	235	6.47143504683908	6.54156302693651	6.07293676299663	7.78569012163545	7.87015620474188	7.77518572210854
ENSG00000188229	15577.5467436379	13976.5204769076	14407.9002520535	12576.678869824	13036.1391343898	13763.7998158063	0.158867352826005	0.0290182761511379	0.41398512833716	TUBB4B	9	137241213	137243707	+	2111	protein_coding	tubulin beta 4B class IVb [Source:HGNC Symbol;Acc:HGNC:20771]	Tubulin	16893	19092	19019	10501	10602	10501	305.542168760251	274.53945518734	283.346311760097	246.07995264725	256.06650937401	271.891341488873
ENSG00000235552	2380.94037128238	2073.93057359519	1978.72840098658	2489.94527857957	2320.24094949948	2616.18364273397	-0.2075580241139	0.0290540199365047	0.41398512833716	RPL6P27	18	6462144	6463015	-	872	transcribed_processed_pseudogene	ribosomal protein L6 pseudogene 27 [Source:HGNC Symbol;Acc:HGNC:36133]	-	2582	2833	2612	2079	1887	1996	113.05567341346	98.6215138496481	94.2051849343302	117.942903176949	110.333813729046	125.11143469937
ENSG00000177971	1100.10141864441	991.943497077825	1043.15046254154	983.282863739216	901.291264431967	676.328035897158	0.290607286111897	0.0290993245196504	0.41398512833716	IMP3	15	75639085	75648706	-	2565	protein_coding	IMP3, U3 small nucleolar ribonucleoprotein [Source:HGNC Symbol;Acc:HGNC:14497]	S4	1193	1355	1377	821	733	516	17.7584755805794	16.0359059654339	16.8835858160697	15.8339619529962	14.5703444877441	10.9955076362962
ENSG00000214253	2223.25609417576	2317.70709354125	2429.4724280107	2567.79349556258	2472.7104130596	2970.0762196569	-0.200113329073829	0.0291337914654873	0.41398512833716	FIS1	7	101239458	101252316	-	1795	protein_coding	fission, mitochondrial 1 [Source:HGNC Symbol;Acc:HGNC:21689]	-	2411	3166	3207	2144	2011	2266	51.2844102494603	53.5411916270229	56.1891711470083	59.0872989362313	57.1216616505975	68.9998910403229
ENSG00000263264	628.892847875515	571.008064738527	576.497822798922	524.577215977804	513.969643291354	452.196070512635	0.25106338278778	0.0291354348870721	0.41398512833716	AC119396.1	19	7348943	7383385	+	1558	protein_coding	-	-	682	780	761	438	418	345	16.7135817339352	15.1973800572423	15.3615600263379	13.9072245370112	13.6792423292749	12.1033221818986
ENSG00000136628	10638.6169881816	9407.72389737795	9056.54595474522	10495.1373141861	11023.2962969067	11382.2338444398	-0.177088153972494	0.0291529469586162	0.41398512833716	EPRS	1	219968601	220046658	-	5450	protein_coding	glutamyl-prolyl-tRNA synthetase [Source:HGNC Symbol;Acc:HGNC:3418]	HGTP_anticodon	11537	12851	11955	8763	8965	8684	80.8256114126159	71.5784016650521	68.9876254756458	79.5408300559582	83.8700701711416	87.0915991125716
ENSG00000277383	7.37704220381836	9.51680107897544	9.090635839142	22.7556326565714	14.7551093767853	23.5928384615288	-1.22667635363764	0.0292126584036618	1	AC010331.1	19	47607873	47608454	-	582	antisense	-	-	8	13	12	19	12	18	0.524831158437808	0.678050347342023	0.64844982920017	1.61496987534955	1.05126323430229	1.69045055664707
ENSG00000142207	3116.80033111326	2962.6533820472	2862.03518335654	2590.54912821915	2823.14426075825	2500.84087692205	0.17560249055732	0.0292239438965045	0.414521197385231	URB1	21	32311018	32393026	-	11461	protein_coding	URB1 ribosome biogenesis 1 homolog (S. cerevisiae) [Source:HGNC Symbol;Acc:HGNC:17344]	-	3380	4047	3778	2163	2296	1908	11.2602179307272	10.7189505400483	10.3671064962774	9.33614990471937	10.2141583386237	9.09931731442902
ENSG00000063438	5802.96582357862	6533.64997152737	6308.14371937795	5600.28096326989	5824.57942648599	4920.41753247661	0.189930570622688	0.0292713610292359	0.414618081668744	AHRR	5	304176	438291	+	7678	protein_coding	aryl-hydrocarbon receptor repressor [Source:HGNC Symbol;Acc:HGNC:346]	PAS	6293	8925	8327	4676	4737	3754	31.2940831497231	35.2859400656825	34.108182312564	30.1272994462118	31.4563618303155	26.7238553788465
ENSG00000124596	1026.33099660623	1013.17328410015	977.243352707765	1147.36295184186	1074.66379960919	1259.59543119606	-0.20654996507629	0.0292972834416237	0.414618081668744	OARD1	6	41033627	41097787	-	6523	protein_coding	O-acyl-ADP-ribose deacylase 1 [Source:HGNC Symbol;Acc:HGNC:21257]	-	1113	1384	1290	958	874	961	6.5147895940638	6.44065871271868	6.21957129601543	7.26527303243093	6.83151881631762	8.05246714389952
ENSG00000116133	8794.35643722696	7780.35091287315	7639.16431682566	7341.68569393593	7351.73324698326	6710.85182905707	0.17765927048855	0.0294523098669197	0.416339455125572	DHCR24	1	54849633	54887218	-	4250	protein_coding	24-dehydrocholesterol reductase [Source:HGNC Symbol;Acc:HGNC:2859]	FAD_binding_4	9537	10628	10084	6130	5979	5120	85.6792114461307	75.9109088014967	74.6211651214692	71.3518690463105	71.7286799006658	65.8466952512314
ENSG00000107566	2814.3416007567	2647.86688481955	2727.1907517426	2382.15543968003	2336.22565132434	2576.86224529809	0.166801432191474	0.0295294676743167	0.416776809874102	ERLIN1	10	100150094	100188334	-	5792	protein_coding	ER lipid raft associated 1 [Source:HGNC Symbol;Acc:HGNC:16947]	-	3052	3617	3600	1989	1900	1966	20.1191016231737	18.9566473370114	19.5475380142178	16.9879134356361	16.7254673758557	18.5527337738092
ENSG00000197951	320.901335866099	296.484956691158	310.596724504018	238.335310455669	244.688897165022	268.696215811855	0.303968999675106	0.0295501042612052	0.416776809874102	ZNF71	19	56595264	56626481	+	6170	protein_coding	zinc finger protein 71 [Source:HGNC Symbol;Acc:HGNC:13141]	zf-C2H2	348	405	410	199	199	205	2.15350898511669	1.99256012183005	2.08985816104463	1.5955180501854	1.64445171894142	1.81602427438827
ENSG00000126461	4414.23762870981	4262.79482175954	4286.99235114205	3824.14395118066	4014.61934293366	3904.61476538301	0.142544987442554	0.0296265961967532	0.417383504385445	SCAF1	19	49642125	49658642	+	4548	protein_coding	SR-related CTD associated factor 1 [Source:HGNC Symbol;Acc:HGNC:30403]	-	4787	5823	5659	3193	3265	2979	40.1879246830233	38.8658266429412	39.1324786273137	34.7305988587097	36.6029378429757	35.801646452683
ENSG00000072135	1084.4252039613	999.264113292422	1013.60589606433	1138.97929770523	1109.09238815503	1432.60957991394	-0.248766473110359	0.029729954626542	0.417900126843723	PTPN18	2	130356007	130375409	+	5774	protein_coding	protein tyrosine phosphatase, non-receptor type 18 [Source:HGNC Symbol;Acc:HGNC:9649]	Y_phosphatase	1176	1365	1338	951	902	1093	7.77648162954421	7.17624813406149	7.28781689752107	8.14774722028165	7.96494851247356	10.3465684370326
ENSG00000149658	2314.54699144801	2365.29109893613	2312.80926807504	2025.25130643485	2182.52659531616	2047.33409316155	0.160855017559934	0.0297371345382822	0.417900126843723	YTHDF1	20	63195429	63216234	-	3301	protein_coding	YTH N6-methyladenosine RNA binding protein 1 [Source:HGNC Symbol;Acc:HGNC:15867]	YTH	2510	3231	3053	1691	1775	1562	29.0322573791699	29.712076789237	29.087031334318	25.3414751903532	27.4161235028774	25.8635691850776
ENSG00000129932	1081.65881313487	1111.26954137575	1227.99339127076	921.004290152811	1077.12298450532	929.295692734661	0.225066770777796	0.0297638203911795	0.417900126843723	DOHH	19	3490822	3500940	-	2031	protein_coding	deoxyhypusine hydroxylase [Source:HGNC Symbol;Acc:HGNC:28662]	-	1173	1518	1621	769	876	709	22.0516299993398	22.6883766491816	25.1010107813755	18.7305368750601	21.9911224877238	19.0804786036909
ENSG00000120942	1444.97814167292	1304.5338094411	1221.17541439141	1132.99097332192	1134.9138295644	1173.08835683713	0.205807458972629	0.0298264787604375	0.41803818195149	UBIAD1	1	11273206	11296049	+	5082	protein_coding	UbiA prenyltransferase domain containing 1 [Source:HGNC Symbol;Acc:HGNC:30791]	-	1567	1782	1612	946	923	895	11.7729945766512	10.6442389192133	9.97581750226834	9.20852952847979	9.26019762203054	9.62589958515776
ENSG00000177733	11686.1569811238	11197.6145618468	11489.0485947023	10266.3833227437	11001.1636328415	8735.90379700496	0.196021478527385	0.0298446025709085	0.41803818195149	HNRNPA0	5	137745651	137754376	-	8726	protein_coding	heterogeneous nuclear ribonucleoprotein A0 [Source:HGNC Symbol;Acc:HGNC:5030]	RRM_1	12673	15296	15166	8572	8947	6665	55.4519514619173	53.2113455961244	54.6605455326627	48.5960268225078	52.277576166534	41.7482136574648
ENSG00000139370	815.163163521929	860.904466836548	851.489556932967	759.319531803488	740.214653735395	684.192315384334	0.210898233624755	0.0298742396630396	0.41803818195149	SLC15A4	12	128793191	128823983	-	5496	protein_coding	solute carrier family 15 member 4 [Source:HGNC Symbol;Acc:HGNC:23090]	-	884	1176	1124	634	602	522	6.1412694014363	6.49534424101438	6.43187663555642	5.70658569261357	5.58474029329039	5.19130722254171
ENSG00000172164	1584.21981326999	1453.87438021886	1455.25928724932	1731.82341165275	1741.10290646066	1618.73086111045	-0.18124857236453	0.0299242170422356	0.418268092020844	SNTB1	8	120535745	120813273	-	6747	protein_coding	syntrophin beta 1 [Source:HGNC Symbol;Acc:HGNC:11168]	PDZ	1718	1986	1921	1446	1416	1235	9.72221134159927	8.93531997213544	8.95436459342464	10.6020876954098	10.7005415560907	10.0048181628149
ENSG00000152583	0	0	1.51510597319033	4.79065950664661	6.1479622403272	5.24285299145084	-3.36851019578257	0.0299390825392665	1	SPARCL1	4	87473335	87531061	-	3477	protein_coding	SPARC like 1 [Source:HGNC Symbol;Acc:HGNC:11220]	-	0	0	2	4	5	4	0	0	0.0180902023101572	0.0569100687194609	0.0733193368761304	0.062879380306688
ENSG00000041357	8207.8815820234	7784.74328260191	7988.39624364603	9217.22889078808	8079.651976238	10182.9312226454	-0.19645245946037	0.0299899544032123	0.418386320444647	PSMA4	15	78540405	78552419	+	6996	protein_coding	proteasome subunit alpha 4 [Source:HGNC Symbol;Acc:HGNC:9533]	Proteasome	8901	10634	10545	7696	6571	7769	48.5782212373208	46.1411516811322	47.4039904620377	54.4188133784843	47.8889021671122	60.6971462900388
[truncated: 319 more rows]
