# Supplementary material for: Stearoyl-CoA desaturase inhibition is toxic to acute myeloid leukemia displaying high levels of the de novo fatty acid biosynthesis and desaturation
Source: Leukemia. 2024 Aug 26;38(11):2395–409. doi: 10.1038/s41375-024-02390-9 (PMC11518998; doi:10.1038/s41375-024-02390-9)
Supplement: Supplementary file 9 — Supplementary Data 8. Enriched datasets [file 41375_2024_2390_MOESM9_ESM.xlsx]

## Sheet: Fig 4. Prot Enrichr UP MSigDB
Term	Overlap	P-value	Adjusted P-value	Old P-value	Old Adjusted P-value	Odds Ratio	Combined Score	Genes
Oxidative Phosphorylation	15/200	4.91E-09	2.06E-07	0	0	7.90601	151.257	COX7B;MRPS15;NDUFB7;NDUFB5;MRPS11;COX4I1;NDUFB4;NDUFC2;COX7A2;COX7C;OGDH;NDUFS1;UQCRC2;CYC1;SLC25A11
Adipogenesis	14/200	3.88E-08	8.15E-07	0	0	7.30257	124.613	PTCD3;COX7B;JAGN1;CD151;NDUFB7;TALDO1;ABCB8;SLC1A5;AGPAT3;BCL2L13;REEP5;CYC1;REEP6;DHCR7
mTORC1 Signaling	9/200	3.36E-04	0.0035271	0	0	4.46005	35.6744	CYB5B;PSMD14;SCD;RPA1;ASNS;SLC2A3;ETF1;SLC1A5;DHCR7
Myc Targets V1	9/200	3.36E-04	0.0035271	0	0	4.46005	35.6744	PSMD8;EXOSC7;RSL1D1;XPO1;PSMD14;PSMB3;RPL14;ETF1;CYC1
DNA Repair	7/150	0.00124247	0.0104367	0	0	4.60023	30.7785	BCAP31;SEC61A1;RALA;MRPL40;ERCC5;VPS37B;STX3
Cholesterol Homeostasis	1974-04-01	0.00844599	0.059122	0	0	5.31375	25.3682	MVK;SCD;STX5;DHCR7
p53 Pathway	6/200	0.0217307	0.130384	0	0	2.88513	11.0472	SEC61A1;CCNK;FUCA1;SLC3A2;ERCC5;SERPINB5
UV Response Up	5/158	0.0286529	0.150428	0	0	3.04045	10.8012	CYB5B;AP2S1;ASNS;TMBIM6;PRKACA
Mitotic Spindle	5/199	0.0651163	0.303876	0	0	2.39288	6.53633	CENPJ;NF1;KPTN;VCL;HDAC6
Protein Secretion	1996-03-01	0.0857461	0.360134	0	0	2.98213	7.3252	TSPAN8;AP1G1;AP2S1
Apical Junction	4/200	0.171118	0.598914	0	0	1.88564	3.3289	NF1;DHX16;STX4;VCL
heme Metabolism	4/200	0.171118	0.598914	0	0	1.88564	3.3289	XPO7;ASNS;TMEM9B;SIDT2
Apoptosis	3/161	0.252375	0.733949	0	0	1.74951	2.40879	BCAP31;ETF1;MCL1
Androgen Response	2/100	0.29386	0.733949	0	0	1.87736	2.29911	SCD;FKBP5
Hedgehog Signaling	1936-01-01	0.323795	0.733949	0	0	2.62445	2.95945	NF1
Pancreas Beta Cells	1940-01-01	0.35259	0.733949	0	0	2.3548	2.45476	PKLR
IL-2/STAT5 Signaling	3/199	0.364037	0.733949	0	0	1.40759	1.42237	GABARAPL1;SLC2A3;SLC1A5
TNF-alpha Signaling via NF-kB	3/200	0.366974	0.733949	0	0	1.40037	1.40382	RCAN1;SLC2A3;MCL1
Estrogen Response Early	3/200	0.366974	0.733949	0	0	1.40037	1.40382	ZNF185;DHCR7;FKBP5
E2F Targets	3/200	0.366974	0.733949	0	0	1.40037	1.40382	XPO1;CSE1L;RPA1
Xenobiotic Metabolism	3/200	0.366974	0.733949	0	0	1.40037	1.40382	GABARAPL1;TMBIM6;SLC1A5
Reactive Oxygen Species Pathway	1949-01-01	0.412994	0.788443	0	0	1.9124	1.69118	NDUFB4
TGF-beta Signaling	1954-01-01	0.444093	0.810952	0	0	1.73155	1.40554	FNTA
Myc Targets V2	1958-01-01	0.467786	0.818626	0	0	1.60971	1.22297	BYSL
Fatty Acid Metabolism	2/158	0.510786	0.858121	0	0	1.17589	0.78997	GABARAPL1;REEP6
Hypoxia	2/200	0.638585	0.874408	0	0	0.924478	0.414628	PKLR;SLC2A3
G2-M Checkpoint	2/200	0.638585	0.874408	0	0	0.924478	0.414628	XPO1;HMGN2
Estrogen Response Late	2/200	0.638585	0.874408	0	0	0.924478	0.414628	DHCR7;FKBP5
Complement	2/200	0.638585	0.874408	0	0	0.924478	0.414628	USP8;STX4
Interferon Alpha Response	1997-01-01	0.652102	0.874408	0	0	0.953876	0.407834	MOV10
Pperoxisome	1/104	0.67769	0.874408	0	0	0.888733	0.345776	FIS1
PI3K/AKT/mTOR Signaling	1/105	0.681189	0.874408	0	0	0.880143	0.337901	RALB
Bile Acid Metabolism	1/112	0.704646	0.874408	0	0	0.824345	0.28857	SLC22A18
Unfolded Protein Response	1/113	0.707854	0.874408	0	0	0.816944	0.282268	ASNS
Spermatogenesis	1/135	0.770278	0.88726	0	0	0.682055	0.178019	TALDO1
UV Response Dn	1/144	0.791809	0.88726	0	0	0.638836	0.149126	SLC22A18
Myogenesis	1/200	0.88726	0.88726	0	0	0.457754	0.0547551	SCD
Interferon Gamma Response	1/200	0.88726	0.88726	0	0	0.457754	0.0547551	TOR1B
Epithelial Mesenchymal Transition	1/200	0.88726	0.88726	0	0	0.457754	0.0547551	FUCA1
Glycolysis	1/200	0.88726	0.88726	0	0	0.457754	0.0547551	TALDO1
Allograft Rejection	1/200	0.88726	0.88726	0	0	0.457754	0.0547551	RPS9
KRAS Signaling Up	1/200	0.88726	0.88726	0	0	0.457754	0.0547551	FUCA1

## Sheet: Fig 4. Prot Enrichr DOWN MSigDB
Term	Overlap	P-value	Adjusted P-value	Old P-value	Old Adjusted P-value	Odds Ratio	Combined Score	Genes
Epithelial Mesenchymal Transition	12/200	4.01E-06	1.84E-04	0	0	5.68085	70.5966	FBN2;CDH2;DST;WIPF1;COL12A1;IGFBP2;FN1;TIMP3;PLOD2;THBS1;PFN2;LOXL2
Coagulation	7/138	0.00115668	0.022686	0	0	4.66358	31.5361	RABIF;CSRP1;GDA;FN1;TIMP3;FYN;THBS1
UV Response Dn	7/144	0.00147952	0.022686	0	0	4.45797	29.0483	PHF3;DDAH1;CELF2;BCKDHB;FYN;APBB2;NFKB1
Complement	7/200	0.00895269	0.0823647	0	0	3.15544	14.8804	RABIF;GMFB;CSRP1;FN1;CBLB;FYN;ATOX1
Myc Targets V1	7/200	0.00895269	0.0823647	0	0	3.15544	14.8804	CDK4;NCBP2;PABPC4;SRSF2;VDAC1;HNRNPA1;EIF4G2
TGF-beta Signaling	1954-03-01	0.0247708	0.18991	0	0	5.06473	18.7298	NCOR2;THBS1;ENG
DNA Repair	5/150	0.0307836	0.202292	0	0	2.98086	10.3757	ZNRD1;NCBP2;ALYREF;EDF1;SRSF6
E2F Targets	5/200	0.0839361	0.353896	0	0	2.21089	5.47792	SLBP;UBR7;CDK4;UBE2T;SRSF2
Glycolysis	5/200	0.0839361	0.353896	0	0	2.21089	5.47792	B3GAT3;HDLBP;PLOD2;BPNT1;MIF
KRAS Signaling Up	5/200	0.0839361	0.353896	0	0	2.21089	5.47792	MAP4K1;IKZF1;ZNF277;WDR33;ENG
Wnt-beta Catenin Signaling	1942-02-01	0.0852778	0.353896	0	0	4.2887	10.5581	NCOR2;NOTCH1
Apical Surface	1944-02-01	0.0923208	0.353896	0	0	4.08406	9.73021	APP;GSTM3
Reactive Oxygen Species Pathway	1949-02-01	0.110615	0.368477	0	0	3.64866	8.03326	SCAF4;ATOX1
Fatty Acid Metabolism	4/158	0.112145	0.368477	0	0	2.23445	4.88889	HMGCS1;BCKDHB;MIF;PTPRG
G2-M Checkpoint	4/200	0.203197	0.584193	0	0	1.75188	2.79176	EWSR1;UBE2C;CDK4;SRSF2
Myogenesis	4/200	0.203197	0.584193	0	0	1.75188	2.79176	APP;NOTCH1;NAV2;SORBS3
Apoptosis	3/161	0.287169	0.628913	0	0	1.62595	2.02867	APP;GSTM1;TIMP3
Protein Secretion	1996-02-01	0.306276	0.628913	0	0	1.81998	2.15353	DST;VPS4B
Interferon Alpha Response	1997-02-01	0.310551	0.628913	0	0	1.80073	2.10579	LGALS3BP;GBP4
Notch Signaling	1932-01-01	0.311789	0.628913	0	0	2.75618	3.21213	NOTCH1
Hedgehog Signaling	1936-01-01	0.343223	0.628913	0	0	2.44069	2.61002	NRP2
Angiogenesis	1936-01-01	0.343223	0.628913	0	0	2.44069	2.61002	APP
PI3K/AKT/mTOR Signaling	2/105	0.34452	0.628913	0	0	1.66019	1.76911	SMAD2;CDK4
Pancreas Beta Cells	1940-01-01	0.373226	0.628913	0	0	2.18992	2.15832	FOXO1
Mitotic Spindle	3/199	0.407056	0.628913	0	0	1.30817	1.17579	DST;MYO9B;TSC1
Estrogen Response Early	3/200	0.410161	0.628913	0	0	1.30147	1.15987	NCOR2;NAV2;PAPSS2
Interferon Gamma Response	3/200	0.410161	0.628913	0	0	1.30147	1.15987	LGALS3BP;NFKB1;GBP4
Apical Junction	3/200	0.410161	0.628913	0	0	1.30147	1.15987	TSC1;SORBS3;CD99
Xenobiotic Metabolism	3/200	0.410161	0.628913	0	0	1.30147	1.15987	ALAS1;MTHFD1;PAPSS2
Oxidative Phosphorylation	3/200	0.410161	0.628913	0	0	1.30147	1.15987	ALAS1;TIMM17A;VDAC1
Myc Targets V2	1958-01-01	0.492218	0.730388	0	0	1.497	1.06112	CDK4
UV Response Up	2/158	0.549235	0.77079	0	0	1.0932	0.655076	ALAS1;IGFBP2
Cholesterol Homeostasis	1974-01-01	0.57895	0.77079	0	0	1.16794	0.638325	HMGCS1
IL-2/STAT5 Signaling	2/199	0.674323	0.77079	0	0	0.863871	0.340405	AHR;GBP4
Hypoxia	2/200	0.676991	0.77079	0	0	0.859464	0.335275	HDLBP;MIF
Estrogen Response Late	2/200	0.676991	0.77079	0	0	0.859464	0.335275	NCOR2;PAPSS2
mTORC1 Signaling	2/200	0.676991	0.77079	0	0	0.859464	0.335275	HMGCS1;PLOD2
Inflammatory Response	2/200	0.676991	0.77079	0	0	0.859464	0.335275	AHR;NFKB1
p53 Pathway	2/200	0.676991	0.77079	0	0	0.859464	0.335275	APP;NOTCH1
Allograft Rejection	2/200	0.676991	0.77079	0	0	0.859464	0.335275	MAP4K1;IL16
Androgen Response	1/100	0.689537	0.77079	0	0	0.860073	0.319718	HMGCS1
Pperoxisome	1/104	0.703765	0.77079	0	0	0.826504	0.29036	VPS4B
Unfolded Protein Response	1/113	0.733448	0.784619	0	0	0.75974	0.235518	ATF6
Spermatogenesis	1/135	0.794124	0.83022	0	0	0.634296	0.146215	GSTM3
TNF-alpha Signaling via NF-kB	1/200	0.904182	0.904182	0	0	0.4257	0.0428786	NFKB1
KRAS Signaling Dn	1/200	0.904182	0.904182	0	0	0.4257	0.0428786	IGFBP2

## Sheet: Fig 6. RNA Enrich ALL KEGG
Term	GeneRatio	BgRatio	pvalue	padj	geneID	geneName	keggID	Count	Up	Up_Gene_id	Down	Down_Gene_id
Aminoacyl-tRNA biosynthesis	15|816	57|8222	0.000320872	0.100433	ENSG00000140105/ENSG00000106105/ENSG00000090861/ENSG00000134684/novel.216/ENSG00000196305/ENSG00000031698/ENSG00000113407/ENSG00000136628/ENSG00000247626/ENSG00000134440/ENSG00000166986/ENSG00000116874/ENSG00000179115/ENSG00000133706	WARS/GARS/AARS/YARS/-/IARS/SARS/TARS/EPRS/MARS2/NARS/MARS/WARS2/FARSA/LARS	hsa:7453/hsa:2617/hsa:16/hsa:8565/hsa:833/hsa:3376/hsa:6301/hsa:6897/hsa:2058/hsa:92935/hsa:4677/hsa:4141/hsa:10352/hsa:2193/hsa:51520	15	13	ENSG00000140105/ENSG00000106105/ENSG00000090861/ENSG00000134684/novel.216/ENSG00000196305/ENSG00000031698/ENSG00000113407/ENSG00000136628/ENSG00000134440/ENSG00000166986/ENSG00000116874/ENSG00000133706	2	ENSG00000247626/ENSG00000179115
Parathyroid hormone synthesis, secretion and action	20|816	99|8222	0.00148675	0.206836	ENSG00000120738/ENSG00000128272/ENSG00000124762/novel.511/ENSG00000150995/ENSG00000130522/ENSG00000124813/ENSG00000067560/ENSG00000170345/ENSG00000121281/ENSG00000182158/ENSG00000157227/ENSG00000081189/ENSG00000111012/ENSG00000113070/ENSG00000116604/novel.561/ENSG00000149782/ENSG00000087460/ENSG00000096433	EGR1/ATF4/CDKN1A/-/ITPR1/JUND/RUNX2/RHOA/FOS/ADCY7/CREB3L2/MMP14/MEF2C/CYP27B1/HBEGF/MEF2D/-/PLCB3/GNAS/ITPR3	hsa:1958/hsa:468/hsa:1026/hsa:1388/hsa:3708/hsa:3727/hsa:860/hsa:387/hsa:2353/hsa:113/hsa:64764/hsa:4323/hsa:4208/hsa:1594/hsa:1839/hsa:4209/hsa:1388/hsa:5331/hsa:2778/hsa:3710	20	15	ENSG00000120738/ENSG00000128272/ENSG00000124762/ENSG00000150995/ENSG00000130522/ENSG00000124813/ENSG00000067560/ENSG00000170345/ENSG00000182158/ENSG00000157227/ENSG00000081189/ENSG00000113070/ENSG00000116604/novel.561/ENSG00000087460	5	novel.511/ENSG00000121281/ENSG00000111012/ENSG00000149782/ENSG00000096433
Biosynthesis of amino acids	20|816	105|8222	0.00309317	0.206836	ENSG00000135069/ENSG00000116761/ENSG00000120053/ENSG00000182199/ENSG00000146733/ENSG00000130707/ENSG00000138413/ENSG00000060982/ENSG00000135821/ENSG00000183010/ENSG00000163931/ENSG00000111640/ENSG00000092621/ENSG00000176974/ENSG00000168906/ENSG00000177156/ENSG00000182054/ENSG00000274276/ENSG00000255182/ENSG00000067225	PSAT1/CTH/GOT1/SHMT2/PSPH/ASS1/IDH1/BCAT1/GLUL/PYCR1/TKT/GAPDH/PHGDH/SHMT1/MAT2A/TALDO1/IDH2/CBSL/AC084125.2/PKM	hsa:29968/hsa:1491/hsa:2805/hsa:6472/hsa:5723/hsa:445/hsa:3417/hsa:586/hsa:2752/hsa:5831/hsa:7086/hsa:2597/hsa:26227/hsa:6470/hsa:4144/hsa:6888/hsa:3418/hsa:102724560/hsa:2875/hsa:5315	20	17	ENSG00000135069/ENSG00000116761/ENSG00000120053/ENSG00000182199/ENSG00000146733/ENSG00000130707/ENSG00000138413/ENSG00000060982/ENSG00000135821/ENSG00000183010/ENSG00000163931/ENSG00000111640/ENSG00000092621/ENSG00000177156/ENSG00000182054/ENSG00000274276/ENSG00000067225	3	ENSG00000176974/ENSG00000168906/ENSG00000255182
Protein processing in endoplasmic reticulum	32|816	199|8222	0.00399395	0.206836	ENSG00000175197/ENSG00000051108/ENSG00000100219/ENSG00000128272/ENSG00000087074/novel.511/ENSG00000134109/novel.139/ENSG00000148719/ENSG00000025796/ENSG00000115275/ENSG00000120694/ENSG00000163479/ENSG00000130175/ENSG00000116044/ENSG00000086619/ENSG00000114850/ENSG00000184787/ENSG00000075826/ENSG00000179262/ENSG00000112208/ENSG00000136986/ENSG00000127022/ENSG00000089248/ENSG00000124783/ENSG0000016…	DDIT3/HERPUD1/XBP1/ATF4/PPP1R15A/-/EDEM1/-/DNAJB12/SEC63/MOGS/HSPH1/SSR2/PRKCSH/NFE2L2/ERO1B/SSR3/UBE2G2/SEC31B/RAD23A/BAG2/DERL1/CANX/ERP29/SSR1/LMAN2/UFD1/SEC24D/EDEM3/-/SEC23B/DAD1	hsa:1649/hsa:9709/hsa:7494/hsa:468/hsa:23645/hsa:1388/hsa:9695/hsa:10525/hsa:54788/hsa:11231/hsa:7841/hsa:10808/hsa:6746/hsa:5589/hsa:4780/hsa:56605/hsa:6747/hsa:7327/hsa:25956/hsa:5886/hsa:9532/hsa:79139/hsa:821/hsa:10961/hsa:6745/hsa:10960/hsa:7353/hsa:9871/hsa:80267/hsa:1388/hsa:10483/hsa:1603	32	24	ENSG00000175197/ENSG00000051108/ENSG00000100219/ENSG00000128272/ENSG00000087074/ENSG00000134109/novel.139/ENSG00000148719/ENSG00000025796/ENSG00000163479/ENSG00000130175/ENSG00000116044/ENSG00000114850/ENSG00000179262/ENSG00000136986/ENSG00000127022/ENSG00000089248/ENSG00000124783/ENSG00000169223/ENSG00000070010/ENSG00000150961/novel.561/ENSG00000101310/ENSG00000129562	8	novel.511/ENSG00000115275/ENSG00000120694/ENSG00000086619/ENSG00000184787/ENSG00000075826/ENSG00000112208/ENSG00000116406
Thyroid hormone synthesis	14|816	66|8222	0.00462016	0.206836	ENSG00000128272/ENSG00000091137/novel.511/ENSG00000150995/ENSG00000104687/ENSG00000121281/ENSG00000233276/ENSG00000182158/ENSG00000127022/ENSG00000228838/novel.561/ENSG00000149782/ENSG00000087460/ENSG00000096433	ATF4/SLC26A4/-/ITPR1/GSR/ADCY7/GPX1/CREB3L2/CANX/AL355483.2/-/PLCB3/GNAS/ITPR3	hsa:468/hsa:5172/hsa:1388/hsa:3708/hsa:2936/hsa:113/hsa:2876/hsa:64764/hsa:821/hsa:4036/hsa:1388/hsa:5331/hsa:2778/hsa:3710	14	9	ENSG00000128272/ENSG00000091137/ENSG00000150995/ENSG00000104687/ENSG00000233276/ENSG00000182158/ENSG00000127022/novel.561/ENSG00000087460	5	novel.511/ENSG00000121281/ENSG00000228838/ENSG00000149782/ENSG00000096433
Cellular senescence	33|816	209|8222	0.00467104	0.206836	ENSG00000124762/ENSG00000169100/ENSG00000150995/novel.578/novel.559/ENSG00000187840/ENSG00000185650/ENSG00000116717/ENSG00000134954/novel.563/ENSG00000096717/ENSG00000118971/ENSG00000108984/ENSG00000141510/ENSG00000133740/ENSG00000105329/ENSG00000099860/ENSG00000112062/ENSG00000106615/ENSG00000126934/ENSG00000056972/ENSG00000157456/ENSG00000198793/ENSG00000175387/ENSG00000260007/ENSG00000172531/E…	CDKN1A/SLC25A6/ITPR1/-/-/EIF4EBP1/ZFP36L1/GADD45A/ETS1/-/SIRT1/CCND2/MAP2K6/TP53/E2F5/TGFB1/GADD45B/MAPK14/RHEB/MAP2K2/TRAF3IP2/CCNB2/MTOR/SMAD2/AC107871.1/PPP1CA/CALML4/PPP3CB/CDC25A/PIK3CD/VDAC1P2/AL136172.1/ITPR3	hsa:1026/hsa:293/hsa:3708/hsa:3106/hsa:3107/hsa:1978/hsa:677/hsa:1647/hsa:2113/hsa:3105/hsa:23411/hsa:894/hsa:5608/hsa:7157/hsa:1875/hsa:7040/hsa:4616/hsa:1432/hsa:6009/hsa:5605/hsa:10758/hsa:9133/hsa:2475/hsa:4087/hsa:91860/hsa:5499/hsa:91860/hsa:5532/hsa:993/hsa:5293/hsa:7416/hsa:5933/hsa:3710	33	23	ENSG00000124762/ENSG00000169100/ENSG00000150995/novel.578/novel.559/ENSG00000187840/ENSG00000185650/ENSG00000116717/ENSG00000134954/novel.563/ENSG00000096717/ENSG00000118971/ENSG00000141510/ENSG00000105329/ENSG00000099860/ENSG00000106615/ENSG00000126934/ENSG00000056972/ENSG00000157456/ENSG00000175387/ENSG00000172531/ENSG00000107758/ENSG00000213856	10	ENSG00000108984/ENSG00000133740/ENSG00000112062/ENSG00000198793/ENSG00000260007/ENSG00000129007/ENSG00000164045/ENSG00000171608/ENSG00000269846/ENSG00000096433
Dopaminergic synapse	21|816	117|8222	0.00512762	0.206836	ENSG00000128272/novel.511/ENSG00000150995/ENSG00000170345/ENSG00000167393/ENSG00000093010/ENSG00000112062/ENSG00000182158/ENSG00000111664/ENSG00000078304/ENSG00000260007/ENSG00000172531/ENSG00000129007/ENSG00000107758/novel.611/ENSG00000078369/novel.561/ENSG00000224155/ENSG00000149782/ENSG00000087460/ENSG00000096433	ATF4/-/ITPR1/FOS/PPP2R3B/COMT/MAPK14/CREB3L2/GNB3/PPP2R5C/AC107871.1/PPP1CA/CALML4/PPP3CB/-/GNB1/-/AC073136.2/PLCB3/GNAS/ITPR3	hsa:468/hsa:1388/hsa:3708/hsa:2353/hsa:28227/hsa:1312/hsa:1432/hsa:64764/hsa:2784/hsa:5527/hsa:91860/hsa:5499/hsa:91860/hsa:5532/hsa:28227/hsa:2782/hsa:1388/hsa:5529/hsa:5331/hsa:2778/hsa:3710	21	13	ENSG00000128272/ENSG00000150995/ENSG00000170345/ENSG00000167393/ENSG00000093010/ENSG00000182158/ENSG00000078304/ENSG00000172531/ENSG00000107758/novel.611/ENSG00000078369/novel.561/ENSG00000087460	8	novel.511/ENSG00000112062/ENSG00000111664/ENSG00000260007/ENSG00000129007/ENSG00000224155/ENSG00000149782/ENSG00000096433
RNA transport	37|816	245|8222	0.00602878	0.206836	ENSG00000213024/ENSG00000114784/ENSG00000173812/ENSG00000100941/ENSG00000250182/ENSG00000187840/ENSG00000100353/ENSG00000184110/ENSG00000147677/ENSG00000084623/ENSG00000161960/ENSG00000184575/ENSG00000175390/ENSG00000172062/ENSG00000125977/ENSG00000119718/ENSG00000063046/ENSG00000128692/ENSG00000070756/ENSG00000261505/ENSG00000082516/ENSG00000130811/ENSG00000225031/ENSG00000163634/ENSG00000156508…	NUP62/EIF1B/EIF1/PNN/EEF1A1P13/EIF4EBP1/EIF3D/EIF3C/EIF3H/EIF3I/EIF4A1/XPOT/EIF3F/SMN1/EIF2S2/EIF2B2/EIF4B/EIF2S2P4/PABPC1/AL031714.1/GEMIN5/EIF3G/EIF4BP7/THOC7/EEF1A1/EIF5/EIF4A2/FXR1/THOC1/NUP88/TRNT1/SMN2/EIF2S3/EIF3FP3/EIF4A1P10/GEMIN4/EEF1A1P6	hsa:23636/hsa:10289/hsa:10209/hsa:5411/hsa:1915/hsa:1978/hsa:8664/hsa:8663/hsa:8667/hsa:8668/hsa:1973/hsa:11260/hsa:8665/hsa:6606/hsa:8894/hsa:8892/hsa:1975/hsa:8894/hsa:26986/hsa:7329/hsa:25929/hsa:8666/hsa:1975/hsa:80145/hsa:1915/hsa:1983/hsa:1974/hsa:8087/hsa:9984/hsa:4927/hsa:51095/hsa:6606/hsa:1968/hsa:8665/hsa:1973/hsa:50628/hsa:1915	37	27	ENSG00000114784/ENSG00000173812/ENSG00000250182/ENSG00000187840/ENSG00000100353/ENSG00000184110/ENSG00000147677/ENSG00000084623/ENSG00000184575/ENSG00000175390/ENSG00000125977/ENSG00000119718/ENSG00000063046/ENSG00000128692/ENSG00000070756/ENSG00000130811/ENSG00000225031/ENSG00000163634/ENSG00000156508/ENSG00000100664/ENSG00000114416/ENSG00000108559/ENSG00000205571/ENSG00000130741/ENSG00000233426…	10	ENSG00000213024/ENSG00000100941/ENSG00000161960/ENSG00000172062/ENSG00000261505/ENSG00000082516/ENSG00000156976/ENSG00000079134/ENSG00000072756/ENSG00000179409
Salivary secretion	13|816	62|8222	0.00690236	0.206836	ENSG00000167419/ENSG00000004468/ENSG00000150995/ENSG00000104783/ENSG00000121281/ENSG00000067842/ENSG00000260007/ENSG00000198838/ENSG00000129007/ENSG00000101439/ENSG00000149782/ENSG00000087460/ENSG00000096433	LPO/CD38/ITPR1/KCNN4/ADCY7/ATP2B3/AC107871.1/RYR3/CALML4/CST3/PLCB3/GNAS/ITPR3	hsa:4025/hsa:952/hsa:3708/hsa:3783/hsa:113/hsa:492/hsa:91860/hsa:6263/hsa:91860/hsa:1471/hsa:5331/hsa:2778/hsa:3710	13	6	ENSG00000167419/ENSG00000004468/ENSG00000150995/ENSG00000067842/ENSG00000101439/ENSG00000087460	7	ENSG00000104783/ENSG00000121281/ENSG00000260007/ENSG00000198838/ENSG00000129007/ENSG00000149782/ENSG00000096433
Glutathione metabolism	11|816	49|8222	0.00739597	0.206836	ENSG00000128965/ENSG00000142657/ENSG00000138413/ENSG00000117862/ENSG00000104687/ENSG00000167468/ENSG00000084207/ENSG00000160211/ENSG00000233276/ENSG00000171848/ENSG00000182054	CHAC1/PGD/IDH1/TXNDC12/GSR/GPX4/GSTP1/G6PD/GPX1/RRM2/IDH2	hsa:79094/hsa:5226/hsa:3417/hsa:51060/hsa:2936/hsa:2879/hsa:2950/hsa:2539/hsa:2876/hsa:6241/hsa:3418	11	11	ENSG00000128965/ENSG00000142657/ENSG00000138413/ENSG00000117862/ENSG00000104687/ENSG00000167468/ENSG00000084207/ENSG00000160211/ENSG00000233276/ENSG00000171848/ENSG00000182054	0
Insulin resistance	19|816	106|8222	0.00765465	0.206836	ENSG00000101255/ENSG00000198380/ENSG00000072310/ENSG00000171105/ENSG00000131408/ENSG00000177189/ENSG00000100994/ENSG00000155846/ENSG00000009950/ENSG00000181929/ENSG00000182158/ENSG00000198793/ENSG00000104365/ENSG00000186951/ENSG00000172531/ENSG00000067182/ENSG00000171608/ENSG00000132356/ENSG00000108788	TRIB3/GFPT1/SREBF1/INSR/NR1H2/RPS6KA3/PYGB/PPARGC1B/MLXIPL/PRKAG1/CREB3L2/MTOR/IKBKB/PPARA/PPP1CA/TNFRSF1A/PIK3CD/PRKAA1/MLX	hsa:57761/hsa:2673/hsa:6720/hsa:3643/hsa:7376/hsa:6197/hsa:5834/hsa:133522/hsa:51085/hsa:5571/hsa:64764/hsa:2475/hsa:3551/hsa:5465/hsa:5499/hsa:7132/hsa:5293/hsa:5562/hsa:6945	19	12	ENSG00000101255/ENSG00000198380/ENSG00000072310/ENSG00000171105/ENSG00000131408/ENSG00000100994/ENSG00000009950/ENSG00000181929/ENSG00000182158/ENSG00000172531/ENSG00000067182/ENSG00000108788	7	ENSG00000177189/ENSG00000155846/ENSG00000198793/ENSG00000104365/ENSG00000186951/ENSG00000171608/ENSG00000132356
Ferroptosis	13|816	63|8222	0.00792981	0.206836	ENSG00000140941/ENSG00000123983/ENSG00000151012/ENSG00000171867/ENSG00000167468/ENSG00000141510/ENSG00000072274/ENSG00000115107/ENSG00000087086/ENSG00000226608/ENSG00000219507/ENSG00000138821/ENSG00000151726	MAP1LC3B/ACSL3/SLC7A11/PRNP/GPX4/TP53/TFRC/STEAP3/FTL/FTLP3/FTH1P8/SLC39A8/ACSL1	hsa:81631/hsa:2181/hsa:23657/hsa:5621/hsa:2879/hsa:7157/hsa:7037/hsa:55240/hsa:2512/hsa:2512/hsa:2495/hsa:64116/hsa:2180	13	11	ENSG00000140941/ENSG00000123983/ENSG00000151012/ENSG00000171867/ENSG00000167468/ENSG00000141510/ENSG00000087086/ENSG00000226608/ENSG00000219507/ENSG00000138821/ENSG00000151726	2	ENSG00000072274/ENSG00000115107
TNF signaling pathway	20|816	117|8222	0.010681	0.218371	ENSG00000172216/ENSG00000128272/novel.511/ENSG00000069399/ENSG00000028137/ENSG00000171223/ENSG00000101384/ENSG00000170345/ENSG00000108984/ENSG00000168404/ENSG00000125347/ENSG00000112062/ENSG00000182158/ENSG00000157227/ENSG00000104365/ENSG00000147274/ENSG00000067182/ENSG00000171608/ENSG00000167207/novel.561	CEBPB/ATF4/-/BCL3/TNFRSF1B/JUNB/JAG1/FOS/MAP2K6/MLKL/IRF1/MAPK14/CREB3L2/MMP14/IKBKB/RBMX/TNFRSF1A/PIK3CD/NOD2/-	hsa:1051/hsa:468/hsa:1388/hsa:602/hsa:7133/hsa:3726/hsa:182/hsa:2353/hsa:5608/hsa:197259/hsa:3659/hsa:1432/hsa:64764/hsa:4323/hsa:3551/hsa:83737/hsa:7132/hsa:5293/hsa:64127/hsa:1388	20	12	ENSG00000172216/ENSG00000128272/ENSG00000069399/ENSG00000171223/ENSG00000101384/ENSG00000170345/ENSG00000125347/ENSG00000182158/ENSG00000157227/ENSG00000147274/ENSG00000067182/novel.561	8	novel.511/ENSG00000028137/ENSG00000108984/ENSG00000168404/ENSG00000112062/ENSG00000104365/ENSG00000171608/ENSG00000167207
p53 signaling pathway	16|816	87|8222	0.0107901	0.218371	ENSG00000124762/ENSG00000116717/ENSG00000177595/ENSG00000120889/ENSG00000118971/ENSG00000141510/ENSG00000105327/ENSG00000099860/ENSG00000171848/ENSG00000115107/ENSG00000157456/ENSG00000113328/ENSG00000164054/ENSG00000141682/ENSG00000138764/ENSG00000171552	CDKN1A/GADD45A/PIDD1/TNFRSF10B/CCND2/TP53/BBC3/GADD45B/RRM2/STEAP3/CCNB2/CCNG1/SHISA5/PMAIP1/CCNG2/BCL2L1	hsa:1026/hsa:1647/hsa:55367/hsa:8795/hsa:894/hsa:7157/hsa:27113/hsa:4616/hsa:6241/hsa:55240/hsa:9133/hsa:900/hsa:51246/hsa:5366/hsa:901/hsa:598	16	14	ENSG00000124762/ENSG00000116717/ENSG00000120889/ENSG00000118971/ENSG00000141510/ENSG00000105327/ENSG00000099860/ENSG00000171848/ENSG00000157456/ENSG00000113328/ENSG00000164054/ENSG00000141682/ENSG00000138764/ENSG00000171552	2	ENSG00000177595/ENSG00000115107
Non-alcoholic fatty liver disease (NAFLD)	32|816	214|8222	0.0117277	0.218371	ENSG00000175197/ENSG00000100219/ENSG00000128272/ENSG00000198804/ENSG00000198727/ENSG00000072310/ENSG00000185633/ENSG00000160712/ENSG00000171105/ENSG00000237973/ENSG00000105329/novel.208/ENSG00000009950/ENSG00000151366/ENSG00000181929/ENSG00000187581/ENSG00000176340/ENSG00000104365/ENSG00000186951/ENSG00000126267/ENSG00000010256/ENSG00000147123/ENSG00000147274/ENSG00000170906/ENSG00000280486/ENSG0…	DDIT3/XBP1/ATF4/MT-CO1/MT-CYB/SREBF1/NDUFA4L2/IL6R/INSR/MTCO1P12/TGFB1/-/MLXIPL/NDUFC2/PRKAG1/COX8C/COX8A/IKBKB/PPARA/COX6B1/UQCRC1/NDUFB11/RBMX/NDUFA3/AC005329.3/TNFRSF1A/ADIPOR1/PIK3CD/PRKAA1/SDHB/MLX/COX5B	hsa:1649/hsa:7494/hsa:468/hsa:4512/hsa:4519/hsa:6720/hsa:56901/hsa:3570/hsa:3643/hsa:4512/hsa:7040/hsa:7385/hsa:51085/hsa:4718/hsa:5571/hsa:341947/hsa:1351/hsa:3551/hsa:5465/hsa:1340/hsa:7384/hsa:54539/hsa:83737/hsa:4696/hsa:374291/hsa:7132/hsa:51094/hsa:5293/hsa:5562/hsa:6390/hsa:6945/hsa:1329	32	22	ENSG00000175197/ENSG00000100219/ENSG00000128272/ENSG00000072310/ENSG00000185633/ENSG00000171105/ENSG00000105329/novel.208/ENSG00000009950/ENSG00000151366/ENSG00000181929/ENSG00000187581/ENSG00000176340/ENSG00000126267/ENSG00000010256/ENSG00000147123/ENSG00000147274/ENSG00000067182/ENSG00000159346/ENSG00000117118/ENSG00000108788/ENSG00000135940	10	ENSG00000198804/ENSG00000198727/ENSG00000160712/ENSG00000237973/ENSG00000104365/ENSG00000186951/ENSG00000170906/ENSG00000280486/ENSG00000171608/ENSG00000132356
Amphetamine addiction	12|816	59|8222	0.0118143	0.218371	ENSG00000128272/novel.511/ENSG00000096717/ENSG00000170345/ENSG00000106089/ENSG00000182158/ENSG00000260007/ENSG00000172531/ENSG00000129007/ENSG00000107758/novel.561/ENSG00000087460	ATF4/-/SIRT1/FOS/STX1A/CREB3L2/AC107871.1/PPP1CA/CALML4/PPP3CB/-/GNAS	hsa:468/hsa:1388/hsa:23411/hsa:2353/hsa:6804/hsa:64764/hsa:91860/hsa:5499/hsa:91860/hsa:5532/hsa:1388/hsa:2778	12	9	ENSG00000128272/ENSG00000096717/ENSG00000170345/ENSG00000106089/ENSG00000182158/ENSG00000172531/ENSG00000107758/novel.561/ENSG00000087460	3	novel.511/ENSG00000260007/ENSG00000129007
Parkinson disease	51|816	376|8222	0.012329	0.218371	ENSG00000212907/ENSG00000198786/ENSG00000175197/ENSG00000100219/ENSG00000128272/ENSG00000225630/ENSG00000198804/ENSG00000198727/ENSG00000198888/ENSG00000169100/ENSG00000198886/ENSG00000150995/ENSG00000198899/ENSG00000198695/ENSG00000185633/ENSG00000198763/ENSG00000248527/ENSG00000150991/ENSG00000237973/ENSG00000141510/ENSG00000116044/novel.208/ENSG00000184787/ENSG00000013275/ENSG00000151366/ENSG0…	MT-ND4L/MT-ND5/DDIT3/XBP1/ATF4/MTND2P28/MT-CO1/MT-CYB/MT-ND1/SLC25A6/MT-ND4/ITPR1/MT-ATP6/MT-ND6/NDUFA4L2/MT-ND2/MTATP6P1/UBC/MTCO1P12/TP53/NFE2L2/-/UBE2G2/PSMC4/NDUFC2/UBA52/COX8C/MTATP6P26/TUBBP2/COX8A/TXN/COX6B1/UQCRC1/UBB/TUBA1A/MTND4P12/NDUFB11/PSMA4/NDUFA3/AC107871.1/AC005329.3/RYR3/CALML4/SDHB/PSMB6/VDAC1P2/BCL2L1/GNAS/COX5B/ITPR3/UBE2L6	hsa:4539/hsa:4540/hsa:1649/hsa:7494/hsa:468/hsa:4536/hsa:4512/hsa:4519/hsa:4535/hsa:293/hsa:4538/hsa:3708/hsa:4508/hsa:4541/hsa:56901/hsa:4536/hsa:4508/hsa:6233/hsa:4512/hsa:7157/hsa:4780/hsa:7385/hsa:7327/hsa:5704/hsa:4718/hsa:7311/hsa:341947/hsa:4508/hsa:203068/hsa:1351/hsa:7295/hsa:1340/hsa:7384/hsa:7314/hsa:7846/hsa:4538/hsa:54539/hsa:5685/hsa:4696/hsa:91860/hsa:374291/hsa:6263/hsa:91860/hsa:…	51	30	ENSG00000175197/ENSG00000100219/ENSG00000128272/ENSG00000169100/ENSG00000150995/ENSG00000185633/ENSG00000150991/ENSG00000141510/ENSG00000116044/novel.208/ENSG00000013275/ENSG00000151366/ENSG00000221983/ENSG00000187581/ENSG00000214222/ENSG00000176340/ENSG00000136810/ENSG00000126267/ENSG00000010256/ENSG00000170315/ENSG00000167552/ENSG00000147123/ENSG00000041357/ENSG00000117118/ENSG00000142507/ENSG0…	21	ENSG00000212907/ENSG00000198786/ENSG00000225630/ENSG00000198804/ENSG00000198727/ENSG00000198888/ENSG00000198886/ENSG00000198899/ENSG00000198695/ENSG00000198763/ENSG00000248527/ENSG00000237973/ENSG00000184787/ENSG00000236878/ENSG00000247627/ENSG00000170906/ENSG00000260007/ENSG00000280486/ENSG00000198838/ENSG00000129007/ENSG00000096433
Cortisol synthesis and secretion	11|816	53|8222	0.0134419	0.218371	ENSG00000130164/ENSG00000128272/novel.511/ENSG00000150995/ENSG00000121281/ENSG00000182158/novel.124/novel.561/ENSG00000149782/ENSG00000087460/ENSG00000096433	LDLR/ATF4/-/ITPR1/ADCY7/CREB3L2/-/-/PLCB3/GNAS/ITPR3	hsa:3949/hsa:468/hsa:1388/hsa:3708/hsa:113/hsa:64764/hsa:84876/hsa:1388/hsa:5331/hsa:2778/hsa:3710	11	6	ENSG00000130164/ENSG00000128272/ENSG00000150995/ENSG00000182158/novel.561/ENSG00000087460	5	novel.511/ENSG00000121281/novel.124/ENSG00000149782/ENSG00000096433
Thermogenesis	45|816	326|8222	0.0134962	0.218371	ENSG00000212907/ENSG00000198786/ENSG00000123983/ENSG00000225630/ENSG00000198804/ENSG00000198727/ENSG00000198888/ENSG00000198886/ENSG00000198899/ENSG00000198695/ENSG00000185633/ENSG00000167965/ENSG00000074416/ENSG00000198763/ENSG00000248527/ENSG00000237973/ENSG00000121281/ENSG00000177189/novel.208/ENSG00000151366/ENSG00000181929/ENSG00000112062/ENSG00000106615/ENSG00000187581/ENSG00000182158/ENSG0…	MT-ND4L/MT-ND5/ACSL3/MTND2P28/MT-CO1/MT-CYB/MT-ND1/MT-ND4/MT-ATP6/MT-ND6/NDUFA4L2/MLST8/MGLL/MT-ND2/MTATP6P1/MTCO1P12/ADCY7/RPS6KA3/-/NDUFC2/PRKAG1/MAPK14/RHEB/COX8C/CREB3L2/ACTG1/MTATP6P26/COX8A/MTOR/COX6B1/KDM3B/UQCRC1/COA7/MTND4P12/NDUFB11/NDUFAF2/NDUFA3/AC005329.3/ACSL1/CPT2/COA4/PRKAA1/SDHB/GNAS/COX5B	hsa:4539/hsa:4540/hsa:2181/hsa:4536/hsa:4512/hsa:4519/hsa:4535/hsa:4538/hsa:4508/hsa:4541/hsa:56901/hsa:64223/hsa:11343/hsa:4536/hsa:4508/hsa:4512/hsa:113/hsa:6197/hsa:7385/hsa:4718/hsa:5571/hsa:1432/hsa:6009/hsa:341947/hsa:64764/hsa:71/hsa:4508/hsa:1351/hsa:2475/hsa:1340/hsa:51780/hsa:7384/hsa:65260/hsa:4538/hsa:54539/hsa:91942/hsa:4696/hsa:374291/hsa:2180/hsa:1376/hsa:51287/hsa:5562/hsa:6390/hs…	45	21	ENSG00000123983/ENSG00000185633/ENSG00000167965/novel.208/ENSG00000151366/ENSG00000181929/ENSG00000106615/ENSG00000187581/ENSG00000182158/ENSG00000184009/ENSG00000176340/ENSG00000126267/ENSG00000010256/ENSG00000147123/ENSG00000164182/ENSG00000151726/ENSG00000157184/ENSG00000181924/ENSG00000117118/ENSG00000087460/ENSG00000135940	24	ENSG00000212907/ENSG00000198786/ENSG00000225630/ENSG00000198804/ENSG00000198727/ENSG00000198888/ENSG00000198886/ENSG00000198899/ENSG00000198695/ENSG00000074416/ENSG00000198763/ENSG00000248527/ENSG00000237973/ENSG00000121281/ENSG00000177189/ENSG00000112062/ENSG00000236878/ENSG00000198793/ENSG00000120733/ENSG00000162377/ENSG00000247627/ENSG00000170906/ENSG00000280486/ENSG00000132356
Steroid biosynthesis	7|816	27|8222	0.0139534	0.218371	ENSG00000172893/ENSG00000052802/ENSG00000104549/novel.186/ENSG00000079459/ENSG00000107798/ENSG00000111012	DHCR7/MSMO1/SQLE/-/FDFT1/LIPA/CYP27B1	hsa:1717/hsa:6307/hsa:6713/hsa:2222/hsa:2222/hsa:3988/hsa:1594	7	6	ENSG00000172893/ENSG00000052802/ENSG00000104549/novel.186/ENSG00000079459/ENSG00000107798	1	ENSG00000111012
Inflammatory mediator regulation of TRP channels	15|816	84|8222	0.0172416	0.256982	ENSG00000150995/ENSG00000196083/ENSG00000175591/ENSG00000108984/ENSG00000121281/ENSG00000112062/ENSG00000171522/ENSG00000260007/ENSG00000110881/ENSG00000172531/ENSG00000129007/ENSG00000171608/ENSG00000149782/ENSG00000087460/ENSG00000096433	ITPR1/IL1RAP/P2RY2/MAP2K6/ADCY7/MAPK14/PTGER4/AC107871.1/ASIC1/PPP1CA/CALML4/PIK3CD/PLCB3/GNAS/ITPR3	hsa:3708/hsa:3556/hsa:5029/hsa:5608/hsa:113/hsa:1432/hsa:5734/hsa:91860/hsa:41/hsa:5499/hsa:91860/hsa:5293/hsa:5331/hsa:2778/hsa:3710	15	4	ENSG00000150995/ENSG00000196083/ENSG00000172531/ENSG00000087460	11	ENSG00000175591/ENSG00000108984/ENSG00000121281/ENSG00000112062/ENSG00000171522/ENSG00000260007/ENSG00000110881/ENSG00000129007/ENSG00000171608/ENSG00000149782/ENSG00000096433
Fluid shear stress and atherosclerosis	24|816	155|8222	0.0181138	0.25771	ENSG00000112715/ENSG00000130707/ENSG00000165178/ENSG00000182487/ENSG00000127528/ENSG00000067560/ENSG00000158517/ENSG00000181019/ENSG00000170345/ENSG00000108984/ENSG00000084207/ENSG00000141510/ENSG00000116044/ENSG00000112062/ENSG00000184009/ENSG00000136810/ENSG00000104365/ENSG00000051523/ENSG00000260007/ENSG00000081189/ENSG00000067182/ENSG00000129007/ENSG00000171608/ENSG00000132356	VEGFA/ASS1/NCF1C/NCF1B/KLF2/RHOA/NCF1/NQO1/FOS/MAP2K6/GSTP1/TP53/NFE2L2/MAPK14/ACTG1/TXN/IKBKB/CYBA/AC107871.1/MEF2C/TNFRSF1A/CALML4/PIK3CD/PRKAA1	hsa:7422/hsa:445/hsa:653361/hsa:653361/hsa:10365/hsa:387/hsa:653361/hsa:1728/hsa:2353/hsa:5608/hsa:2950/hsa:7157/hsa:4780/hsa:1432/hsa:71/hsa:7295/hsa:3551/hsa:1535/hsa:91860/hsa:4208/hsa:7132/hsa:91860/hsa:5293/hsa:5562	24	17	ENSG00000112715/ENSG00000130707/ENSG00000165178/ENSG00000182487/ENSG00000127528/ENSG00000067560/ENSG00000158517/ENSG00000181019/ENSG00000170345/ENSG00000084207/ENSG00000141510/ENSG00000116044/ENSG00000184009/ENSG00000136810/ENSG00000051523/ENSG00000081189/ENSG00000067182	7	ENSG00000108984/ENSG00000112062/ENSG00000104365/ENSG00000260007/ENSG00000129007/ENSG00000171608/ENSG00000132356
MicroRNAs in cancer	26|816	172|8222	0.0190638	0.259433	ENSG00000168209/ENSG00000137193/ENSG00000112715/ENSG00000124762/ENSG00000161638/ENSG00000067560/ENSG00000139514/ENSG00000096717/ENSG00000118971/ENSG00000150593/ENSG00000141510/ENSG00000103222/ENSG00000104081/ENSG00000126934/ENSG00000158402/ENSG00000113328/ENSG00000198793/ENSG00000136158/ENSG00000104365/ENSG00000026025/ENSG00000261505/ENSG00000100697/ENSG00000164045/ENSG00000171608/ENSG00000243547…	DDIT4/PIM1/VEGFA/CDKN1A/ITGA5/RHOA/SLC7A1/SIRT1/CCND2/PDCD4/TP53/ABCC1/BMF/MAP2K2/CDC25C/CCNG1/MTOR/SPRY2/IKBKB/VIM/AL031714.1/DICER1/CDC25A/PIK3CD/HNRNPKP4/FOXP1	hsa:54541/hsa:5292/hsa:7422/hsa:1026/hsa:3678/hsa:387/hsa:6541/hsa:23411/hsa:894/hsa:27250/hsa:7157/hsa:4363/hsa:90427/hsa:5605/hsa:995/hsa:900/hsa:2475/hsa:10253/hsa:3551/hsa:7431/hsa:7329/hsa:23405/hsa:993/hsa:5293/hsa:3190/hsa:27086	26	19	ENSG00000168209/ENSG00000137193/ENSG00000112715/ENSG00000124762/ENSG00000161638/ENSG00000067560/ENSG00000139514/ENSG00000096717/ENSG00000118971/ENSG00000150593/ENSG00000141510/ENSG00000103222/ENSG00000126934/ENSG00000158402/ENSG00000113328/ENSG00000136158/ENSG00000026025/ENSG00000243547/ENSG00000114861	7	ENSG00000104081/ENSG00000198793/ENSG00000104365/ENSG00000261505/ENSG00000100697/ENSG00000164045/ENSG00000171608
Longevity regulating pathway	16|816	94|8222	0.0217964	0.284261	ENSG00000128272/novel.511/ENSG00000187840/ENSG00000171105/ENSG00000096717/ENSG00000121691/ENSG00000121281/ENSG00000141510/ENSG00000181929/ENSG00000106615/ENSG00000182158/ENSG00000198793/ENSG00000159346/ENSG00000171608/ENSG00000132356/novel.561	ATF4/-/EIF4EBP1/INSR/SIRT1/CAT/ADCY7/TP53/PRKAG1/RHEB/CREB3L2/MTOR/ADIPOR1/PIK3CD/PRKAA1/-	hsa:468/hsa:1388/hsa:1978/hsa:3643/hsa:23411/hsa:847/hsa:113/hsa:7157/hsa:5571/hsa:6009/hsa:64764/hsa:2475/hsa:51094/hsa:5293/hsa:5562/hsa:1388	16	11	ENSG00000128272/ENSG00000187840/ENSG00000171105/ENSG00000096717/ENSG00000121691/ENSG00000141510/ENSG00000181929/ENSG00000106615/ENSG00000182158/ENSG00000159346/novel.561	5	novel.511/ENSG00000121281/ENSG00000198793/ENSG00000171608/ENSG00000132356
2-Oxocarboxylic acid metabolism	5|816	18|8222	0.0272304	0.333559	ENSG00000120053/ENSG00000138413/ENSG00000060982/ENSG00000182054/ENSG00000255182	GOT1/IDH1/BCAT1/IDH2/AC084125.2	hsa:2805/hsa:3417/hsa:586/hsa:3418/hsa:2875	5	4	ENSG00000120053/ENSG00000138413/ENSG00000060982/ENSG00000182054	1	ENSG00000255182
Retrograde endocannabinoid signaling	22|816	145|8222	0.0283043	0.333559	ENSG00000212907/ENSG00000198786/ENSG00000225630/ENSG00000198888/ENSG00000198886/ENSG00000150995/ENSG00000198695/ENSG00000185633/ENSG00000074416/ENSG00000198763/ENSG00000121281/ENSG00000163285/ENSG00000151366/ENSG00000112062/ENSG00000111664/ENSG00000247627/ENSG00000147123/ENSG00000170906/ENSG00000280486/ENSG00000078369/ENSG00000149782/ENSG00000096433	MT-ND4L/MT-ND5/MTND2P28/MT-ND1/MT-ND4/ITPR1/MT-ND6/NDUFA4L2/MGLL/MT-ND2/ADCY7/GABRG1/NDUFC2/MAPK14/GNB3/MTND4P12/NDUFB11/NDUFA3/AC005329.3/GNB1/PLCB3/ITPR3	hsa:4539/hsa:4540/hsa:4536/hsa:4535/hsa:4538/hsa:3708/hsa:4541/hsa:56901/hsa:11343/hsa:4536/hsa:113/hsa:2565/hsa:4718/hsa:1432/hsa:2784/hsa:4538/hsa:54539/hsa:4696/hsa:374291/hsa:2782/hsa:5331/hsa:3710	22	6	ENSG00000150995/ENSG00000185633/ENSG00000163285/ENSG00000151366/ENSG00000147123/ENSG00000078369	16	ENSG00000212907/ENSG00000198786/ENSG00000225630/ENSG00000198888/ENSG00000198886/ENSG00000198695/ENSG00000074416/ENSG00000198763/ENSG00000121281/ENSG00000112062/ENSG00000111664/ENSG00000247627/ENSG00000170906/ENSG00000280486/ENSG00000149782/ENSG00000096433
Apoptosis	25|816	170|8222	0.0288069	0.333559	ENSG00000175197/ENSG00000128272/ENSG00000180644/ENSG00000150995/ENSG00000103811/ENSG00000116717/ENSG00000177595/ENSG00000120889/ENSG00000170345/ENSG00000141510/ENSG00000105327/ENSG00000099860/ENSG00000126934/ENSG00000172543/ENSG00000184009/ENSG00000104365/ENSG00000167552/ENSG00000184047/ENSG00000067182/ENSG00000176619/ENSG00000171608/ENSG00000167136/ENSG00000141682/ENSG00000171552/ENSG00000096433	DDIT3/ATF4/PRF1/ITPR1/CTSH/GADD45A/PIDD1/TNFRSF10B/FOS/TP53/BBC3/GADD45B/MAP2K2/CTSW/ACTG1/IKBKB/TUBA1A/DIABLO/TNFRSF1A/LMNB2/PIK3CD/ENDOG/PMAIP1/BCL2L1/ITPR3	hsa:1649/hsa:468/hsa:5551/hsa:3708/hsa:1512/hsa:1647/hsa:55367/hsa:8795/hsa:2353/hsa:7157/hsa:27113/hsa:4616/hsa:5605/hsa:1521/hsa:71/hsa:3551/hsa:7846/hsa:56616/hsa:7132/hsa:84823/hsa:5293/hsa:2021/hsa:5366/hsa:598/hsa:3710	25	18	ENSG00000175197/ENSG00000128272/ENSG00000180644/ENSG00000150995/ENSG00000103811/ENSG00000116717/ENSG00000120889/ENSG00000170345/ENSG00000141510/ENSG00000105327/ENSG00000099860/ENSG00000126934/ENSG00000172543/ENSG00000184009/ENSG00000167552/ENSG00000067182/ENSG00000141682/ENSG00000171552	7	ENSG00000177595/ENSG00000104365/ENSG00000184047/ENSG00000176619/ENSG00000171608/ENSG00000167136/ENSG00000096433
Hematopoietic cell lineage	12|816	67|8222	0.0305269	0.333559	ENSG00000004468/ENSG00000085063/ENSG00000161638/ENSG00000150337/ENSG00000160712/ENSG00000168685/ENSG00000115232/ENSG00000196352/ENSG00000072274/ENSG00000182578/ENSG00000122025/ENSG00000049130	CD38/CD59/ITGA5/FCGR1A/IL6R/IL7R/ITGA4/CD55/TFRC/CSF1R/FLT3/KITLG	hsa:952/hsa:966/hsa:3678/hsa:2209/hsa:3570/hsa:3575/hsa:3676/hsa:1604/hsa:7037/hsa:1436/hsa:2322/hsa:4254	12	6	ENSG00000004468/ENSG00000161638/ENSG00000150337/ENSG00000196352/ENSG00000182578/ENSG00000122025	6	ENSG00000085063/ENSG00000160712/ENSG00000168685/ENSG00000115232/ENSG00000072274/ENSG00000049130
GnRH signaling pathway	15|816	91|8222	0.0334466	0.333559	ENSG00000120738/ENSG00000128272/ENSG00000150995/ENSG00000108984/ENSG00000121281/ENSG00000112062/ENSG00000095015/ENSG00000126934/ENSG00000157227/ENSG00000260007/ENSG00000129007/ENSG00000113070/ENSG00000149782/ENSG00000087460/ENSG00000096433	EGR1/ATF4/ITPR1/MAP2K6/ADCY7/MAPK14/MAP3K1/MAP2K2/MMP14/AC107871.1/CALML4/HBEGF/PLCB3/GNAS/ITPR3	hsa:1958/hsa:468/hsa:3708/hsa:5608/hsa:113/hsa:1432/hsa:4214/hsa:5605/hsa:4323/hsa:91860/hsa:91860/hsa:1839/hsa:5331/hsa:2778/hsa:3710	15	7	ENSG00000120738/ENSG00000128272/ENSG00000150995/ENSG00000126934/ENSG00000157227/ENSG00000113070/ENSG00000087460	8	ENSG00000108984/ENSG00000121281/ENSG00000112062/ENSG00000095015/ENSG00000260007/ENSG00000129007/ENSG00000149782/ENSG00000096433
Osteoclast differentiation	19|816	123|8222	0.0336756	0.333559	ENSG00000010810/ENSG00000033327/ENSG00000130522/ENSG00000150337/ENSG00000165178/ENSG00000182487/ENSG00000171223/ENSG00000158517/ENSG00000170345/ENSG00000108984/ENSG00000105329/ENSG00000182578/ENSG00000112062/ENSG00000104365/ENSG00000051523/ENSG00000067182/ENSG00000107758/ENSG00000171608/ENSG00000043462	FYN/GAB2/JUND/FCGR1A/NCF1C/NCF1B/JUNB/NCF1/FOS/MAP2K6/TGFB1/CSF1R/MAPK14/IKBKB/CYBA/TNFRSF1A/PPP3CB/PIK3CD/LCP2	hsa:2534/hsa:9846/hsa:3727/hsa:2209/hsa:653361/hsa:653361/hsa:3726/hsa:653361/hsa:2353/hsa:5608/hsa:7040/hsa:1436/hsa:1432/hsa:3551/hsa:1535/hsa:7132/hsa:5532/hsa:5293/hsa:3937	19	15	ENSG00000010810/ENSG00000033327/ENSG00000130522/ENSG00000150337/ENSG00000165178/ENSG00000182487/ENSG00000171223/ENSG00000158517/ENSG00000170345/ENSG00000105329/ENSG00000182578/ENSG00000051523/ENSG00000067182/ENSG00000107758/ENSG00000043462	4	ENSG00000108984/ENSG00000112062/ENSG00000104365/ENSG00000171608
Vasopressin-regulated water reabsorption	9|816	46|8222	0.0344509	0.333559	ENSG00000135720/ENSG00000132912/novel.346/ENSG00000182158/ENSG00000175203/ENSG00000165272/ENSG00000126895/ENSG00000264364/ENSG00000087460	DYNC1LI2/DCTN4/-/CREB3L2/DCTN2/AQP3/AVPR2/DYNLL2/GNAS	hsa:1783/hsa:51164/hsa:4905/hsa:64764/hsa:10540/hsa:360/hsa:554/hsa:140735/hsa:2778	9	5	ENSG00000132912/novel.346/ENSG00000182158/ENSG00000175203/ENSG00000087460	4	ENSG00000135720/ENSG00000165272/ENSG00000126895/ENSG00000264364
Oxytocin signaling pathway	22|816	148|8222	0.0347143	0.333559	ENSG00000004468/ENSG00000159200/ENSG00000124762/ENSG00000167658/ENSG00000150995/ENSG00000067560/ENSG00000170345/ENSG00000121281/ENSG00000181929/ENSG00000126934/ENSG00000184009/ENSG00000167535/ENSG00000260007/ENSG00000198838/ENSG00000172531/ENSG00000081189/ENSG00000129007/ENSG00000107758/ENSG00000132356/ENSG00000149782/ENSG00000087460/ENSG00000096433	CD38/RCAN1/CDKN1A/EEF2/ITPR1/RHOA/FOS/ADCY7/PRKAG1/MAP2K2/ACTG1/CACNB3/AC107871.1/RYR3/PPP1CA/MEF2C/CALML4/PPP3CB/PRKAA1/PLCB3/GNAS/ITPR3	hsa:952/hsa:1827/hsa:1026/hsa:1938/hsa:3708/hsa:387/hsa:2353/hsa:113/hsa:5571/hsa:5605/hsa:71/hsa:784/hsa:91860/hsa:6263/hsa:5499/hsa:4208/hsa:91860/hsa:5532/hsa:5562/hsa:5331/hsa:2778/hsa:3710	22	14	ENSG00000004468/ENSG00000159200/ENSG00000124762/ENSG00000167658/ENSG00000150995/ENSG00000067560/ENSG00000170345/ENSG00000181929/ENSG00000126934/ENSG00000184009/ENSG00000172531/ENSG00000081189/ENSG00000107758/ENSG00000087460	8	ENSG00000121281/ENSG00000167535/ENSG00000260007/ENSG00000198838/ENSG00000129007/ENSG00000132356/ENSG00000149782/ENSG00000096433
Growth hormone synthesis, secretion and action	17|816	108|8222	0.0366945	0.333559	ENSG00000128272/novel.511/ENSG00000150995/ENSG00000171223/ENSG00000170345/ENSG00000108984/ENSG00000121281/ENSG00000112062/ENSG00000095015/ENSG00000126934/ENSG00000182158/ENSG00000198793/ENSG00000171608/novel.561/ENSG00000149782/ENSG00000087460/ENSG00000096433	ATF4/-/ITPR1/JUNB/FOS/MAP2K6/ADCY7/MAPK14/MAP3K1/MAP2K2/CREB3L2/MTOR/PIK3CD/-/PLCB3/GNAS/ITPR3	hsa:468/hsa:1388/hsa:3708/hsa:3726/hsa:2353/hsa:5608/hsa:113/hsa:1432/hsa:4214/hsa:5605/hsa:64764/hsa:2475/hsa:5293/hsa:1388/hsa:5331/hsa:2778/hsa:3710	17	8	ENSG00000128272/ENSG00000150995/ENSG00000171223/ENSG00000170345/ENSG00000126934/ENSG00000182158/novel.561/ENSG00000087460	9	novel.511/ENSG00000108984/ENSG00000121281/ENSG00000112062/ENSG00000095015/ENSG00000198793/ENSG00000171608/ENSG00000149782/ENSG00000096433
Oxidative phosphorylation	29|816	208|8222	0.037069	0.333559	ENSG00000212907/ENSG00000198786/ENSG00000225630/ENSG00000198804/ENSG00000198727/ENSG00000198888/ENSG00000198886/ENSG00000198899/ENSG00000198695/ENSG00000185633/ENSG00000198763/ENSG00000248527/ENSG00000237973/ENSG00000255031/novel.208/ENSG00000151366/ENSG00000110719/ENSG00000187581/ENSG00000236878/ENSG00000176340/ENSG00000131100/ENSG00000126267/ENSG00000010256/ENSG00000247627/ENSG00000147123/ENSG0…	MT-ND4L/MT-ND5/MTND2P28/MT-CO1/MT-CYB/MT-ND1/MT-ND4/MT-ATP6/MT-ND6/NDUFA4L2/MT-ND2/MTATP6P1/MTCO1P12/AP002807.1/-/NDUFC2/TCIRG1/COX8C/MTATP6P26/COX8A/ATP6V1E1/COX6B1/UQCRC1/MTND4P12/NDUFB11/NDUFA3/AC005329.3/SDHB/COX5B	hsa:4539/hsa:4540/hsa:4536/hsa:4512/hsa:4519/hsa:4535/hsa:4538/hsa:4508/hsa:4541/hsa:56901/hsa:4536/hsa:4508/hsa:4512/hsa:10312/hsa:7385/hsa:4718/hsa:10312/hsa:341947/hsa:4508/hsa:1351/hsa:529/hsa:1340/hsa:7384/hsa:4538/hsa:54539/hsa:4696/hsa:374291/hsa:6390/hsa:1329	29	11	ENSG00000185633/novel.208/ENSG00000151366/ENSG00000187581/ENSG00000176340/ENSG00000131100/ENSG00000126267/ENSG00000010256/ENSG00000147123/ENSG00000117118/ENSG00000135940	18	ENSG00000212907/ENSG00000198786/ENSG00000225630/ENSG00000198804/ENSG00000198727/ENSG00000198888/ENSG00000198886/ENSG00000198899/ENSG00000198695/ENSG00000198763/ENSG00000248527/ENSG00000237973/ENSG00000255031/ENSG00000110719/ENSG00000236878/ENSG00000247627/ENSG00000170906/ENSG00000280486
Carbon metabolism	23|816	158|8222	0.0387037	0.333559	ENSG00000135069/ENSG00000120053/ENSG00000182199/ENSG00000146733/ENSG00000142657/ENSG00000138413/ENSG00000065833/ENSG00000163931/ENSG00000111640/ENSG00000121691/ENSG00000092621/ENSG00000176974/ENSG00000160211/ENSG00000177156/ENSG00000159399/ENSG00000146701/ENSG00000182054/ENSG00000255182/ENSG00000114054/ENSG00000049239/ENSG00000119711/ENSG00000117118/ENSG00000067225	PSAT1/GOT1/SHMT2/PSPH/PGD/IDH1/ME1/TKT/GAPDH/CAT/PHGDH/SHMT1/G6PD/TALDO1/HK2/MDH2/IDH2/AC084125.2/PCCB/H6PD/ALDH6A1/SDHB/PKM	hsa:29968/hsa:2805/hsa:6472/hsa:5723/hsa:5226/hsa:3417/hsa:4199/hsa:7086/hsa:2597/hsa:847/hsa:26227/hsa:6470/hsa:2539/hsa:6888/hsa:3099/hsa:4191/hsa:3418/hsa:2875/hsa:5096/hsa:9563/hsa:4329/hsa:6390/hsa:5315	23	20	ENSG00000135069/ENSG00000120053/ENSG00000182199/ENSG00000146733/ENSG00000142657/ENSG00000138413/ENSG00000065833/ENSG00000163931/ENSG00000111640/ENSG00000121691/ENSG00000092621/ENSG00000160211/ENSG00000177156/ENSG00000146701/ENSG00000182054/ENSG00000114054/ENSG00000049239/ENSG00000119711/ENSG00000117118/ENSG00000067225	3	ENSG00000176974/ENSG00000159399/ENSG00000255182
AMPK signaling pathway	19|816	125|8222	0.0389176	0.333559	ENSG00000099194/ENSG00000167658/ENSG00000072310/ENSG00000187840/ENSG00000171105/ENSG00000169710/ENSG00000113161/ENSG00000096717/ENSG00000167393/ENSG00000181929/ENSG00000106615/ENSG00000182158/ENSG00000198793/ENSG00000078304/ENSG00000159346/novel.611/ENSG00000171608/ENSG00000132356/ENSG00000224155	SCD/EEF2/SREBF1/EIF4EBP1/INSR/FASN/HMGCR/SIRT1/PPP2R3B/PRKAG1/RHEB/CREB3L2/MTOR/PPP2R5C/ADIPOR1/-/PIK3CD/PRKAA1/AC073136.2	hsa:6319/hsa:1938/hsa:6720/hsa:1978/hsa:3643/hsa:2194/hsa:3156/hsa:23411/hsa:28227/hsa:5571/hsa:6009/hsa:64764/hsa:2475/hsa:5527/hsa:51094/hsa:28227/hsa:5293/hsa:5562/hsa:5529	19	15	ENSG00000099194/ENSG00000167658/ENSG00000072310/ENSG00000187840/ENSG00000171105/ENSG00000169710/ENSG00000113161/ENSG00000096717/ENSG00000167393/ENSG00000181929/ENSG00000106615/ENSG00000182158/ENSG00000078304/ENSG00000159346/novel.611	4	ENSG00000198793/ENSG00000171608/ENSG00000132356/ENSG00000224155
FoxO signaling pathway	21|816	142|8222	0.040354	0.333559	ENSG00000124762/ENSG00000127528/ENSG00000171105/ENSG00000168685/ENSG00000116717/ENSG00000096717/ENSG00000129355/ENSG00000121691/ENSG00000118971/ENSG00000105329/ENSG00000181929/ENSG00000099860/ENSG00000112062/ENSG00000126934/ENSG00000145604/ENSG00000157456/ENSG00000142731/ENSG00000104365/ENSG00000171608/ENSG00000132356/ENSG00000138764	CDKN1A/KLF2/INSR/IL7R/GADD45A/SIRT1/CDKN2D/CAT/CCND2/TGFB1/PRKAG1/GADD45B/MAPK14/MAP2K2/SKP2/CCNB2/PLK4/IKBKB/PIK3CD/PRKAA1/CCNG2	hsa:1026/hsa:10365/hsa:3643/hsa:3575/hsa:1647/hsa:23411/hsa:1032/hsa:847/hsa:894/hsa:7040/hsa:5571/hsa:4616/hsa:1432/hsa:5605/hsa:6502/hsa:9133/hsa:10733/hsa:3551/hsa:5293/hsa:5562/hsa:901	21	14	ENSG00000124762/ENSG00000127528/ENSG00000171105/ENSG00000116717/ENSG00000096717/ENSG00000129355/ENSG00000121691/ENSG00000118971/ENSG00000105329/ENSG00000181929/ENSG00000099860/ENSG00000126934/ENSG00000157456/ENSG00000138764	7	ENSG00000168685/ENSG00000112062/ENSG00000145604/ENSG00000142731/ENSG00000104365/ENSG00000171608/ENSG00000132356
Adrenergic signaling in cardiomyocytes	20|816	134|8222	0.0410932	0.333559	ENSG00000128272/novel.511/ENSG00000121281/ENSG00000167393/ENSG00000067842/ENSG00000112062/ENSG00000198467/ENSG00000182158/ENSG00000167535/ENSG00000167460/ENSG00000078304/ENSG00000260007/ENSG00000172531/ENSG00000129007/novel.611/ENSG00000095794/novel.561/ENSG00000224155/ENSG00000149782/ENSG00000087460	ATF4/-/ADCY7/PPP2R3B/ATP2B3/MAPK14/TPM2/CREB3L2/CACNB3/TPM4/PPP2R5C/AC107871.1/PPP1CA/CALML4/-/CREM/-/AC073136.2/PLCB3/GNAS	hsa:468/hsa:1388/hsa:113/hsa:28227/hsa:492/hsa:1432/hsa:7169/hsa:64764/hsa:784/hsa:7171/hsa:5527/hsa:91860/hsa:5499/hsa:91860/hsa:28227/hsa:1390/hsa:1388/hsa:5529/hsa:5331/hsa:2778	20	11	ENSG00000128272/ENSG00000167393/ENSG00000067842/ENSG00000182158/ENSG00000167460/ENSG00000078304/ENSG00000172531/novel.611/ENSG00000095794/novel.561/ENSG00000087460	9	novel.511/ENSG00000121281/ENSG00000112062/ENSG00000198467/ENSG00000167535/ENSG00000260007/ENSG00000129007/ENSG00000224155/ENSG00000149782
NOD-like receptor signaling pathway	27|816	193|8222	0.0415616	0.333559	ENSG00000089041/ENSG00000142405/ENSG00000150995/ENSG00000154451/ENSG00000125826/ENSG00000092098/ENSG00000163297/ENSG00000104518/ENSG00000067560/ENSG00000088888/ENSG00000163565/ENSG00000265972/ENSG00000005100/ENSG00000112062/ENSG00000112851/ENSG00000184584/ENSG00000136810/ENSG00000087077/ENSG00000104365/ENSG00000196954/ENSG00000051523/ENSG00000172936/ENSG00000167207/ENSG00000213856/ENSG00000171552…	P2RX7/NLRP12/ITPR1/GBP5/RBCK1/RNF31/ANTXR2/GSDMD/RHOA/MAVS/IFI16/TXNIP/DHX33/MAPK14/ERBIN/TMEM173/TXN/TRIP6/IKBKB/CASP4/CYBA/MYD88/NOD2/VDAC1P2/BCL2L1/PLCB3/ITPR3	hsa:5027/hsa:91662/hsa:3708/hsa:115362/hsa:10616/hsa:55072/hsa:118429/hsa:79792/hsa:387/hsa:57506/hsa:3428/hsa:10628/hsa:56919/hsa:1432/hsa:55914/hsa:340061/hsa:7295/hsa:7205/hsa:3551/hsa:837/hsa:1535/hsa:4615/hsa:64127/hsa:7416/hsa:598/hsa:5331/hsa:3710	27	17	ENSG00000089041/ENSG00000142405/ENSG00000150995/ENSG00000154451/ENSG00000125826/ENSG00000163297/ENSG00000104518/ENSG00000067560/ENSG00000163565/ENSG00000265972/ENSG00000112851/ENSG00000184584/ENSG00000136810/ENSG00000196954/ENSG00000051523/ENSG00000213856/ENSG00000171552	10	ENSG00000092098/ENSG00000088888/ENSG00000005100/ENSG00000112062/ENSG00000087077/ENSG00000104365/ENSG00000172936/ENSG00000167207/ENSG00000149782/ENSG00000096433
Human cytomegalovirus infection	33|816	247|8222	0.0464658	0.353808	ENSG00000112715/ENSG00000128272/ENSG00000124762/novel.511/ENSG00000150995/novel.578/novel.559/ENSG00000160712/ENSG00000187840/ENSG00000067560/novel.563/ENSG00000108984/ENSG00000121281/ENSG00000141510/ENSG00000112062/ENSG00000106615/ENSG00000126934/ENSG00000182158/ENSG00000184584/ENSG00000198793/ENSG00000111664/ENSG00000104365/ENSG00000171522/ENSG00000260007/ENSG00000067182/ENSG00000129007/ENSG000…	VEGFA/ATF4/CDKN1A/-/ITPR1/-/-/IL6R/EIF4EBP1/RHOA/-/MAP2K6/ADCY7/TP53/MAPK14/RHEB/MAP2K2/CREB3L2/TMEM173/MTOR/GNB3/IKBKB/PTGER4/AC107871.1/TNFRSF1A/CALML4/PPP3CB/PIK3CD/GNB1/-/PLCB3/GNAS/ITPR3	hsa:7422/hsa:468/hsa:1026/hsa:1388/hsa:3708/hsa:3106/hsa:3107/hsa:3570/hsa:1978/hsa:387/hsa:3105/hsa:5608/hsa:113/hsa:7157/hsa:1432/hsa:6009/hsa:5605/hsa:64764/hsa:340061/hsa:2475/hsa:2784/hsa:3551/hsa:5734/hsa:91860/hsa:7132/hsa:91860/hsa:5532/hsa:5293/hsa:2782/hsa:1388/hsa:5331/hsa:2778/hsa:3710	33	19	ENSG00000112715/ENSG00000128272/ENSG00000124762/ENSG00000150995/novel.578/novel.559/ENSG00000187840/ENSG00000067560/novel.563/ENSG00000141510/ENSG00000106615/ENSG00000126934/ENSG00000182158/ENSG00000184584/ENSG00000067182/ENSG00000107758/ENSG00000078369/novel.561/ENSG00000087460	14	novel.511/ENSG00000160712/ENSG00000108984/ENSG00000121281/ENSG00000112062/ENSG00000198793/ENSG00000111664/ENSG00000104365/ENSG00000171522/ENSG00000260007/ENSG00000129007/ENSG00000171608/ENSG00000149782/ENSG00000096433
Aldosterone synthesis and secretion	14|816	87|8222	0.0465687	0.353808	ENSG00000130164/ENSG00000128272/novel.511/ENSG00000150995/ENSG00000121281/ENSG00000067842/ENSG00000182158/novel.124/ENSG00000260007/ENSG00000129007/novel.561/ENSG00000149782/ENSG00000087460/ENSG00000096433	LDLR/ATF4/-/ITPR1/ADCY7/ATP2B3/CREB3L2/-/AC107871.1/CALML4/-/PLCB3/GNAS/ITPR3	hsa:3949/hsa:468/hsa:1388/hsa:3708/hsa:113/hsa:492/hsa:64764/hsa:84876/hsa:91860/hsa:91860/hsa:1388/hsa:5331/hsa:2778/hsa:3710	14	7	ENSG00000130164/ENSG00000128272/ENSG00000150995/ENSG00000067842/ENSG00000182158/novel.561/ENSG00000087460	7	novel.511/ENSG00000121281/novel.124/ENSG00000260007/ENSG00000129007/ENSG00000149782/ENSG00000096433
Cysteine and methionine metabolism	11|816	64|8222	0.0486062	0.353808	ENSG00000135069/ENSG00000116761/ENSG00000120053/ENSG00000060982/ENSG00000123505/ENSG00000092621/ENSG00000168906/ENSG00000168710/ENSG00000146701/ENSG00000274276/ENSG00000101444	PSAT1/CTH/GOT1/BCAT1/AMD1/PHGDH/MAT2A/AHCYL1/MDH2/CBSL/AHCY	hsa:29968/hsa:1491/hsa:2805/hsa:586/hsa:262/hsa:26227/hsa:4144/hsa:10768/hsa:4191/hsa:102724560/hsa:191	11	9	ENSG00000135069/ENSG00000116761/ENSG00000120053/ENSG00000060982/ENSG00000092621/ENSG00000168710/ENSG00000146701/ENSG00000274276/ENSG00000101444	2	ENSG00000123505/ENSG00000168906
Amyotrophic lateral sclerosis (ALS)	11|816	64|8222	0.0486062	0.353808	ENSG00000028137/ENSG00000121691/ENSG00000108984/ENSG00000141510/ENSG00000233276/ENSG00000112062/ENSG00000067182/ENSG00000136986/ENSG00000107758/ENSG00000277156/ENSG00000171552	TNFRSF1B/CAT/MAP2K6/TP53/GPX1/MAPK14/TNFRSF1A/DERL1/PPP3CB/AL589743.6/BCL2L1	hsa:7133/hsa:847/hsa:5608/hsa:7157/hsa:2876/hsa:1432/hsa:7132/hsa:79139/hsa:5532/hsa:10452/hsa:598	11	7	ENSG00000121691/ENSG00000141510/ENSG00000233276/ENSG00000067182/ENSG00000136986/ENSG00000107758/ENSG00000171552	4	ENSG00000028137/ENSG00000108984/ENSG00000112062/ENSG00000277156
Acute myeloid leukemia	12|816	73|8222	0.0544141	0.385189	ENSG00000137193/ENSG00000112033/ENSG00000005381/ENSG00000150337/ENSG00000187840/ENSG00000139318/ENSG00000182578/ENSG00000126934/ENSG00000198793/ENSG00000104365/ENSG00000122025/ENSG00000171608	PIM1/PPARD/MPO/FCGR1A/EIF4EBP1/DUSP6/CSF1R/MAP2K2/MTOR/IKBKB/FLT3/PIK3CD	hsa:5292/hsa:5467/hsa:4353/hsa:2209/hsa:1978/hsa:1848/hsa:1436/hsa:5605/hsa:2475/hsa:3551/hsa:2322/hsa:5293	12	8	ENSG00000137193/ENSG00000112033/ENSG00000150337/ENSG00000187840/ENSG00000139318/ENSG00000182578/ENSG00000126934/ENSG00000122025	4	ENSG00000005381/ENSG00000198793/ENSG00000104365/ENSG00000171608
Cell cycle	23|816	164|8222	0.0553785	0.385189	novel.469/ENSG00000124762/ENSG00000116717/ENSG00000129355/ENSG00000164754/ENSG00000118971/ENSG00000141510/ENSG00000133740/ENSG00000105329/ENSG00000006634/ENSG00000099860/ENSG00000093009/ENSG00000127564/ENSG00000145604/ENSG00000157456/ENSG00000158402/ENSG00000175387/ENSG00000076003/ENSG00000170027/ENSG00000164045/ENSG00000176248/ENSG00000269846/ENSG00000114126	-/CDKN1A/GADD45A/CDKN2D/RAD21/CCND2/TP53/E2F5/TGFB1/DBF4/GADD45B/CDC45/PKMYT1/SKP2/CCNB2/CDC25C/SMAD2/MCM6/YWHAG/CDC25A/ANAPC2/AL136172.1/TFDP2	hsa:1022/hsa:1026/hsa:1647/hsa:1032/hsa:5885/hsa:894/hsa:7157/hsa:1875/hsa:7040/hsa:10926/hsa:4616/hsa:8318/hsa:9088/hsa:6502/hsa:9133/hsa:995/hsa:4087/hsa:4175/hsa:7532/hsa:993/hsa:29882/hsa:5933/hsa:7029	23	16	novel.469/ENSG00000124762/ENSG00000116717/ENSG00000129355/ENSG00000164754/ENSG00000118971/ENSG00000141510/ENSG00000105329/ENSG00000006634/ENSG00000099860/ENSG00000093009/ENSG00000157456/ENSG00000158402/ENSG00000175387/ENSG00000076003/ENSG00000114126	7	ENSG00000133740/ENSG00000127564/ENSG00000145604/ENSG00000170027/ENSG00000164045/ENSG00000176248/ENSG00000269846
Terpenoid backbone biosynthesis	6|816	29|8222	0.0614947	0.418432	ENSG00000112972/ENSG00000110921/ENSG00000067064/ENSG00000113161/ENSG00000167508/ENSG00000117682	HMGCS1/MVK/IDI1/HMGCR/MVD/DHDDS	hsa:3157/hsa:4598/hsa:3422/hsa:3156/hsa:4597/hsa:79947	6	6	ENSG00000112972/ENSG00000110921/ENSG00000067064/ENSG00000113161/ENSG00000167508/ENSG00000117682	0
Leishmaniasis	13|816	83|8222	0.0644297	0.429075	ENSG00000150337/ENSG00000165178/ENSG00000182487/ENSG00000250182/ENSG00000158517/ENSG00000115232/ENSG00000170345/ENSG00000105329/ENSG00000112062/ENSG00000051523/ENSG00000172936/ENSG00000156508/ENSG00000233476	FCGR1A/NCF1C/NCF1B/EEF1A1P13/NCF1/ITGA4/FOS/TGFB1/MAPK14/CYBA/MYD88/EEF1A1/EEF1A1P6	hsa:2209/hsa:653361/hsa:653361/hsa:1915/hsa:653361/hsa:3676/hsa:2353/hsa:7040/hsa:1432/hsa:1535/hsa:4615/hsa:1915/hsa:1915	13	10	ENSG00000150337/ENSG00000165178/ENSG00000182487/ENSG00000250182/ENSG00000158517/ENSG00000170345/ENSG00000105329/ENSG00000051523/ENSG00000156508/ENSG00000233476	3	ENSG00000115232/ENSG00000112062/ENSG00000172936
Fatty acid metabolism	11|816	68|8222	0.0701117	0.457186	ENSG00000099194/ENSG00000134824/ENSG00000149485/ENSG00000123983/ENSG00000169710/ENSG00000167315/ENSG00000012660/ENSG00000151726/ENSG00000235043/ENSG00000157184/ENSG00000099797	SCD/FADS2/FADS1/ACSL3/FASN/ACAA2/ELOVL5/ACSL1/TECRP1/CPT2/TECR	hsa:6319/hsa:9415/hsa:3992/hsa:2181/hsa:2194/hsa:10449/hsa:60481/hsa:2180/hsa:9524/hsa:1376/hsa:9524	11	11	ENSG00000099194/ENSG00000134824/ENSG00000149485/ENSG00000123983/ENSG00000169710/ENSG00000167315/ENSG00000012660/ENSG00000151726/ENSG00000235043/ENSG00000157184/ENSG00000099797	0
Renin secretion	9|816	53|8222	0.0749177	0.478556	ENSG00000150995/novel.124/ENSG00000171522/ENSG00000260007/ENSG00000129007/ENSG00000107758/ENSG00000149782/ENSG00000087460/ENSG00000096433	ITPR1/-/PTGER4/AC107871.1/CALML4/PPP3CB/PLCB3/GNAS/ITPR3	hsa:3708/hsa:84876/hsa:5734/hsa:91860/hsa:91860/hsa:5532/hsa:5331/hsa:2778/hsa:3710	9	3	ENSG00000150995/ENSG00000107758/ENSG00000087460	6	novel.124/ENSG00000171522/ENSG00000260007/ENSG00000129007/ENSG00000149782/ENSG00000096433
Platelet activation	18|816	127|8222	0.0764954	0.478861	ENSG00000010810/ENSG00000125753/ENSG00000150995/ENSG00000149781/ENSG00000067560/ENSG00000121281/ENSG00000112062/ENSG00000101608/ENSG00000184009/novel.124/ENSG00000118680/ENSG00000172531/ENSG00000167323/ENSG00000171608/ENSG00000043462/ENSG00000149782/ENSG00000087460/ENSG00000096433	FYN/VASP/ITPR1/FERMT3/RHOA/ADCY7/MAPK14/MYL12A/ACTG1/-/MYL12B/PPP1CA/STIM1/PIK3CD/LCP2/PLCB3/GNAS/ITPR3	hsa:2534/hsa:7408/hsa:3708/hsa:83706/hsa:387/hsa:113/hsa:1432/hsa:10627/hsa:71/hsa:84876/hsa:103910/hsa:5499/hsa:6786/hsa:5293/hsa:3937/hsa:5331/hsa:2778/hsa:3710	18	12	ENSG00000010810/ENSG00000125753/ENSG00000150995/ENSG00000149781/ENSG00000067560/ENSG00000101608/ENSG00000184009/ENSG00000118680/ENSG00000172531/ENSG00000167323/ENSG00000043462/ENSG00000087460	6	ENSG00000121281/ENSG00000112062/novel.124/ENSG00000171608/ENSG00000149782/ENSG00000096433
Biosynthesis of unsaturated fatty acids	6|816	31|8222	0.0806648	0.495061	ENSG00000099194/ENSG00000134824/ENSG00000149485/ENSG00000012660/ENSG00000235043/ENSG00000099797	SCD/FADS2/FADS1/ELOVL5/TECRP1/TECR	hsa:6319/hsa:9415/hsa:3992/hsa:60481/hsa:9524/hsa:9524	6	6	ENSG00000099194/ENSG00000134824/ENSG00000149485/ENSG00000012660/ENSG00000235043/ENSG00000099797	0
PPAR signaling pathway	11|816	70|8222	0.0828411	0.49864	ENSG00000099194/ENSG00000134824/ENSG00000112033/ENSG00000123983/ENSG00000112972/ENSG00000065833/ENSG00000147872/ENSG00000155368/ENSG00000186951/ENSG00000151726/ENSG00000157184	SCD/FADS2/PPARD/ACSL3/HMGCS1/ME1/PLIN2/DBI/PPARA/ACSL1/CPT2	hsa:6319/hsa:9415/hsa:5467/hsa:2181/hsa:3157/hsa:4199/hsa:123/hsa:1622/hsa:5465/hsa:2180/hsa:1376	11	10	ENSG00000099194/ENSG00000134824/ENSG00000112033/ENSG00000123983/ENSG00000112972/ENSG00000065833/ENSG00000147872/ENSG00000155368/ENSG00000151726/ENSG00000157184	1	ENSG00000186951
Glutamatergic synapse	13|816	87|8222	0.0869122	0.513274	ENSG00000134294/ENSG00000150995/ENSG00000135821/ENSG00000111371/ENSG00000121281/ENSG00000111664/ENSG00000107758/ENSG00000079215/ENSG00000078369/ENSG00000149782/ENSG00000087460/ENSG00000161681/ENSG00000096433	SLC38A2/ITPR1/GLUL/SLC38A1/ADCY7/GNB3/PPP3CB/SLC1A3/GNB1/PLCB3/GNAS/SHANK1/ITPR3	hsa:54407/hsa:3708/hsa:2752/hsa:81539/hsa:113/hsa:2784/hsa:5532/hsa:6507/hsa:2782/hsa:5331/hsa:2778/hsa:50944/hsa:3710	13	7	ENSG00000134294/ENSG00000150995/ENSG00000135821/ENSG00000111371/ENSG00000107758/ENSG00000078369/ENSG00000087460	6	ENSG00000121281/ENSG00000111664/ENSG00000079215/ENSG00000149782/ENSG00000161681/ENSG00000096433
Apelin signaling pathway	19|816	141|8222	0.103475	0.593822	ENSG00000120738/ENSG00000150995/ENSG00000127528/ENSG00000101384/ENSG00000121281/ENSG00000181929/ENSG00000126934/ENSG00000198793/ENSG00000111664/ENSG00000175387/ENSG00000260007/ENSG00000198838/ENSG00000081189/ENSG00000129007/ENSG00000132356/ENSG00000078369/ENSG00000116604/ENSG00000149782/ENSG00000096433	EGR1/ITPR1/KLF2/JAG1/ADCY7/PRKAG1/MAP2K2/MTOR/GNB3/SMAD2/AC107871.1/RYR3/MEF2C/CALML4/PRKAA1/GNB1/MEF2D/PLCB3/ITPR3	hsa:1958/hsa:3708/hsa:10365/hsa:182/hsa:113/hsa:5571/hsa:5605/hsa:2475/hsa:2784/hsa:4087/hsa:91860/hsa:6263/hsa:4208/hsa:91860/hsa:5562/hsa:2782/hsa:4209/hsa:5331/hsa:3710	19	10	ENSG00000120738/ENSG00000150995/ENSG00000127528/ENSG00000101384/ENSG00000181929/ENSG00000126934/ENSG00000175387/ENSG00000081189/ENSG00000078369/ENSG00000116604	9	ENSG00000121281/ENSG00000198793/ENSG00000111664/ENSG00000260007/ENSG00000198838/ENSG00000129007/ENSG00000132356/ENSG00000149782/ENSG00000096433
Long-term potentiation	10|816	65|8222	0.106243	0.593822	ENSG00000128272/ENSG00000150995/ENSG00000177189/ENSG00000126934/ENSG00000260007/ENSG00000172531/ENSG00000129007/ENSG00000107758/ENSG00000149782/ENSG00000096433	ATF4/ITPR1/RPS6KA3/MAP2K2/AC107871.1/PPP1CA/CALML4/PPP3CB/PLCB3/ITPR3	hsa:468/hsa:3708/hsa:6197/hsa:5605/hsa:91860/hsa:5499/hsa:91860/hsa:5532/hsa:5331/hsa:3710	10	5	ENSG00000128272/ENSG00000150995/ENSG00000126934/ENSG00000172531/ENSG00000107758	5	ENSG00000177189/ENSG00000260007/ENSG00000129007/ENSG00000149782/ENSG00000096433
Insulin secretion	10|816	65|8222	0.106243	0.593822	ENSG00000128272/novel.511/ENSG00000104783/ENSG00000121281/ENSG00000106089/ENSG00000182158/novel.561/ENSG00000149782/ENSG00000087460/ENSG00000096433	ATF4/-/KCNN4/ADCY7/STX1A/CREB3L2/-/PLCB3/GNAS/ITPR3	hsa:468/hsa:1388/hsa:3783/hsa:113/hsa:6804/hsa:64764/hsa:1388/hsa:5331/hsa:2778/hsa:3710	10	5	ENSG00000128272/ENSG00000106089/ENSG00000182158/novel.561/ENSG00000087460	5	novel.511/ENSG00000104783/ENSG00000121281/ENSG00000149782/ENSG00000096433
Central carbon metabolism in cancer	13|816	91|8222	0.113769	0.619151	ENSG00000103257/ENSG00000138413/ENSG00000100644/ENSG00000141510/ENSG00000160211/ENSG00000159399/ENSG00000126934/ENSG00000182054/ENSG00000198793/ENSG00000152256/ENSG00000122025/ENSG00000171608/ENSG00000067225	SLC7A5/IDH1/HIF1A/TP53/G6PD/HK2/MAP2K2/IDH2/MTOR/PDK1/FLT3/PIK3CD/PKM	hsa:8140/hsa:3417/hsa:3091/hsa:7157/hsa:2539/hsa:3099/hsa:5605/hsa:3418/hsa:2475/hsa:5163/hsa:2322/hsa:5293/hsa:5315	13	10	ENSG00000103257/ENSG00000138413/ENSG00000100644/ENSG00000141510/ENSG00000160211/ENSG00000126934/ENSG00000182054/ENSG00000152256/ENSG00000122025/ENSG00000067225	3	ENSG00000159399/ENSG00000198793/ENSG00000171608
Adipocytokine signaling pathway	10|816	66|8222	0.114731	0.619151	ENSG00000123983/ENSG00000028137/ENSG00000181929/ENSG00000198793/ENSG00000104365/ENSG00000186951/ENSG00000067182/ENSG00000159346/ENSG00000151726/ENSG00000132356	ACSL3/TNFRSF1B/PRKAG1/MTOR/IKBKB/PPARA/TNFRSF1A/ADIPOR1/ACSL1/PRKAA1	hsa:2181/hsa:7133/hsa:5571/hsa:2475/hsa:3551/hsa:5465/hsa:7132/hsa:51094/hsa:2180/hsa:5562	10	5	ENSG00000123983/ENSG00000181929/ENSG00000067182/ENSG00000159346/ENSG00000151726	5	ENSG00000028137/ENSG00000198793/ENSG00000104365/ENSG00000186951/ENSG00000132356
cGMP-PKG signaling pathway	22|816	170|8222	0.117327	0.622427	ENSG00000128272/ENSG00000125753/ENSG00000169100/novel.511/ENSG00000150995/ENSG00000171105/ENSG00000067560/ENSG00000121281/ENSG00000067842/ENSG00000126934/ENSG00000182158/ENSG00000138735/ENSG00000260007/ENSG00000172531/ENSG00000081189/ENSG00000129007/ENSG00000107758/ENSG00000116604/novel.561/ENSG00000213856/ENSG00000149782/ENSG00000096433	ATF4/VASP/SLC25A6/-/ITPR1/INSR/RHOA/ADCY7/ATP2B3/MAP2K2/CREB3L2/PDE5A/AC107871.1/PPP1CA/MEF2C/CALML4/PPP3CB/MEF2D/-/VDAC1P2/PLCB3/ITPR3	hsa:468/hsa:7408/hsa:293/hsa:1388/hsa:3708/hsa:3643/hsa:387/hsa:113/hsa:492/hsa:5605/hsa:64764/hsa:8654/hsa:91860/hsa:5499/hsa:4208/hsa:91860/hsa:5532/hsa:4209/hsa:1388/hsa:7416/hsa:5331/hsa:3710	22	15	ENSG00000128272/ENSG00000125753/ENSG00000169100/ENSG00000150995/ENSG00000171105/ENSG00000067560/ENSG00000067842/ENSG00000126934/ENSG00000182158/ENSG00000172531/ENSG00000081189/ENSG00000107758/ENSG00000116604/novel.561/ENSG00000213856	7	novel.511/ENSG00000121281/ENSG00000138735/ENSG00000260007/ENSG00000129007/ENSG00000149782/ENSG00000096433
Relaxin signaling pathway	16|816	118|8222	0.122171	0.636593	ENSG00000112715/ENSG00000128272/novel.511/ENSG00000170345/ENSG00000121281/ENSG00000105329/ENSG00000112062/ENSG00000126934/ENSG00000182158/ENSG00000111664/ENSG00000175387/ENSG00000171608/ENSG00000078369/novel.561/ENSG00000149782/ENSG00000087460	VEGFA/ATF4/-/FOS/ADCY7/TGFB1/MAPK14/MAP2K2/CREB3L2/GNB3/SMAD2/PIK3CD/GNB1/-/PLCB3/GNAS	hsa:7422/hsa:468/hsa:1388/hsa:2353/hsa:113/hsa:7040/hsa:1432/hsa:5605/hsa:64764/hsa:2784/hsa:4087/hsa:5293/hsa:2782/hsa:1388/hsa:5331/hsa:2778	16	10	ENSG00000112715/ENSG00000128272/ENSG00000170345/ENSG00000105329/ENSG00000126934/ENSG00000182158/ENSG00000175387/ENSG00000078369/novel.561/ENSG00000087460	6	novel.511/ENSG00000121281/ENSG00000112062/ENSG00000111664/ENSG00000171608/ENSG00000149782
Lysosome	19|816	145|8222	0.126484	0.636593	ENSG00000103811/ENSG00000105612/ENSG00000100448/ENSG00000038002/ENSG00000162511/ENSG00000119655/ENSG00000107798/ENSG00000255031/ENSG00000141337/ENSG00000110719/ENSG00000197217/ENSG00000172543/ENSG00000127415/ENSG00000144455/ENSG00000102393/ENSG00000001036/ENSG00000241489/ENSG00000166340/ENSG00000189067	CTSH/DNASE2/CTSG/AGA/LAPTM5/NPC2/LIPA/AP002807.1/ARSG/TCIRG1/ENTPD4/CTSW/IDUA/SUMF1/GLA/FUCA2/AC244197.3/TPP1/LITAF	hsa:1512/hsa:1777/hsa:1511/hsa:175/hsa:7805/hsa:10577/hsa:3988/hsa:10312/hsa:22901/hsa:10312/hsa:9583/hsa:1521/hsa:3425/hsa:285362/hsa:2717/hsa:2519/hsa:3423/hsa:1200/hsa:9516	19	13	ENSG00000103811/ENSG00000105612/ENSG00000100448/ENSG00000038002/ENSG00000162511/ENSG00000119655/ENSG00000107798/ENSG00000141337/ENSG00000172543/ENSG00000144455/ENSG00000001036/ENSG00000166340/ENSG00000189067	6	ENSG00000255031/ENSG00000110719/ENSG00000197217/ENSG00000127415/ENSG00000102393/ENSG00000241489
Glyoxylate and dicarboxylate metabolism	6|816	35|8222	0.127751	0.636593	ENSG00000182199/ENSG00000135821/ENSG00000121691/ENSG00000176974/ENSG00000146701/ENSG00000114054	SHMT2/GLUL/CAT/SHMT1/MDH2/PCCB	hsa:6472/hsa:2752/hsa:847/hsa:6470/hsa:4191/hsa:5096	6	5	ENSG00000182199/ENSG00000135821/ENSG00000121691/ENSG00000146701/ENSG00000114054	1	ENSG00000176974
Glycine, serine and threonine metabolism	8|816	51|8222	0.128132	0.636593	ENSG00000135069/ENSG00000116761/ENSG00000182199/ENSG00000146733/ENSG00000092621/ENSG00000176974/ENSG00000274276/ENSG00000131480	PSAT1/CTH/SHMT2/PSPH/PHGDH/SHMT1/CBSL/AOC2	hsa:29968/hsa:1491/hsa:6472/hsa:5723/hsa:26227/hsa:6470/hsa:102724560/hsa:314	8	6	ENSG00000135069/ENSG00000116761/ENSG00000182199/ENSG00000146733/ENSG00000092621/ENSG00000274276	2	ENSG00000176974/ENSG00000131480
Circadian entrainment	11|816	77|8222	0.137919	0.674508	ENSG00000150995/ENSG00000170345/ENSG00000121281/ENSG00000111664/ENSG00000260007/ENSG00000198838/ENSG00000129007/ENSG00000078369/ENSG00000149782/ENSG00000087460/ENSG00000096433	ITPR1/FOS/ADCY7/GNB3/AC107871.1/RYR3/CALML4/GNB1/PLCB3/GNAS/ITPR3	hsa:3708/hsa:2353/hsa:113/hsa:2784/hsa:91860/hsa:6263/hsa:91860/hsa:2782/hsa:5331/hsa:2778/hsa:3710	11	4	ENSG00000150995/ENSG00000170345/ENSG00000078369/ENSG00000087460	7	ENSG00000121281/ENSG00000111664/ENSG00000260007/ENSG00000198838/ENSG00000129007/ENSG00000149782/ENSG00000096433
PI3K-Akt signaling pathway	39|816	332|8222	0.149383	0.719337	ENSG00000168209/ENSG00000112715/ENSG00000128272/ENSG00000124762/novel.511/ENSG00000161638/ENSG00000167965/ENSG00000160712/ENSG00000187840/ENSG00000171105/ENSG00000168685/ENSG00000115232/ENSG00000118971/ENSG00000141510/ENSG00000167393/ENSG00000099985/ENSG00000182578/ENSG00000063046/ENSG00000106615/ENSG00000126934/ENSG00000182158/ENSG00000147168/ENSG00000198793/ENSG00000111664/ENSG00000104365/ENSG0…	DDIT4/VEGFA/ATF4/CDKN1A/-/ITGA5/MLST8/IL6R/EIF4EBP1/INSR/IL7R/ITGA4/CCND2/TP53/PPP2R3B/OSM/CSF1R/EIF4B/RHEB/MAP2K2/CREB3L2/IL2RG/MTOR/GNB3/IKBKB/YWHAG/FLT3/PPP2R5C/EIF4BP7/COL9A3/KITLG/PIK3AP1/-/PIK3CD/PRKAA1/GNB1/-/AC073136.2/BCL2L1	hsa:54541/hsa:7422/hsa:468/hsa:1026/hsa:1388/hsa:3678/hsa:64223/hsa:3570/hsa:1978/hsa:3643/hsa:3575/hsa:3676/hsa:894/hsa:7157/hsa:28227/hsa:5008/hsa:1436/hsa:1975/hsa:6009/hsa:5605/hsa:64764/hsa:3561/hsa:2475/hsa:2784/hsa:3551/hsa:7532/hsa:2322/hsa:5527/hsa:1975/hsa:1299/hsa:4254/hsa:118788/hsa:28227/hsa:5293/hsa:5562/hsa:2782/hsa:1388/hsa:5529/hsa:598	39	25	ENSG00000168209/ENSG00000112715/ENSG00000128272/ENSG00000124762/ENSG00000161638/ENSG00000167965/ENSG00000187840/ENSG00000171105/ENSG00000118971/ENSG00000141510/ENSG00000167393/ENSG00000099985/ENSG00000182578/ENSG00000063046/ENSG00000106615/ENSG00000126934/ENSG00000182158/ENSG00000147168/ENSG00000122025/ENSG00000078304/ENSG00000225031/novel.611/ENSG00000078369/novel.561/ENSG00000171552	14	novel.511/ENSG00000160712/ENSG00000168685/ENSG00000115232/ENSG00000198793/ENSG00000111664/ENSG00000104365/ENSG00000170027/ENSG00000092758/ENSG00000049130/ENSG00000155629/ENSG00000171608/ENSG00000132356/ENSG00000224155
Glucagon signaling pathway	15|816	114|8222	0.15695	0.744322	ENSG00000128272/ENSG00000150995/ENSG00000096717/ENSG00000100994/ENSG00000181929/ENSG00000182158/ENSG00000186951/ENSG00000260007/ENSG00000129007/ENSG00000107758/ENSG00000132356/ENSG00000149782/ENSG00000067225/ENSG00000087460/ENSG00000096433	ATF4/ITPR1/SIRT1/PYGB/PRKAG1/CREB3L2/PPARA/AC107871.1/CALML4/PPP3CB/PRKAA1/PLCB3/PKM/GNAS/ITPR3	hsa:468/hsa:3708/hsa:23411/hsa:5834/hsa:5571/hsa:64764/hsa:5465/hsa:91860/hsa:91860/hsa:5532/hsa:5562/hsa:5331/hsa:5315/hsa:2778/hsa:3710	15	9	ENSG00000128272/ENSG00000150995/ENSG00000096717/ENSG00000100994/ENSG00000181929/ENSG00000182158/ENSG00000107758/ENSG00000067225/ENSG00000087460	6	ENSG00000186951/ENSG00000260007/ENSG00000129007/ENSG00000132356/ENSG00000149782/ENSG00000096433
Huntington disease	55|816	485|8222	0.159328	0.744322	ENSG00000212907/ENSG00000198786/ENSG00000225630/ENSG00000198804/ENSG00000198727/ENSG00000198888/ENSG00000169100/ENSG00000198886/ENSG00000150995/ENSG00000198899/ENSG00000198695/ENSG00000185633/ENSG00000198763/ENSG00000100246/ENSG00000183020/novel.119/ENSG00000132912/ENSG00000248527/ENSG00000237973/novel.426/ENSG00000141510/ENSG00000246451/novel.208/ENSG00000105327/ENSG00000013275/ENSG00000151366/E…	MT-ND4L/MT-ND5/MTND2P28/MT-CO1/MT-CYB/MT-ND1/SLC25A6/MT-ND4/ITPR1/MT-ATP6/MT-ND6/NDUFA4L2/MT-ND2/DNAL4/AP2A2/-/DCTN4/MTATP6P1/MTCO1P12/-/TP53/AL049840.1/-/BBC3/PSMC4/NDUFC2/GPX1/STX1A/COX8C/CREB3L2/MTATP6P26/WIPI1/TUBBP2/COX8A/MTOR/DCTN2/COX6B1/UQCRC1/TMEM147-AS1/TUBA1A/MTND4P12/NDUFB11/PSMA4/NDUFA3/AC005329.3/SLC1A3/AL354707.1/POLR2K/SDHB/DNAH11/DNAH17/PSMB6/VDAC1P2/PLCB3/COX5B	hsa:4539/hsa:4540/hsa:4536/hsa:4512/hsa:4519/hsa:4535/hsa:293/hsa:4538/hsa:3708/hsa:4508/hsa:4541/hsa:56901/hsa:4536/hsa:10126/hsa:161/hsa:5430/hsa:51164/hsa:4508/hsa:4512/hsa:6874/hsa:7157/hsa:55626/hsa:7385/hsa:27113/hsa:5704/hsa:4718/hsa:2876/hsa:6804/hsa:341947/hsa:64764/hsa:4508/hsa:55062/hsa:203068/hsa:1351/hsa:2475/hsa:10540/hsa:1340/hsa:7384/hsa:55626/hsa:7846/hsa:4538/hsa:54539/hsa:5685/…	55	32	ENSG00000169100/ENSG00000150995/ENSG00000185633/ENSG00000100246/ENSG00000183020/novel.119/ENSG00000132912/novel.426/ENSG00000141510/novel.208/ENSG00000105327/ENSG00000013275/ENSG00000151366/ENSG00000233276/ENSG00000106089/ENSG00000187581/ENSG00000182158/ENSG00000070540/ENSG00000214222/ENSG00000176340/ENSG00000175203/ENSG00000126267/ENSG00000010256/ENSG00000167552/ENSG00000147123/ENSG00000041357/E…	23	ENSG00000212907/ENSG00000198786/ENSG00000225630/ENSG00000198804/ENSG00000198727/ENSG00000198888/ENSG00000198886/ENSG00000198899/ENSG00000198695/ENSG00000198763/ENSG00000248527/ENSG00000237973/ENSG00000246451/ENSG00000236878/ENSG00000198793/ENSG00000236144/ENSG00000247627/ENSG00000170906/ENSG00000280486/ENSG00000079215/ENSG00000105877/ENSG00000187775/ENSG00000149782
Sphingolipid signaling pathway	16|816	124|8222	0.165772	0.753859	ENSG00000010810/ENSG00000033327/ENSG00000067560/ENSG00000166224/ENSG00000035681/ENSG00000141510/ENSG00000167393/ENSG00000103222/ENSG00000112062/ENSG00000126934/ENSG00000078304/ENSG00000067182/novel.611/ENSG00000171608/ENSG00000224155/ENSG00000149782	FYN/GAB2/RHOA/SGPL1/NSMAF/TP53/PPP2R3B/ABCC1/MAPK14/MAP2K2/PPP2R5C/TNFRSF1A/-/PIK3CD/AC073136.2/PLCB3	hsa:2534/hsa:9846/hsa:387/hsa:8879/hsa:8439/hsa:7157/hsa:28227/hsa:4363/hsa:1432/hsa:5605/hsa:5527/hsa:7132/hsa:28227/hsa:5293/hsa:5529/hsa:5331	16	12	ENSG00000010810/ENSG00000033327/ENSG00000067560/ENSG00000166224/ENSG00000035681/ENSG00000141510/ENSG00000167393/ENSG00000103222/ENSG00000126934/ENSG00000078304/ENSG00000067182/novel.611	4	ENSG00000112062/ENSG00000171608/ENSG00000224155/ENSG00000149782
Leukocyte transendothelial migration	17|816	133|8222	0.166186	0.753859	ENSG00000125753/ENSG00000165178/ENSG00000182487/ENSG00000067560/ENSG00000158517/ENSG00000115232/ENSG00000035403/ENSG00000147065/ENSG00000112062/ENSG00000101608/ENSG00000184009/ENSG00000238005/ENSG00000002586/ENSG00000118680/ENSG00000051523/ENSG00000171608/ENSG00000271032	VASP/NCF1C/NCF1B/RHOA/NCF1/ITGA4/VCL/MSN/MAPK14/MYL12A/ACTG1/AL391832.2/CD99/MYL12B/CYBA/PIK3CD/AC020907.4	hsa:7408/hsa:653361/hsa:653361/hsa:387/hsa:653361/hsa:3676/hsa:7414/hsa:4478/hsa:1432/hsa:10627/hsa:71/hsa:93408/hsa:4267/hsa:103910/hsa:1535/hsa:5293/hsa:93408	17	12	ENSG00000125753/ENSG00000165178/ENSG00000182487/ENSG00000067560/ENSG00000158517/ENSG00000147065/ENSG00000101608/ENSG00000184009/ENSG00000238005/ENSG00000002586/ENSG00000118680/ENSG00000051523	5	ENSG00000115232/ENSG00000035403/ENSG00000112062/ENSG00000171608/ENSG00000271032
mTOR signaling pathway	21|816	170|8222	0.172195	0.762019	ENSG00000168209/ENSG00000103257/ENSG00000106070/ENSG00000167965/ENSG00000187840/ENSG00000171105/ENSG00000067560/ENSG00000177189/ENSG00000063046/ENSG00000106615/ENSG00000126934/ENSG00000145604/ENSG00000198793/ENSG00000131100/ENSG00000104365/ENSG00000134324/ENSG00000225031/ENSG00000067182/ENSG00000171608/ENSG00000132356/ENSG00000114388	DDIT4/SLC7A5/GRB10/MLST8/EIF4EBP1/INSR/RHOA/RPS6KA3/EIF4B/RHEB/MAP2K2/SKP2/MTOR/ATP6V1E1/IKBKB/LPIN1/EIF4BP7/TNFRSF1A/PIK3CD/PRKAA1/NPRL2	hsa:54541/hsa:8140/hsa:2887/hsa:64223/hsa:1978/hsa:3643/hsa:387/hsa:6197/hsa:1975/hsa:6009/hsa:5605/hsa:6502/hsa:2475/hsa:529/hsa:3551/hsa:23175/hsa:1975/hsa:7132/hsa:5293/hsa:5562/hsa:10641	21	14	ENSG00000168209/ENSG00000103257/ENSG00000106070/ENSG00000167965/ENSG00000187840/ENSG00000171105/ENSG00000067560/ENSG00000063046/ENSG00000106615/ENSG00000126934/ENSG00000131100/ENSG00000134324/ENSG00000225031/ENSG00000067182	7	ENSG00000177189/ENSG00000145604/ENSG00000198793/ENSG00000104365/ENSG00000171608/ENSG00000132356/ENSG00000114388
Glycerolipid metabolism	8|816	55|8222	0.174602	0.762019	ENSG00000074416/ENSG00000072210/ENSG00000172197/ENSG00000062282/ENSG00000134324/ENSG00000102393/ENSG00000172954/novel.142	MGLL/ALDH3A2/MBOAT1/DGAT2/LPIN1/GLA/LCLAT1/-	hsa:11343/hsa:224/hsa:154141/hsa:84649/hsa:23175/hsa:2717/hsa:253558/hsa:8527	8	4	ENSG00000062282/ENSG00000134324/ENSG00000172954/novel.142	4	ENSG00000074416/ENSG00000072210/ENSG00000172197/ENSG00000102393
Kaposi sarcoma-associated herpesvirus infection	27|816	226|8222	0.177859	0.762019	ENSG00000112715/ENSG00000159200/ENSG00000124762/ENSG00000150995/novel.578/novel.559/novel.563/ENSG00000150991/ENSG00000170345/ENSG00000108984/ENSG00000100644/ENSG00000141510/ENSG00000101336/ENSG00000112062/ENSG00000221983/ENSG00000126934/ENSG00000198793/ENSG00000111664/ENSG00000104365/ENSG00000170315/ENSG00000260007/ENSG00000067182/ENSG00000129007/ENSG00000107758/ENSG00000171608/ENSG00000078369/E…	VEGFA/RCAN1/CDKN1A/ITPR1/-/-/-/UBC/FOS/MAP2K6/HIF1A/TP53/HCK/MAPK14/UBA52/MAP2K2/MTOR/GNB3/IKBKB/UBB/AC107871.1/TNFRSF1A/CALML4/PPP3CB/PIK3CD/GNB1/ITPR3	hsa:7422/hsa:1827/hsa:1026/hsa:3708/hsa:3106/hsa:3107/hsa:3105/hsa:6233/hsa:2353/hsa:5608/hsa:3091/hsa:7157/hsa:3055/hsa:1432/hsa:7311/hsa:5605/hsa:2475/hsa:2784/hsa:3551/hsa:7314/hsa:91860/hsa:7132/hsa:91860/hsa:5532/hsa:5293/hsa:2782/hsa:3710	27	18	ENSG00000112715/ENSG00000159200/ENSG00000124762/ENSG00000150995/novel.578/novel.559/novel.563/ENSG00000150991/ENSG00000170345/ENSG00000100644/ENSG00000141510/ENSG00000101336/ENSG00000221983/ENSG00000126934/ENSG00000170315/ENSG00000067182/ENSG00000107758/ENSG00000078369	9	ENSG00000108984/ENSG00000112062/ENSG00000198793/ENSG00000111664/ENSG00000104365/ENSG00000260007/ENSG00000129007/ENSG00000171608/ENSG00000096433
Pancreatic cancer	12|816	90|8222	0.178711	0.762019	ENSG00000112715/ENSG00000124762/ENSG00000116717/ENSG00000141510/ENSG00000129675/ENSG00000105329/ENSG00000099860/ENSG00000198793/ENSG00000104365/ENSG00000175387/ENSG00000171608/ENSG00000171552	VEGFA/CDKN1A/GADD45A/TP53/ARHGEF6/TGFB1/GADD45B/MTOR/IKBKB/SMAD2/PIK3CD/BCL2L1	hsa:7422/hsa:1026/hsa:1647/hsa:7157/hsa:9459/hsa:7040/hsa:4616/hsa:2475/hsa:3551/hsa:4087/hsa:5293/hsa:598	12	9	ENSG00000112715/ENSG00000124762/ENSG00000116717/ENSG00000141510/ENSG00000129675/ENSG00000105329/ENSG00000099860/ENSG00000175387/ENSG00000171552	3	ENSG00000198793/ENSG00000104365/ENSG00000171608
Pertussis	9|816	64|8222	0.180158	0.762019	ENSG00000161638/ENSG00000067560/ENSG00000170345/ENSG00000125347/ENSG00000112062/ENSG00000260007/ENSG00000165410/ENSG00000172936/ENSG00000129007	ITGA5/RHOA/FOS/IRF1/MAPK14/AC107871.1/CFL2/MYD88/CALML4	hsa:3678/hsa:387/hsa:2353/hsa:3659/hsa:1432/hsa:91860/hsa:1073/hsa:4615/hsa:91860	9	4	ENSG00000161638/ENSG00000067560/ENSG00000170345/ENSG00000125347	5	ENSG00000112062/ENSG00000260007/ENSG00000165410/ENSG00000172936/ENSG00000129007
Type II diabetes mellitus	6|816	39|8222	0.185271	0.773199	ENSG00000171105/ENSG00000159399/ENSG00000198793/ENSG00000104365/ENSG00000171608/ENSG00000067225	INSR/HK2/MTOR/IKBKB/PIK3CD/PKM	hsa:3643/hsa:3099/hsa:2475/hsa:3551/hsa:5293/hsa:5315	6	2	ENSG00000171105/ENSG00000067225	4	ENSG00000159399/ENSG00000198793/ENSG00000104365/ENSG00000171608
Proteoglycans in cancer	26|816	219|8222	0.192007	0.790767	ENSG00000112715/ENSG00000124762/ENSG00000150995/ENSG00000161638/ENSG00000067560/ENSG00000180353/ENSG00000100644/ENSG00000150593/ENSG00000141510/ENSG00000105329/ENSG00000196924/ENSG00000147065/ENSG00000112062/ENSG00000063046/ENSG00000126934/ENSG00000184009/ENSG00000156299/ENSG00000198793/ENSG00000175387/ENSG00000172531/ENSG00000225031/ENSG00000145362/ENSG00000171608/ENSG00000113070/ENSG00000011422…	VEGFA/CDKN1A/ITPR1/ITGA5/RHOA/HCLS1/HIF1A/PDCD4/TP53/TGFB1/FLNA/MSN/MAPK14/EIF4B/MAP2K2/ACTG1/TIAM1/MTOR/SMAD2/PPP1CA/EIF4BP7/ANK2/PIK3CD/HBEGF/PLAUR/ITPR3	hsa:7422/hsa:1026/hsa:3708/hsa:3678/hsa:387/hsa:3059/hsa:3091/hsa:27250/hsa:7157/hsa:7040/hsa:2316/hsa:4478/hsa:1432/hsa:1975/hsa:5605/hsa:71/hsa:7074/hsa:2475/hsa:4087/hsa:5499/hsa:1975/hsa:287/hsa:5293/hsa:1839/hsa:5329/hsa:3710	26	21	ENSG00000112715/ENSG00000124762/ENSG00000150995/ENSG00000161638/ENSG00000067560/ENSG00000180353/ENSG00000100644/ENSG00000150593/ENSG00000141510/ENSG00000105329/ENSG00000196924/ENSG00000147065/ENSG00000063046/ENSG00000126934/ENSG00000184009/ENSG00000175387/ENSG00000172531/ENSG00000225031/ENSG00000145362/ENSG00000113070/ENSG00000011422	5	ENSG00000112062/ENSG00000156299/ENSG00000198793/ENSG00000171608/ENSG00000096433
Th17 cell differentiation	12|816	92|8222	0.198687	0.79901	ENSG00000196083/ENSG00000160712/ENSG00000103522/ENSG00000170345/ENSG00000100644/ENSG00000105329/ENSG00000112062/ENSG00000147168/ENSG00000198793/ENSG00000104365/ENSG00000175387/ENSG00000107758	IL1RAP/IL6R/IL21R/FOS/HIF1A/TGFB1/MAPK14/IL2RG/MTOR/IKBKB/SMAD2/PPP3CB	hsa:3556/hsa:3570/hsa:50615/hsa:2353/hsa:3091/hsa:7040/hsa:1432/hsa:3561/hsa:2475/hsa:3551/hsa:4087/hsa:5532	12	8	ENSG00000196083/ENSG00000103522/ENSG00000170345/ENSG00000100644/ENSG00000105329/ENSG00000147168/ENSG00000175387/ENSG00000107758	4	ENSG00000160712/ENSG00000112062/ENSG00000198793/ENSG00000104365
Colorectal cancer	13|816	101|8222	0.199349	0.79901	ENSG00000124762/ENSG00000067560/ENSG00000116717/ENSG00000170345/ENSG00000141510/ENSG00000105329/ENSG00000105327/ENSG00000099860/ENSG00000126934/ENSG00000198793/ENSG00000175387/ENSG00000171608/ENSG00000141682	CDKN1A/RHOA/GADD45A/FOS/TP53/TGFB1/BBC3/GADD45B/MAP2K2/MTOR/SMAD2/PIK3CD/PMAIP1	hsa:1026/hsa:387/hsa:1647/hsa:2353/hsa:7157/hsa:7040/hsa:27113/hsa:4616/hsa:5605/hsa:2475/hsa:4087/hsa:5293/hsa:5366	13	11	ENSG00000124762/ENSG00000067560/ENSG00000116717/ENSG00000170345/ENSG00000141510/ENSG00000105329/ENSG00000105327/ENSG00000099860/ENSG00000126934/ENSG00000175387/ENSG00000141682	2	ENSG00000198793/ENSG00000171608
GABAergic synapse	9|816	66|8222	0.204243	0.79901	ENSG00000134294/ENSG00000135821/ENSG00000115993/novel.346/ENSG00000111371/ENSG00000121281/ENSG00000163285/ENSG00000111664/ENSG00000078369	SLC38A2/GLUL/TRAK2/-/SLC38A1/ADCY7/GABRG1/GNB3/GNB1	hsa:54407/hsa:2752/hsa:66008/hsa:4905/hsa:81539/hsa:113/hsa:2565/hsa:2784/hsa:2782	9	7	ENSG00000134294/ENSG00000135821/ENSG00000115993/novel.346/ENSG00000111371/ENSG00000163285/ENSG00000078369	2	ENSG00000121281/ENSG00000111664
Pentose phosphate pathway	5|816	32|8222	0.206773	0.79901	ENSG00000142657/ENSG00000163931/ENSG00000160211/ENSG00000177156/ENSG00000049239	PGD/TKT/G6PD/TALDO1/H6PD	hsa:5226/hsa:7086/hsa:2539/hsa:6888/hsa:9563	5	5	ENSG00000142657/ENSG00000163931/ENSG00000160211/ENSG00000177156/ENSG00000049239	0
Antifolate resistance	5|816	32|8222	0.206773	0.79901	ENSG00000182199/ENSG00000176974/ENSG00000103222/ENSG00000114770/ENSG00000104365	SHMT2/SHMT1/ABCC1/ABCC5/IKBKB	hsa:6472/hsa:6470/hsa:4363/hsa:10057/hsa:3551	5	2	ENSG00000182199/ENSG00000103222	3	ENSG00000176974/ENSG00000114770/ENSG00000104365
Cocaine addiction	6|816	41|8222	0.217252	0.829265	ENSG00000128272/novel.511/ENSG00000182158/ENSG00000176749/novel.561/ENSG00000087460	ATF4/-/CREB3L2/CDK5R1/-/GNAS	hsa:468/hsa:1388/hsa:64764/hsa:8851/hsa:1388/hsa:2778	6	4	ENSG00000128272/ENSG00000182158/novel.561/ENSG00000087460	2	novel.511/ENSG00000176749
Tuberculosis	20|816	168|8222	0.225872	0.851782	ENSG00000172216/ENSG00000141068/ENSG00000153879/ENSG00000102879/ENSG00000150337/ENSG00000130592/ENSG00000067560/ENSG00000113013/ENSG00000255031/ENSG00000105329/ENSG00000110719/ENSG00000112062/ENSG00000260007/ENSG00000067182/ENSG00000172936/ENSG00000129007/ENSG00000107758/ENSG00000111012/ENSG00000167207/ENSG00000133111	CEBPB/KSR1/CEBPG/CORO1A/FCGR1A/LSP1/RHOA/HSPA9/AP002807.1/TGFB1/TCIRG1/MAPK14/AC107871.1/TNFRSF1A/MYD88/CALML4/PPP3CB/CYP27B1/NOD2/RFXAP	hsa:1051/hsa:8844/hsa:1054/hsa:11151/hsa:2209/hsa:4046/hsa:387/hsa:3313/hsa:10312/hsa:7040/hsa:10312/hsa:1432/hsa:91860/hsa:7132/hsa:4615/hsa:91860/hsa:5532/hsa:1594/hsa:64127/hsa:5994	20	11	ENSG00000172216/ENSG00000141068/ENSG00000153879/ENSG00000102879/ENSG00000150337/ENSG00000130592/ENSG00000067560/ENSG00000113013/ENSG00000105329/ENSG00000067182/ENSG00000107758	9	ENSG00000255031/ENSG00000110719/ENSG00000112062/ENSG00000260007/ENSG00000172936/ENSG00000129007/ENSG00000111012/ENSG00000167207/ENSG00000133111
Pancreatic secretion	10|816	77|8222	0.230579	0.859183	ENSG00000004468/ENSG00000150995/ENSG00000067560/ENSG00000121281/ENSG00000067842/ENSG00000187980/ENSG00000204982/ENSG00000149782/ENSG00000087460/ENSG00000096433	CD38/ITPR1/RHOA/ADCY7/ATP2B3/PLA2G2C/PRSS3P4/PLCB3/GNAS/ITPR3	hsa:952/hsa:3708/hsa:387/hsa:113/hsa:492/hsa:391013/hsa:5646/hsa:5331/hsa:2778/hsa:3710	10	7	ENSG00000004468/ENSG00000150995/ENSG00000067560/ENSG00000067842/ENSG00000187980/ENSG00000204982/ENSG00000087460	3	ENSG00000121281/ENSG00000149782/ENSG00000096433
Primary immunodeficiency	6|816	42|8222	0.2339	0.861301	ENSG00000168685/ENSG00000147168/novel.124/ENSG00000133111/ENSG00000105369/ENSG00000196839	IL7R/IL2RG/-/RFXAP/CD79A/ADA	hsa:3575/hsa:3561/hsa:84876/hsa:5994/hsa:973/hsa:100	6	3	ENSG00000147168/ENSG00000105369/ENSG00000196839	3	ENSG00000168685/novel.124/ENSG00000133111
Bile secretion	7|816	51|8222	0.238788	0.869077	ENSG00000130164/ENSG00000066230/ENSG00000113161/ENSG00000121281/ENSG00000197847/ENSG00000225138/ENSG00000087460	LDLR/SLC9A3/HMGCR/ADCY7/SLC22A20P/SLC9A3-AS1/GNAS	hsa:3949/hsa:6550/hsa:3156/hsa:113/hsa:9376/hsa:6550/hsa:2778	7	3	ENSG00000130164/ENSG00000113161/ENSG00000087460	4	ENSG00000066230/ENSG00000121281/ENSG00000197847/ENSG00000225138
Cholinergic synapse	12|816	97|8222	0.252598	0.90877	ENSG00000128272/ENSG00000010810/ENSG00000150995/ENSG00000170345/ENSG00000121281/novel.263/ENSG00000182158/ENSG00000111664/ENSG00000171608/ENSG00000078369/ENSG00000149782/ENSG00000096433	ATF4/FYN/ITPR1/FOS/ADCY7/-/CREB3L2/GNB3/PIK3CD/GNB1/PLCB3/ITPR3	hsa:468/hsa:2534/hsa:3708/hsa:2353/hsa:113/hsa:1139/hsa:64764/hsa:2784/hsa:5293/hsa:2782/hsa:5331/hsa:3710	12	6	ENSG00000128272/ENSG00000010810/ENSG00000150995/ENSG00000170345/ENSG00000182158/ENSG00000078369	6	ENSG00000121281/novel.263/ENSG00000111664/ENSG00000171608/ENSG00000149782/ENSG00000096433
MAPK signaling pathway	31|816	276|8222	0.257311	0.912752	ENSG00000175197/ENSG00000112715/ENSG00000128272/ENSG00000196083/ENSG00000130522/ENSG00000171105/ENSG00000139318/ENSG00000116717/ENSG00000058335/ENSG00000170345/ENSG00000108984/ENSG00000177189/ENSG00000141510/ENSG00000105329/ENSG00000196924/ENSG00000182578/ENSG00000149930/ENSG00000099860/ENSG00000112062/ENSG00000095015/ENSG00000126934/ENSG00000167535/ENSG00000104365/ENSG00000122025/ENSG00000081189…	DDIT3/VEGFA/ATF4/IL1RAP/JUND/INSR/DUSP6/GADD45A/RASGRF1/FOS/MAP2K6/RPS6KA3/TP53/TGFB1/FLNA/CSF1R/TAOK2/GADD45B/MAPK14/MAP3K1/MAP2K2/CACNB3/IKBKB/FLT3/MEF2C/TNFRSF1A/MYD88/KITLG/PPP3CB/MAP3K6/DUSP5	hsa:1649/hsa:7422/hsa:468/hsa:3556/hsa:3727/hsa:3643/hsa:1848/hsa:1647/hsa:5923/hsa:2353/hsa:5608/hsa:6197/hsa:7157/hsa:7040/hsa:2316/hsa:1436/hsa:9344/hsa:4616/hsa:1432/hsa:4214/hsa:5605/hsa:784/hsa:3551/hsa:2322/hsa:4208/hsa:7132/hsa:4615/hsa:4254/hsa:5532/hsa:9064/hsa:1847	31	21	ENSG00000175197/ENSG00000112715/ENSG00000128272/ENSG00000196083/ENSG00000130522/ENSG00000171105/ENSG00000139318/ENSG00000116717/ENSG00000058335/ENSG00000170345/ENSG00000141510/ENSG00000105329/ENSG00000196924/ENSG00000182578/ENSG00000099860/ENSG00000126934/ENSG00000122025/ENSG00000081189/ENSG00000067182/ENSG00000107758/ENSG00000138166	10	ENSG00000108984/ENSG00000177189/ENSG00000149930/ENSG00000112062/ENSG00000095015/ENSG00000167535/ENSG00000104365/ENSG00000172936/ENSG00000049130/ENSG00000142733
C-type lectin receptor signaling pathway	13|816	107|8222	0.261547	0.912752	ENSG00000141068/ENSG00000150995/ENSG00000130592/ENSG00000067560/ENSG00000069399/ENSG00000125347/ENSG00000112062/ENSG00000104365/ENSG00000260007/ENSG00000129007/ENSG00000107758/ENSG00000171608/ENSG00000096433	KSR1/ITPR1/LSP1/RHOA/BCL3/IRF1/MAPK14/IKBKB/AC107871.1/CALML4/PPP3CB/PIK3CD/ITPR3	hsa:8844/hsa:3708/hsa:4046/hsa:387/hsa:602/hsa:3659/hsa:1432/hsa:3551/hsa:91860/hsa:91860/hsa:5532/hsa:5293/hsa:3710	13	7	ENSG00000141068/ENSG00000150995/ENSG00000130592/ENSG00000067560/ENSG00000069399/ENSG00000125347/ENSG00000107758	6	ENSG00000112062/ENSG00000104365/ENSG00000260007/ENSG00000129007/ENSG00000171608/ENSG00000096433
Carbohydrate digestion and absorption	5|816	35|8222	0.263814	0.912752	ENSG00000142583/novel.138/ENSG00000159399/ENSG00000171608/ENSG00000149782	SLC2A5/-/HK2/PIK3CD/PLCB3	hsa:6518/hsa:2542/hsa:3099/hsa:5293/hsa:5331	5	1	ENSG00000142583	4	novel.138/ENSG00000159399/ENSG00000171608/ENSG00000149782
Phagosome	20|816	173|8222	0.267642	0.912752	ENSG00000005381/ENSG00000135720/novel.578/novel.559/ENSG00000102879/ENSG00000161638/ENSG00000150337/ENSG00000165178/ENSG00000182487/novel.563/ENSG00000158517/ENSG00000255031/ENSG00000072274/ENSG00000110719/ENSG00000184009/ENSG00000214222/ENSG00000131100/ENSG00000167552/ENSG00000051523/ENSG00000127022	MPO/DYNC1LI2/-/-/CORO1A/ITGA5/FCGR1A/NCF1C/NCF1B/-/NCF1/AP002807.1/TFRC/TCIRG1/ACTG1/TUBBP2/ATP6V1E1/TUBA1A/CYBA/CANX	hsa:4353/hsa:1783/hsa:3106/hsa:3107/hsa:11151/hsa:3678/hsa:2209/hsa:653361/hsa:653361/hsa:3105/hsa:653361/hsa:10312/hsa:7037/hsa:10312/hsa:71/hsa:203068/hsa:529/hsa:7846/hsa:1535/hsa:821	20	15	novel.578/novel.559/ENSG00000102879/ENSG00000161638/ENSG00000150337/ENSG00000165178/ENSG00000182487/novel.563/ENSG00000158517/ENSG00000184009/ENSG00000214222/ENSG00000131100/ENSG00000167552/ENSG00000051523/ENSG00000127022	5	ENSG00000005381/ENSG00000135720/ENSG00000255031/ENSG00000072274/ENSG00000110719
Fatty acid degradation	6|816	44|8222	0.268285	0.912752	ENSG00000123983/ENSG00000167969/ENSG00000167315/ENSG00000072210/ENSG00000151726/ENSG00000157184	ACSL3/ECI1/ACAA2/ALDH3A2/ACSL1/CPT2	hsa:2181/hsa:1632/hsa:10449/hsa:224/hsa:2180/hsa:1376	6	5	ENSG00000123983/ENSG00000167969/ENSG00000167315/ENSG00000151726/ENSG00000157184	1	ENSG00000072210
RNA polymerase	5|816	36|8222	0.283586	0.93715	novel.119/ENSG00000068654/ENSG00000105849/ENSG00000147669/ENSG00000168495	-/POLR1A/TWISTNB/POLR2K/POLR3D	hsa:5430/hsa:25885/hsa:221830/hsa:5440/hsa:661	5	3	novel.119/ENSG00000147669/ENSG00000168495	2	ENSG00000068654/ENSG00000105849
Cardiac muscle contraction	12|816	100|8222	0.287222	0.93715	ENSG00000198804/ENSG00000198727/ENSG00000237973/novel.208/ENSG00000198467/ENSG00000187581/ENSG00000167535/ENSG00000176340/ENSG00000167460/ENSG00000126267/ENSG00000010256/ENSG00000135940	MT-CO1/MT-CYB/MTCO1P12/-/TPM2/COX8C/CACNB3/COX8A/TPM4/COX6B1/UQCRC1/COX5B	hsa:4512/hsa:4519/hsa:4512/hsa:7385/hsa:7169/hsa:341947/hsa:784/hsa:1351/hsa:7171/hsa:1340/hsa:7384/hsa:1329	12	7	novel.208/ENSG00000187581/ENSG00000176340/ENSG00000167460/ENSG00000126267/ENSG00000010256/ENSG00000135940	5	ENSG00000198804/ENSG00000198727/ENSG00000237973/ENSG00000198467/ENSG00000167535
Oocyte meiosis	19|816	166|8222	0.289418	0.93715	ENSG00000150995/ENSG00000214300/ENSG00000121281/ENSG00000177189/ENSG00000156509/ENSG00000112062/ENSG00000127564/ENSG00000157456/ENSG00000158402/ENSG00000170027/ENSG00000078304/ENSG00000260007/ENSG00000172531/ENSG00000129007/ENSG00000107758/ENSG00000129810/ENSG00000176248/ENSG00000224155/ENSG00000096433	ITPR1/SPDYE3/ADCY7/RPS6KA3/FBXO43/MAPK14/PKMYT1/CCNB2/CDC25C/YWHAG/PPP2R5C/AC107871.1/PPP1CA/CALML4/PPP3CB/SGO1/ANAPC2/AC073136.2/ITPR3	hsa:3708/hsa:441272/hsa:113/hsa:6197/hsa:286151/hsa:1432/hsa:9088/hsa:9133/hsa:995/hsa:7532/hsa:5527/hsa:91860/hsa:5499/hsa:91860/hsa:5532/hsa:151648/hsa:29882/hsa:5529/hsa:3710	19	8	ENSG00000150995/ENSG00000214300/ENSG00000157456/ENSG00000158402/ENSG00000078304/ENSG00000172531/ENSG00000107758/ENSG00000129810	11	ENSG00000121281/ENSG00000177189/ENSG00000156509/ENSG00000112062/ENSG00000127564/ENSG00000170027/ENSG00000260007/ENSG00000129007/ENSG00000176248/ENSG00000224155/ENSG00000096433
Selenocompound metabolism	3|816	19|8222	0.290427	0.93715	ENSG00000116761/ENSG00000247626/ENSG00000166986	CTH/MARS2/MARS	hsa:1491/hsa:92935/hsa:4141	3	2	ENSG00000116761/ENSG00000166986	1	ENSG00000247626
Phototransduction	3|816	19|8222	0.290427	0.93715	ENSG00000260007/ENSG00000129007/ENSG00000078369	AC107871.1/CALML4/GNB1	hsa:91860/hsa:91860/hsa:2782	3	1	ENSG00000078369	2	ENSG00000260007/ENSG00000129007
Shigellosis	37|816	340|8222	0.298993	0.940209	ENSG00000150995/ENSG00000105443/ENSG00000161638/ENSG00000125826/ENSG00000092098/ENSG00000136436/ENSG00000067560/ENSG00000180353/ENSG00000108518/ENSG00000150991/ENSG00000141510/ENSG00000035403/ENSG00000159399/ENSG00000178458/ENSG00000112062/ENSG00000221983/ENSG00000101608/ENSG00000184009/ENSG00000238005/ENSG00000070540/ENSG00000184584/ENSG00000198793/ENSG00000104365/ENSG00000196954/ENSG00000170315…	ITPR1/CYTH2/ITGA5/RBCK1/RNF31/CALCOCO2/RHOA/HCLS1/PFN1/UBC/TP53/VCL/HK2/H3F3AP6/MAPK14/UBA52/MYL12A/ACTG1/AL391832.2/WIPI1/TMEM173/MTOR/IKBKB/CASP4/UBB/MYL12B/CAPNS1/TNFRSF1A/MYD88/SEPT9/PIK3CD/AC020907.4/SEPT7P2/VDAC1P2/BCL2L1/PLCB3/ITPR3	hsa:3708/hsa:9266/hsa:3678/hsa:10616/hsa:55072/hsa:10241/hsa:387/hsa:3059/hsa:5216/hsa:6233/hsa:7157/hsa:7414/hsa:3099/hsa:3020/hsa:1432/hsa:7311/hsa:10627/hsa:71/hsa:93408/hsa:55062/hsa:340061/hsa:2475/hsa:3551/hsa:837/hsa:7314/hsa:103910/hsa:826/hsa:7132/hsa:4615/hsa:10801/hsa:5293/hsa:93408/hsa:989/hsa:7416/hsa:598/hsa:5331/hsa:3710	37	25	ENSG00000150995/ENSG00000105443/ENSG00000161638/ENSG00000125826/ENSG00000136436/ENSG00000067560/ENSG00000180353/ENSG00000108518/ENSG00000150991/ENSG00000141510/ENSG00000178458/ENSG00000221983/ENSG00000101608/ENSG00000184009/ENSG00000238005/ENSG00000070540/ENSG00000184584/ENSG00000196954/ENSG00000170315/ENSG00000118680/ENSG00000126247/ENSG00000067182/ENSG00000184640/ENSG00000213856/ENSG00000171552	12	ENSG00000092098/ENSG00000035403/ENSG00000159399/ENSG00000112062/ENSG00000198793/ENSG00000104365/ENSG00000172936/ENSG00000171608/ENSG00000271032/ENSG00000214765/ENSG00000149782/ENSG00000096433
Tyrosine metabolism	4|816	28|8222	0.300386	0.940209	ENSG00000120053/ENSG00000093010/ENSG00000100577/ENSG00000131480	GOT1/COMT/GSTZ1/AOC2	hsa:2805/hsa:1312/hsa:2954/hsa:314	4	3	ENSG00000120053/ENSG00000093010/ENSG00000100577	1	ENSG00000131480
beta-Alanine metabolism	4|816	28|8222	0.300386	0.940209	ENSG00000072210/ENSG00000100024/ENSG00000131480/ENSG00000119711	ALDH3A2/UPB1/AOC2/ALDH6A1	hsa:224/hsa:51733/hsa:314/hsa:4329	4	2	ENSG00000100024/ENSG00000119711	2	ENSG00000072210/ENSG00000131480
Cholesterol metabolism	6|816	46|8222	0.303813	0.94152	ENSG00000130164/ENSG00000119655/ENSG00000107798/ENSG00000021762/ENSG00000228838/ENSG00000213856	LDLR/NPC2/LIPA/OSBPL5/AL355483.2/VDAC1P2	hsa:3949/hsa:10577/hsa:3988/hsa:114879/hsa:4036/hsa:7416	6	4	ENSG00000130164/ENSG00000119655/ENSG00000107798/ENSG00000213856	2	ENSG00000021762/ENSG00000228838
Inositol phosphate metabolism	10|816	83|8222	0.307321	0.942414	ENSG00000183506/ENSG00000204084/ENSG00000148384/ENSG00000108389/ENSG00000109452/ENSG00000171608/ENSG00000167103/ENSG00000119711/ENSG00000107789/ENSG00000149782	PI4KAP2/INPP5B/INPP5E/MTMR4/INPP4B/PIK3CD/PIP5KL1/ALDH6A1/MINPP1/PLCB3	hsa:5297/hsa:3633/hsa:56623/hsa:9110/hsa:8821/hsa:5293/hsa:138429/hsa:4329/hsa:9562/hsa:5331	10	3	ENSG00000204084/ENSG00000119711/ENSG00000107789	7	ENSG00000183506/ENSG00000148384/ENSG00000108389/ENSG00000109452/ENSG00000171608/ENSG00000167103/ENSG00000149782
Human T-cell leukemia virus 1 infection	30|816	274|8222	0.310745	0.942414	ENSG00000120738/ENSG00000128272/ENSG00000124762/ENSG00000169100/novel.511/novel.578/novel.559/ENSG00000134954/novel.563/ENSG00000170345/ENSG00000118971/ENSG00000121281/ENSG00000141510/ENSG00000134470/ENSG00000105329/ENSG00000095015/ENSG00000126934/ENSG00000157456/ENSG00000182158/ENSG00000147168/ENSG00000104365/ENSG00000175387/ENSG00000067182/ENSG00000127022/ENSG00000107758/ENSG00000171608/ENSG000…	EGR1/ATF4/CDKN1A/SLC25A6/-/-/-/ETS1/-/FOS/CCND2/ADCY7/TP53/IL15RA/TGFB1/MAP3K1/MAP2K2/CCNB2/CREB3L2/IL2RG/IKBKB/SMAD2/TNFRSF1A/CANX/PPP3CB/PIK3CD/ANAPC2/-/VDAC1P2/BCL2L1	hsa:1958/hsa:468/hsa:1026/hsa:293/hsa:1388/hsa:3106/hsa:3107/hsa:2113/hsa:3105/hsa:2353/hsa:894/hsa:113/hsa:7157/hsa:3601/hsa:7040/hsa:4214/hsa:5605/hsa:9133/hsa:64764/hsa:3561/hsa:3551/hsa:4087/hsa:7132/hsa:821/hsa:5532/hsa:5293/hsa:29882/hsa:1388/hsa:7416/hsa:598	30	24	ENSG00000120738/ENSG00000128272/ENSG00000124762/ENSG00000169100/novel.578/novel.559/ENSG00000134954/novel.563/ENSG00000170345/ENSG00000118971/ENSG00000141510/ENSG00000134470/ENSG00000105329/ENSG00000126934/ENSG00000157456/ENSG00000182158/ENSG00000147168/ENSG00000175387/ENSG00000067182/ENSG00000127022/ENSG00000107758/novel.561/ENSG00000213856/ENSG00000171552	6	novel.511/ENSG00000121281/ENSG00000095015/ENSG00000104365/ENSG00000171608/ENSG00000176248
Fc epsilon RI signaling pathway	8|816	65|8222	0.315263	0.942414	ENSG00000010810/ENSG00000132965/ENSG00000033327/ENSG00000108984/ENSG00000112062/ENSG00000126934/ENSG00000171608/ENSG00000043462	FYN/ALOX5AP/GAB2/MAP2K6/MAPK14/MAP2K2/PIK3CD/LCP2	hsa:2534/hsa:241/hsa:9846/hsa:5608/hsa:1432/hsa:5605/hsa:5293/hsa:3937	8	5	ENSG00000010810/ENSG00000132965/ENSG00000033327/ENSG00000126934/ENSG00000043462	3	ENSG00000108984/ENSG00000112062/ENSG00000171608
Viral protein interaction with cytokine and cytokine receptor	6|816	47|8222	0.32189	0.942414	ENSG00000160712/ENSG00000028137/ENSG00000120889/ENSG00000182578/ENSG00000147168/ENSG00000067182	IL6R/TNFRSF1B/TNFRSF10B/CSF1R/IL2RG/TNFRSF1A	hsa:3570/hsa:7133/hsa:8795/hsa:1436/hsa:3561/hsa:7132	6	4	ENSG00000120889/ENSG00000182578/ENSG00000147168/ENSG00000067182	2	ENSG00000160712/ENSG00000028137
Arginine biosynthesis	4|816	29|8222	0.323721	0.942414	ENSG00000120053/ENSG00000130707/ENSG00000135821/ENSG00000255182	GOT1/ASS1/GLUL/AC084125.2	hsa:2805/hsa:445/hsa:2752/hsa:2875	4	3	ENSG00000120053/ENSG00000130707/ENSG00000135821	1	ENSG00000255182
One carbon pool by folate	4|816	29|8222	0.323721	0.942414	ENSG00000182199/ENSG00000065911/ENSG00000136010/ENSG00000176974	SHMT2/MTHFD2/ALDH1L2/SHMT1	hsa:6472/hsa:10797/hsa:160428/hsa:6470	4	3	ENSG00000182199/ENSG00000065911/ENSG00000136010	1	ENSG00000176974
Endocrine resistance	11|816	94|8222	0.328589	0.942414	ENSG00000124762/ENSG00000101384/ENSG00000170345/ENSG00000121281/ENSG00000141510/ENSG00000112062/ENSG00000126934/ENSG00000198793/ENSG00000171608/ENSG00000113070/ENSG00000087460	CDKN1A/JAG1/FOS/ADCY7/TP53/MAPK14/MAP2K2/MTOR/PIK3CD/HBEGF/GNAS	hsa:1026/hsa:182/hsa:2353/hsa:113/hsa:7157/hsa:1432/hsa:5605/hsa:2475/hsa:5293/hsa:1839/hsa:2778	11	7	ENSG00000124762/ENSG00000101384/ENSG00000170345/ENSG00000141510/ENSG00000126934/ENSG00000113070/ENSG00000087460	4	ENSG00000121281/ENSG00000112062/ENSG00000198793/ENSG00000171608
Transcriptional misregulation in cancer	21|816	190|8222	0.333814	0.942414	ENSG00000172216/ENSG00000175197/ENSG00000124762/ENSG00000005381/ENSG00000150337/ENSG00000244405/ENSG00000124813/ENSG00000139318/ENSG00000116717/ENSG00000118971/ENSG00000141510/ENSG00000175832/ENSG00000182578/ENSG00000099860/ENSG00000178458/ENSG00000172493/ENSG00000089280/ENSG00000122025/ENSG00000081189/ENSG00000082258/ENSG00000171552	CEBPB/DDIT3/CDKN1A/MPO/FCGR1A/ETV5/RUNX2/DUSP6/GADD45A/CCND2/TP53/ETV4/CSF1R/GADD45B/H3F3AP6/AFF1/FUS/FLT3/MEF2C/CCNT2/BCL2L1	hsa:1051/hsa:1649/hsa:1026/hsa:4353/hsa:2209/hsa:2119/hsa:860/hsa:1848/hsa:1647/hsa:894/hsa:7157/hsa:2118/hsa:1436/hsa:4616/hsa:3020/hsa:4299/hsa:2521/hsa:2322/hsa:4208/hsa:905/hsa:598	21	18	ENSG00000172216/ENSG00000175197/ENSG00000124762/ENSG00000150337/ENSG00000244405/ENSG00000124813/ENSG00000139318/ENSG00000116717/ENSG00000118971/ENSG00000141510/ENSG00000175832/ENSG00000182578/ENSG00000099860/ENSG00000178458/ENSG00000089280/ENSG00000122025/ENSG00000081189/ENSG00000171552	3	ENSG00000005381/ENSG00000172493/ENSG00000082258
Estrogen signaling pathway	16|816	142|8222	0.334006	0.942414	ENSG00000128272/novel.511/ENSG00000150995/ENSG00000004478/ENSG00000170345/ENSG00000121281/ENSG00000126934/ENSG00000182158/ENSG00000260007/ENSG00000129007/ENSG00000171608/ENSG00000113070/novel.561/ENSG00000149782/ENSG00000087460/ENSG00000096433	ATF4/-/ITPR1/FKBP4/FOS/ADCY7/MAP2K2/CREB3L2/AC107871.1/CALML4/PIK3CD/HBEGF/-/PLCB3/GNAS/ITPR3	hsa:468/hsa:1388/hsa:3708/hsa:2288/hsa:2353/hsa:113/hsa:5605/hsa:64764/hsa:91860/hsa:91860/hsa:5293/hsa:1839/hsa:1388/hsa:5331/hsa:2778/hsa:3710	16	8	ENSG00000128272/ENSG00000150995/ENSG00000170345/ENSG00000126934/ENSG00000182158/ENSG00000113070/novel.561/ENSG00000087460	8	novel.511/ENSG00000004478/ENSG00000121281/ENSG00000260007/ENSG00000129007/ENSG00000171608/ENSG00000149782/ENSG00000096433
TGF-beta signaling pathway	10|816	85|8222	0.334211	0.942414	ENSG00000139269/ENSG00000067560/ENSG00000133740/ENSG00000105329/ENSG00000143768/ENSG00000175387/ENSG00000113658/ENSG00000137834/ENSG00000104899/ENSG00000269846	INHBE/RHOA/E2F5/TGFB1/LEFTY2/SMAD2/SMAD5/SMAD6/AMH/AL136172.1	hsa:83729/hsa:387/hsa:1875/hsa:7040/hsa:7044/hsa:4087/hsa:4090/hsa:4091/hsa:268/hsa:5933	10	5	ENSG00000139269/ENSG00000067560/ENSG00000105329/ENSG00000143768/ENSG00000175387	5	ENSG00000133740/ENSG00000113658/ENSG00000137834/ENSG00000104899/ENSG00000269846
Alanine, aspartate and glutamate metabolism	6|816	48|8222	0.340115	0.950499	ENSG00000120053/ENSG00000198380/ENSG00000130707/ENSG00000135821/ENSG00000255182/ENSG00000128059	GOT1/GFPT1/ASS1/GLUL/AC084125.2/PPAT	hsa:2805/hsa:2673/hsa:445/hsa:2752/hsa:2875/hsa:5471	6	4	ENSG00000120053/ENSG00000198380/ENSG00000130707/ENSG00000135821	2	ENSG00000255182/ENSG00000128059
Citrate cycle (TCA cycle)	5|816	39|8222	0.344249	0.951951	ENSG00000138413/ENSG00000131473/ENSG00000146701/ENSG00000182054/ENSG00000117118	IDH1/ACLY/MDH2/IDH2/SDHB	hsa:3417/hsa:47/hsa:4191/hsa:3418/hsa:6390	5	5	ENSG00000138413/ENSG00000131473/ENSG00000146701/ENSG00000182054/ENSG00000117118	0
Other glycan degradation	3|816	21|8222	0.34707	0.951951	ENSG00000038002/ENSG00000167280/ENSG00000001036	AGA/ENGASE/FUCA2	hsa:175/hsa:64772/hsa:2519	3	2	ENSG00000038002/ENSG00000001036	1	ENSG00000167280
Human immunodeficiency virus 1 infection	27|816	250|8222	0.349758	0.951951	ENSG00000150995/novel.578/novel.559/ENSG00000028137/novel.563/ENSG00000170345/ENSG00000108984/ENSG00000112062/ENSG00000126934/ENSG00000157456/ENSG00000184584/ENSG00000158402/ENSG00000198793/ENSG00000111664/ENSG00000104365/ENSG00000077264/ENSG00000260007/ENSG00000165410/ENSG00000067182/ENSG00000172936/ENSG00000129007/ENSG00000107758/ENSG00000171608/ENSG00000078369/ENSG00000244509/ENSG00000171552/E…	ITPR1/-/-/TNFRSF1B/-/FOS/MAP2K6/MAPK14/MAP2K2/CCNB2/TMEM173/CDC25C/MTOR/GNB3/IKBKB/PAK3/AC107871.1/CFL2/TNFRSF1A/MYD88/CALML4/PPP3CB/PIK3CD/GNB1/APOBEC3C/BCL2L1/ITPR3	hsa:3708/hsa:3106/hsa:3107/hsa:7133/hsa:3105/hsa:2353/hsa:5608/hsa:1432/hsa:5605/hsa:9133/hsa:340061/hsa:995/hsa:2475/hsa:2784/hsa:3551/hsa:5063/hsa:91860/hsa:1073/hsa:7132/hsa:4615/hsa:91860/hsa:5532/hsa:5293/hsa:2782/hsa:27350/hsa:598/hsa:3710	27	14	ENSG00000150995/novel.578/novel.559/novel.563/ENSG00000170345/ENSG00000126934/ENSG00000157456/ENSG00000184584/ENSG00000158402/ENSG00000067182/ENSG00000107758/ENSG00000078369/ENSG00000244509/ENSG00000171552	13	ENSG00000028137/ENSG00000108984/ENSG00000112062/ENSG00000198793/ENSG00000111664/ENSG00000104365/ENSG00000077264/ENSG00000260007/ENSG00000165410/ENSG00000172936/ENSG00000129007/ENSG00000171608/ENSG00000096433
Gastric acid secretion	9|816	77|8222	0.354502	0.956544	ENSG00000150995/ENSG00000121281/ENSG00000113749/ENSG00000184009/ENSG00000260007/ENSG00000129007/ENSG00000149782/ENSG00000087460/ENSG00000096433	ITPR1/ADCY7/HRH2/ACTG1/AC107871.1/CALML4/PLCB3/GNAS/ITPR3	hsa:3708/hsa:113/hsa:3274/hsa:71/hsa:91860/hsa:91860/hsa:5331/hsa:2778/hsa:3710	9	3	ENSG00000150995/ENSG00000184009/ENSG00000087460	6	ENSG00000121281/ENSG00000113749/ENSG00000260007/ENSG00000129007/ENSG00000149782/ENSG00000096433
Insulin signaling pathway	17|816	155|8222	0.369036	0.95968	ENSG00000072310/ENSG00000187840/ENSG00000171105/ENSG00000169710/ENSG00000119729/ENSG00000100994/ENSG00000159399/ENSG00000181929/ENSG00000106615/ENSG00000126934/ENSG00000198793/ENSG00000104365/ENSG00000260007/ENSG00000172531/ENSG00000129007/ENSG00000171608/ENSG00000132356	SREBF1/EIF4EBP1/INSR/FASN/RHOQ/PYGB/HK2/PRKAG1/RHEB/MAP2K2/MTOR/IKBKB/AC107871.1/PPP1CA/CALML4/PIK3CD/PRKAA1	hsa:6720/hsa:1978/hsa:3643/hsa:2194/hsa:23433/hsa:5834/hsa:3099/hsa:5571/hsa:6009/hsa:5605/hsa:2475/hsa:3551/hsa:91860/hsa:5499/hsa:91860/hsa:5293/hsa:5562	17	10	ENSG00000072310/ENSG00000187840/ENSG00000171105/ENSG00000169710/ENSG00000119729/ENSG00000100994/ENSG00000181929/ENSG00000106615/ENSG00000126934/ENSG00000172531	7	ENSG00000159399/ENSG00000198793/ENSG00000104365/ENSG00000260007/ENSG00000129007/ENSG00000171608/ENSG00000132356
Natural killer cell mediated cytotoxicity	15|816	136|8222	0.372972	0.95968	ENSG00000010810/ENSG00000111981/ENSG00000180644/novel.578/novel.559/novel.563/ENSG00000120889/ENSG00000245648/ENSG00000087266/ENSG00000126934/ENSG00000260565/ENSG00000131015/ENSG00000107758/ENSG00000171608/ENSG00000043462	FYN/ULBP1/PRF1/-/-/-/TNFRSF10B/AC022075.1/SH3BP2/MAP2K2/ERVK13-1/ULBP2/PPP3CB/PIK3CD/LCP2	hsa:2534/hsa:80329/hsa:5551/hsa:3106/hsa:3107/hsa:3105/hsa:8795/hsa:100528032/hsa:6452/hsa:5605/hsa:353091/hsa:80328/hsa:5532/hsa:5293/hsa:3937	15	13	ENSG00000010810/ENSG00000111981/ENSG00000180644/novel.578/novel.559/novel.563/ENSG00000120889/ENSG00000245648/ENSG00000087266/ENSG00000126934/ENSG00000131015/ENSG00000107758/ENSG00000043462	2	ENSG00000260565/ENSG00000171608
Calcium signaling pathway	19|816	175|8222	0.374831	0.95968	ENSG00000004468/ENSG00000089041/ENSG00000169100/ENSG00000150995/ENSG00000121281/ENSG00000113749/ENSG00000135124/ENSG00000067842/novel.263/novel.124/ENSG00000260007/ENSG00000198838/ENSG00000129007/ENSG00000107758/ENSG00000167323/ENSG00000213856/ENSG00000149782/ENSG00000087460/ENSG00000096433	CD38/P2RX7/SLC25A6/ITPR1/ADCY7/HRH2/P2RX4/ATP2B3/-/-/AC107871.1/RYR3/CALML4/PPP3CB/STIM1/VDAC1P2/PLCB3/GNAS/ITPR3	hsa:952/hsa:5027/hsa:293/hsa:3708/hsa:113/hsa:3274/hsa:5025/hsa:492/hsa:1139/hsa:84876/hsa:91860/hsa:6263/hsa:91860/hsa:5532/hsa:6786/hsa:7416/hsa:5331/hsa:2778/hsa:3710	19	10	ENSG00000004468/ENSG00000089041/ENSG00000169100/ENSG00000150995/ENSG00000135124/ENSG00000067842/ENSG00000107758/ENSG00000167323/ENSG00000213856/ENSG00000087460	9	ENSG00000121281/ENSG00000113749/novel.263/novel.124/ENSG00000260007/ENSG00000198838/ENSG00000129007/ENSG00000149782/ENSG00000096433
Hypertrophic cardiomyopathy (HCM)	10|816	88|8222	0.375272	0.95968	ENSG00000161638/ENSG00000115232/ENSG00000105329/ENSG00000181929/ENSG00000198467/ENSG00000155657/ENSG00000184009/ENSG00000167535/ENSG00000167460/ENSG00000132356	ITGA5/ITGA4/TGFB1/PRKAG1/TPM2/TTN/ACTG1/CACNB3/TPM4/PRKAA1	hsa:3678/hsa:3676/hsa:7040/hsa:5571/hsa:7169/hsa:7273/hsa:71/hsa:784/hsa:7171/hsa:5562	10	5	ENSG00000161638/ENSG00000105329/ENSG00000181929/ENSG00000184009/ENSG00000167460	5	ENSG00000115232/ENSG00000198467/ENSG00000155657/ENSG00000167535/ENSG00000132356
Fatty acid biosynthesis	3|816	22|8222	0.375283	0.95968	ENSG00000123983/ENSG00000169710/ENSG00000151726	ACSL3/FASN/ACSL1	hsa:2181/hsa:2194/hsa:2180	3	3	ENSG00000123983/ENSG00000169710/ENSG00000151726	0
Collecting duct acid secretion	3|816	22|8222	0.375283	0.95968	ENSG00000255031/ENSG00000110719/ENSG00000131100	AP002807.1/TCIRG1/ATP6V1E1	hsa:10312/hsa:10312/hsa:529	3	1	ENSG00000131100	2	ENSG00000255031/ENSG00000110719
Longevity regulating pathway - multiple species	8|816	69|8222	0.377127	0.95968	ENSG00000171105/ENSG00000096717/ENSG00000121691/ENSG00000121281/ENSG00000181929/ENSG00000198793/ENSG00000171608/ENSG00000132356	INSR/SIRT1/CAT/ADCY7/PRKAG1/MTOR/PIK3CD/PRKAA1	hsa:3643/hsa:23411/hsa:847/hsa:113/hsa:5571/hsa:2475/hsa:5293/hsa:5562	8	4	ENSG00000171105/ENSG00000096717/ENSG00000121691/ENSG00000181929	4	ENSG00000121281/ENSG00000198793/ENSG00000171608/ENSG00000132356
Thyroid cancer	5|816	41|8222	0.38519	0.972294	ENSG00000124762/ENSG00000116717/ENSG00000141510/ENSG00000099860/ENSG00000126934	CDKN1A/GADD45A/TP53/GADD45B/MAP2K2	hsa:1026/hsa:1647/hsa:7157/hsa:4616/hsa:5605	5	5	ENSG00000124762/ENSG00000116717/ENSG00000141510/ENSG00000099860/ENSG00000126934	0
Fatty acid elongation	4|816	32|8222	0.39405	0.973405	ENSG00000167315/ENSG00000012660/ENSG00000235043/ENSG00000099797	ACAA2/ELOVL5/TECRP1/TECR	hsa:10449/hsa:60481/hsa:9524/hsa:9524	4	4	ENSG00000167315/ENSG00000012660/ENSG00000235043/ENSG00000099797	0
Apoptosis - multiple species	5|816	42|8222	0.405635	0.973405	ENSG00000105327/ENSG00000184047/ENSG00000067182/ENSG00000141682/ENSG00000171552	BBC3/DIABLO/TNFRSF1A/PMAIP1/BCL2L1	hsa:27113/hsa:56616/hsa:7132/hsa:5366/hsa:598	5	4	ENSG00000105327/ENSG00000067182/ENSG00000141682/ENSG00000171552	1	ENSG00000184047
Bladder cancer	5|816	42|8222	0.405635	0.973405	ENSG00000112715/ENSG00000124762/ENSG00000141510/ENSG00000126934/ENSG00000113070	VEGFA/CDKN1A/TP53/MAP2K2/HBEGF	hsa:7422/hsa:1026/hsa:7157/hsa:5605/hsa:1839	5	5	ENSG00000112715/ENSG00000124762/ENSG00000141510/ENSG00000126934/ENSG00000113070	0
Synaptic vesicle cycle	8|816	71|8222	0.408408	0.973405	ENSG00000196517/ENSG00000183020/novel.346/ENSG00000255031/ENSG00000110719/ENSG00000106089/ENSG00000131100/ENSG00000079215	SLC6A9/AP2A2/-/AP002807.1/TCIRG1/STX1A/ATP6V1E1/SLC1A3	hsa:6536/hsa:161/hsa:4905/hsa:10312/hsa:10312/hsa:6804/hsa:529/hsa:6507	8	5	ENSG00000196517/ENSG00000183020/novel.346/ENSG00000106089/ENSG00000131100	3	ENSG00000255031/ENSG00000110719/ENSG00000079215
Phosphatidylinositol signaling system	12|816	110|8222	0.410035	0.973405	ENSG00000150995/ENSG00000183506/ENSG00000204084/ENSG00000148384/ENSG00000108389/ENSG00000109452/ENSG00000260007/ENSG00000129007/ENSG00000171608/novel.142/ENSG00000149782/ENSG00000096433	ITPR1/PI4KAP2/INPP5B/INPP5E/MTMR4/INPP4B/AC107871.1/CALML4/PIK3CD/-/PLCB3/ITPR3	hsa:3708/hsa:5297/hsa:3633/hsa:56623/hsa:9110/hsa:8821/hsa:91860/hsa:91860/hsa:5293/hsa:8527/hsa:5331/hsa:3710	12	3	ENSG00000150995/ENSG00000204084/novel.142	9	ENSG00000183506/ENSG00000148384/ENSG00000108389/ENSG00000109452/ENSG00000260007/ENSG00000129007/ENSG00000171608/ENSG00000149782/ENSG00000096433
Phenylalanine metabolism	2|816	14|8222	0.411581	0.973405	ENSG00000120053/ENSG00000131480	GOT1/AOC2	hsa:2805/hsa:314	2	1	ENSG00000120053	1	ENSG00000131480
Nicotine addiction	2|816	14|8222	0.411581	0.973405	ENSG00000163285/novel.263	GABRG1/-	hsa:2565/hsa:1139	2	1	ENSG00000163285	1	novel.263
Glioma	9|816	81|8222	0.413005	0.973405	ENSG00000124762/ENSG00000116717/ENSG00000141510/ENSG00000099860/ENSG00000126934/ENSG00000198793/ENSG00000260007/ENSG00000129007/ENSG00000171608	CDKN1A/GADD45A/TP53/GADD45B/MAP2K2/MTOR/AC107871.1/CALML4/PIK3CD	hsa:1026/hsa:1647/hsa:7157/hsa:4616/hsa:5605/hsa:2475/hsa:91860/hsa:91860/hsa:5293	9	5	ENSG00000124762/ENSG00000116717/ENSG00000141510/ENSG00000099860/ENSG00000126934	4	ENSG00000198793/ENSG00000260007/ENSG00000129007/ENSG00000171608
Valine, leucine and isoleucine degradation	6|816	52|8222	0.413619	0.973405	ENSG00000112972/ENSG00000060982/ENSG00000167315/ENSG00000072210/ENSG00000114054/ENSG00000119711	HMGCS1/BCAT1/ACAA2/ALDH3A2/PCCB/ALDH6A1	hsa:3157/hsa:586/hsa:10449/hsa:224/hsa:5096/hsa:4329	6	5	ENSG00000112972/ENSG00000060982/ENSG00000167315/ENSG00000114054/ENSG00000119711	1	ENSG00000072210
Graft-versus-host disease	4|816	33|8222	0.417321	0.974786	ENSG00000180644/novel.578/novel.559/novel.563	PRF1/-/-/-	hsa:5551/hsa:3106/hsa:3107/hsa:3105	4	4	ENSG00000180644/novel.578/novel.559/novel.563	0
Regulation of lipolysis in adipocytes	5|816	43|8222	0.425991	0.987668	ENSG00000074416/ENSG00000171105/ENSG00000121281/ENSG00000171608/ENSG00000087460	MGLL/INSR/ADCY7/PIK3CD/GNAS	hsa:11343/hsa:3643/hsa:113/hsa:5293/hsa:2778	5	2	ENSG00000171105/ENSG00000087460	3	ENSG00000074416/ENSG00000121281/ENSG00000171608
GnRH secretion	6|816	53|8222	0.431942	0.988228	ENSG00000150995/ENSG00000104783/ENSG00000126934/ENSG00000171608/ENSG00000149782/ENSG00000096433	ITPR1/KCNN4/MAP2K2/PIK3CD/PLCB3/ITPR3	hsa:3708/hsa:3783/hsa:5605/hsa:5293/hsa:5331/hsa:3710	6	2	ENSG00000150995/ENSG00000126934	4	ENSG00000104783/ENSG00000171608/ENSG00000149782/ENSG00000096433
Chronic myeloid leukemia	11|816	102|8222	0.433087	0.988228	ENSG00000124762/ENSG00000033327/ENSG00000116717/ENSG00000186716/ENSG00000141510/ENSG00000105329/ENSG00000099860/ENSG00000126934/ENSG00000104365/ENSG00000171608/ENSG00000171552	CDKN1A/GAB2/GADD45A/BCR/TP53/TGFB1/GADD45B/MAP2K2/IKBKB/PIK3CD/BCL2L1	hsa:1026/hsa:9846/hsa:1647/hsa:613/hsa:7157/hsa:7040/hsa:4616/hsa:5605/hsa:3551/hsa:5293/hsa:598	11	8	ENSG00000124762/ENSG00000033327/ENSG00000116717/ENSG00000141510/ENSG00000105329/ENSG00000099860/ENSG00000126934/ENSG00000171552	3	ENSG00000186716/ENSG00000104365/ENSG00000171608
Chagas disease (American trypanosomiasis)	10|816	93|8222	0.444455	0.988228	ENSG00000170345/ENSG00000105329/ENSG00000112062/ENSG00000104365/ENSG00000175387/ENSG00000067182/ENSG00000172936/ENSG00000171608/ENSG00000149782/ENSG00000087460	FOS/TGFB1/MAPK14/IKBKB/SMAD2/TNFRSF1A/MYD88/PIK3CD/PLCB3/GNAS	hsa:2353/hsa:7040/hsa:1432/hsa:3551/hsa:4087/hsa:7132/hsa:4615/hsa:5293/hsa:5331/hsa:2778	10	5	ENSG00000170345/ENSG00000105329/ENSG00000175387/ENSG00000067182/ENSG00000087460	5	ENSG00000112062/ENSG00000104365/ENSG00000172936/ENSG00000171608/ENSG00000149782
Long-term depression	5|816	44|8222	0.44621	0.988228	ENSG00000150995/ENSG00000126934/ENSG00000149782/ENSG00000087460/ENSG00000096433	ITPR1/MAP2K2/PLCB3/GNAS/ITPR3	hsa:3708/hsa:5605/hsa:5331/hsa:2778/hsa:3710	5	3	ENSG00000150995/ENSG00000126934/ENSG00000087460	2	ENSG00000149782/ENSG00000096433
Pantothenate and CoA biosynthesis	2|816	15|8222	0.447052	0.988228	ENSG00000060982/ENSG00000100024	BCAT1/UPB1	hsa:586/hsa:51733	2	2	ENSG00000060982/ENSG00000100024	0
Salmonella infection	30|816	292|8222	0.449014	0.988228	ENSG00000135720/ENSG00000105443/ENSG00000104518/ENSG00000067560/novel.329/ENSG00000120889/ENSG00000111640/ENSG00000108518/ENSG00000170345/ENSG00000108984/ENSG00000168404/ENSG00000196924/ENSG00000112062/ENSG00000126934/ENSG00000101608/ENSG00000184009/ENSG00000136810/ENSG00000104365/ENSG00000149273/ENSG00000196954/ENSG00000136754/ENSG00000118680/ENSG00000077264/ENSG00000067182/ENSG00000214176/ENSG0…	DYNC1LI2/CYTH2/GSDMD/RHOA/-/TNFRSF10B/GAPDH/PFN1/FOS/MAP2K6/MLKL/FLNA/MAPK14/MAP2K2/MYL12A/ACTG1/TXN/IKBKB/RPS3/CASP4/ABI1/MYL12B/PAK3/TNFRSF1A/PLEKHM1P1/MYD88/EXOC4/DYNLL2/S100A10/AC131235.1	hsa:1783/hsa:9266/hsa:79792/hsa:387/hsa:9842/hsa:8795/hsa:2597/hsa:5216/hsa:2353/hsa:5608/hsa:197259/hsa:2316/hsa:1432/hsa:5605/hsa:10627/hsa:71/hsa:7295/hsa:3551/hsa:6188/hsa:837/hsa:10006/hsa:103910/hsa:5063/hsa:7132/hsa:9842/hsa:4615/hsa:60412/hsa:140735/hsa:6281/hsa:6188	30	21	ENSG00000105443/ENSG00000104518/ENSG00000067560/novel.329/ENSG00000120889/ENSG00000111640/ENSG00000108518/ENSG00000170345/ENSG00000196924/ENSG00000126934/ENSG00000101608/ENSG00000184009/ENSG00000136810/ENSG00000149273/ENSG00000196954/ENSG00000136754/ENSG00000118680/ENSG00000067182/ENSG00000131558/ENSG00000197747/ENSG00000228205	9	ENSG00000135720/ENSG00000108984/ENSG00000168404/ENSG00000112062/ENSG00000104365/ENSG00000077264/ENSG00000214176/ENSG00000172936/ENSG00000264364
Mitophagy - animal	16|816	154|8222	0.462614	0.988228	ENSG00000128272/ENSG00000136436/ENSG00000150991/ENSG00000100644/ENSG00000141510/ENSG00000246451/ENSG00000104946/ENSG00000221983/ENSG00000236144/ENSG00000170315/ENSG00000188554/ENSG00000140983/ENSG00000225489/ENSG00000214253/ENSG00000099968/ENSG00000171552	ATF4/CALCOCO2/UBC/HIF1A/TP53/AL049840.1/TBC1D17/UBA52/TMEM147-AS1/UBB/NBR1/RHOT2/AL354707.1/FIS1/BCL2L13/BCL2L1	hsa:468/hsa:10241/hsa:6233/hsa:3091/hsa:7157/hsa:55626/hsa:79735/hsa:7311/hsa:55626/hsa:7314/hsa:4077/hsa:89941/hsa:55626/hsa:51024/hsa:23786/hsa:598	16	13	ENSG00000128272/ENSG00000136436/ENSG00000150991/ENSG00000100644/ENSG00000141510/ENSG00000104946/ENSG00000221983/ENSG00000170315/ENSG00000188554/ENSG00000225489/ENSG00000214253/ENSG00000099968/ENSG00000171552	3	ENSG00000246451/ENSG00000236144/ENSG00000140983
Tight junction	17|816	164|8222	0.462996	0.988228	ENSG00000125753/ENSG00000067560/ENSG00000180353/ENSG00000223509/ENSG00000069869/ENSG00000181929/ENSG00000147065/ENSG00000095015/ENSG00000101608/ENSG00000072415/ENSG00000184009/ENSG00000156299/ENSG00000167552/ENSG00000118680/ENSG00000115091/ENSG00000164877/ENSG00000132356	VASP/RHOA/HCLS1/AC135983.2/NEDD4/PRKAG1/MSN/MAP3K1/MYL12A/MPP5/ACTG1/TIAM1/TUBA1A/MYL12B/ACTR3/MICALL2/PRKAA1	hsa:7408/hsa:387/hsa:3059/hsa:123720/hsa:4734/hsa:5571/hsa:4478/hsa:4214/hsa:10627/hsa:64398/hsa:71/hsa:7074/hsa:7846/hsa:103910/hsa:10096/hsa:79778/hsa:5562	17	12	ENSG00000125753/ENSG00000067560/ENSG00000180353/ENSG00000223509/ENSG00000069869/ENSG00000181929/ENSG00000147065/ENSG00000101608/ENSG00000184009/ENSG00000167552/ENSG00000118680/ENSG00000115091	5	ENSG00000095015/ENSG00000072415/ENSG00000156299/ENSG00000164877/ENSG00000132356
Prion diseases	4|816	35|8222	0.463163	0.988228	ENSG00000120738/ENSG00000010810/ENSG00000171867/ENSG00000126934	EGR1/FYN/PRNP/MAP2K2	hsa:1958/hsa:2534/hsa:5621/hsa:5605	4	4	ENSG00000120738/ENSG00000010810/ENSG00000171867/ENSG00000126934	0
Malaria	4|816	35|8222	0.463163	0.988228	ENSG00000136732/ENSG00000105329/ENSG00000245648/ENSG00000172936	GYPC/TGFB1/AC022075.1/MYD88	hsa:2995/hsa:7040/hsa:100528032/hsa:4615	4	3	ENSG00000136732/ENSG00000105329/ENSG00000245648	1	ENSG00000172936
Cytokine-cytokine receptor interaction	18|816	174|8222	0.46332	0.988228	ENSG00000139269/ENSG00000196083/ENSG00000164509/ENSG00000160712/ENSG00000168685/ENSG00000103522/ENSG00000028137/ENSG00000120889/ENSG00000134470/ENSG00000105329/ENSG00000099985/ENSG00000182578/ENSG00000147168/ENSG00000163701/ENSG00000186827/ENSG00000067182/ENSG00000006327/ENSG00000104899	INHBE/IL1RAP/IL31RA/IL6R/IL7R/IL21R/TNFRSF1B/TNFRSF10B/IL15RA/TGFB1/OSM/CSF1R/IL2RG/IL17RE/TNFRSF4/TNFRSF1A/TNFRSF12A/AMH	hsa:83729/hsa:3556/hsa:133396/hsa:3570/hsa:3575/hsa:50615/hsa:7133/hsa:8795/hsa:3601/hsa:7040/hsa:5008/hsa:1436/hsa:3561/hsa:132014/hsa:7293/hsa:7132/hsa:51330/hsa:268	18	13	ENSG00000139269/ENSG00000196083/ENSG00000164509/ENSG00000103522/ENSG00000120889/ENSG00000134470/ENSG00000105329/ENSG00000099985/ENSG00000182578/ENSG00000147168/ENSG00000186827/ENSG00000067182/ENSG00000006327	5	ENSG00000160712/ENSG00000168685/ENSG00000028137/ENSG00000163701/ENSG00000104899
Inflammatory bowel disease (IBD)	5|816	45|8222	0.466245	0.988228	ENSG00000103522/ENSG00000105329/ENSG00000147168/ENSG00000175387/ENSG00000167207	IL21R/TGFB1/IL2RG/SMAD2/NOD2	hsa:50615/hsa:7040/hsa:3561/hsa:4087/hsa:64127	5	4	ENSG00000103522/ENSG00000105329/ENSG00000147168/ENSG00000175387	1	ENSG00000167207
B cell receptor signaling pathway	9|816	85|8222	0.471425	0.988228	ENSG00000170345/ENSG00000126934/ENSG00000185885/ENSG00000104365/ENSG00000107758/ENSG00000155629/ENSG00000185201/ENSG00000171608/ENSG00000105369	FOS/MAP2K2/IFITM1/IKBKB/PPP3CB/PIK3AP1/IFITM2/PIK3CD/CD79A	hsa:2353/hsa:5605/hsa:8519/hsa:3551/hsa:5532/hsa:118788/hsa:8519/hsa:5293/hsa:973	9	6	ENSG00000170345/ENSG00000126934/ENSG00000185885/ENSG00000107758/ENSG00000185201/ENSG00000105369	3	ENSG00000104365/ENSG00000155629/ENSG00000171608
Other types of O-glycan biosynthesis	5|816	46|8222	0.486053	0.988228	ENSG00000143641/ENSG00000106392/ENSG00000130309/ENSG00000126091/ENSG00000229591	GALNT2/C1GALT1/COLGALT1/ST3GAL3/AC006017.1	hsa:2590/hsa:56913/hsa:79709/hsa:6487/hsa:63917	5	0		5	ENSG00000143641/ENSG00000106392/ENSG00000130309/ENSG00000126091/ENSG00000229591
Human papillomavirus infection	34|816	337|8222	0.486852	0.988228	ENSG00000112715/ENSG00000124762/novel.578/novel.559/ENSG00000161638/ENSG00000187840/novel.563/ENSG00000171148/ENSG00000115232/ENSG00000101384/ENSG00000118971/ENSG00000255031/ENSG00000141510/ENSG00000167393/ENSG00000125347/ENSG00000110719/ENSG00000106615/ENSG00000126934/ENSG00000182158/ENSG00000072415/ENSG00000198793/ENSG00000131100/ENSG00000104365/ENSG00000171522/ENSG00000078304/ENSG00000067182/E…	VEGFA/CDKN1A/-/-/ITGA5/EIF4EBP1/-/TADA3/ITGA4/JAG1/CCND2/AP002807.1/TP53/PPP2R3B/IRF1/TCIRG1/RHEB/MAP2K2/CREB3L2/MPP5/MTOR/ATP6V1E1/IKBKB/PTGER4/PPP2R5C/TNFRSF1A/COL9A3/-/PIK3CD/HES7/AC073136.2/AL136172.1/PKM/GNAS	hsa:7422/hsa:1026/hsa:3106/hsa:3107/hsa:3678/hsa:1978/hsa:3105/hsa:10474/hsa:3676/hsa:182/hsa:894/hsa:10312/hsa:7157/hsa:28227/hsa:3659/hsa:10312/hsa:6009/hsa:5605/hsa:64764/hsa:64398/hsa:2475/hsa:529/hsa:3551/hsa:5734/hsa:5527/hsa:7132/hsa:1299/hsa:28227/hsa:5293/hsa:84667/hsa:5529/hsa:5933/hsa:5315/hsa:2778	34	23	ENSG00000112715/ENSG00000124762/novel.578/novel.559/ENSG00000161638/ENSG00000187840/novel.563/ENSG00000171148/ENSG00000101384/ENSG00000118971/ENSG00000141510/ENSG00000167393/ENSG00000125347/ENSG00000106615/ENSG00000126934/ENSG00000182158/ENSG00000131100/ENSG00000078304/ENSG00000067182/novel.611/ENSG00000179111/ENSG00000067225/ENSG00000087460	11	ENSG00000115232/ENSG00000255031/ENSG00000110719/ENSG00000072415/ENSG00000198793/ENSG00000104365/ENSG00000171522/ENSG00000092758/ENSG00000171608/ENSG00000224155/ENSG00000269846
Dilated cardiomyopathy (DCM)	10|816	97|8222	0.499255	0.988228	ENSG00000161638/ENSG00000115232/ENSG00000121281/ENSG00000105329/ENSG00000198467/ENSG00000155657/ENSG00000184009/ENSG00000167535/ENSG00000167460/ENSG00000087460	ITGA5/ITGA4/ADCY7/TGFB1/TPM2/TTN/ACTG1/CACNB3/TPM4/GNAS	hsa:3678/hsa:3676/hsa:113/hsa:7040/hsa:7169/hsa:7273/hsa:71/hsa:784/hsa:7171/hsa:2778	10	5	ENSG00000161638/ENSG00000105329/ENSG00000184009/ENSG00000167460/ENSG00000087460	5	ENSG00000115232/ENSG00000121281/ENSG00000198467/ENSG00000155657/ENSG00000167535
Focal adhesion	21|816	208|8222	0.50145	0.988228	ENSG00000112715/ENSG00000010810/ENSG00000125753/ENSG00000161638/ENSG00000067560/ENSG00000058335/ENSG00000115232/ENSG00000118971/ENSG00000035403/ENSG00000196924/ENSG00000101608/ENSG00000184009/ENSG00000238005/ENSG00000138964/ENSG00000118680/ENSG00000077264/ENSG00000172531/ENSG00000092758/ENSG00000159840/ENSG00000171608/ENSG00000271032	VEGFA/FYN/VASP/ITGA5/RHOA/RASGRF1/ITGA4/CCND2/VCL/FLNA/MYL12A/ACTG1/AL391832.2/PARVG/MYL12B/PAK3/PPP1CA/COL9A3/ZYX/PIK3CD/AC020907.4	hsa:7422/hsa:2534/hsa:7408/hsa:3678/hsa:387/hsa:5923/hsa:3676/hsa:894/hsa:7414/hsa:2316/hsa:10627/hsa:71/hsa:93408/hsa:64098/hsa:103910/hsa:5063/hsa:5499/hsa:1299/hsa:7791/hsa:5293/hsa:93408	21	15	ENSG00000112715/ENSG00000010810/ENSG00000125753/ENSG00000161638/ENSG00000067560/ENSG00000058335/ENSG00000118971/ENSG00000196924/ENSG00000101608/ENSG00000184009/ENSG00000238005/ENSG00000138964/ENSG00000118680/ENSG00000172531/ENSG00000159840	6	ENSG00000115232/ENSG00000035403/ENSG00000077264/ENSG00000092758/ENSG00000171608/ENSG00000271032
Phospholipase D signaling pathway	15|816	148|8222	0.50647	0.988228	ENSG00000010810/ENSG00000033327/ENSG00000105443/ENSG00000171105/ENSG00000067560/ENSG00000121281/ENSG00000106615/ENSG00000126934/ENSG00000198793/ENSG00000126895/ENSG00000049130/ENSG00000171608/novel.142/ENSG00000149782/ENSG00000087460	FYN/GAB2/CYTH2/INSR/RHOA/ADCY7/RHEB/MAP2K2/MTOR/AVPR2/KITLG/PIK3CD/-/PLCB3/GNAS	hsa:2534/hsa:9846/hsa:9266/hsa:3643/hsa:387/hsa:113/hsa:6009/hsa:5605/hsa:2475/hsa:554/hsa:4254/hsa:5293/hsa:8527/hsa:5331/hsa:2778	15	9	ENSG00000010810/ENSG00000033327/ENSG00000105443/ENSG00000171105/ENSG00000067560/ENSG00000106615/ENSG00000126934/novel.142/ENSG00000087460	6	ENSG00000121281/ENSG00000198793/ENSG00000126895/ENSG00000049130/ENSG00000171608/ENSG00000149782
Intestinal immune network for IgA production	3|816	27|8222	0.510376	0.988228	ENSG00000115232/ENSG00000134470/ENSG00000105329	ITGA4/IL15RA/TGFB1	hsa:3676/hsa:3601/hsa:7040	3	2	ENSG00000134470/ENSG00000105329	1	ENSG00000115232
Fc gamma R-mediated phagocytosis	11|816	108|8222	0.511239	0.988228	ENSG00000125753/ENSG00000033327/ENSG00000150337/ENSG00000165178/ENSG00000182487/ENSG00000158517/ENSG00000101336/ENSG00000165410/ENSG00000145555/ENSG00000171608/ENSG00000148180	VASP/GAB2/FCGR1A/NCF1C/NCF1B/NCF1/HCK/CFL2/MYO10/PIK3CD/GSN	hsa:7408/hsa:9846/hsa:2209/hsa:653361/hsa:653361/hsa:653361/hsa:3055/hsa:1073/hsa:4651/hsa:5293/hsa:2934	11	7	ENSG00000125753/ENSG00000033327/ENSG00000150337/ENSG00000165178/ENSG00000182487/ENSG00000158517/ENSG00000101336	4	ENSG00000165410/ENSG00000145555/ENSG00000171608/ENSG00000148180
alpha-Linolenic acid metabolism	2|816	17|8222	0.514183	0.988228	ENSG00000134824/ENSG00000187980	FADS2/PLA2G2C	hsa:9415/hsa:391013	2	2	ENSG00000134824/ENSG00000187980	0
Vitamin digestion and absorption	2|816	17|8222	0.514183	0.988228	ENSG00000103222/ENSG00000138074	ABCC1/SLC5A6	hsa:4363/hsa:8884	2	1	ENSG00000103222	1	ENSG00000138074
Peroxisome	9|816	88|8222	0.514456	0.988228	ENSG00000123983/ENSG00000126432/ENSG00000138413/ENSG00000110921/ENSG00000121691/ENSG00000162735/ENSG00000182054/ENSG00000151726/ENSG00000108733	ACSL3/PRDX5/IDH1/MVK/CAT/PEX19/IDH2/ACSL1/PEX12	hsa:2181/hsa:25824/hsa:3417/hsa:4598/hsa:847/hsa:5824/hsa:3418/hsa:2180/hsa:5193	9	9	ENSG00000123983/ENSG00000126432/ENSG00000138413/ENSG00000110921/ENSG00000121691/ENSG00000162735/ENSG00000182054/ENSG00000151726/ENSG00000108733	0
Gap junction	8|816	78|8222	0.516409	0.988228	ENSG00000150995/ENSG00000121281/ENSG00000126934/ENSG00000214222/ENSG00000167552/ENSG00000149782/ENSG00000087460/ENSG00000096433	ITPR1/ADCY7/MAP2K2/TUBBP2/TUBA1A/PLCB3/GNAS/ITPR3	hsa:3708/hsa:113/hsa:5605/hsa:203068/hsa:7846/hsa:5331/hsa:2778/hsa:3710	8	5	ENSG00000150995/ENSG00000126934/ENSG00000214222/ENSG00000167552/ENSG00000087460	3	ENSG00000121281/ENSG00000149782/ENSG00000096433
Ras signaling pathway	23|816	230|8222	0.517841	0.988228	ENSG00000112715/ENSG00000141068/ENSG00000033327/novel.147/ENSG00000171105/ENSG00000067560/ENSG00000134954/ENSG00000058335/ENSG00000182578/ENSG00000126934/ENSG00000156299/ENSG00000111664/ENSG00000104365/novel.562/ENSG00000122025/ENSG00000077264/ENSG00000260007/ENSG00000129007/ENSG00000049130/ENSG00000187980/ENSG00000171608/ENSG00000078369/ENSG00000171552	VEGFA/KSR1/GAB2/-/INSR/RHOA/ETS1/RASGRF1/CSF1R/MAP2K2/TIAM1/GNB3/IKBKB/-/FLT3/PAK3/AC107871.1/CALML4/KITLG/PLA2G2C/PIK3CD/GNB1/BCL2L1	hsa:7422/hsa:8844/hsa:9846/hsa:22821/hsa:3643/hsa:387/hsa:2113/hsa:5923/hsa:1436/hsa:5605/hsa:7074/hsa:2784/hsa:3551/hsa:5863/hsa:2322/hsa:5063/hsa:91860/hsa:91860/hsa:4254/hsa:391013/hsa:5293/hsa:2782/hsa:598	23	14	ENSG00000112715/ENSG00000141068/ENSG00000033327/ENSG00000171105/ENSG00000067560/ENSG00000134954/ENSG00000058335/ENSG00000182578/ENSG00000126934/novel.562/ENSG00000122025/ENSG00000187980/ENSG00000078369/ENSG00000171552	9	novel.147/ENSG00000156299/ENSG00000111664/ENSG00000104365/ENSG00000077264/ENSG00000260007/ENSG00000129007/ENSG00000049130/ENSG00000171608
HIF-1 signaling pathway	14|816	139|8222	0.518849	0.988228	ENSG00000112715/ENSG00000124762/ENSG00000160712/ENSG00000187840/ENSG00000171105/ENSG00000111640/ENSG00000100644/ENSG00000072274/ENSG00000159399/ENSG00000126934/ENSG00000198793/ENSG00000152256/ENSG00000102265/ENSG00000171608	VEGFA/CDKN1A/IL6R/EIF4EBP1/INSR/GAPDH/HIF1A/TFRC/HK2/MAP2K2/MTOR/PDK1/TIMP1/PIK3CD	hsa:7422/hsa:1026/hsa:3570/hsa:1978/hsa:3643/hsa:2597/hsa:3091/hsa:7037/hsa:3099/hsa:5605/hsa:2475/hsa:5163/hsa:7076/hsa:5293	14	9	ENSG00000112715/ENSG00000124762/ENSG00000187840/ENSG00000171105/ENSG00000111640/ENSG00000100644/ENSG00000126934/ENSG00000152256/ENSG00000102265	5	ENSG00000160712/ENSG00000072274/ENSG00000159399/ENSG00000198793/ENSG00000171608
Nucleotide excision repair	6|816	58|8222	0.521432	0.988228	novel.469/ENSG00000179262/ENSG00000106628/ENSG00000147400/ENSG00000177084/ENSG00000133119	-/RAD23A/POLD2/CETN2/POLE/RFC3	hsa:1022/hsa:5886/hsa:5425/hsa:1069/hsa:5426/hsa:5983	6	4	novel.469/ENSG00000179262/ENSG00000106628/ENSG00000147400	2	ENSG00000177084/ENSG00000133119
Axon guidance	17|816	170|8222	0.525145	0.988228	ENSG00000107731/ENSG00000010810/ENSG00000136040/ENSG00000067560/ENSG00000114554/ENSG00000101608/ENSG00000196411/ENSG00000152256/ENSG00000162068/ENSG00000010319/ENSG00000118680/ENSG00000077264/ENSG00000165410/ENSG00000107758/ENSG00000171608/ENSG00000084112/ENSG00000092964	UNC5B/FYN/PLXNC1/RHOA/PLXNA1/MYL12A/EPHB4/PDK1/NTN3/SEMA3G/MYL12B/PAK3/CFL2/PPP3CB/PIK3CD/SSH1/DPYSL2	hsa:219699/hsa:2534/hsa:10154/hsa:387/hsa:5361/hsa:10627/hsa:2050/hsa:5163/hsa:4917/hsa:56920/hsa:103910/hsa:5063/hsa:1073/hsa:5532/hsa:5293/hsa:54434/hsa:1808	17	9	ENSG00000107731/ENSG00000010810/ENSG00000067560/ENSG00000114554/ENSG00000101608/ENSG00000152256/ENSG00000118680/ENSG00000107758/ENSG00000092964	8	ENSG00000136040/ENSG00000196411/ENSG00000162068/ENSG00000010319/ENSG00000077264/ENSG00000165410/ENSG00000171608/ENSG00000084112
Choline metabolism in cancer	10|816	99|8222	0.526137	0.988228	ENSG00000187840/ENSG00000110721/ENSG00000170345/ENSG00000100644/ENSG00000106615/ENSG00000126934/ENSG00000198793/ENSG00000171608/ENSG00000070214/novel.142	EIF4EBP1/CHKA/FOS/HIF1A/RHEB/MAP2K2/MTOR/PIK3CD/SLC44A1/-	hsa:1978/hsa:1119/hsa:2353/hsa:3091/hsa:6009/hsa:5605/hsa:2475/hsa:5293/hsa:23446/hsa:8527	10	7	ENSG00000187840/ENSG00000170345/ENSG00000100644/ENSG00000106615/ENSG00000126934/ENSG00000070214/novel.142	3	ENSG00000110721/ENSG00000198793/ENSG00000171608
Autophagy - other	4|816	38|8222	0.529292	0.988228	ENSG00000089289/ENSG00000167965/ENSG00000070540/ENSG00000198793	IGBP1/MLST8/WIPI1/MTOR	hsa:3476/hsa:64223/hsa:55062/hsa:2475	4	3	ENSG00000089289/ENSG00000167965/ENSG00000070540	1	ENSG00000198793
Autoimmune thyroid disease	4|816	38|8222	0.529292	0.988228	ENSG00000180644/novel.578/novel.559/novel.563	PRF1/-/-/-	hsa:5551/hsa:3106/hsa:3107/hsa:3105	4	4	ENSG00000180644/novel.578/novel.559/novel.563	0
Allograft rejection	4|816	38|8222	0.529292	0.988228	ENSG00000180644/novel.578/novel.559/novel.563	PRF1/-/-/-	hsa:5551/hsa:3106/hsa:3107/hsa:3105	4	4	ENSG00000180644/novel.578/novel.559/novel.563	0
JAK-STAT signaling pathway	13|816	130|8222	0.532079	0.988228	ENSG00000137193/ENSG00000124762/ENSG00000022267/ENSG00000160712/ENSG00000168685/ENSG00000103522/ENSG00000118971/ENSG00000134470/ENSG00000099985/ENSG00000147168/ENSG00000198793/ENSG00000171608/ENSG00000171552	PIM1/CDKN1A/FHL1/IL6R/IL7R/IL21R/CCND2/IL15RA/OSM/IL2RG/MTOR/PIK3CD/BCL2L1	hsa:5292/hsa:1026/hsa:2273/hsa:3570/hsa:3575/hsa:50615/hsa:894/hsa:3601/hsa:5008/hsa:3561/hsa:2475/hsa:5293/hsa:598	13	9	ENSG00000137193/ENSG00000124762/ENSG00000022267/ENSG00000103522/ENSG00000118971/ENSG00000134470/ENSG00000099985/ENSG00000147168/ENSG00000171552	4	ENSG00000160712/ENSG00000168685/ENSG00000198793/ENSG00000171608
Mucin type O-glycan biosynthesis	3|816	28|8222	0.535575	0.988228	ENSG00000143641/ENSG00000106392/ENSG00000229591	GALNT2/C1GALT1/AC006017.1	hsa:2590/hsa:56913/hsa:63917	3	0		3	ENSG00000143641/ENSG00000106392/ENSG00000229591
Homologous recombination	5|816	49|8222	0.543747	0.988228	ENSG00000177302/ENSG00000196584/ENSG00000085999/ENSG00000002016/ENSG00000106628	TOP3A/XRCC2/RAD54L/RAD52/POLD2	hsa:7156/hsa:7516/hsa:8438/hsa:5893/hsa:5425	5	2	ENSG00000177302/ENSG00000106628	3	ENSG00000196584/ENSG00000085999/ENSG00000002016
Glycosaminoglycan biosynthesis - chondroitin sulfate / dermatan sulfate	2|816	18|8222	0.545666	0.988228	ENSG00000033100/ENSG00000171310	CHPF2/CHST11	hsa:54480/hsa:50515	2	1	ENSG00000171310	1	ENSG00000033100
Mismatch repair	4|816	39|8222	0.55044	0.988228	ENSG00000127957/ENSG00000106628/ENSG00000122512/ENSG00000133119	PMS2P3/POLD2/PMS2/RFC3	hsa:5395/hsa:5425/hsa:5395/hsa:5983	4	2	ENSG00000106628/ENSG00000122512	2	ENSG00000127957/ENSG00000133119
T cell receptor signaling pathway	10|816	101|8222	0.55253	0.988228	ENSG00000010810/ENSG00000067560/ENSG00000170345/ENSG00000112062/ENSG00000126934/ENSG00000104365/ENSG00000077264/ENSG00000107758/ENSG00000171608/ENSG00000043462	FYN/RHOA/FOS/MAPK14/MAP2K2/IKBKB/PAK3/PPP3CB/PIK3CD/LCP2	hsa:2534/hsa:387/hsa:2353/hsa:1432/hsa:5605/hsa:3551/hsa:5063/hsa:5532/hsa:5293/hsa:3937	10	6	ENSG00000010810/ENSG00000067560/ENSG00000170345/ENSG00000126934/ENSG00000107758/ENSG00000043462	4	ENSG00000112062/ENSG00000104365/ENSG00000077264/ENSG00000171608
RIG-I-like receptor signaling pathway	6|816	60|8222	0.555681	0.988228	ENSG00000088888/ENSG00000112062/ENSG00000095015/ENSG00000184584/ENSG00000104365/ENSG00000163512	MAVS/MAPK14/MAP3K1/TMEM173/IKBKB/AZI2	hsa:57506/hsa:1432/hsa:4214/hsa:340061/hsa:3551/hsa:64343	6	2	ENSG00000184584/ENSG00000163512	4	ENSG00000088888/ENSG00000112062/ENSG00000095015/ENSG00000104365
Protein digestion and absorption	6|816	60|8222	0.555681	0.988228	ENSG00000134294/ENSG00000104783/ENSG00000066230/ENSG00000092758/ENSG00000225138/ENSG00000204982	SLC38A2/KCNN4/SLC9A3/COL9A3/SLC9A3-AS1/PRSS3P4	hsa:54407/hsa:3783/hsa:6550/hsa:1299/hsa:6550/hsa:5646	6	2	ENSG00000134294/ENSG00000204982	4	ENSG00000104783/ENSG00000066230/ENSG00000092758/ENSG00000225138
Rheumatoid arthritis	6|816	60|8222	0.555681	0.988228	ENSG00000112715/ENSG00000170345/ENSG00000255031/ENSG00000105329/ENSG00000110719/ENSG00000131100	VEGFA/FOS/AP002807.1/TGFB1/TCIRG1/ATP6V1E1	hsa:7422/hsa:2353/hsa:10312/hsa:7040/hsa:10312/hsa:529	6	4	ENSG00000112715/ENSG00000170345/ENSG00000105329/ENSG00000131100	2	ENSG00000255031/ENSG00000110719
Prostate cancer	10|816	102|8222	0.565513	0.992164	ENSG00000128272/ENSG00000124762/ENSG00000244405/ENSG00000084207/ENSG00000141510/ENSG00000126934/ENSG00000182158/ENSG00000198793/ENSG00000104365/ENSG00000171608	ATF4/CDKN1A/ETV5/GSTP1/TP53/MAP2K2/CREB3L2/MTOR/IKBKB/PIK3CD	hsa:468/hsa:1026/hsa:2119/hsa:2950/hsa:7157/hsa:5605/hsa:64764/hsa:2475/hsa:3551/hsa:5293	10	7	ENSG00000128272/ENSG00000124762/ENSG00000244405/ENSG00000084207/ENSG00000141510/ENSG00000126934/ENSG00000182158	3	ENSG00000198793/ENSG00000104365/ENSG00000171608
PD-L1 expression and PD-1 checkpoint pathway in cancer	10|816	102|8222	0.565513	0.992164	ENSG00000170345/ENSG00000108984/ENSG00000100644/ENSG00000112062/ENSG00000126934/ENSG00000198793/ENSG00000104365/ENSG00000172936/ENSG00000107758/ENSG00000171608	FOS/MAP2K6/HIF1A/MAPK14/MAP2K2/MTOR/IKBKB/MYD88/PPP3CB/PIK3CD	hsa:2353/hsa:5608/hsa:3091/hsa:1432/hsa:5605/hsa:2475/hsa:3551/hsa:4615/hsa:5532/hsa:5293	10	4	ENSG00000170345/ENSG00000100644/ENSG00000126934/ENSG00000107758	6	ENSG00000108984/ENSG00000112062/ENSG00000198793/ENSG00000104365/ENSG00000172936/ENSG00000171608
Glycerophospholipid metabolism	9|816	92|8222	0.569952	0.992164	ENSG00000110721/ENSG00000123684/ENSG00000087253/ENSG00000172197/ENSG00000134324/ENSG00000172954/ENSG00000187980/ENSG00000185813/novel.142	CHKA/LPGAT1/LPCAT2/MBOAT1/LPIN1/LCLAT1/PLA2G2C/PCYT2/-	hsa:1119/hsa:9926/hsa:54947/hsa:154141/hsa:23175/hsa:253558/hsa:391013/hsa:5833/hsa:8527	9	6	ENSG00000123684/ENSG00000134324/ENSG00000172954/ENSG00000187980/ENSG00000185813/novel.142	3	ENSG00000110721/ENSG00000087253/ENSG00000172197
Yersinia infection	15|816	154|8222	0.57111	0.992164	ENSG00000161638/ENSG00000067560/ENSG00000115232/ENSG00000170345/ENSG00000108984/ENSG00000177189/ENSG00000112062/ENSG00000126934/ENSG00000184009/ENSG00000104365/ENSG00000172936/ENSG00000115091/ENSG00000171608/ENSG00000043462/ENSG00000005020	ITGA5/RHOA/ITGA4/FOS/MAP2K6/RPS6KA3/MAPK14/MAP2K2/ACTG1/IKBKB/MYD88/ACTR3/PIK3CD/LCP2/SKAP2	hsa:3678/hsa:387/hsa:3676/hsa:2353/hsa:5608/hsa:6197/hsa:1432/hsa:5605/hsa:71/hsa:3551/hsa:4615/hsa:10096/hsa:5293/hsa:3937/hsa:8935	15	8	ENSG00000161638/ENSG00000067560/ENSG00000170345/ENSG00000126934/ENSG00000184009/ENSG00000115091/ENSG00000043462/ENSG00000005020	7	ENSG00000115232/ENSG00000108984/ENSG00000177189/ENSG00000112062/ENSG00000104365/ENSG00000172936/ENSG00000171608
Vascular smooth muscle contraction	11|816	113|8222	0.573925	0.992164	ENSG00000150995/ENSG00000067560/ENSG00000121281/ENSG00000126934/ENSG00000260007/ENSG00000172531/ENSG00000129007/ENSG00000187980/ENSG00000149782/ENSG00000087460/ENSG00000096433	ITPR1/RHOA/ADCY7/MAP2K2/AC107871.1/PPP1CA/CALML4/PLA2G2C/PLCB3/GNAS/ITPR3	hsa:3708/hsa:387/hsa:113/hsa:5605/hsa:91860/hsa:5499/hsa:91860/hsa:391013/hsa:5331/hsa:2778/hsa:3710	11	6	ENSG00000150995/ENSG00000067560/ENSG00000126934/ENSG00000172531/ENSG00000187980/ENSG00000087460	5	ENSG00000121281/ENSG00000260007/ENSG00000129007/ENSG00000149782/ENSG00000096433
Rap1 signaling pathway	20|816	206|8222	0.576913	0.992164	ENSG00000112715/ENSG00000125753/ENSG00000076864/ENSG00000171105/ENSG00000067560/ENSG00000108518/ENSG00000108984/ENSG00000121281/ENSG00000182578/ENSG00000112062/ENSG00000126934/ENSG00000184009/ENSG00000156299/ENSG00000260007/ENSG00000129007/ENSG00000049130/ENSG00000171608/ENSG00000043462/ENSG00000149782/ENSG00000087460	VEGFA/VASP/RAP1GAP/INSR/RHOA/PFN1/MAP2K6/ADCY7/CSF1R/MAPK14/MAP2K2/ACTG1/TIAM1/AC107871.1/CALML4/KITLG/PIK3CD/LCP2/PLCB3/GNAS	hsa:7422/hsa:7408/hsa:5909/hsa:3643/hsa:387/hsa:5216/hsa:5608/hsa:113/hsa:1436/hsa:1432/hsa:5605/hsa:71/hsa:7074/hsa:91860/hsa:91860/hsa:4254/hsa:5293/hsa:3937/hsa:5331/hsa:2778	20	11	ENSG00000112715/ENSG00000125753/ENSG00000076864/ENSG00000171105/ENSG00000067560/ENSG00000108518/ENSG00000182578/ENSG00000126934/ENSG00000184009/ENSG00000043462/ENSG00000087460	9	ENSG00000108984/ENSG00000121281/ENSG00000112062/ENSG00000156299/ENSG00000260007/ENSG00000129007/ENSG00000049130/ENSG00000171608/ENSG00000149782
Lysine degradation	7|816	72|8222	0.581264	0.992873	ENSG00000072210/ENSG00000143499/ENSG00000083444/ENSG00000143379/ENSG00000139718/ENSG00000130309/ENSG00000108799	ALDH3A2/SMYD2/PLOD1/SETDB1/SETD1B/COLGALT1/EZH1	hsa:224/hsa:56950/hsa:5351/hsa:9869/hsa:23067/hsa:79709/hsa:2145	7	1	ENSG00000143379	6	ENSG00000072210/ENSG00000143499/ENSG00000083444/ENSG00000139718/ENSG00000130309/ENSG00000108799
Retinol metabolism	3|816	30|8222	0.58367	0.992873	ENSG00000072042/ENSG00000121039/ENSG00000162496	RDH11/RDH10/DHRS3	hsa:51109/hsa:157506/hsa:9249	3	3	ENSG00000072042/ENSG00000121039/ENSG00000162496	0
Neurotrophin signaling pathway	13|816	135|8222	0.588961	0.994822	ENSG00000128272/ENSG00000111252/ENSG00000067560/ENSG00000178188/ENSG00000177189/ENSG00000141510/ENSG00000112062/ENSG00000095015/ENSG00000126934/ENSG00000104365/ENSG00000260007/ENSG00000129007/ENSG00000171608	ATF4/SH2B3/RHOA/SH2B1/RPS6KA3/TP53/MAPK14/MAP3K1/MAP2K2/IKBKB/AC107871.1/CALML4/PIK3CD	hsa:468/hsa:10019/hsa:387/hsa:25970/hsa:6197/hsa:7157/hsa:1432/hsa:4214/hsa:5605/hsa:3551/hsa:91860/hsa:91860/hsa:5293	13	5	ENSG00000128272/ENSG00000111252/ENSG00000067560/ENSG00000141510/ENSG00000126934	8	ENSG00000178188/ENSG00000177189/ENSG00000112062/ENSG00000095015/ENSG00000104365/ENSG00000260007/ENSG00000129007/ENSG00000171608
Ovarian steroidogenesis	4|816	41|8222	0.591172	0.994822	ENSG00000130164/ENSG00000171105/ENSG00000121281/ENSG00000087460	LDLR/INSR/ADCY7/GNAS	hsa:3949/hsa:3643/hsa:113/hsa:2778	4	3	ENSG00000130164/ENSG00000171105/ENSG00000087460	1	ENSG00000121281
Cytosolic DNA-sensing pathway	5|816	52|8222	0.5982	0.99664	ENSG00000088888/ENSG00000184584/ENSG00000104365/ENSG00000147669/ENSG00000168495	MAVS/TMEM173/IKBKB/POLR2K/POLR3D	hsa:57506/hsa:340061/hsa:3551/hsa:5440/hsa:661	5	3	ENSG00000184584/ENSG00000147669/ENSG00000168495	2	ENSG00000088888/ENSG00000104365
Neuroactive ligand-receptor interaction	15|816	157|8222	0.602206	0.99664	ENSG00000089041/ENSG00000113580/ENSG00000010310/ENSG00000100448/ENSG00000197405/ENSG00000175591/ENSG00000113749/ENSG00000135124/ENSG00000163285/novel.263/ENSG00000126351/ENSG00000145040/ENSG00000171522/ENSG00000126895/ENSG00000204982	P2RX7/NR3C1/GIPR/CTSG/C5AR1/P2RY2/HRH2/P2RX4/GABRG1/-/THRA/UCN2/PTGER4/AVPR2/PRSS3P4	hsa:5027/hsa:2908/hsa:2696/hsa:1511/hsa:728/hsa:5029/hsa:3274/hsa:5025/hsa:2565/hsa:1139/hsa:7067/hsa:90226/hsa:5734/hsa:554/hsa:5646	15	8	ENSG00000089041/ENSG00000113580/ENSG00000100448/ENSG00000197405/ENSG00000135124/ENSG00000163285/ENSG00000145040/ENSG00000204982	7	ENSG00000010310/ENSG00000175591/ENSG00000113749/novel.263/ENSG00000126351/ENSG00000171522/ENSG00000126895
Melanoma	6|816	63|8222	0.6048	0.99664	ENSG00000124762/ENSG00000116717/ENSG00000141510/ENSG00000099860/ENSG00000126934/ENSG00000171608	CDKN1A/GADD45A/TP53/GADD45B/MAP2K2/PIK3CD	hsa:1026/hsa:1647/hsa:7157/hsa:4616/hsa:5605/hsa:5293	6	5	ENSG00000124762/ENSG00000116717/ENSG00000141510/ENSG00000099860/ENSG00000126934	1	ENSG00000171608
DNA replication	4|816	42|8222	0.610702	0.99664	ENSG00000106628/ENSG00000076003/ENSG00000177084/ENSG00000133119	POLD2/MCM6/POLE/RFC3	hsa:5425/hsa:4175/hsa:5426/hsa:5983	4	2	ENSG00000106628/ENSG00000076003	2	ENSG00000177084/ENSG00000133119
AGE-RAGE signaling pathway in diabetic complications	9|816	96|8222	0.622526	0.99664	ENSG00000120738/ENSG00000137193/ENSG00000112715/ENSG00000117525/ENSG00000105329/ENSG00000112062/ENSG00000175387/ENSG00000171608/ENSG00000149782	EGR1/PIM1/VEGFA/F3/TGFB1/MAPK14/SMAD2/PIK3CD/PLCB3	hsa:1958/hsa:5292/hsa:7422/hsa:2152/hsa:7040/hsa:1432/hsa:4087/hsa:5293/hsa:5331	9	5	ENSG00000120738/ENSG00000137193/ENSG00000112715/ENSG00000105329/ENSG00000175387	4	ENSG00000117525/ENSG00000112062/ENSG00000171608/ENSG00000149782
Proximal tubule bicarbonate reclamation	2|816	21|8222	0.631317	0.99664	ENSG00000066230/ENSG00000225138	SLC9A3/SLC9A3-AS1	hsa:6550/hsa:6550	2	0		2	ENSG00000066230/ENSG00000225138
Complement and coagulation cascades	5|816	54|8222	0.632392	0.99664	ENSG00000085063/ENSG00000117525/ENSG00000197405/ENSG00000196352/ENSG00000011422	CD59/F3/C5AR1/CD55/PLAUR	hsa:966/hsa:2152/hsa:728/hsa:1604/hsa:5329	5	3	ENSG00000197405/ENSG00000196352/ENSG00000011422	2	ENSG00000085063/ENSG00000117525
Progesterone-mediated oocyte maturation	11|816	118|8222	0.633008	0.99664	ENSG00000214300/ENSG00000121281/ENSG00000177189/ENSG00000112062/ENSG00000127564/ENSG00000157456/ENSG00000158402/ENSG00000164045/ENSG00000171608/ENSG00000176248/ENSG00000072786	SPDYE3/ADCY7/RPS6KA3/MAPK14/PKMYT1/CCNB2/CDC25C/CDC25A/PIK3CD/ANAPC2/STK10	hsa:441272/hsa:113/hsa:6197/hsa:1432/hsa:9088/hsa:9133/hsa:995/hsa:993/hsa:5293/hsa:29882/hsa:6793	11	4	ENSG00000214300/ENSG00000157456/ENSG00000158402/ENSG00000072786	7	ENSG00000121281/ENSG00000177189/ENSG00000112062/ENSG00000127564/ENSG00000164045/ENSG00000171608/ENSG00000176248
Mineral absorption	6|816	65|8222	0.635839	0.99664	ENSG00000066230/ENSG00000067842/ENSG00000087086/ENSG00000226608/ENSG00000219507/ENSG00000225138	SLC9A3/ATP2B3/FTL/FTLP3/FTH1P8/SLC9A3-AS1	hsa:6550/hsa:492/hsa:2512/hsa:2512/hsa:2495/hsa:6550	6	4	ENSG00000067842/ENSG00000087086/ENSG00000226608/ENSG00000219507	2	ENSG00000066230/ENSG00000225138
Platinum drug resistance	7|816	76|8222	0.639615	0.99664	ENSG00000124762/ENSG00000084207/ENSG00000141510/ENSG00000105327/ENSG00000171608/ENSG00000141682/ENSG00000171552	CDKN1A/GSTP1/TP53/BBC3/PIK3CD/PMAIP1/BCL2L1	hsa:1026/hsa:2950/hsa:7157/hsa:27113/hsa:5293/hsa:5366/hsa:598	7	6	ENSG00000124762/ENSG00000084207/ENSG00000141510/ENSG00000105327/ENSG00000141682/ENSG00000171552	1	ENSG00000171608
EGFR tyrosine kinase inhibitor resistance	8|816	87|8222	0.643537	0.99664	ENSG00000112715/ENSG00000160712/ENSG00000187840/ENSG00000183087/ENSG00000126934/ENSG00000198793/ENSG00000171608/ENSG00000171552	VEGFA/IL6R/EIF4EBP1/GAS6/MAP2K2/MTOR/PIK3CD/BCL2L1	hsa:7422/hsa:3570/hsa:1978/hsa:2621/hsa:5605/hsa:2475/hsa:5293/hsa:598	8	4	ENSG00000112715/ENSG00000187840/ENSG00000126934/ENSG00000171552	4	ENSG00000160712/ENSG00000183087/ENSG00000198793/ENSG00000171608
cAMP signaling pathway	16|816	172|8222	0.646686	0.99664	ENSG00000067560/ENSG00000010310/ENSG00000170345/ENSG00000121281/ENSG00000067842/ENSG00000126934/ENSG00000182158/ENSG00000156299/novel.124/ENSG00000186951/ENSG00000260007/ENSG00000172531/ENSG00000129007/ENSG00000104899/ENSG00000171608/ENSG00000087460	RHOA/GIPR/FOS/ADCY7/ATP2B3/MAP2K2/CREB3L2/TIAM1/-/PPARA/AC107871.1/PPP1CA/CALML4/AMH/PIK3CD/GNAS	hsa:387/hsa:2696/hsa:2353/hsa:113/hsa:492/hsa:5605/hsa:64764/hsa:7074/hsa:84876/hsa:5465/hsa:91860/hsa:5499/hsa:91860/hsa:268/hsa:5293/hsa:2778	16	7	ENSG00000067560/ENSG00000170345/ENSG00000067842/ENSG00000126934/ENSG00000182158/ENSG00000172531/ENSG00000087460	9	ENSG00000010310/ENSG00000121281/ENSG00000156299/novel.124/ENSG00000186951/ENSG00000260007/ENSG00000129007/ENSG00000104899/ENSG00000171608
Pyruvate metabolism	4|816	44|8222	0.647991	0.99664	ENSG00000065833/ENSG00000072210/ENSG00000146701/ENSG00000067225	ME1/ALDH3A2/MDH2/PKM	hsa:4199/hsa:224/hsa:4191/hsa:5315	4	3	ENSG00000065833/ENSG00000146701/ENSG00000067225	1	ENSG00000072210
Nicotinate and nicotinamide metabolism	3|816	33|8222	0.649586	0.99664	ENSG00000004468/ENSG00000096717/ENSG00000106733	CD38/SIRT1/NMRK1	hsa:952/hsa:23411/hsa:54981	3	3	ENSG00000004468/ENSG00000096717/ENSG00000106733	0
Endometrial cancer	6|816	66|8222	0.650807	0.99664	ENSG00000124762/ENSG00000116717/ENSG00000141510/ENSG00000099860/ENSG00000126934/ENSG00000171608	CDKN1A/GADD45A/TP53/GADD45B/MAP2K2/PIK3CD	hsa:1026/hsa:1647/hsa:7157/hsa:4616/hsa:5605/hsa:5293	6	5	ENSG00000124762/ENSG00000116717/ENSG00000141510/ENSG00000099860/ENSG00000126934	1	ENSG00000171608
Melanogenesis	8|816	88|8222	0.656445	0.99664	ENSG00000121281/ENSG00000126934/ENSG00000182158/ENSG00000260007/ENSG00000129007/ENSG00000049130/ENSG00000149782/ENSG00000087460	ADCY7/MAP2K2/CREB3L2/AC107871.1/CALML4/KITLG/PLCB3/GNAS	hsa:113/hsa:5605/hsa:64764/hsa:91860/hsa:91860/hsa:4254/hsa:5331/hsa:2778	8	3	ENSG00000126934/ENSG00000182158/ENSG00000087460	5	ENSG00000121281/ENSG00000260007/ENSG00000129007/ENSG00000049130/ENSG00000149782
Type I diabetes mellitus	4|816	45|8222	0.665722	0.99664	ENSG00000180644/novel.578/novel.559/novel.563	PRF1/-/-/-	hsa:5551/hsa:3106/hsa:3107/hsa:3105	4	4	ENSG00000180644/novel.578/novel.559/novel.563	0
Cushing syndrome	13|816	143|8222	0.673083	0.99664	ENSG00000130164/ENSG00000128272/ENSG00000124762/novel.511/ENSG00000150995/ENSG00000121281/ENSG00000126934/ENSG00000182158/novel.124/novel.561/ENSG00000149782/ENSG00000087460/ENSG00000096433	LDLR/ATF4/CDKN1A/-/ITPR1/ADCY7/MAP2K2/CREB3L2/-/-/PLCB3/GNAS/ITPR3	hsa:3949/hsa:468/hsa:1026/hsa:1388/hsa:3708/hsa:113/hsa:5605/hsa:64764/hsa:84876/hsa:1388/hsa:5331/hsa:2778/hsa:3710	13	8	ENSG00000130164/ENSG00000128272/ENSG00000124762/ENSG00000150995/ENSG00000126934/ENSG00000182158/novel.561/ENSG00000087460	5	novel.511/ENSG00000121281/novel.124/ENSG00000149782/ENSG00000096433
Prolactin signaling pathway	6|816	68|8222	0.67959	0.99664	ENSG00000170345/ENSG00000118971/ENSG00000125347/ENSG00000112062/ENSG00000126934/ENSG00000171608	FOS/CCND2/IRF1/MAPK14/MAP2K2/PIK3CD	hsa:2353/hsa:894/hsa:3659/hsa:1432/hsa:5605/hsa:5293	6	4	ENSG00000170345/ENSG00000118971/ENSG00000125347/ENSG00000126934	2	ENSG00000112062/ENSG00000171608
N-Glycan biosynthesis	5|816	57|8222	0.680212	0.99664	ENSG00000128039/ENSG00000115275/ENSG00000136908/ENSG00000238278/ENSG00000129562	SRD5A3/MOGS/DPM2/ALG1L6P/DAD1	hsa:79644/hsa:7841/hsa:8818/hsa:56052/hsa:1603	5	3	ENSG00000128039/ENSG00000136908/ENSG00000129562	2	ENSG00000115275/ENSG00000238278
Renal cell carcinoma	8|816	90|8222	0.681423	0.99664	ENSG00000112715/ENSG00000124762/ENSG00000134954/ENSG00000100644/ENSG00000105329/ENSG00000126934/ENSG00000077264/ENSG00000171608	VEGFA/CDKN1A/ETS1/HIF1A/TGFB1/MAP2K2/PAK3/PIK3CD	hsa:7422/hsa:1026/hsa:2113/hsa:3091/hsa:7040/hsa:5605/hsa:5063/hsa:5293	8	6	ENSG00000112715/ENSG00000124762/ENSG00000134954/ENSG00000100644/ENSG00000105329/ENSG00000126934	2	ENSG00000077264/ENSG00000171608
Synthesis and degradation of ketone bodies	1|816	11|8222	0.683519	0.99664	ENSG00000112972	HMGCS1	hsa:3157	1	1	ENSG00000112972	0
Measles	13|816	145|8222	0.692517	0.99664	ENSG00000204628/ENSG00000088888/ENSG00000147677/ENSG00000170345/ENSG00000118971/ENSG00000141510/ENSG00000105327/ENSG00000147065/ENSG00000147168/ENSG00000104365/ENSG00000172936/ENSG00000171608/ENSG00000171552	RACK1/MAVS/EIF3H/FOS/CCND2/TP53/BBC3/MSN/IL2RG/IKBKB/MYD88/PIK3CD/BCL2L1	hsa:10399/hsa:57506/hsa:8667/hsa:2353/hsa:894/hsa:7157/hsa:27113/hsa:4478/hsa:3561/hsa:3551/hsa:4615/hsa:5293/hsa:598	13	9	ENSG00000204628/ENSG00000147677/ENSG00000170345/ENSG00000118971/ENSG00000141510/ENSG00000105327/ENSG00000147065/ENSG00000147168/ENSG00000171552	4	ENSG00000088888/ENSG00000104365/ENSG00000172936/ENSG00000171608
Pathogenic Escherichia coli infection	22|816	241|8222	0.694464	0.99664	ENSG00000010810/ENSG00000139644/ENSG00000105443/ENSG00000067560/ENSG00000120889/ENSG00000111640/ENSG00000180353/ENSG00000170345/ENSG00000112062/ENSG00000184009/ENSG00000214222/ENSG00000104365/ENSG00000149273/ENSG00000196954/ENSG00000136754/ENSG00000167552/ENSG00000077264/ENSG00000067182/ENSG00000172936/ENSG00000145555/ENSG00000150961/ENSG00000228205	FYN/TMBIM6/CYTH2/RHOA/TNFRSF10B/GAPDH/HCLS1/FOS/MAPK14/ACTG1/TUBBP2/IKBKB/RPS3/CASP4/ABI1/TUBA1A/PAK3/TNFRSF1A/MYD88/MYO10/SEC24D/AC131235.1	hsa:2534/hsa:7009/hsa:9266/hsa:387/hsa:8795/hsa:2597/hsa:3059/hsa:2353/hsa:1432/hsa:71/hsa:203068/hsa:3551/hsa:6188/hsa:837/hsa:10006/hsa:7846/hsa:5063/hsa:7132/hsa:4615/hsa:4651/hsa:9871/hsa:6188	22	17	ENSG00000010810/ENSG00000139644/ENSG00000105443/ENSG00000067560/ENSG00000120889/ENSG00000111640/ENSG00000180353/ENSG00000170345/ENSG00000184009/ENSG00000214222/ENSG00000149273/ENSG00000196954/ENSG00000136754/ENSG00000167552/ENSG00000067182/ENSG00000150961/ENSG00000228205	5	ENSG00000112062/ENSG00000104365/ENSG00000077264/ENSG00000172936/ENSG00000145555
Vibrio cholerae infection	5|816	58|8222	0.695191	0.99664	ENSG00000255031/ENSG00000110719/ENSG00000184009/ENSG00000131100/ENSG00000087460	AP002807.1/TCIRG1/ACTG1/ATP6V1E1/GNAS	hsa:10312/hsa:10312/hsa:71/hsa:529/hsa:2778	5	3	ENSG00000184009/ENSG00000131100/ENSG00000087460	2	ENSG00000255031/ENSG00000110719
Hepatitis B	16|816	178|8222	0.70043	0.99664	ENSG00000128272/ENSG00000124762/novel.511/ENSG00000088888/ENSG00000170345/ENSG00000108984/ENSG00000141510/ENSG00000105329/ENSG00000112062/ENSG00000095015/ENSG00000126934/ENSG00000182158/ENSG00000104365/ENSG00000172936/ENSG00000171608/novel.561	ATF4/CDKN1A/-/MAVS/FOS/MAP2K6/TP53/TGFB1/MAPK14/MAP3K1/MAP2K2/CREB3L2/IKBKB/MYD88/PIK3CD/-	hsa:468/hsa:1026/hsa:1388/hsa:57506/hsa:2353/hsa:5608/hsa:7157/hsa:7040/hsa:1432/hsa:4214/hsa:5605/hsa:64764/hsa:3551/hsa:4615/hsa:5293/hsa:1388	16	8	ENSG00000128272/ENSG00000124762/ENSG00000170345/ENSG00000141510/ENSG00000105329/ENSG00000126934/ENSG00000182158/novel.561	8	novel.511/ENSG00000088888/ENSG00000108984/ENSG00000112062/ENSG00000095015/ENSG00000104365/ENSG00000172936/ENSG00000171608
Circadian rhythm	3|816	36|8222	0.707716	0.99664	ENSG00000134107/ENSG00000181929/ENSG00000132356	BHLHE40/PRKAG1/PRKAA1	hsa:8553/hsa:5571/hsa:5562	3	2	ENSG00000134107/ENSG00000181929	1	ENSG00000132356
Ubiquinone and other terpenoid-quinone biosynthesis	1|816	12|8222	0.71497	0.99664	ENSG00000181019	NQO1	hsa:1728	1	1	ENSG00000181019	0
IL-17 signaling pathway	7|816	82|8222	0.717668	0.99664	ENSG00000172216/ENSG00000130522/ENSG00000170345/ENSG00000112062/ENSG00000056972/ENSG00000104365/ENSG00000163701	CEBPB/JUND/FOS/MAPK14/TRAF3IP2/IKBKB/IL17RE	hsa:1051/hsa:3727/hsa:2353/hsa:1432/hsa:10758/hsa:3551/hsa:132014	7	4	ENSG00000172216/ENSG00000130522/ENSG00000170345/ENSG00000056972	3	ENSG00000112062/ENSG00000104365/ENSG00000163701
Epithelial cell signaling in Helicobacter pylori infection	6|816	71|8222	0.71979	0.99664	ENSG00000255031/ENSG00000110719/ENSG00000112062/ENSG00000131100/ENSG00000104365/ENSG00000113070	AP002807.1/TCIRG1/MAPK14/ATP6V1E1/IKBKB/HBEGF	hsa:10312/hsa:10312/hsa:1432/hsa:529/hsa:3551/hsa:1839	6	2	ENSG00000131100/ENSG00000113070	4	ENSG00000255031/ENSG00000110719/ENSG00000112062/ENSG00000104365
Fat digestion and absorption	2|816	25|8222	0.725213	0.99664	ENSG00000062282/ENSG00000187980	DGAT2/PLA2G2C	hsa:84649/hsa:391013	2	2	ENSG00000062282/ENSG00000187980	0
Viral myocarditis	7|816	83|8222	0.729493	0.99664	ENSG00000010810/ENSG00000180644/novel.578/novel.559/novel.563/ENSG00000196352/ENSG00000184009	FYN/PRF1/-/-/-/CD55/ACTG1	hsa:2534/hsa:5551/hsa:3106/hsa:3107/hsa:3105/hsa:1604/hsa:71	7	7	ENSG00000010810/ENSG00000180644/novel.578/novel.559/novel.563/ENSG00000196352/ENSG00000184009	0
Non-small cell lung cancer	6|816	73|8222	0.744572	0.99664	ENSG00000124762/ENSG00000116717/ENSG00000141510/ENSG00000099860/ENSG00000126934/ENSG00000171608	CDKN1A/GADD45A/TP53/GADD45B/MAP2K2/PIK3CD	hsa:1026/hsa:1647/hsa:7157/hsa:4616/hsa:5605/hsa:5293	6	5	ENSG00000124762/ENSG00000116717/ENSG00000141510/ENSG00000099860/ENSG00000126934	1	ENSG00000171608
Glycosaminoglycan degradation	2|816	26|8222	0.745275	0.99664	ENSG00000127415/ENSG00000241489	IDUA/AC244197.3	hsa:3425/hsa:3423	2	0		2	ENSG00000127415/ENSG00000241489
African trypanosomiasis	2|816	26|8222	0.745275	0.99664	ENSG00000172936/ENSG00000149782	MYD88/PLCB3	hsa:4615/hsa:5331	2	0		2	ENSG00000172936/ENSG00000149782
Morphine addiction	5|816	62|8222	0.750212	0.99664	ENSG00000121281/ENSG00000163285/ENSG00000111664/ENSG00000078369/ENSG00000087460	ADCY7/GABRG1/GNB3/GNB1/GNAS	hsa:113/hsa:2565/hsa:2784/hsa:2782/hsa:2778	5	3	ENSG00000163285/ENSG00000078369/ENSG00000087460	2	ENSG00000121281/ENSG00000111664
ErbB signaling pathway	7|816	85|8222	0.752105	0.99664	ENSG00000124762/ENSG00000187840/ENSG00000126934/ENSG00000198793/ENSG00000077264/ENSG00000171608/ENSG00000113070	CDKN1A/EIF4EBP1/MAP2K2/MTOR/PAK3/PIK3CD/HBEGF	hsa:1026/hsa:1978/hsa:5605/hsa:2475/hsa:5063/hsa:5293/hsa:1839	7	4	ENSG00000124762/ENSG00000187840/ENSG00000126934/ENSG00000113070	3	ENSG00000198793/ENSG00000077264/ENSG00000171608
mRNA surveillance pathway	10|816	119|8222	0.755959	0.99664	ENSG00000100941/novel.156/ENSG00000167393/ENSG00000172409/ENSG00000070756/ENSG00000078304/ENSG00000172531/ENSG00000119203/novel.611/ENSG00000224155	PNN/-/PPP2R3B/CLP1/PABPC1/PPP2R5C/PPP1CA/CPSF3/-/AC073136.2	hsa:5411/hsa:29894/hsa:28227/hsa:10978/hsa:26986/hsa:5527/hsa:5499/hsa:51692/hsa:28227/hsa:5529	10	7	novel.156/ENSG00000167393/ENSG00000070756/ENSG00000078304/ENSG00000172531/ENSG00000119203/novel.611	3	ENSG00000100941/ENSG00000172409/ENSG00000224155
ABC transporters	3|816	39|8222	0.758152	0.99664	ENSG00000103222/ENSG00000135776/ENSG00000114770	ABCC1/ABCB10/ABCC5	hsa:4363/hsa:23456/hsa:10057	3	1	ENSG00000103222	2	ENSG00000135776/ENSG00000114770
Arginine and proline metabolism	4|816	51|8222	0.759049	0.99664	ENSG00000120053/ENSG00000123505/ENSG00000183010/ENSG00000072210	GOT1/AMD1/PYCR1/ALDH3A2	hsa:2805/hsa:262/hsa:5831/hsa:224	4	2	ENSG00000120053/ENSG00000183010	2	ENSG00000123505/ENSG00000072210
Endocrine and other factor-regulated calcium reabsorption	4|816	51|8222	0.759049	0.99664	ENSG00000183020/ENSG00000067842/ENSG00000149782/ENSG00000087460	AP2A2/ATP2B3/PLCB3/GNAS	hsa:161/hsa:492/hsa:5331/hsa:2778	4	3	ENSG00000183020/ENSG00000067842/ENSG00000087460	1	ENSG00000149782
NF-kappa B signaling pathway	8|816	97|8222	0.759579	0.99664	ENSG00000116717/ENSG00000177595/ENSG00000099860/ENSG00000104365/ENSG00000261505/ENSG00000067182/ENSG00000172936/ENSG00000171552	GADD45A/PIDD1/GADD45B/IKBKB/AL031714.1/TNFRSF1A/MYD88/BCL2L1	hsa:1647/hsa:55367/hsa:4616/hsa:3551/hsa:7329/hsa:7132/hsa:4615/hsa:598	8	4	ENSG00000116717/ENSG00000099860/ENSG00000067182/ENSG00000171552	4	ENSG00000177595/ENSG00000104365/ENSG00000261505/ENSG00000172936
Galactose metabolism	2|816	27|8222	0.764067	0.99664	ENSG00000159399/ENSG00000102393	HK2/GLA	hsa:3099/hsa:2717	2	0		2	ENSG00000159399/ENSG00000102393
Starch and sucrose metabolism	2|816	27|8222	0.764067	0.99664	ENSG00000100994/ENSG00000159399	PYGB/HK2	hsa:5834/hsa:3099	2	1	ENSG00000100994	1	ENSG00000159399
Glycosaminoglycan biosynthesis - keratan sulfate	1|816	14|8222	0.768816	0.99664	ENSG00000126091	ST3GAL3	hsa:6487	1	0		1	ENSG00000126091
Renin-angiotensin system	1|816	14|8222	0.768816	0.99664	ENSG00000100448	CTSG	hsa:1511	1	1	ENSG00000100448	0
Regulation of actin cytoskeleton	20|816	231|8222	0.774272	0.99664	ENSG00000161638/ENSG00000067560/ENSG00000115232/ENSG00000108518/ENSG00000035403/ENSG00000129675/ENSG00000147065/ENSG00000126934/ENSG00000101608/ENSG00000184009/ENSG00000238005/ENSG00000156299/ENSG00000118680/ENSG00000077264/ENSG00000165410/ENSG00000172531/ENSG00000171608/ENSG00000084112/ENSG00000271032/ENSG00000148180	ITGA5/RHOA/ITGA4/PFN1/VCL/ARHGEF6/MSN/MAP2K2/MYL12A/ACTG1/AL391832.2/TIAM1/MYL12B/PAK3/CFL2/PPP1CA/PIK3CD/SSH1/AC020907.4/GSN	hsa:3678/hsa:387/hsa:3676/hsa:5216/hsa:7414/hsa:9459/hsa:4478/hsa:5605/hsa:10627/hsa:71/hsa:93408/hsa:7074/hsa:103910/hsa:5063/hsa:1073/hsa:5499/hsa:5293/hsa:54434/hsa:93408/hsa:2934	20	11	ENSG00000161638/ENSG00000067560/ENSG00000108518/ENSG00000129675/ENSG00000147065/ENSG00000126934/ENSG00000101608/ENSG00000184009/ENSG00000238005/ENSG00000118680/ENSG00000172531	9	ENSG00000115232/ENSG00000035403/ENSG00000156299/ENSG00000077264/ENSG00000165410/ENSG00000171608/ENSG00000084112/ENSG00000271032/ENSG00000148180
Small cell lung cancer	9|816	111|8222	0.785149	0.99664	ENSG00000124762/ENSG00000116717/ENSG00000141510/ENSG00000099860/ENSG00000145604/ENSG00000104365/ENSG00000173207/ENSG00000171608/ENSG00000171552	CDKN1A/GADD45A/TP53/GADD45B/SKP2/IKBKB/CKS1B/PIK3CD/BCL2L1	hsa:1026/hsa:1647/hsa:7157/hsa:4616/hsa:6502/hsa:3551/hsa:1163/hsa:5293/hsa:598	9	6	ENSG00000124762/ENSG00000116717/ENSG00000141510/ENSG00000099860/ENSG00000173207/ENSG00000171552	3	ENSG00000145604/ENSG00000104365/ENSG00000171608
Drug metabolism - other enzymes	5|816	65|8222	0.786383	0.99664	ENSG00000005381/ENSG00000178035/ENSG00000084207/ENSG00000171848/ENSG00000100024	MPO/IMPDH2/GSTP1/RRM2/UPB1	hsa:4353/hsa:3615/hsa:2950/hsa:6241/hsa:51733	5	4	ENSG00000178035/ENSG00000084207/ENSG00000171848/ENSG00000100024	1	ENSG00000005381
VEGF signaling pathway	5|816	65|8222	0.786383	0.99664	ENSG00000112715/ENSG00000112062/ENSG00000126934/ENSG00000107758/ENSG00000171608	VEGFA/MAPK14/MAP2K2/PPP3CB/PIK3CD	hsa:7422/hsa:1432/hsa:5605/hsa:5532/hsa:5293	5	3	ENSG00000112715/ENSG00000126934/ENSG00000107758	2	ENSG00000112062/ENSG00000171608
Th1 and Th2 cell differentiation	6|816	77|8222	0.789305	0.99664	ENSG00000101384/ENSG00000170345/ENSG00000112062/ENSG00000147168/ENSG00000104365/ENSG00000107758	JAG1/FOS/MAPK14/IL2RG/IKBKB/PPP3CB	hsa:182/hsa:2353/hsa:1432/hsa:3561/hsa:3551/hsa:5532	6	4	ENSG00000101384/ENSG00000170345/ENSG00000147168/ENSG00000107758	2	ENSG00000112062/ENSG00000104365
Glycosphingolipid biosynthesis - globo and isoglobo series	1|816	15|8222	0.7918	0.99664	ENSG00000102393	GLA	hsa:2717	1	0		1	ENSG00000102393
Toll-like receptor signaling pathway	7|816	89|8222	0.7932	0.99664	ENSG00000170345/ENSG00000108984/ENSG00000112062/ENSG00000126934/ENSG00000104365/ENSG00000172936/ENSG00000171608	FOS/MAP2K6/MAPK14/MAP2K2/IKBKB/MYD88/PIK3CD	hsa:2353/hsa:5608/hsa:1432/hsa:5605/hsa:3551/hsa:4615/hsa:5293	7	2	ENSG00000170345/ENSG00000126934	5	ENSG00000108984/ENSG00000112062/ENSG00000104365/ENSG00000172936/ENSG00000171608
Thyroid hormone signaling pathway	11|816	135|8222	0.796913	0.99664	ENSG00000159200/ENSG00000100644/ENSG00000141510/ENSG00000164758/ENSG00000106615/ENSG00000126934/ENSG00000184009/ENSG00000198793/ENSG00000126351/ENSG00000171608/ENSG00000149782	RCAN1/HIF1A/TP53/MED30/RHEB/MAP2K2/ACTG1/MTOR/THRA/PIK3CD/PLCB3	hsa:1827/hsa:3091/hsa:7157/hsa:90390/hsa:6009/hsa:5605/hsa:71/hsa:2475/hsa:7067/hsa:5293/hsa:5331	11	7	ENSG00000159200/ENSG00000100644/ENSG00000141510/ENSG00000164758/ENSG00000106615/ENSG00000126934/ENSG00000184009	4	ENSG00000198793/ENSG00000126351/ENSG00000171608/ENSG00000149782
RNA degradation	8|816	101|8222	0.797629	0.99664	ENSG00000133639/ENSG00000113013/ENSG00000147905/ENSG00000120699/ENSG00000070756/ENSG00000128534/ENSG00000171824/ENSG00000152520	BTG1/HSPA9/ZCCHC7/EXOSC8/PABPC1/LSM8/EXOSC10/PAN3	hsa:694/hsa:3313/hsa:84186/hsa:11340/hsa:26986/hsa:51691/hsa:5394/hsa:255967	8	6	ENSG00000133639/ENSG00000113013/ENSG00000147905/ENSG00000120699/ENSG00000070756/ENSG00000128534	2	ENSG00000171824/ENSG00000152520
Porphyrin and chlorophyll metabolism	2|816	29|8222	0.79806	0.99664	ENSG00000136628/ENSG00000126088	EPRS/UROD	hsa:2058/hsa:7389	2	2	ENSG00000136628/ENSG00000126088	0
Necroptosis	17|816	202|8222	0.798701	0.99664	ENSG00000169100/ENSG00000135821/ENSG00000125826/ENSG00000092098/ENSG00000120889/ENSG00000255112/ENSG00000217094/ENSG00000100994/ENSG00000168404/ENSG00000130724/ENSG00000087086/ENSG00000226608/ENSG00000196262/ENSG00000219507/ENSG00000067182/ENSG00000214975/ENSG00000213856	SLC25A6/GLUL/RBCK1/RNF31/TNFRSF10B/CHMP1B/PPIAP31/PYGB/MLKL/CHMP2A/FTL/FTLP3/PPIA/FTH1P8/TNFRSF1A/PPIAP29/VDAC1P2	hsa:293/hsa:2752/hsa:10616/hsa:55072/hsa:8795/hsa:57132/hsa:5478/hsa:5834/hsa:197259/hsa:27243/hsa:2512/hsa:2512/hsa:5478/hsa:2495/hsa:7132/hsa:5478/hsa:7416	17	15	ENSG00000169100/ENSG00000135821/ENSG00000125826/ENSG00000120889/ENSG00000255112/ENSG00000217094/ENSG00000100994/ENSG00000130724/ENSG00000087086/ENSG00000226608/ENSG00000196262/ENSG00000219507/ENSG00000067182/ENSG00000214975/ENSG00000213856	2	ENSG00000092098/ENSG00000168404
Serotonergic synapse	6|816	78|8222	0.799501	0.99664	ENSG00000150995/ENSG00000111664/ENSG00000078369/ENSG00000149782/ENSG00000087460/ENSG00000096433	ITPR1/GNB3/GNB1/PLCB3/GNAS/ITPR3	hsa:3708/hsa:2784/hsa:2782/hsa:5331/hsa:2778/hsa:3710	6	3	ENSG00000150995/ENSG00000078369/ENSG00000087460	3	ENSG00000111664/ENSG00000149782/ENSG00000096433
Spliceosome	18|816	214|8222	0.804884	0.99664	ENSG00000224578/ENSG00000100650/ENSG00000106245/ENSG00000171566/ENSG00000206228/ENSG00000236565/ENSG00000124380/ENSG00000214223/ENSG00000161547/ENSG00000134186/ENSG00000117614/ENSG00000128534/ENSG00000079134/ENSG00000115128/ENSG00000124562/ENSG00000243547/ENSG00000077312/ENSG00000262477	HNRNPA1P48/SRSF5/BUD31/PLRG1/HNRNPA1P4/HNRNPA3P5/SNRNP27/HNRNPA1P10/SRSF2/PRPF38B/SYF2/LSM8/THOC1/SF3B6/SNRPC/HNRNPKP4/SNRPA/AC021224.1	hsa:144983/hsa:6430/hsa:8896/hsa:5356/hsa:144983/hsa:220988/hsa:11017/hsa:144983/hsa:6427/hsa:55119/hsa:25949/hsa:51691/hsa:9984/hsa:51639/hsa:6631/hsa:3190/hsa:6626/hsa:144983	18	14	ENSG00000224578/ENSG00000106245/ENSG00000171566/ENSG00000206228/ENSG00000236565/ENSG00000124380/ENSG00000214223/ENSG00000117614/ENSG00000128534/ENSG00000115128/ENSG00000124562/ENSG00000243547/ENSG00000077312/ENSG00000262477	4	ENSG00000100650/ENSG00000161547/ENSG00000134186/ENSG00000079134
Ubiquitin mediated proteolysis	18|816	215|8222	0.810943	0.99664	novel.257/ENSG00000276550/ENSG00000150991/ENSG00000069869/novel.243/ENSG00000184787/ENSG00000095015/ENSG00000221983/ENSG00000151876/ENSG00000108106/ENSG00000145604/ENSG00000104517/ENSG00000261505/ENSG00000170315/ENSG00000147274/ENSG00000180229/ENSG00000176248/ENSG00000156587	-/HERC2P2/UBC/NEDD4/-/UBE2G2/MAP3K1/UBA52/FBXO4/UBE2S/SKP2/UBR5/AL031714.1/UBB/RBMX/HERC2P3/ANAPC2/UBE2L6	hsa:8924/hsa:8924/hsa:6233/hsa:4734/hsa:8924/hsa:7327/hsa:4214/hsa:7311/hsa:26272/hsa:27338/hsa:6502/hsa:51366/hsa:7329/hsa:7314/hsa:83737/hsa:8924/hsa:29882/hsa:9246	18	8	ENSG00000150991/ENSG00000069869/ENSG00000221983/ENSG00000151876/ENSG00000108106/ENSG00000170315/ENSG00000147274/ENSG00000156587	10	novel.257/ENSG00000276550/novel.243/ENSG00000184787/ENSG00000095015/ENSG00000145604/ENSG00000104517/ENSG00000261505/ENSG00000180229/ENSG00000176248
Linoleic acid metabolism	1|816	16|8222	0.8125	0.99664	ENSG00000187980	PLA2G2C	hsa:391013	1	1	ENSG00000187980	0
Nitrogen metabolism	1|816	16|8222	0.8125	0.99664	ENSG00000135821	GLUL	hsa:2752	1	1	ENSG00000135821	0
Taste transduction	2|816	30|8222	0.813373	0.99664	ENSG00000111664/ENSG00000096433	GNB3/ITPR3	hsa:2784/hsa:3710	2	0		2	ENSG00000111664/ENSG00000096433
Sphingolipid metabolism	3|816	43|8222	0.81419	0.99664	ENSG00000166224/ENSG00000102393/ENSG00000152117	SGPL1/GLA/AC073869.1	hsa:8879/hsa:2717/hsa:55627	3	1	ENSG00000166224	2	ENSG00000102393/ENSG00000152117
Various types of N-glycan biosynthesis	3|816	44|8222	0.826351	0.99664	ENSG00000238278/ENSG00000126091/ENSG00000129562	ALG1L6P/ST3GAL3/DAD1	hsa:56052/hsa:6487/hsa:1603	3	1	ENSG00000129562	2	ENSG00000238278/ENSG00000126091
Basal cell carcinoma	4|816	57|8222	0.830834	0.99664	ENSG00000124762/ENSG00000116717/ENSG00000141510/ENSG00000099860	CDKN1A/GADD45A/TP53/GADD45B	hsa:1026/hsa:1647/hsa:7157/hsa:4616	4	4	ENSG00000124762/ENSG00000116717/ENSG00000141510/ENSG00000099860	0
Thiamine metabolism	1|816	17|8222	0.831145	0.99664	ENSG00000185839	AL035411.1	hsa:204	1	1	ENSG00000185839	0
Purine metabolism	11|816	140|8222	0.833233	0.99664	ENSG00000100938/ENSG00000178035/ENSG00000121281/ENSG00000114956/ENSG00000197217/ENSG00000171848/ENSG00000138735/ENSG00000185839/ENSG00000128059/ENSG00000067225/ENSG00000196839	GMPR2/IMPDH2/ADCY7/DGUOK/ENTPD4/RRM2/PDE5A/AL035411.1/PPAT/PKM/ADA	hsa:51292/hsa:3615/hsa:113/hsa:1716/hsa:9583/hsa:6241/hsa:8654/hsa:204/hsa:5471/hsa:5315/hsa:100	11	6	ENSG00000178035/ENSG00000114956/ENSG00000171848/ENSG00000185839/ENSG00000067225/ENSG00000196839	5	ENSG00000100938/ENSG00000121281/ENSG00000197217/ENSG00000138735/ENSG00000128059
Autophagy - animal	19|816	231|8222	0.838499	0.99664	ENSG00000168209/ENSG00000150995/ENSG00000089289/ENSG00000167965/novel.353/ENSG00000100644/ENSG00000246451/ENSG00000108389/ENSG00000106615/ENSG00000126934/ENSG00000070540/ENSG00000198793/ENSG00000236144/ENSG00000171608/ENSG00000132356/ENSG00000225489/ENSG00000164253/ENSG00000102710/ENSG00000171552	DDIT4/ITPR1/IGBP1/MLST8/-/HIF1A/AL049840.1/MTMR4/RHEB/MAP2K2/WIPI1/MTOR/TMEM147-AS1/PIK3CD/PRKAA1/AL354707.1/WDR41/SUPT20H/BCL2L1	hsa:54541/hsa:3708/hsa:3476/hsa:64223/hsa:140775/hsa:3091/hsa:55626/hsa:9110/hsa:6009/hsa:5605/hsa:55062/hsa:2475/hsa:55626/hsa:5293/hsa:5562/hsa:55626/hsa:55255/hsa:55578/hsa:598	19	13	ENSG00000168209/ENSG00000150995/ENSG00000089289/ENSG00000167965/novel.353/ENSG00000100644/ENSG00000106615/ENSG00000126934/ENSG00000070540/ENSG00000225489/ENSG00000164253/ENSG00000102710/ENSG00000171552	6	ENSG00000246451/ENSG00000108389/ENSG00000198793/ENSG00000236144/ENSG00000171608/ENSG00000132356
Aldosterone-regulated sodium reabsorption	2|816	32|8222	0.840919	0.99664	ENSG00000171105/ENSG00000171608	INSR/PIK3CD	hsa:3643/hsa:5293	2	1	ENSG00000171105	1	ENSG00000171608
Cell adhesion molecules (CAMs)	9|816	119|8222	0.847741	0.99664	ENSG00000107738/novel.578/novel.559/novel.563/ENSG00000115232/ENSG00000073008/ENSG00000170017/ENSG00000002586/ENSG00000158887	VSIR/-/-/-/ITGA4/PVR/ALCAM/CD99/MPZ	hsa:64115/hsa:3106/hsa:3107/hsa:3105/hsa:3676/hsa:5817/hsa:214/hsa:4267/hsa:4359	9	7	ENSG00000107738/novel.578/novel.559/novel.563/ENSG00000073008/ENSG00000002586/ENSG00000158887	2	ENSG00000115232/ENSG00000170017
Histidine metabolism	1|816	18|8222	0.847938	0.99664	ENSG00000072210	ALDH3A2	hsa:224	1	0		1	ENSG00000072210
Non-homologous end-joining	1|816	18|8222	0.847938	0.99664	ENSG00000174405	LIG4	hsa:3981	1	0		1	ENSG00000174405
Hepatocellular carcinoma	14|816	177|8222	0.850262	0.99664	ENSG00000124762/ENSG00000116717/ENSG00000181019/ENSG00000084207/ENSG00000141510/ENSG00000116044/ENSG00000105329/ENSG00000099860/ENSG00000126934/ENSG00000184009/ENSG00000198793/ENSG00000175387/ENSG00000171608/ENSG00000171552	CDKN1A/GADD45A/NQO1/GSTP1/TP53/NFE2L2/TGFB1/GADD45B/MAP2K2/ACTG1/MTOR/SMAD2/PIK3CD/BCL2L1	hsa:1026/hsa:1647/hsa:1728/hsa:2950/hsa:7157/hsa:4780/hsa:7040/hsa:4616/hsa:5605/hsa:71/hsa:2475/hsa:4087/hsa:5293/hsa:598	14	12	ENSG00000124762/ENSG00000116717/ENSG00000181019/ENSG00000084207/ENSG00000141510/ENSG00000116044/ENSG00000105329/ENSG00000099860/ENSG00000126934/ENSG00000184009/ENSG00000175387/ENSG00000171552	2	ENSG00000198793/ENSG00000171608
Bacterial invasion of epithelial cells	7|816	96|8222	0.852408	0.99664	ENSG00000161638/ENSG00000067560/ENSG00000180353/ENSG00000035403/ENSG00000184009/ENSG00000184640/ENSG00000171608	ITGA5/RHOA/HCLS1/VCL/ACTG1/SEPT9/PIK3CD	hsa:3678/hsa:387/hsa:3059/hsa:7414/hsa:71/hsa:10801/hsa:5293	7	5	ENSG00000161638/ENSG00000067560/ENSG00000180353/ENSG00000184009/ENSG00000184640	2	ENSG00000035403/ENSG00000171608
Mannose type O-glycan biosynthesis	1|816	19|8222	0.863063	0.99664	ENSG00000126091	ST3GAL3	hsa:6487	1	0		1	ENSG00000126091
Glycosphingolipid biosynthesis - ganglio series	1|816	19|8222	0.863063	0.99664	ENSG00000184005	ST6GALNAC3	hsa:256435	1	1	ENSG00000184005	0
Amoebiasis	6|816	86|8222	0.867793	0.99664	ENSG00000100448/ENSG00000035403/ENSG00000105329/ENSG00000171608/ENSG00000149782/ENSG00000087460	CTSG/VCL/TGFB1/PIK3CD/PLCB3/GNAS	hsa:1511/hsa:7414/hsa:7040/hsa:5293/hsa:5331/hsa:2778	6	3	ENSG00000100448/ENSG00000105329/ENSG00000087460	3	ENSG00000035403/ENSG00000171608/ENSG00000149782
Base excision repair	3|816	48|8222	0.868395	0.99664	ENSG00000109674/ENSG00000106628/ENSG00000177084	NEIL3/POLD2/POLE	hsa:55247/hsa:5425/hsa:5426	3	2	ENSG00000109674/ENSG00000106628	1	ENSG00000177084
Fanconi anemia pathway	5|816	74|8222	0.870702	0.99664	ENSG00000177302/ENSG00000197774/ENSG00000112039/ENSG00000127957/ENSG00000122512	TOP3A/EME2/FANCE/PMS2P3/PMS2	hsa:7156/hsa:197342/hsa:2178/hsa:5395/hsa:5395	5	3	ENSG00000177302/ENSG00000112039/ENSG00000122512	2	ENSG00000197774/ENSG00000127957
Glycosaminoglycan biosynthesis - heparan sulfate / heparin	1|816	20|8222	0.876685	0.99664	ENSG00000070614	NDST1	hsa:3340	1	0		1	ENSG00000070614
Glycosphingolipid biosynthesis - lacto and neolacto series	1|816	20|8222	0.876685	0.99664	ENSG00000126091	ST3GAL3	hsa:6487	1	0		1	ENSG00000126091
Amino sugar and nucleotide sugar metabolism	3|816	49|8222	0.877393	0.99664	ENSG00000198380/ENSG00000159399/ENSG00000104522	GFPT1/HK2/TSTA3	hsa:2673/hsa:3099/hsa:7264	3	2	ENSG00000198380/ENSG00000104522	1	ENSG00000159399
Toxoplasmosis	8|816	112|8222	0.878839	0.99664	ENSG00000130164/ENSG00000108984/ENSG00000105329/ENSG00000112062/ENSG00000104365/ENSG00000067182/ENSG00000172936/ENSG00000171552	LDLR/MAP2K6/TGFB1/MAPK14/IKBKB/TNFRSF1A/MYD88/BCL2L1	hsa:3949/hsa:5608/hsa:7040/hsa:1432/hsa:3551/hsa:7132/hsa:4615/hsa:598	8	4	ENSG00000130164/ENSG00000105329/ENSG00000067182/ENSG00000171552	4	ENSG00000108984/ENSG00000112062/ENSG00000104365/ENSG00000172936
Epstein-Barr virus infection	18|816	229|8222	0.881982	0.99664	ENSG00000124762/novel.578/novel.559/ENSG00000088888/ENSG00000116717/novel.563/ENSG00000118971/ENSG00000108984/ENSG00000069869/ENSG00000141510/ENSG00000013275/ENSG00000099860/ENSG00000112062/ENSG00000145604/ENSG00000104365/ENSG00000026025/ENSG00000172936/ENSG00000171608	CDKN1A/-/-/MAVS/GADD45A/-/CCND2/MAP2K6/NEDD4/TP53/PSMC4/GADD45B/MAPK14/SKP2/IKBKB/VIM/MYD88/PIK3CD	hsa:1026/hsa:3106/hsa:3107/hsa:57506/hsa:1647/hsa:3105/hsa:894/hsa:5608/hsa:4734/hsa:7157/hsa:5704/hsa:4616/hsa:1432/hsa:6502/hsa:3551/hsa:7431/hsa:4615/hsa:5293	18	11	ENSG00000124762/novel.578/novel.559/ENSG00000116717/novel.563/ENSG00000118971/ENSG00000069869/ENSG00000141510/ENSG00000013275/ENSG00000099860/ENSG00000026025	7	ENSG00000088888/ENSG00000108984/ENSG00000112062/ENSG00000145604/ENSG00000104365/ENSG00000172936/ENSG00000171608
ECM-receptor interaction	4|816	63|8222	0.883876	0.99664	ENSG00000161638/ENSG00000188157/ENSG00000115232/ENSG00000092758	ITGA5/AGRN/ITGA4/COL9A3	hsa:3678/hsa:375790/hsa:3676/hsa:1299	4	1	ENSG00000161638	3	ENSG00000188157/ENSG00000115232/ENSG00000092758
Adherens junction	6|816	90|8222	0.893943	0.99664	ENSG00000010810/ENSG00000171105/ENSG00000067560/ENSG00000035403/ENSG00000243323/ENSG00000184009	FYN/INSR/RHOA/VCL/PTPRVP/ACTG1	hsa:2534/hsa:3643/hsa:387/hsa:7414/hsa:5787/hsa:71	6	4	ENSG00000010810/ENSG00000171105/ENSG00000067560/ENSG00000184009	2	ENSG00000035403/ENSG00000243323
Steroid hormone biosynthesis	2|816	37|8222	0.894361	0.99664	ENSG00000128039/ENSG00000093010	SRD5A3/COMT	hsa:79644/hsa:1312	2	2	ENSG00000128039/ENSG00000093010	0
Signaling pathways regulating pluripotency of stem cells	9|816	127|8222	0.894992	0.99664	ENSG00000139269/ENSG00000136603/ENSG00000112062/ENSG00000126934/ENSG00000143768/ENSG00000175387/ENSG00000113658/ENSG00000143379/ENSG00000171608	INHBE/SKIL/MAPK14/MAP2K2/LEFTY2/SMAD2/SMAD5/SETDB1/PIK3CD	hsa:83729/hsa:6498/hsa:1432/hsa:5605/hsa:7044/hsa:4087/hsa:4090/hsa:9869/hsa:5293	9	6	ENSG00000139269/ENSG00000136603/ENSG00000126934/ENSG00000143768/ENSG00000175387/ENSG00000143379	3	ENSG00000112062/ENSG00000113658/ENSG00000171608
Chemokine signaling pathway	12|816	163|8222	0.896269	0.99664	ENSG00000165178/ENSG00000182487/ENSG00000067560/ENSG00000158517/ENSG00000121281/ENSG00000101336/ENSG00000156299/ENSG00000111664/ENSG00000104365/ENSG00000171608/ENSG00000078369/ENSG00000149782	NCF1C/NCF1B/RHOA/NCF1/ADCY7/HCK/TIAM1/GNB3/IKBKB/PIK3CD/GNB1/PLCB3	hsa:653361/hsa:653361/hsa:387/hsa:653361/hsa:113/hsa:3055/hsa:7074/hsa:2784/hsa:3551/hsa:5293/hsa:2782/hsa:5331	12	6	ENSG00000165178/ENSG00000182487/ENSG00000067560/ENSG00000158517/ENSG00000101336/ENSG00000078369	6	ENSG00000121281/ENSG00000156299/ENSG00000111664/ENSG00000104365/ENSG00000171608/ENSG00000149782
Folate biosynthesis	1|816	22|8222	0.900002	0.99664	ENSG00000116096	SPR	hsa:6697	1	0		1	ENSG00000116096
Fructose and mannose metabolism	2|816	38|8222	0.902816	0.99664	ENSG00000159399/ENSG00000104522	HK2/TSTA3	hsa:3099/hsa:7264	2	1	ENSG00000104522	1	ENSG00000159399
Tryptophan metabolism	2|816	38|8222	0.902816	0.99664	ENSG00000121691/ENSG00000072210	CAT/ALDH3A2	hsa:847/hsa:224	2	1	ENSG00000121691	1	ENSG00000072210
Viral carcinogenesis	21|816	269|8222	0.904072	0.99664	ENSG00000103423/ENSG00000128272/ENSG00000124762/novel.511/novel.578/novel.559/ENSG00000067560/novel.563/ENSG00000118971/ENSG00000141510/ENSG00000145604/ENSG00000182158/ENSG00000170027/ENSG00000171608/ENSG00000100429/ENSG00000141682/ENSG00000148180/ENSG00000243547/novel.561/ENSG00000269846/ENSG00000067225	DNAJA3/ATF4/CDKN1A/-/-/-/RHOA/-/CCND2/TP53/SKP2/CREB3L2/YWHAG/PIK3CD/HDAC10/PMAIP1/GSN/HNRNPKP4/-/AL136172.1/PKM	hsa:9093/hsa:468/hsa:1026/hsa:1388/hsa:3106/hsa:3107/hsa:387/hsa:3105/hsa:894/hsa:7157/hsa:6502/hsa:64764/hsa:7532/hsa:5293/hsa:83933/hsa:5366/hsa:2934/hsa:3190/hsa:1388/hsa:5933/hsa:5315	21	14	ENSG00000103423/ENSG00000128272/ENSG00000124762/novel.578/novel.559/ENSG00000067560/novel.563/ENSG00000118971/ENSG00000141510/ENSG00000182158/ENSG00000141682/ENSG00000243547/novel.561/ENSG00000067225	7	novel.511/ENSG00000145604/ENSG00000170027/ENSG00000171608/ENSG00000100429/ENSG00000148180/ENSG00000269846
Gastric cancer	9|816	130|8222	0.909244	0.99664	ENSG00000124762/ENSG00000116717/ENSG00000141510/ENSG00000105329/ENSG00000099860/ENSG00000126934/ENSG00000198793/ENSG00000175387/ENSG00000171608	CDKN1A/GADD45A/TP53/TGFB1/GADD45B/MAP2K2/MTOR/SMAD2/PIK3CD	hsa:1026/hsa:1647/hsa:7157/hsa:7040/hsa:4616/hsa:5605/hsa:2475/hsa:4087/hsa:5293	9	7	ENSG00000124762/ENSG00000116717/ENSG00000141510/ENSG00000105329/ENSG00000099860/ENSG00000126934/ENSG00000175387	2	ENSG00000198793/ENSG00000171608
Hippo signaling pathway - multiple species	1|816	23|8222	0.909953	0.99664	ENSG00000007866	TEAD3	hsa:7005	1	1	ENSG00000007866	0
Proteasome	4|816	67|8222	0.91062	0.99664	ENSG00000013275/ENSG00000041357/novel.530/ENSG00000142507	PSMC4/PSMA4/-/PSMB6	hsa:5704/hsa:5685/hsa:5696/hsa:5694	4	4	ENSG00000013275/ENSG00000041357/novel.530/ENSG00000142507	0
Ether lipid metabolism	2|816	39|8222	0.910636	0.99664	ENSG00000087253/ENSG00000187980	LPCAT2/PLA2G2C	hsa:54947/hsa:391013	2	1	ENSG00000187980	1	ENSG00000087253
Breast cancer	9|816	131|8222	0.913617	0.99664	ENSG00000124762/ENSG00000116717/ENSG00000101384/ENSG00000170345/ENSG00000141510/ENSG00000099860/ENSG00000126934/ENSG00000198793/ENSG00000171608	CDKN1A/GADD45A/JAG1/FOS/TP53/GADD45B/MAP2K2/MTOR/PIK3CD	hsa:1026/hsa:1647/hsa:182/hsa:2353/hsa:7157/hsa:4616/hsa:5605/hsa:2475/hsa:5293	9	7	ENSG00000124762/ENSG00000116717/ENSG00000101384/ENSG00000170345/ENSG00000141510/ENSG00000099860/ENSG00000126934	2	ENSG00000198793/ENSG00000171608
Legionellosis	7|816	107|8222	0.917081	0.99664	ENSG00000283041/ENSG00000250182/ENSG00000172936/ENSG00000156508/ENSG00000013441/ENSG00000099968/ENSG00000233476	AC008038.1/EEF1A1P13/MYD88/EEF1A1/CLK1/BCL2L13/EEF1A1P6	hsa:1937/hsa:1915/hsa:4615/hsa:1915/hsa:1195/hsa:23786/hsa:1915	7	5	ENSG00000283041/ENSG00000250182/ENSG00000156508/ENSG00000099968/ENSG00000233476	2	ENSG00000172936/ENSG00000013441
Influenza A	13|816	181|8222	0.920546	0.99664	ENSG00000169100/ENSG00000136436/ENSG00000088888/ENSG00000120889/ENSG00000126934/ENSG00000184009/ENSG00000104365/ENSG00000067182/ENSG00000172936/ENSG00000196911/ENSG00000171608/ENSG00000204982/ENSG00000213856	SLC25A6/CALCOCO2/MAVS/TNFRSF10B/MAP2K2/ACTG1/IKBKB/TNFRSF1A/MYD88/KPNA5/PIK3CD/PRSS3P4/VDAC1P2	hsa:293/hsa:10241/hsa:57506/hsa:8795/hsa:5605/hsa:71/hsa:3551/hsa:7132/hsa:4615/hsa:3841/hsa:5293/hsa:5646/hsa:7416	13	8	ENSG00000169100/ENSG00000136436/ENSG00000120889/ENSG00000126934/ENSG00000184009/ENSG00000067182/ENSG00000204982/ENSG00000213856	5	ENSG00000088888/ENSG00000104365/ENSG00000172936/ENSG00000196911/ENSG00000171608
Alcoholism	13|816	182|8222	0.923947	0.99664	ENSG00000128272/novel.511/ENSG00000112759/ENSG00000178458/ENSG00000182158/ENSG00000111664/ENSG00000260007/ENSG00000172531/ENSG00000129007/ENSG00000100429/ENSG00000078369/novel.561/ENSG00000087460	ATF4/-/SLC29A1/H3F3AP6/CREB3L2/GNB3/AC107871.1/PPP1CA/CALML4/HDAC10/GNB1/-/GNAS	hsa:468/hsa:1388/hsa:2030/hsa:3020/hsa:64764/hsa:2784/hsa:91860/hsa:5499/hsa:91860/hsa:83933/hsa:2782/hsa:1388/hsa:2778	13	7	ENSG00000128272/ENSG00000178458/ENSG00000182158/ENSG00000172531/ENSG00000078369/novel.561/ENSG00000087460	6	novel.511/ENSG00000112759/ENSG00000111664/ENSG00000260007/ENSG00000129007/ENSG00000100429
Chemical carcinogenesis	2|816	42|8222	0.930699	0.99664	ENSG00000084207/novel.263	GSTP1/-	hsa:2950/hsa:1139	2	1	ENSG00000084207	1	novel.263
Antigen processing and presentation	5|816	85|8222	0.933904	0.99664	novel.578/novel.559/novel.563/ENSG00000127022/ENSG00000133111	-/-/-/CANX/RFXAP	hsa:3106/hsa:3107/hsa:3105/hsa:821/hsa:5994	5	4	novel.578/novel.559/novel.563/ENSG00000127022	1	ENSG00000133111
Olfactory transduction	4|816	72|8222	0.936265	0.99664	ENSG00000260007/ENSG00000183444/ENSG00000129007/ENSG00000078369	AC107871.1/OR7E38P/CALML4/GNB1	hsa:91860/hsa:26648/hsa:91860/hsa:2782	4	2	ENSG00000183444/ENSG00000078369	2	ENSG00000260007/ENSG00000129007
Propanoate metabolism	2|816	43|8222	0.936382	0.99664	ENSG00000114054/ENSG00000119711	PCCB/ALDH6A1	hsa:5096/hsa:4329	2	2	ENSG00000114054/ENSG00000119711	0
Butanoate metabolism	1|816	27|8222	0.9408	0.99664	ENSG00000112972	HMGCS1	hsa:3157	1	1	ENSG00000112972	0
Glycolysis / Gluconeogenesis	5|816	87|8222	0.941838	0.99664	ENSG00000111640/ENSG00000159399/ENSG00000072210/ENSG00000107789/ENSG00000067225	GAPDH/HK2/ALDH3A2/MINPP1/PKM	hsa:2597/hsa:3099/hsa:224/hsa:9562/hsa:5315	5	3	ENSG00000111640/ENSG00000107789/ENSG00000067225	2	ENSG00000159399/ENSG00000072210
Drug metabolism - cytochrome P450	1|816	28|8222	0.946695	0.99664	ENSG00000084207	GSTP1	hsa:2950	1	1	ENSG00000084207	0
Arrhythmogenic right ventricular cardiomyopathy (ARVC)	4|816	77|8222	0.955047	0.99664	ENSG00000161638/ENSG00000115232/ENSG00000184009/ENSG00000167535	ITGA5/ITGA4/ACTG1/CACNB3	hsa:3678/hsa:3676/hsa:71/hsa:784	4	2	ENSG00000161638/ENSG00000184009	2	ENSG00000115232/ENSG00000167535
Pyrimidine metabolism	3|816	63|8222	0.95685	0.99664	ENSG00000197217/ENSG00000171848/ENSG00000100024	ENTPD4/RRM2/UPB1	hsa:9583/hsa:6241/hsa:51733	3	2	ENSG00000171848/ENSG00000100024	1	ENSG00000197217
Hepatitis C	10|816	158|8222	0.958919	0.99664	ENSG00000130164/ENSG00000124762/ENSG00000088888/ENSG00000141510/ENSG00000126934/ENSG00000104365/ENSG00000186951/ENSG00000170027/ENSG00000067182/ENSG00000171608	LDLR/CDKN1A/MAVS/TP53/MAP2K2/IKBKB/PPARA/YWHAG/TNFRSF1A/PIK3CD	hsa:3949/hsa:1026/hsa:57506/hsa:7157/hsa:5605/hsa:3551/hsa:5465/hsa:7532/hsa:7132/hsa:5293	10	5	ENSG00000130164/ENSG00000124762/ENSG00000141510/ENSG00000126934/ENSG00000067182	5	ENSG00000088888/ENSG00000104365/ENSG00000186951/ENSG00000170027/ENSG00000171608
Glycosylphosphatidylinositol (GPI)-anchor biosynthesis	1|816	31|8222	0.961088	0.99664	ENSG00000136908	DPM2	hsa:8818	1	1	ENSG00000136908	0
Staphylococcus aureus infection	2|816	49|8222	0.962215	0.99664	ENSG00000150337/ENSG00000197405	FCGR1A/C5AR1	hsa:2209/hsa:728	2	2	ENSG00000150337/ENSG00000197405	0
Spinocerebellar ataxia	14|816	210|8222	0.963106	0.99664	ENSG00000100219/ENSG00000147852/ENSG00000150995/ENSG00000246451/ENSG00000013275/ENSG00000070540/ENSG00000198793/ENSG00000236144/ENSG00000041357/ENSG00000171608/ENSG00000225489/ENSG00000142507/ENSG00000149782/ENSG00000096433	XBP1/VLDLR/ITPR1/AL049840.1/PSMC4/WIPI1/MTOR/TMEM147-AS1/PSMA4/PIK3CD/AL354707.1/PSMB6/PLCB3/ITPR3	hsa:7494/hsa:7436/hsa:3708/hsa:55626/hsa:5704/hsa:55062/hsa:2475/hsa:55626/hsa:5685/hsa:5293/hsa:55626/hsa:5694/hsa:5331/hsa:3710	14	8	ENSG00000100219/ENSG00000147852/ENSG00000150995/ENSG00000013275/ENSG00000070540/ENSG00000041357/ENSG00000225489/ENSG00000142507	6	ENSG00000246451/ENSG00000198793/ENSG00000236144/ENSG00000171608/ENSG00000149782/ENSG00000096433
Hippo signaling pathway	10|816	161|8222	0.964953	0.99664	ENSG00000118971/ENSG00000105329/ENSG00000105327/ENSG00000072415/ENSG00000184009/ENSG00000175387/ENSG00000170027/ENSG00000172531/ENSG00000104899/ENSG00000007866	CCND2/TGFB1/BBC3/MPP5/ACTG1/SMAD2/YWHAG/PPP1CA/AMH/TEAD3	hsa:894/hsa:7040/hsa:27113/hsa:64398/hsa:71/hsa:4087/hsa:7532/hsa:5499/hsa:268/hsa:7005	10	7	ENSG00000118971/ENSG00000105329/ENSG00000105327/ENSG00000184009/ENSG00000175387/ENSG00000172531/ENSG00000007866	3	ENSG00000072415/ENSG00000170027/ENSG00000104899
Arachidonic acid metabolism	2|816	50|8222	0.965397	0.99664	ENSG00000233276/ENSG00000187980	GPX1/PLA2G2C	hsa:2876/hsa:391013	2	2	ENSG00000233276/ENSG00000187980	0
Protein export	1|816	33|8222	0.968455	0.99664	ENSG00000025796	SEC63	hsa:11231	1	1	ENSG00000025796	0
Hedgehog signaling pathway	2|816	55|8222	0.977808	0.99664	ENSG00000118971/ENSG00000228838	CCND2/AL355483.2	hsa:894/hsa:4036	2	1	ENSG00000118971	1	ENSG00000228838
Metabolism of xenobiotics by cytochrome P450	1|816	37|8222	0.979273	0.99664	ENSG00000084207	GSTP1	hsa:2950	1	1	ENSG00000084207	0
Ribosome biogenesis in eukaryotes	6|816	119|8222	0.982363	0.99664	ENSG00000005189/ENSG00000182841/ENSG00000112159/ENSG00000065183/ENSG00000105202/ENSG00000242372	REXO5/RRP7BP/MDN1/WDR3/FBL/EIF6	hsa:81691/hsa:27341/hsa:23195/hsa:10885/hsa:2091/hsa:3692	6	3	ENSG00000005189/ENSG00000105202/ENSG00000242372	3	ENSG00000182841/ENSG00000112159/ENSG00000065183
Notch signaling pathway	2|816	59|8222	0.984518	0.99664	ENSG00000101384/ENSG00000186704	JAG1/DTX2P1	hsa:182/hsa:113878	2	2	ENSG00000101384/ENSG00000186704	0
SNARE interactions in vesicular transport	1|816	40|8222	0.984875	0.99664	ENSG00000106089	STX1A	hsa:6804	1	1	ENSG00000106089	0
Endocytosis	22|816	331|8222	0.987088	0.99664	ENSG00000130164/ENSG00000181852/novel.578/ENSG00000105443/novel.559/ENSG00000183020/ENSG00000067560/novel.563/ENSG00000255112/ENSG00000069869/ENSG00000072274/ENSG00000131584/ENSG00000074319/ENSG00000130724/ENSG00000147168/ENSG00000175387/ENSG00000147274/ENSG00000111237/ENSG00000167103/ENSG00000242247/ENSG00000129515/ENSG00000168461	LDLR/RNF41/-/CYTH2/-/AP2A2/RHOA/-/CHMP1B/NEDD4/TFRC/ACAP3/TSG101/CHMP2A/IL2RG/SMAD2/RBMX/VPS29/PIP5KL1/ARFGAP3/SNX6/RAB31	hsa:3949/hsa:10193/hsa:3106/hsa:9266/hsa:3107/hsa:161/hsa:387/hsa:3105/hsa:57132/hsa:4734/hsa:7037/hsa:116983/hsa:7251/hsa:27243/hsa:3561/hsa:4087/hsa:83737/hsa:51699/hsa:138429/hsa:26286/hsa:58533/hsa:11031	22	19	ENSG00000130164/ENSG00000181852/novel.578/ENSG00000105443/novel.559/ENSG00000183020/ENSG00000067560/novel.563/ENSG00000255112/ENSG00000069869/ENSG00000074319/ENSG00000130724/ENSG00000147168/ENSG00000175387/ENSG00000147274/ENSG00000111237/ENSG00000242247/ENSG00000129515/ENSG00000168461	3	ENSG00000072274/ENSG00000131584/ENSG00000167103
Basal transcription factors	2|816	70|8222	0.99435	0.999309	novel.469/novel.426	-/-	hsa:1022/hsa:6874	2	2	novel.469/novel.426	0
Wnt signaling pathway	6|816	153|8222	0.99844	0.999309	ENSG00000112033/ENSG00000067560/ENSG00000118971/ENSG00000141510/ENSG00000107758/ENSG00000149782	PPARD/RHOA/CCND2/TP53/PPP3CB/PLCB3	hsa:5467/hsa:387/hsa:894/hsa:7157/hsa:5532/hsa:5331	6	5	ENSG00000112033/ENSG00000067560/ENSG00000118971/ENSG00000141510/ENSG00000107758	1	ENSG00000149782
Systemic lupus erythematosus	3|816	112|8222	0.999309	0.999309	ENSG00000150337/ENSG00000100448/ENSG00000178458	FCGR1A/CTSG/H3F3AP6	hsa:2209/hsa:1511/hsa:3020	3	3	ENSG00000150337/ENSG00000100448/ENSG00000178458	0

## Sheet: Suppl.Fig.1 RNA Enrichr UP KEGG
Term	Overlap	P-value	Adjusted P-value	Old P-value	Old Adjusted P-value	Odds Ratio	Combined Score	Genes
Cell cycle	17/124	0.000278	0.0692485	0	0	2.88338	23.6114	PLK1;BUB1B;CDC7;TTK;CDC25A;CDC20;CCNA2;CCNB2;WEE1;ORC1;ESPL1;CCNE1;CDK2;CDK1;MCM3;BUB1;MAD2L1
Butanoate metabolism	2024-07-28	0.000496	0.0692485	0	0	6.01908	45.7939	ACSM3;HMGCS1;OXCT1;GAD1;EHHADH;AACS;ACAT2
Biosynthesis of unsaturated fatty acids	2024-06-27	0.00241765	0.220308	0	0	5.1543	31.0544	FADS2;ELOVL2;ELOVL6;HSD17B12;ELOVL7;FADS1
Rap1 signaling pathway	21/210	0.00375495	0.220308	0	0	2.01547	11.2558	MAGI1;PDGFRB;NGFR;ANGPT2;CSF1;MAGI3;ITGB3;ITGA2B;F2R;PIK3R3;ADCY1;FGF7;PLCB4;CDH1;PARD3;TEK;RAPGEF5;FGFR3;FGFR2;RAPGEF4;F2RL3
Adherens junction	1971-10-01	0.00394818	0.220308	0	0	2.96243	16.3956	CDH1;PARD3;PTPRM;SNAI2;SORBS1;WASF1;ACP1;PTPRF;WASF3;NECTIN1
Ferroptosis	1941-07-01	0.00519	0.241335	0	0	3.71512	19.5453	GCLC;TFRC;SLC40A1;SLC7A11;GCLM;CP;SLC39A14
Riboflavin metabolism	2024-03-08	0.00671044	0.253205	0	0	10.8023	54.0556	RFK;ENPP3;ACP1
Protein digestion and absorption	12/103	0.00800572	0.253205	0	0	2.38374	11.5077	CPA3;COL3A1;COL16A1;COL4A2;COL5A1;SLC7A8;COL4A1;COL14A1;ELN;COL6A6;ATP1B2;COL6A5
Oocyte meiosis	14/129	0.00816791	0.253205	0	0	2.20206	10.5865	PLK1;ADCY1;FBXO43;AURKA;CDC20;SGO1;CCNB2;ESPL1;CCNE1;CDK2;CDK1;FBXO5;BUB1;MAD2L1
Nitrogen metabolism	2024-04-17	0.0105521	0.294403	0	0	5.54256	25.2266	CA1;CA3;CPS1;CA8
Synthesis and degradation of ketone bodies	2024-03-10	0.0132838	0.336924	0	0	7.7151	33.3386	HMGCS1;OXCT1;ACAT2
Progesterone-mediated oocyte maturation	11/100	0.0162541	0.372594	0	0	2.2323	9.19574	CCNA2;CCNB2;PLK1;CDK2;CDK1;PIK3R3;ADCY1;BUB1;CDC25A;AURKA;MAD2L1
ECM-receptor interaction	1988-10-01	0.017361	0.372594	0	0	2.31469	9.38265	TNXB;FRAS1;COL4A2;COL4A1;ITGB3;LAMA4;ITGA2B;COL6A6;COL6A5;FREM1
Bile secretion	1990-10-01	0.020042	0.399409	0	0	2.25658	8.82305	ABCC4;UGT2B11;SLC2A1;ATP1B2;ADCY1;ABCB11;SLC4A4;LDLR;AQP1;ABCG2
Glutathione metabolism	1957-07-01	0.0296024	0.505562	0	0	2.52414	8.88473	HPGDS;GCLC;GSTO2;GSTA4;CHAC2;CHAC1;GCLM
Proximal tubule bicarbonate reclamation	2024-04-23	0.0305781	0.505562	0	0	3.79108	13.2213	ATP1B2;SLC38A3;SLC4A4;AQP1
Platelet activation	12/124	0.0308048	0.505562	0	0	1.93463	6.73268	COL3A1;PLCB4;ITGB3;ITGA2B;F2R;PIK3R3;PRKG2;ADCY1;PRKG1;MYLK;PTGS1;F2RL3
p53 signaling pathway	1973-08-01	0.0379905	0.588853	0	0	2.21938	7.25831	CCNB2;CCNE1;IGFBP3;EI24;CDK2;CDK1;GTSE1;BCL2L1
African trypanosomiasis	1937-05-01	0.0434944	0.638681	0	0	2.81443	8.8236	VCAM1;PLCB4;LAMA4;HBB;HBA1
Malaria	1950-06-01	0.046777	0.648474	0	0	2.45702	7.52428	GYPA;VCAM1;GYPC;HBB;HBA1;ACKR1
Cell adhesion molecules	13/148	0.0494131	0.648474	0	0	1.73832	5.22808	CADM3;VCAM1;PTPRM;PTPRF;CLDN5;CLDN10;CDH2;CDH1;NCAM2;NEO1;JAM2;JAM3;NECTIN1
Fatty acid elongation	2024-04-27	0.0513971	0.648474	0	0	3.1311	9.29364	ELOVL2;ELOVL6;HSD17B12;ELOVL7
Small cell lung cancer	1992-09-01	0.0534584	0.648474	0	0	1.95533	5.72688	COL4A2;CCNE1;COL4A1;LAMA4;ITGA2B;CDK2;CKS2;PIK3R3;BCL2L1
PI3K-Akt signaling pathway	26/354	0.0559521	0.650224	0	0	1.43415	4.13502	TNXB;CSF1;ITGB3;LAMA4;ITGA2B;PIK3R3;FGF7;CREB3L3;MAGI1;PDGFRB;NTRK1;NGFR;ANGPT2;F2R;EPOR;COL4A2;CCNE1;COL4A1;IL7;CDK2;COL6A6;COL6A5;TEK;FGFR3;FGFR2;BCL2L1
Axon guidance	15/182	0.0582638	0.650224	0	0	1.62178	4.61034	FZD3;UNC5B;PIK3R3;NTN1;NFATC4;ROBO1;EFNB2;ABLIM1;CXCL12;SMO;ABLIM3;PARD3;PLXNB3;MYL9;NEO1
Regulation of lipolysis in adipocytes	1955-06-01	0.0686521	0.685855	0	0	2.20572	5.90846	PTGER3;PRKG2;PIK3R3;ADCY1;PRKG1;PTGS1
Pathways in cancer	36/531	0.0740938	0.685855	0	0	1.3168	3.42687	EPAS1;HHIP;LAMA4;ITGA2B;PTGER3;SLC2A1;IL5RA;PIK3R3;CSF2RB;ADCY1;GLI3;FGF7;CDH1;NTRK1;PDGFRB;FZD3;GSTO2;FZD6;F2R;EPOR;CCNA2;PLCB4;CXCL12;SMO;GSTA4;COL4A2;CCNE1;COL4A1;IL7;CDK2;CKS2;BIRC5;FGFR3;FGFR2;BCL2L1;F2RL3
Porphyrin and chlorophyll metabolism	1943-05-01	0.0744719	0.685855	0	0	2.3693	6.15386	ALAS2;UGT2B11;HEPH;UROD;CP
Cholinergic synapse	10/113	0.0751239	0.685855	0	0	1.75055	4.53149	CHRM3;ACHE;CHRNB4;CHRNA3;PLCB4;CREB3L3;KCNQ3;KCNQ4;PIK3R3;ADCY1
Central carbon metabolism in cancer	1970-07-01	0.0753002	0.685855	0	0	2.00191	5.17748	PDGFRB;NTRK1;SLC2A1;PIK3R3;FGFR3;PFKM;FGFR2
Hematopoietic cell lineage	1999-09-01	0.0774936	0.685855	0	0	1.80258	4.61021	GYPA;CSF1;TFRC;IL7;ITGB3;ITGA2B;IL5RA;CD59;EPOR
Leukocyte transendothelial migration	10/114	0.0786644	0.685855	0	0	1.73362	4.40785	CLDN5;CLDN10;VCAM1;CXCL12;PIK3R3;THY1;MYL9;JAM2;RAPGEF4;JAM3
Insulin secretion	1986-08-01	0.0835522	0.692647	0	0	1.84821	4.58778	CHRM3;PLCB4;CREB3L3;SLC2A1;KCNN1;ATP1B2;ADCY1;RAPGEF4
ABC transporters	1945-05-01	0.0868912	0.692647	0	0	2.2506	5.49843	ABCC4;ABCB10;ABCB6;ABCB11;ABCG2
Glycosphingolipid biosynthesis	1945-05-01	0.0868912	0.692647	0	0	2.2506	5.49843	B3GNT3;B3GNT2;B4GALNT1;A4GALT;FUT1
Gap junction	1988-08-01	0.0925753	0.696078	0	0	1.80181	4.28784	PDGFRB;GJA1;PLCB4;CDK1;PRKG2;ADCY1;TUBB4A;PRKG1
Vascular smooth muscle contraction	11/133	0.0931415	0.696078	0	0	1.62563	3.85865	NPPC;PPP1R14A;PLCB4;CALD1;AVP;ADCY1;MYL9;MYH10;RAMP1;PRKG1;MYLK
PPAR signaling pathway	1974-07-01	0.0948063	0.696078	0	0	1.88199	4.43382	FADS2;FABP3;HMGCS1;FABP5;EHHADH;SORBS1;CPT1C
cGMP-PKG signaling pathway	13/167	0.103973	0.71717	0	0	1.52232	3.44595	ATP2B4;ATP1B2;ADCY1;ADRA2A;MYLK;NFATC4;NPPC;PLCB4;CREB3L3;PDE3A;PRKG2;MYL9;PRKG1
Terpenoid backbone biosynthesis	2024-03-22	0.107029	0.71717	0	0	2.8406	6.34777	MVK;HMGCS1;ACAT2
Valine, leucine and isoleucine degradation	1948-05-01	0.1074	0.71717	0	0	2.09324	4.67044	HMGCS1;OXCT1;EHHADH;AACS;ACAT2
cAMP signaling pathway	16/216	0.107961	0.71717	0	0	1.44331	3.21279	ABCC4;HHIP;PTGER3;F2R;ATP2B4;PIK3R3;ADCY1;ATP1B2;GLI3;CREB3L3;PDE3A;TNNI3;AMH;VIP;MYL9;RAPGEF4
Salivary secretion	1993-08-01	0.117463	0.762146	0	0	1.69538	3.63087	CHRM3;PLCB4;ATP2B4;PRKG2;ATP1B2;ADCY1;RYR3;PRKG1
TGF-beta signaling pathway	1994-08-01	0.122832	0.778865	0	0	1.67557	3.51358	AMHR2;ID4;AMH;NEO1;NBL1;LTBP1;ACVR2B;FBN1
JAK-STAT signaling pathway	12/162	0.148557	0.921055	0	0	1.44161	2.74884	PDGFRB;CTF1;IL7;MPL;LIF;IL5RA;PIK3R3;CSF2RB;STAM;IL17D;EPOR;BCL2L1
Glycine, serine and threonine metabolism	1940-04-01	0.158379	0.960605	0	0	1.99905	3.68377	ALAS2;PSAT1;CTH;BPGM
Hedgehog signaling pathway	1956-05-01	0.17202	0.999996	0	0	1.76415	3.10515	SMO;HHIP;GPR161;GAS1;GLI3
Regulation of actin cytoskeleton	15/218	0.177905	0.999996	0	0	1.33161	2.29904	PDGFRB;NCKAP1;CHRM3;ITGB3;ITGA2B;F2R;PIK3R3;MYLK;FGF7;CXCL12;WASF1;MYL9;MYH10;FGFR3;FGFR2
Tight junction	12/169	0.182481	0.999996	0	0	1.37682	2.34213	MAGI1;CLDN5;CLDN10;CTTN;PARD3;NEDD4L;AMOTL2;PRKAB1;MYL9;MYH10;JAM2;JAM3
Thiamine metabolism	2024-02-15	0.185861	0.999996	0	0	2.76602	4.65454	AK7;ACP1
Thyroid hormone signaling pathway	9/121	0.188954	0.999996	0	0	1.44681	2.41075	PFKFB2;THRB;PLCB4;SIN3A;ITGB3;SLC2A1;PIK3R3;ATP1B2;PFKM
Cellular senescence	11/156	0.201617	0.999996	0	0	1.3661	2.18765	CCNA2;CCNB2;CCNE1;IGFBP3;CDK2;CDK1;PIK3R3;LIN9;FOXM1;CDC25A;NFATC4
Mineral absorption	1960-05-01	0.208847	0.999996	0	0	1.6355	2.56144	ATP7B;HEPH;SLC40A1;ATP2B4;ATP1B2
Pentose phosphate pathway	2024-03-30	0.209007	0.999996	0	0	1.9981	3.1278	PRPS1;ALDOC;PFKM
Arrhythmogenic right ventricular cardiomyopathy	1977-06-01	0.220157	0.999996	0	0	1.52048	2.30112	CACNB2;GJA1;CDH2;ITGB3;ITGA2B;DSG2
Bacterial invasion of epithelial cells	1977-06-01	0.220157	0.999996	0	0	1.52048	2.30112	DNM3;CTTN;CDH1;PIK3R3;WASF1;CD2AP
Human papillomavirus infection	21/331	0.220765	0.999996	0	0	1.22086	1.8443	MAGI1;PDGFRB;HES6;FZD3;TNXB;ITGB3;LAMA4;FZD6;ITGA2B;PIK3R3;CCNA2;CREB3L3;COL4A2;CCNE1;COL4A1;PARD3;CDK2;ATP6V0A2;COL6A6;COL6A5;HES2
Asthma	2024-03-31	0.223014	0.999996	0	0	1.92664	2.89095	FCER1A;EPX;MS4A2
Signaling pathways regulating pluripotency of stem cells	10/143	0.223289	0.999996	0	0	1.35353	2.02933	FZD3;FZD6;LIF;ID4;PIK3R3;BMI1;FGFR3;ACVR2B;FGFR2;POU5F1
Selenocompound metabolism	2024-02-17	0.225165	0.999996	0	0	2.39696	3.57368	CTH;SEPHS1
Basal cell carcinoma	1963-05-01	0.237987	0.999996	0	0	1.55066	2.22603	FZD3;SMO;HHIP;FZD6;GLI3
Fructose and mannose metabolism	1933-03-01	0.251532	0.999996	0	0	1.798	2.48158	PFKFB2;ALDOC;PFKM
Phospholipase D signaling pathway	10/148	0.25518	0.999996	0	0	1.30414	1.78118	PDGFRB;DNM3;PLCB4;F2R;PIK3R3;FCER1A;AVP;ADCY1;MS4A2;RAPGEF4
Cortisol synthesis and secretion	1965-05-01	0.257998	0.999996	0	0	1.49881	2.03059	PLCB4;CREB3L3;ADCY1;LDLR;PBX1
Focal adhesion	13/201	0.263896	0.999996	0	0	1.24475	1.65825	PDGFRB;TNXB;ITGB3;LAMA4;ITGA2B;PIK3R3;MYLK;COL4A2;COL4A1;COL6A6;FLNC;COL6A5;MYL9
Human T-cell leukemia virus 1 infection	14/219	0.267328	0.999996	0	0	1.2294	1.62192	SLC2A1;PIK3R3;BUB1B;ADCY1;NFATC4;CDC20;CCNA2;CCNB2;CREB3L3;ESPL1;CCNE1;CDK2;MAD2L1;BCL2L1
Adrenergic signaling in cardiomyocytes	10/150	0.268348	0.999996	0	0	1.28537	1.69087	MYL4;CACNB2;PLCB4;CREB3L3;TPM1;ATP2B4;TNNI3;ATP1B2;ADCY1;RAPGEF4
Cholesterol metabolism	1950-04-01	0.269824	0.999996	0	0	1.56365	2.04835	VAPB;APOC1;ABCB11;LDLR
Cysteine and methionine metabolism	1950-04-01	0.269824	0.999996	0	0	1.56365	2.04835	GCLC;PSAT1;CTH;GCLM
Phosphonate and phosphinate metabolism	2024-01-06	0.277613	0.999996	0	0	3.59393	4.60571	PCYT1B
Vitamin B6 metabolism	2024-01-06	0.277613	0.999996	0	0	3.59393	4.60571	PSAT1
Glycolysis / Gluconeogenesis	1967-05-01	0.278389	0.999996	0	0	1.45031	1.85456	MINPP1;PKLR;ALDOC;BPGM;PFKM
Steroid biosynthesis	2024-02-20	0.284934	0.999996	0	0	1.99715	2.50742	DHCR24;MSMO1
Retinol metabolism	1968-05-01	0.288703	0.999996	0	0	1.42721	1.7731	ALDH1A3;UGT2B11;RDH11;ALDH1A1;HSD17B6
Amoebiasis	7/102	0.292343	0.999996	0	0	1.32533	1.62993	COL3A1;PLCB4;COL4A2;COL4A1;LAMA4;PIK3R3;ADCY1
Pancreatic secretion	7/102	0.292343	0.999996	0	0	1.32533	1.62993	CPA3;CHRM3;PLCB4;ATP2B4;ATP1B2;ADCY1;SLC4A4
Starch and sucrose metabolism	1936-03-01	0.295152	0.999996	0	0	1.63429	1.99427	TREH;ENPP3;PGM2L1
Cytokine-cytokine receptor interaction	18/295	0.295715	0.999996	0	0	1.1698	1.42524	GDF10;NGFR;CTF1;AMHR2;CSF1;LIF;MPL;IL5RA;CSF2RB;GDF3;ACVR2B;EPOR;IL1RL1;CXCL12;IL7;IL17D;AMH;PF4
AMPK signaling pathway	8/120	0.299555	0.999996	0	0	1.28483	1.54881	PFKFB2;CCNA2;CREB3L3;PIK3R3;SLC2A4;CPT1C;PRKAB1;PFKM
Endocrine and other factor-regulated calcium reabsorption	1953-04-01	0.305732	0.999996	0	0	1.46768	1.73927	DNM3;PLCB4;ATP2B4;ATP1B2
Alanine, aspartate and glutamate metabolism	1937-03-01	0.309813	0.999996	0	0	1.58614	1.85862	CPS1;GAD1;ASS1
Aldosterone-regulated sodium reabsorption	1937-03-01	0.309813	0.999996	0	0	1.58614	1.85862	NEDD4L;PIK3R3;ATP1B2
Cardiac muscle contraction	1987-06-01	0.310216	0.999996	0	0	1.33206	1.55916	MYL4;CACNB2;TPM1;TNNI3;ATP1B2;COX6B2
Fluid shear stress and atherosclerosis	9/139	0.312268	0.999996	0	0	1.24529	1.44939	NPPC;VCAM1;GSTO2;GSTA4;ITGB3;ITGA2B;PIK3R3;ACVR2B;ASS1
Arginine biosynthesis	2024-02-22	0.324598	0.999996	0	0	1.79725	2.0222	CPS1;ASS1
Glucagon signaling pathway	7/107	0.334988	0.999996	0	0	1.25873	1.37662	PLCB4;CREB3L3;SLC2A1;PHKA1;CPT1C;PRKAB1;PFKM
Hypertrophic cardiomyopathy	1990-06-01	0.338452	0.999996	0	0	1.28428	1.39136	CACNB2;ITGB3;ITGA2B;TPM1;TNNI3;PRKAB1
Mannose type O-glycan biosynthesis	2024-02-23	0.344227	0.999996	0	0	1.71157	1.82531	CHST10;POMGNT2
HIF-1 signaling pathway	7/109	0.352296	0.999996	0	0	1.23392	1.28733	ANGPT2;TFRC;SLC2A1;PIK3R3;ALDOC;TEK;PFKM
Gastric acid secretion	1976-05-01	0.372904	0.999996	0	0	1.26586	1.24869	CHRM3;PLCB4;ATP1B2;ADCY1;MYLK
Metabolism of xenobiotics by cytochrome P450	1976-05-01	0.372904	0.999996	0	0	1.26586	1.24869	HPGDS;UGT2B11;GSTO2;GSTA4;AKR1C1
Tryptophan metabolism	1942-03-01	0.38301	0.999996	0	0	1.38242	1.3267	AADAT;EHHADH;ACAT2
FoxO signaling pathway	8/131	0.387438	0.999996	0	0	1.16924	1.10867	PLK4;CCNB2;PLK1;CDK2;FOXO6;PIK3R3;SLC2A4;PRKAB1
Calcium signaling pathway	14/240	0.388312	0.999996	0	0	1.11391	1.0537	PDGFRB;NTRK1;CHRM3;PTGER3;F2R;ATP2B4;PHKA1;ADCY1;RYR3;MYLK;FGF7;PLCB4;FGFR3;FGFR2
Long-term depression	1960-04-01	0.390677	0.999996	0	0	1.28374	1.20656	GNAZ;PLCB4;PRKG2;PRKG1
Dilated cardiomyopathy	1996-06-01	0.395537	0.999996	0	0	1.19828	1.11142	CACNB2;ITGB3;ITGA2B;TPM1;TNNI3;ADCY1
Fatty acid degradation	1943-03-01	0.39749	0.999996	0	0	1.34779	1.24345	EHHADH;CPT1C;ACAT2
Folate biosynthesis	2024-02-26	0.401842	0.999996	0	0	1.49739	1.36516	MOCS1;GPHN
Maturity onset diabetes of the young	2024-02-26	0.401842	0.999996	0	0	1.49739	1.36516	PKLR;FOXA3
Steroid hormone biosynthesis	1961-04-01	0.402764	0.999996	0	0	1.26115	1.1469	UGT2B11;AKR1C1;HSD17B12;HSD17B6
Prostate cancer	1997-06-01	0.405062	0.999996	0	0	1.18505	1.07095	PDGFRB;CREB3L3;CCNE1;CDK2;PIK3R3;FGFR2
Vasopressin-regulated water reabsorption	1944-03-01	0.411875	0.999996	0	0	1.31485	1.16632	CREB3L3;AVP;DYNC1I1
Aldosterone synthesis and secretion	1998-06-01	0.414576	0.999996	0	0	1.17211	1.03204	PLCB4;CREB3L3;ATP2B4;ATP1B2;ADCY1;LDLR
Inflammatory mediator regulation of TRP channels	1998-06-01	0.414576	0.999996	0	0	1.17211	1.03204	CYP2J2;NTRK1;ASIC4;PLCB4;PIK3R3;ADCY1
Collecting duct acid secretion	2024-02-27	0.420522	0.999996	0	0	1.43742	1.24518	CLCNKB;ATP6V0A2
Lysine degradation	1963-04-01	0.426795	0.999996	0	0	1.21827	1.0373	AADAT;EHHADH;PLOD2;ACAT2
Cushing syndrome	9/155	0.432747	0.999996	0	0	1.10788	0.927963	FZD3;PLCB4;CREB3L3;CCNE1;FZD6;CDK2;ADCY1;LDLR;PBX1
AGE-RAGE signaling pathway in diabetic complications	6/100	0.433548	0.999996	0	0	1.14705	0.958651	COL3A1;VCAM1;PLCB4;COL4A2;COL4A1;PIK3R3
Apelin signaling pathway	8/137	0.436011	0.999996	0	0	1.1145	0.925136	MYL4;PLCB4;CDH1;APLNR;ADCY1;PRKAB1;RYR3;MYLK
Type II diabetes mellitus	1946-03-01	0.440303	0.999996	0	0	1.25356	1.02829	PKLR;PIK3R3;SLC2A4
Taurine and hypotaurine metabolism	2024-01-11	0.449136	0.999996	0	0	1.79649	1.43796	GAD1
Carbohydrate digestion and absorption	1947-03-01	0.454318	0.999996	0	0	1.225	0.966477	PLCB4;PIK3R3;ATP1B2
Complement and coagulation cascades	1985-05-01	0.46747	0.999996	0	0	1.12292	0.85389	C7;PROS1;F2R;CD59;F2RL3
Glyoxylate and dicarboxylate metabolism	1930-02-01	0.474658	0.999996	0	0	1.2832	0.956193	ACO1;ACAT2
beta-Alanine metabolism	1930-02-01	0.474658	0.999996	0	0	1.2832	0.956193	GAD1;EHHADH
Apoptosis	8/142	0.476143	0.999996	0	0	1.07263	0.795933	SPTA1;NTRK1;NGFR;DAB2IP;PIK3R3;BIRC5;CSF2RB;BCL2L1
Hippo signaling pathway	9/163	0.492888	0.999996	0	0	1.04988	0.742763	TEAD4;FZD3;FRMD6;CDH1;PARD3;FZD6;SNAI2;BIRC5;AMH
Arginine and proline metabolism	1950-03-01	0.495427	0.999996	0	0	1.14663	0.805319	OAT;CKB;ALDH18A1
Adipocytokine signaling pathway	1969-04-01	0.497077	0.999996	0	0	1.10547	0.772732	SLC2A1;SLC2A4;CPT1C;PRKAB1
Renin secretion	1969-04-01	0.497077	0.999996	0	0	1.10547	0.772732	PLCB4;PDE3A;PRKG2;AQP1
Drug metabolism	6/108	0.507983	0.999996	0	0	1.05664	0.715668	HPGDS;UGT2B11;GSTO2;GSTA4;FMO1;FMO2
Insulin resistance	6/108	0.507983	0.999996	0	0	1.05664	0.715668	CREB3L3;SLC2A1;PIK3R3;SLC2A4;PRKAB1;PTPRF
Ovarian steroidogenesis	1951-03-01	0.508784	0.999996	0	0	1.12268	0.758633	CYP2J2;ADCY1;LDLR
Proteoglycans in cancer	11/205	0.520865	0.999996	0	0	1.01839	0.664261	FZD3;CTTN;SMO;LUM;ITGB3;FZD6;PIK3R3;TIMP3;ANK2;FLNC;ANK1
Relaxin signaling pathway	7/129	0.52453	0.999996	0	0	1.03054	0.664959	COL3A1;PLCB4;CREB3L3;COL4A2;COL4A1;PIK3R3;ADCY1
Hepatocellular carcinoma	9/168	0.529628	0.999996	0	0	1.0166	0.646127	SMARCE1;SMARCD1;FZD3;GSTO2;GSTA4;FZD6;DPF3;PIK3R3;BCL2L1
Melanoma	1972-04-01	0.53082	0.999996	0	0	1.05653	0.669134	PDGFRB;FGF7;CDH1;PIK3R3
Gastric cancer	8/149	0.531049	0.999996	0	0	1.019	0.644926	FGF7;FZD3;CDH1;CCNE1;FZD6;CDK2;PIK3R3;FGFR2
Propanoate metabolism	1934-02-01	0.541838	0.999996	0	0	1.12257	0.687896	EHHADH;ACAT2
TNF signaling pathway	6/112	0.543854	0.999996	0	0	1.01655	0.619153	VCAM1;CSF1;CREB3L3;LIF;DAB2IP;PIK3R3
Nicotinate and nicotinamide metabolism	1935-02-01	0.557675	0.999996	0	0	1.08849	0.635657	NNMT;ENPP3
Thyroid hormone synthesis	1975-04-01	0.563408	0.999996	0	0	1.01173	0.58048	PLCB4;CREB3L3;ATP1B2;ADCY1
Oxytocin signaling pathway	8/154	0.568921	0.999996	0	0	0.983842	0.554901	CACNB2;PLCB4;ADCY1;PRKAB1;MYL9;RYR3;MYLK;NFATC4
Ras signaling pathway	12/232	0.5699	0.999996	0	0	0.979256	0.55063	PDGFRB;NTRK1;NGFR;FGF7;ANGPT2;CSF1;PIK3R3;TEK;RAPGEF5;FGFR3;FGFR2;BCL2L1
DNA replication	1936-02-01	0.573117	0.999996	0	0	1.05642	0.588073	POLE2;MCM3
Mucin type O-glycan biosynthesis	1936-02-01	0.573117	0.999996	0	0	1.05642	0.588073	GALNT12;B3GNT3
Circadian entrainment	1997-05-01	0.585398	0.999996	0	0	0.975828	0.52252	PLCB4;PRKG2;ADCY1;RYR3;PRKG1
Thyroid cancer	1937-02-01	0.588163	0.999996	0	0	1.02618	0.544648	NTRK1;CDH1
Insulin signaling pathway	7/137	0.588893	0.999996	0	0	0.966713	0.511885	PKLR;PIK3R3;PHKA1;SLC2A4;SORBS1;PRKAB1;PTPRF
Choline metabolism in cancer	1998-05-01	0.594582	0.999996	0	0	0.965284	0.501848	PDGFRB;PCYT1B;PIK3R3;WASF1;WASF3
Glycerophospholipid metabolism	1998-05-01	0.594582	0.999996	0	0	0.965284	0.501848	ACHE;PCYT1B;ETNK2;MBOAT2;LCLAT1
Synaptic vesicle cycle	1978-04-01	0.594716	0.999996	0	0	0.970556	0.50437	DNM3;STXBP1;ATP6V0A2;SLC18A2
Chemical carcinogenesis	12/239	0.611542	0.999996	0	0	0.948704	0.466545	FGF7;HPGDS;CHRNB4;CHRNA3;UGT2B11;CREB3L3;GSTO2;GSTA4;PIK3R3;BIRC5;ADCY1;CDC25A
Melanogenesis	5/101	0.621439	0.999996	0	0	0.93497	0.444782	FZD3;PLCB4;CREB3L3;FZD6;ADCY1
Neuroactive ligand-receptor interaction	17/341	0.630172	0.999996	0	0	0.94126	0.434639	CHRM3;CHRNB4;CHRNA3;THRB;PTGER3;F2R;GRIK4;ADRA2A;UTS2B;GAL;GLRB;PARD3;NMU;APLNR;AVP;VIP;F2RL3
Arachidonic acid metabolism	1961-03-01	0.631012	0.999996	0	0	0.928625	0.427567	CYP2J2;HPGDS;PTGS1
Bladder cancer	1941-02-01	0.644375	0.999996	0	0	0.920739	0.404641	CDH1;FGFR3
Wnt signaling pathway	8/166	0.65361	0.999996	0	0	0.908539	0.386351	FZD3;VANGL2;PLCB4;SFRP5;FZD6;ROR1;ROR2;NFATC4
GnRH secretion	1964-03-01	0.663293	0.999996	0	0	0.882815	0.362429	PLCB4;PIK3R3;KCNN1
Pantothenate and CoA biosynthesis	2024-01-21	0.679739	0.999996	0	0	0.89777	0.346581	ENPP3
Purine metabolism	6/129	0.681047	0.999996	0	0	0.875259	0.336208	PRPS1;PKLR;PDE3A;ENPP3;ADCY1;AK7
Transcriptional misregulation in cancer	9/192	0.68887	0.999996	0	0	0.882143	0.328777	CCNA2;NTRK1;NGFR;HPGD;SIN3A;IGFBP3;BMI1;PBX1;BCL2L1
GABAergic synapse	1989-04-01	0.697319	0.999996	0	0	0.844462	0.304439	GAD1;ADCY1;SLC38A3;GPHN
Fc epsilon RI signaling pathway	1968-03-01	0.703066	0.999996	0	0	0.828312	0.291818	FCER1A;PIK3R3;MS4A2
Renal cell carcinoma	1969-03-01	0.71243	0.999996	0	0	0.815719	0.276589	EPAS1;SLC2A1;PIK3R3
Mismatch repair	2024-01-23	0.71267	0.999996	0	0	0.816069	0.276433	EXO1
Protein export	2024-01-23	0.71267	0.999996	0	0	0.816069	0.276433	IMMP1L
Renin-angiotensin system	2024-01-23	0.71267	0.999996	0	0	0.816069	0.276433	CPA3
Nucleotide excision repair	1947-02-01	0.717069	0.999996	0	0	0.797721	0.265308	POLE2;RAD23B
Pyruvate metabolism	1947-02-01	0.717069	0.999996	0	0	0.797721	0.265308	PKLR;ACAT2
Pathogenic Escherichia coli infection	9/197	0.717463	0.999996	0	0	0.858453	0.285035	NCKAP1;CLDN5;CLDN10;CTTN;F2R;WASF1;TUBB4A;MYH10;WASF3
Epithelial cell signaling in Helicobacter pylori infection	1970-03-01	0.721563	0.999996	0	0	0.803502	0.262211	ATP6V0A2;JAM2;JAM3
Rheumatoid arthritis	1993-04-01	0.729646	0.999996	0	0	0.806337	0.254154	CXCL12;CSF1;ATP6V0A2;TEK
Cocaine addiction	1949-02-01	0.738359	0.999996	0	0	0.763694	0.231648	CREB3L3;SLC18A2
alpha-Linolenic acid metabolism	2024-01-25	0.742217	0.999996	0	0	0.747984	0.222984	FADS2
Hepatitis B	7/162	0.756966	0.999996	0	0	0.809714	0.225454	CCNA2;CREB3L3;CCNE1;CDK2;PIK3R3;BIRC5;NFATC4
Growth hormone synthesis, secretion and action	5/119	0.758644	0.999996	0	0	0.786591	0.217275	PLCB4;CREB3L3;IGFBP3;PIK3R3;ADCY1
Sphingolipid signaling pathway	5/119	0.758644	0.999996	0	0	0.786591	0.217275	PLCB4;SPTLC3;PIK3R3;FCER1A;MS4A2
Glycosaminoglycan biosynthesis	1953-02-01	0.776846	0.999996	0	0	0.703648	0.17768	B3GNT2;CHST3
Thermogenesis	10/232	0.786522	0.999996	0	0	0.807061	0.193803	SMARCE1;SMARCD1;CREB3L3;DPF3;PRKG2;ADCY1;CPT1C;COX6B2;PRKAB1;PRKG1
Linoleic acid metabolism	2024-01-29	0.792516	0.999996	0	0	0.640993	0.149058	CYP2J2
Longevity regulating pathway	4/102	0.792778	0.999996	0	0	0.731937	0.169965	CREB3L3;PIK3R3;ADCY1;PRKAB1
Pyrimidine metabolism	1956-02-01	0.802371	0.999996	0	0	0.664451	0.146302	DCTD;ENPP3
Ascorbate and aldarate metabolism	2024-01-30	0.803477	0.999996	0	0	0.618858	0.135411	UGT2B11
Citrate cycle (TCA cycle)	2024-01-30	0.803477	0.999996	0	0	0.618858	0.135411	ACO1
NF-kappa B signaling pathway	4/104	0.805073	0.999996	0	0	0.717222	0.155509	VCAM1;CXCL12;LBP;BCL2L1
Circadian rhythm	2024-01-31	0.813859	0.999996	0	0	0.598197	0.12321	PRKAB1
Galactose metabolism	2024-01-31	0.813859	0.999996	0	0	0.598197	0.12321	PFKM
Endometrial cancer	1958-02-01	0.817914	0.999996	0	0	0.640653	0.12877	CDH1;PIK3R3
Phagosome	6/152	0.818839	0.999996	0	0	0.736474	0.147198	TFRC;ITGB3;ATP6V0A2;PLA2R1;TUBB4A;DYNC1I1
Base excision repair	1933-01-01	0.833008	0.999996	0	0	0.560751	0.102456	POLE2
MicroRNAs in cancer	13/310	0.838281	0.999996	0	0	0.783342	0.138183	PDGFRB;FZD3;TNXB;ITGB3;TPM1;PIK3R3;KIF23;BMI1;CDC25A;CCNE1;STMN1;TIMP3;FGFR3
Glycerolipid metabolism	1961-02-01	0.839179	0.999996	0	0	0.60798	0.106598	MBOAT2;LCLAT1
Pentose and glucuronate interconversions	1934-01-01	0.841831	0.999996	0	0	0.54373	0.0936171	UGT2B11
Serotonergic synapse	4/113	0.853231	0.999996	0	0	0.657687	0.104391	CYP2J2;PLCB4;SLC18A2;PTGS1
MAPK signaling pathway	12/294	0.855573	0.999996	0	0	0.761429	0.118771	PDGFRB;NTRK1;NGFR;CACNB2;FGF7;ANGPT2;CSF1;STMN1;FLNC;TEK;FGFR3;FGFR2
Glutamatergic synapse	4/114	0.857902	0.999996	0	0	0.651674	0.0998789	PLCB4;GRIK4;ADCY1;SLC38A3
Tyrosine metabolism	1936-01-01	0.858105	0.999996	0	0	0.512605	0.0784434	PNMT
Endocytosis	10/252	0.861238	0.999996	0	0	0.739571	0.110481	DNM3;TFRC;PARD3;KIF5A;CHMP4C;NEDD4L;STAM;LDLR;FGFR3;FGFR2
Acute myeloid leukemia	1967-02-01	0.875086	0.999996	0	0	0.551684	0.0736127	CCNA2;PIK3R3
Long-term potentiation	1967-02-01	0.875086	0.999996	0	0	0.551684	0.0736127	PLCB4;ADCY1
Neurotrophin signaling pathway	4/119	0.879397	0.999996	0	0	0.623175	0.0800897	NTRK1;NGFR;MAGED1;PIK3R3
Various types of N-glycan biosynthesis	1939-01-01	0.879433	0.999996	0	0	0.472061	0.0606493	B4GALNT4
Mitophagy	1968-02-01	0.880299	0.999996	0	0	0.543296	0.0692668	OPTN;BCL2L1
Amphetamine addiction	1969-02-01	0.88531	0.999996	0	0	0.535159	0.0651916	CREB3L3;SLC18A2
Homologous recombination	1941-01-01	0.891841	0.999996	0	0	0.448411	0.0513283	BARD1
Fc gamma R-mediated phagocytosis	1997-03-01	0.891941	0.999996	0	0	0.571889	0.0653988	PIK3R3;WASF1;WASF3
Non-small cell lung cancer	1972-02-01	0.8992	0.999996	0	0	0.512142	0.0544152	KIF5A;PIK3R3
Fat digestion and absorption	1943-01-01	0.902973	0.999996	0	0	0.427013	0.0435819	ACAT2
Type I diabetes mellitus	1943-01-01	0.902973	0.999996	0	0	0.427013	0.0435819	GAD1
Viral protein interaction with cytokine and cytokine receptor	3/100	0.90345	0.999996	0	0	0.554114	0.0562615	CXCL12;CSF1;PF4
Inositol phosphate metabolism	1973-02-01	0.90347	0.999996	0	0	0.504902	0.0512538	MINPP1;PLCB4
Osteoclast differentiation	4/127	0.907926	0.999996	0	0	0.582395	0.0562551	CSF1;ITGB3;FHL2;PIK3R3
Chagas disease	3/102	0.910496	0.999996	0	0	0.542862	0.0509021	PLCB4;PIK3R3;ADCY1
Glioma	1975-02-01	0.911508	0.999996	0	0	0.491017	0.0454952	PDGFRB;PIK3R3
Human cytomegalovirus infection	8/225	0.911814	0.999996	0	0	0.65944	0.0608787	PLCB4;CXCL12;CREB3L3;ITGB3;PTGER3;PIK3R3;ADCY1;NFATC4
Chronic myeloid leukemia	1976-02-01	0.915287	0.999996	0	0	0.484356	0.0428738	PIK3R3;BCL2L1
Pancreatic cancer	1976-02-01	0.915287	0.999996	0	0	0.484356	0.0428738	PIK3R3;BCL2L1
Diabetic cardiomyopathy	7/203	0.915527	0.999996	0	0	0.638938	0.0563895	COL3A1;PLCB4;SLC2A1;PIK3R3;TNNI3;SLC2A4;COX6B2
Viral carcinogenesis	7/203	0.915527	0.999996	0	0	0.638938	0.0563895	CDC20;CCNA2;CREB3L3;CCNE1;CDK2;CDK1;PIK3R3
C-type lectin receptor signaling pathway	3/104	0.917071	0.999996	0	0	0.532056	0.0460602	PIK3R3;IL17D;NFATC4
Hepatitis C	5/157	0.921849	0.999996	0	0	0.588753	0.0479094	CLDN5;CLDN10;CDK2;PIK3R3;LDLR
Other types of O-glycan biosynthesis	1947-01-01	0.921921	0.999996	0	0	0.389799	0.0316891	GALNT12
Dopaminergic synapse	4/132	0.922556	0.999996	0	0	0.559497	0.0450993	PLCB4;CREB3L3;KIF5A;SLC18A2
Parathyroid hormone synthesis, secretion and action	3/106	0.923203	0.999996	0	0	0.521669	0.0416844	PLCB4;CREB3L3;ADCY1
Intestinal immune network for IgA production	1948-01-01	0.926049	0.999996	0	0	0.381485	0.0293088	CXCL12
Ribosome biogenesis in eukaryotes	3/108	0.928918	0.999996	0	0	0.511678	0.0377287	DKC1;REXO2;REXO5
Ether lipid metabolism	1949-01-01	0.929959	0.999996	0	0	0.373518	0.0271228	GDPD1
Sphingolipid metabolism	1949-01-01	0.929959	0.999996	0	0	0.373518	0.0271228	SPTLC3
N-Glycan biosynthesis	1950-01-01	0.933663	0.999996	0	0	0.365875	0.0251137	MGAT3
Vibrio cholerae infection	1950-01-01	0.933663	0.999996	0	0	0.365875	0.0251137	ATP6V0A2
Peroxisome	1982-02-01	0.934959	0.999996	0	0	0.447887	0.0301214	MVK;EHHADH
Estrogen signaling pathway	4/137	0.935065	0.999996	0	0	0.53832	0.0361427	PLCB4;CREB3L3;PIK3R3;ADCY1
Toxoplasmosis	3/112	0.939191	0.999996	0	0	0.492797	0.0309165	LAMA4;LDLR;BCL2L1
Measles	4/139	0.939533	0.999996	0	0	0.530289	0.0330754	CCNE1;CDK2;PIK3R3;BCL2L1
Lipid and atherosclerosis	7/215	0.940289	0.999996	0	0	0.601691	0.0370452	CYP2J2;PLCB4;VCAM1;PIK3R3;LBP;LDLR;BCL2L1
Ubiquitin mediated proteolysis	4/140	0.941661	0.999996	0	0	0.526361	0.0316398	CDC20;UBE2C;NEDD4L;MID1
ErbB signaling pathway	1985-02-01	0.94309	0.999996	0	0	0.43163	0.0252907	BTC;PIK3R3
Chemokine signaling pathway	6/192	0.943247	0.999996	0	0	0.576863	0.0337047	CXCL12;PLCB4;PARD3;PIK3R3;ADCY1;PF4
Colorectal cancer	1986-02-01	0.945579	0.999996	0	0	0.426469	0.0238644	BIRC5;PIK3R3
Taste transduction	1986-02-01	0.945579	0.999996	0	0	0.426469	0.0238644	CHRM3;PLCB4
Fanconi anemia pathway	1954-01-01	0.946621	0.999996	0	0	0.338191	0.0185519	FANCF
Spinocerebellar ataxia	4/143	0.94764	0.999996	0	0	0.514919	0.0276925	FGF14;PLCB4;PIK3R3;SPTBN2
Breast cancer	4/147	0.95474	0.999996	0	0	0.500409	0.023177	FGF7;FZD3;FZD6;PIK3R3
Salmonella infection	8/249	0.954877	0.999996	0	0	0.593008	0.0273808	NCKAP1;PODXL;KIF5A;FLNC;MYL9;TUBB4A;DYNC1I1;WASF3
Morphine addiction	1991-02-01	0.956541	0.999996	0	0	0.402403	0.0178793	PDE3A;ADCY1
VEGF signaling pathway	1959-01-01	0.959322	0.999996	0	0	0.308954	0.0128304	PIK3R3
GnRH signaling pathway	1993-02-01	0.960306	0.999996	0	0	0.393517	0.0159389	PLCB4;ADCY1
mTOR signaling pathway	4/154	0.965068	0.999996	0	0	0.476879	0.0169564	FZD3;FZD6;PIK3R3;RNF152
Non-alcoholic fatty liver disease	4/155	0.96635	0.999996	0	0	0.473696	0.0162142	PKLR;PIK3R3;COX6B2;PRKAB1
Phosphatidylinositol signaling system	1997-02-01	0.966917	0.999996	0	0	0.376868	0.0126788	PLCB4;PIK3R3
Human immunodeficiency virus 1 infection	6/212	0.970279	0.999996	0	0	0.520301	0.0156981	CCNB2;WEE1;CDK1;PIK3R3;NFATC4;BCL2L1
Neutrophil extracellular trap formation	5/189	0.973674	0.999996	0	0	0.485533	0.0129536	PLCB4;CLCN4;ITGB3;ITGA2B;PIK3R3
Toll-like receptor signaling pathway	2/104	0.97602	0.999996	0	0	0.350874	0.00851649	PIK3R3;LBP
Shigellosis	7/246	0.977149	0.999996	0	0	0.522781	0.0120846	PLCB4;CTTN;PIK3R3;FOXO6;WASF1;MYL9;BCL2L1
Prolactin signaling pathway	1970-01-01	0.977632	0.999996	0	0	0.25955	0.00587162	PIK3R3
Prion disease	8/273	0.978084	0.999996	0	0	0.53861	0.0119357	CREB3L3;C7;KIF5A;PIK3R3;NCAM2;COX6B2;TUBB4A;RYR3
Parkinson disease	7/249	0.97927	0.999996	0	0	0.516217	0.0108139	UCHL1;KIF5A;COX6B2;TUBB4A;RYR3;SLC18A2;BCL2L1
Protein processing in endoplasmic reticulum	4/171	0.981732	0.999996	0	0	0.427947	0.00788984	UBXN2A;YOD1;RAD23B;SVIP
Pathways of neurodegeneration	16/475	0.981833	0.999996	0	0	0.620204	0.0113706	CHRM3;FZD3;CSF1;FZD6;COX6B2;TUBB4A;RYR3;UCHL1;PLCB4;ALS2;VAPB;KIF5A;NEFH;OPTN;BCL2L1;SPTBN2
Epstein-Barr virus infection	5/202	0.983542	0.999996	0	0	0.453179	0.00752036	CCNA2;CCNE1;SIN3A;CDK2;PIK3R3
RNA degradation	1979-01-01	0.98629	0.999996	0	0	0.229492	0.0031681	PFKM
B cell receptor signaling pathway	1981-01-01	0.987703	0.999996	0	0	0.223731	0.00276817	PIK3R3
Alzheimer disease	11/369	0.988061	0.999996	0	0	0.547039	0.0065704	BACE2;CHRM3;FZD3;PLCB4;CSF1;FZD6;KIF5A;PIK3R3;COX6B2;TUBB4A;RYR3
Alcoholism	4/186	0.989893	0.999996	0	0	0.392363	0.00398573	CREB3L3;PKIA;SLC18A2;SLC29A2
Herpes simplex virus 1 infection	16/498	0.989915	0.999996	0	0	0.589875	0.00597884	ZNF793;ZNF492;ITGB3;PIK3R3;ZNF85;ZNF229;ZNF416;ZNF667;ZNF534;ZNF620;SRSF8;ZNF850;ZIK1;ZNF662;BCL2L1;NECTIN1
PD-L1 expression and PD-1 checkpoint pathway in cancer	1989-01-01	0.992043	0.999996	0	0	0.203306	0.00162409	PIK3R3
Oxidative phosphorylation	2/133	0.993882	0.999996	0	0	0.272779	0.00167402	ATP6V0A2;COX6B2
IL-17 signaling pathway	1994-01-01	0.993939	0.999996	0	0	0.192324	0.00116922	IL17D
Autophagy	2/137	0.99495	0.999996	0	0	0.264641	0.00133989	PIK3R3;BCL2L1
T cell receptor signaling pathway	1/104	0.996483	0.999996	0	0	0.17356	0.000611	PIK3R3
Tuberculosis	3/180	0.996559	0.999996	0	0	0.302378	0.00104235	ATP6V0A2;LBP;PLA2R1
NOD-like receptor signaling pathway	3/181	0.996709	0.999996	0	0	0.300663	0.000991	PLCB4;ANTXR1;BCL2L1
Th17 cell differentiation	1/107	0.997013	0.999996	0	0	0.168621	0.000504	IL17D
Retrograde endocannabinoid signaling	2/148	0.99703	0.999996	0	0	0.244559	0.000727	PLCB4;ADCY1
Amyotrophic lateral sclerosis	9/364	0.997342	0.999996	0	0	0.45057	0.00119911	NDC1;ALS2;VAPB;KIF5A;COX6B2;NEFH;TUBB4A;OPTN;BCL2L1
Kaposi sarcoma-associated herpesvirus infection	3/193	0.998078	0.999996	0	0	0.281494	0.000541	ANGPT2;PIK3R3;NFATC4
Lysosome	1/128	0.999047	0.999996	0	0	0.140582	0.000134	ATP6V0A2
Huntington disease	6/306	0.999053	0.999996	0	0	0.355481	0.000337	PLCB4;CREB3L3;SIN3A;KIF5A;COX6B2;TUBB4A
Natural killer cell mediated cytotoxicity	1/131	0.999191	0.999996	0	0	0.137316	0.000111	PIK3R3
Systemic lupus erythematosus	1/135	0.999349	0.999996	0	0	0.133188	8.67e-05	C7
Yersinia infection	1/137	0.999416	0.999996	0	0	0.131216	7.67e-05	PIK3R3
Spliceosome	1/150	0.999711	0.999996	0	0	0.119685	3.46e-05	SRSF8
Ribosome	1/158	0.999812	0.999996	0	0	0.113538	2.13e-05	MRPL16
Necroptosis	1/159	0.999822	0.999996	0	0	0.112813	2.01e-05	CHMP4C
Influenza A	1/172	0.999911	0.999996	0	0	0.104165	9.28e-06	PIK3R3
Coronavirus disease	2/232	0.999951	0.999996	0	0	0.154548	7.54e-06	C7;PIK3R3
RNA transport	1/186	0.999957	0.999996	0	0	0.0962101	4.16e-06	NDC1
Olfactory transduction	3/440	0.999996	0.999996	0	0	0.120777	5.31e-07	OR10Z1;PRKG2;PRKG1
